# Supplementary material for: Distinct Expansion of Group II Introns During Evolution of Prokaryotes and Possible Factors Involved in Its Regulation
Source: Front Microbiol. 2022 Feb 28;13:849080. doi: 10.3389/fmicb.2022.849080 (PMC8919778; doi:10.3389/fmicb.2022.849080)
Supplement: Supplementary file 2 [file Table_3.xlsx]

## Sheet: bacteria
Supplementary Table 3. Summary of G2Is detected in this study.
Phyla	Information of the species					Information of G2Is detected in this study
	Species Name (GTDB taxonomy)	NCBI assembly ID	NCBI DEFINITION	RefSeq ID		5' position	Domains V, VI position	Strand (Sense or Antisense)	IEP type	Canonical or Non-canonical
Firmicutes	Bacillus_C megaterium	GCF_001648135	Bacillus_sp._IHB_B_7164_chromosome,_complete_genome.	NZ_CP015226		1779420	1777067..1777143	A	CL1B	canonical
None	No definition in GTDB	GCF_003044325	Streptococcus_pneumoniae_strain_CP2215_chromosome.	NZ_CP028436		2059239	2057215..2057280	A	C	canonical
Myxococcota	Myxococcus macrosporus	GCF_002305895	Myxococcus_macrosporus_DSM_14697_chromosome,_complete_genome.	NZ_CP022203		1693684	1695554..1695640	S	Unclassified	canonical
Myxococcota	Myxococcus macrosporus	GCF_002305895	Myxococcus_macrosporus_DSM_14697_chromosome,_complete_genome.	NZ_CP022203		2280690	2282560..2282658	S	Unclassified	canonical
Myxococcota	Myxococcus macrosporus	GCF_002305895	Myxococcus_macrosporus_DSM_14697_chromosome,_complete_genome.	NZ_CP022203		2385106	2386976..2387062	S	Unclassified	canonical
Myxococcota	Myxococcus macrosporus	GCF_002305895	Myxococcus_macrosporus_DSM_14697_chromosome,_complete_genome.	NZ_CP022203		5968052	5966096..5966182	A	Unclassified	canonical
Myxococcota	Myxococcus macrosporus	GCF_002305895	Myxococcus_macrosporus_DSM_14697_chromosome,_complete_genome.	NZ_CP022203		7353942	7351986..7352072	A	Unclassified	canonical
Proteobacteria	Bordetella_A petrii	GCF_000067205	Myxococcus_macrosporus_DSM_14697_chromosome,_complete_genome.	NZ_CP022203		Not detected	1113594..1113666	S	-	-
Proteobacteria	Bordetella_A petrii	GCF_000067205	Bordetella_petrii_strain_DSM_12804,_complete_genome.	NC_010170		1122079	1124414..1124491	S	CL1A	interrupted_sequence
Proteobacteria	Bordetella_A petrii	GCF_000067205	Bordetella_petrii_strain_DSM_12804,_complete_genome.	NC_010170		1125725	1128060..1128136	S	CL1A	interrupted_sequence
Proteobacteria	Bordetella_A petrii	GCF_000067205	Bordetella_petrii_strain_DSM_12804,_complete_genome.	NC_010170		1525068	1527517..1527603	S	ML	canonical
Proteobacteria	Bordetella_A petrii	GCF_000067205	Bordetella_petrii_strain_DSM_12804,_complete_genome.	NC_010170		2117093	2119574..2119650	S	CL1A	canonical
Proteobacteria	Bordetella_A petrii	GCF_000067205	Bordetella_petrii_strain_DSM_12804,_complete_genome.	NC_010170		4547038	4544503..4544589	A	ML	canonical
Proteobacteria	Bordetella_A petrii	GCF_000067205	Bordetella_petrii_strain_DSM_12804,_complete_genome.	NC_010170		Not detected	4549356..4549432	A	CL1A	interrupted_sequence
Proteobacteria	Bordetella_A petrii	GCF_000067205	Bordetella_petrii_strain_DSM_12804,_complete_genome.	NC_010170		4556432	4554020..4554097	A	CL1A	interrupted_sequence
None	No definition in GTDB	GCF_004135755	Sorangium_cellulosum_strain_So_ce836_chromosome,_complete_genome.	NZ_CP012672		2309429	2311307..2311453	S	Unclassified	canonical
None	No definition in GTDB	GCF_004135755	Sorangium_cellulosum_strain_So_ce836_chromosome,_complete_genome.	NZ_CP012672		5493114	5494992..5495048	S	Unclassified	canonical
None	No definition in GTDB	GCF_004135755	Sorangium_cellulosum_strain_So_ce836_chromosome,_complete_genome.	NZ_CP012672		8646086	8644152..8644208	A	Unclassified	canonical
None	No definition in GTDB	GCF_004135755	Sorangium_cellulosum_strain_So_ce836_chromosome,_complete_genome.	NZ_CP012672		Not detected	10361697..10361795	S	G(g1)	canonical
None	No definition in GTDB	GCF_004135775	Escherichia_coli_strain_CRE1_chromosome,_complete_genome.	NZ_CP034399		2117426	2119608..2119694	S	A	canonical
None	No definition in GTDB	GCF_004135775	Escherichia_coli_strain_CRE1_chromosome,_complete_genome.	NZ_CP034399		2851244	2853426..2853512	S	A	canonical
Proteobacteria	Pseudomonas aeruginosa	GCF_002223805	Pseudomonas_aeruginosa_strain_L10_chromosome,_complete_genome.	NZ_CP019338		642443	639965..640041	A	CL1A	canonical
Firmicutes	Lactobacillus_F plantarum	GCF_001660025	Lactobacillus_plantarum_strain_LZ227_chromosome,_complete_genome.	NZ_CP015857		1486046	1484167..1484243	A	C	interrupted_sequence
Proteobacteria	Klebsiella pneumoniae	GCF_000512165	Klebsiella_pneumoniae_subsp._pneumoniae_Kp13_chromosome,_complete_genome.	NZ_CP003999		1793802	1795634..1795708	S	E	canonical
Proteobacteria	Klebsiella pneumoniae	GCF_000512165	Klebsiella_pneumoniae_subsp._pneumoniae_Kp13_chromosome,_complete_genome.	NZ_CP003999		3144740	3142833..3142907	A	E	canonical
Proteobacteria	Klebsiella pneumoniae	GCF_000512165	Klebsiella_pneumoniae_subsp._pneumoniae_Kp13_chromosome,_complete_genome.	NZ_CP003999		3230605	3228698..3228772	A	E	canonical
Proteobacteria	Klebsiella pneumoniae	GCF_000512165	Klebsiella_pneumoniae_subsp._pneumoniae_Kp13_plasmid_pKP13f,_complete_sequence.	NZ_CP004000		64	1897..1971	S	E	canonical
Proteobacteria	Klebsiella pneumoniae	GCF_000512165	Klebsiella_pneumoniae_subsp._pneumoniae_Kp13_plasmid_pKP13f,_complete_sequence.	NZ_CP004000		43246	41339..41413	A	E	canonical
Proteobacteria	Klebsiella pneumoniae	GCF_000512165	Klebsiella_pneumoniae_subsp._pneumoniae_Kp13_plasmid_pKP13f,_complete_sequence.	NZ_CP004000		183301	185134..185208	S	E	canonical
None	No definition in GTDB	GCF_003568825	Pseudoalteromonas_tunicata_strain_D2_chromosome_1,_complete_sequence.	NZ_CP031961		677812	679670..679744	S	E	canonical
None	No definition in GTDB	GCF_003568825	Pseudoalteromonas_tunicata_strain_D2_chromosome_1,_complete_sequence.	NZ_CP031961		1568628	1566696..1566770	A	E	canonical
None	No definition in GTDB	GCF_003568825	Pseudoalteromonas_tunicata_strain_D2_chromosome_1,_complete_sequence.	NZ_CP031961		1971797	1969878..1969952	A	E	canonical
None	No definition in GTDB	GCF_003568825	Pseudoalteromonas_tunicata_strain_D2_chromosome_1,_complete_sequence.	NZ_CP031961		2784313	2782393..2782467	A	E	canonical
None	No definition in GTDB	GCF_003568825	Pseudoalteromonas_tunicata_strain_D2_chromosome_1,_complete_sequence.	NZ_CP031961		3929300	3931144..3931218	S	E	canonical
None	No definition in GTDB	GCF_003568825	Pseudoalteromonas_tunicata_strain_D2_chromosome_2,_complete_sequence.	NZ_CP031962		77063	78907..78981	S	E	canonical
None	No definition in GTDB	GCF_003568825	Pseudoalteromonas_tunicata_strain_D2_chromosome_2,_complete_sequence.	NZ_CP031962		811659	813518..813592	S	E	canonical
None	No definition in GTDB	GCF_003568825	Pseudoalteromonas_tunicata_strain_D2_chromosome_2,_complete_sequence.	NZ_CP031962		Not detected	819283..819352	A	-	-
None	No definition in GTDB	GCF_003568825	Pseudoalteromonas_tunicata_strain_D2_chromosome_2,_complete_sequence.	NZ_CP031962		927712	929556..929630	S	E	canonical
Firmicutes	Streptococcus pneumoniae	GCF_000147095	Streptococcus_pneumoniae_670-6B,_complete_genome.	NC_014498		2180438	2178415..2178480	A	C	interrupted_sequence
Proteobacteria	Vibrio campbellii_A	GCF_000017705	Vibrio_campbellii_ATCC_BAA-1116_chromosome_I,_complete_sequence.	NC_009783		140080	138192..138264	A	C	canonical
Proteobacteria	Vibrio campbellii_A	GCF_000017705	Vibrio_campbellii_ATCC_BAA-1116_chromosome_I,_complete_sequence.	NC_009783		Not detected	250908..250980	A	-	-
Proteobacteria	Vibrio campbellii_A	GCF_000017705	Vibrio_campbellii_ATCC_BAA-1116_chromosome_I,_complete_sequence.	NC_009783		265633	263746..263818	A	C	interrupted_sequence
Proteobacteria	Vibrio campbellii_A	GCF_000017705	Vibrio_campbellii_ATCC_BAA-1116_chromosome_I,_complete_sequence.	NC_009783		328156	326266..326338	A	C	canonical
Proteobacteria	Vibrio campbellii_A	GCF_000017705	Vibrio_campbellii_ATCC_BAA-1116_chromosome_I,_complete_sequence.	NC_009783		338511	336623..336695	A	C	canonical
Proteobacteria	Vibrio campbellii_A	GCF_000017705	Vibrio_campbellii_ATCC_BAA-1116_chromosome_I,_complete_sequence.	NC_009783		737954	739770..739842	S	C	canonical
Proteobacteria	Vibrio campbellii_A	GCF_000017705	Vibrio_campbellii_ATCC_BAA-1116_chromosome_I,_complete_sequence.	NC_009783		1093631	1095447..1095519	S	C	canonical
Proteobacteria	Vibrio campbellii_A	GCF_000017705	Vibrio_campbellii_ATCC_BAA-1116_chromosome_I,_complete_sequence.	NC_009783		1104522	1102368..1102444	A	CL1A	canonical
Proteobacteria	Vibrio campbellii_A	GCF_000017705	Vibrio_campbellii_ATCC_BAA-1116_chromosome_I,_complete_sequence.	NC_009783		1300925	1302741..1302813	S	C	canonical
Proteobacteria	Vibrio campbellii_A	GCF_000017705	Vibrio_campbellii_ATCC_BAA-1116_chromosome_I,_complete_sequence.	NC_009783		Not detected	1313517..1313589	S	C	canonical
Proteobacteria	Vibrio campbellii_A	GCF_000017705	Vibrio_campbellii_ATCC_BAA-1116_chromosome_I,_complete_sequence.	NC_009783		1825556	1827371..1827443	S	C	canonical
Proteobacteria	Vibrio campbellii_A	GCF_000017705	Vibrio_campbellii_ATCC_BAA-1116_chromosome_I,_complete_sequence.	NC_009783		Not detected	1860506..1860578	S	C	canonical
Proteobacteria	Vibrio campbellii_A	GCF_000017705	Vibrio_campbellii_ATCC_BAA-1116_chromosome_I,_complete_sequence.	NC_009783		2246871	2248947..2249023	S	CL1A	canonical
Proteobacteria	Vibrio campbellii_A	GCF_000017705	Vibrio_campbellii_ATCC_BAA-1116_chromosome_I,_complete_sequence.	NC_009783		2440559	2438671..2438743	A	C	canonical
Proteobacteria	Vibrio campbellii_A	GCF_000017705	Vibrio_campbellii_ATCC_BAA-1116_chromosome_I,_complete_sequence.	NC_009783		2507726	2505838..2505910	A	C	canonical
Proteobacteria	Vibrio campbellii_A	GCF_000017705	Vibrio_campbellii_ATCC_BAA-1116_chromosome_I,_complete_sequence.	NC_009783		2600608	2602686..2602762	S	CL1A	canonical
Proteobacteria	Vibrio campbellii_A	GCF_000017705	Vibrio_campbellii_ATCC_BAA-1116_chromosome_I,_complete_sequence.	NC_009783		2673299	2671411..2671483	A	C	canonical
Proteobacteria	Vibrio campbellii_A	GCF_000017705	Vibrio_campbellii_ATCC_BAA-1116_chromosome_I,_complete_sequence.	NC_009783		3001466	2999578..2999650	A	C	canonical
Proteobacteria	Vibrio campbellii_A	GCF_000017705	Vibrio_campbellii_ATCC_BAA-1116_chromosome_I,_complete_sequence.	NC_009783		3010172	3012255..3012331	S	CL1A	canonical
Proteobacteria	Vibrio campbellii_A	GCF_000017705	Vibrio_campbellii_ATCC_BAA-1116_chromosome_I,_complete_sequence.	NC_009783		3036073	3034185..3034257	A	C	canonical
Proteobacteria	Vibrio campbellii_A	GCF_000017705	Vibrio_campbellii_ATCC_BAA-1116_chromosome_I,_complete_sequence.	NC_009783		3054236	3052348..3052420	A	C	canonical
Proteobacteria	Vibrio campbellii_A	GCF_000017705	Vibrio_campbellii_ATCC_BAA-1116_chromosome_I,_complete_sequence.	NC_009783		3146806	3148622..3148694	S	C	canonical
Proteobacteria	Vibrio campbellii_A	GCF_000017705	Vibrio_campbellii_ATCC_BAA-1116_chromosome_I,_complete_sequence.	NC_009783		3293295	3291407..3291479	A	C	canonical
Proteobacteria	Vibrio campbellii_A	GCF_000017705	Vibrio_campbellii_ATCC_BAA-1116_chromosome_I,_complete_sequence.	NC_009783		3531925	3530115..3530187	A	C	canonical
Proteobacteria	Vibrio campbellii_A	GCF_000017705	Vibrio_campbellii_ATCC_BAA-1116_chromosome_I,_complete_sequence.	NC_009783		3683001	3681191..3681263	A	C	canonical
Proteobacteria	Vibrio campbellii_A	GCF_000017705	Vibrio_campbellii_ATCC_BAA-1116_chromosome_I,_complete_sequence.	NC_009783		3699631	3697743..3697815	A	C	canonical
Proteobacteria	Vibrio campbellii_A	GCF_000017705	Vibrio_campbellii_ATCC_BAA-1116_chromosome_II,_complete_sequence.	NC_009784		61858	63674..63746	S	C	canonical
Proteobacteria	Vibrio campbellii_A	GCF_000017705	Vibrio_campbellii_ATCC_BAA-1116_chromosome_II,_complete_sequence.	NC_009784		675703	677519..677591	S	C	canonical
Proteobacteria	Vibrio campbellii_A	GCF_000017705	Vibrio_campbellii_ATCC_BAA-1116_chromosome_II,_complete_sequence.	NC_009784		1109427	1107539..1107611	A	C	canonical
Proteobacteria	Vibrio campbellii_A	GCF_000017705	Vibrio_campbellii_ATCC_BAA-1116_chromosome_II,_complete_sequence.	NC_009784		Not detected	1225561..1225633	A	C	short_orf
Proteobacteria	Vibrio campbellii_A	GCF_000017705	Vibrio_campbellii_ATCC_BAA-1116_chromosome_II,_complete_sequence.	NC_009784		1339723	1341806..1341882	S	CL1A	canonical
Proteobacteria	Vibrio campbellii_A	GCF_000017705	Vibrio_campbellii_ATCC_BAA-1116_chromosome_II,_complete_sequence.	NC_009784		1494417	1492529..1492601	A	C	canonical
Proteobacteria	Vibrio campbellii_A	GCF_000017705	Vibrio_campbellii_ATCC_BAA-1116_chromosome_II,_complete_sequence.	NC_009784		Not detected	1550788..1550860	A	C	canonical
Proteobacteria	Vibrio campbellii_A	GCF_000017705	Vibrio_campbellii_ATCC_BAA-1116_chromosome_II,_complete_sequence.	NC_009784		Not detected	1618244..1618320	S	CL1A	canonical
Proteobacteria	Vibrio campbellii_A	GCF_000017705	Vibrio_campbellii_ATCC_BAA-1116_chromosome_II,_complete_sequence.	NC_009784		1738365	1740442..1740518	S	CL1A	canonical
Proteobacteria	Vibrio campbellii_A	GCF_000017705	Vibrio_campbellii_ATCC_BAA-1116_chromosome_II,_complete_sequence.	NC_009784		1759129	1757241..1757313	A	C	canonical
Proteobacteria	Vibrio campbellii_A	GCF_000017705	Vibrio_campbellii_ATCC_BAA-1116_chromosome_II,_complete_sequence.	NC_009784		1882934	1885017..1885093	S	CL1A	canonical
Proteobacteria	Vibrio campbellii_A	GCF_000017705	Vibrio_campbellii_ATCC_BAA-1116_chromosome_II,_complete_sequence.	NC_009784		Not detected	1899124..1899196	A	-	-
Proteobacteria	Vibrio campbellii_A	GCF_000017705	Vibrio_campbellii_ATCC_BAA-1116_chromosome_II,_complete_sequence.	NC_009784		1918256	1920333..1920409	S	CL1A	canonical
Proteobacteria	Vibrio campbellii_A	GCF_000017705	Vibrio_campbellii_ATCC_BAA-1116_chromosome_II,_complete_sequence.	NC_009784		1975433	1977516..1977592	S	CL1A	canonical
Proteobacteria	Vibrio campbellii_A	GCF_000017705	Vibrio_campbellii_ATCC_BAA-1116_chromosome_II,_complete_sequence.	NC_009784		2079803	2077915..2077987	A	C	canonical
Proteobacteria	Vibrio campbellii_A	GCF_000017705	Vibrio_campbellii_ATCC_BAA-1116_plasmid_pVIBHAR,_complete_sequence.	NC_009777		71571	69417..69493	A	CL1A	canonical
Proteobacteria	Vibrio campbellii_A	GCF_000017705	Vibrio_campbellii_ATCC_BAA-1116_plasmid_pVIBHAR,_complete_sequence.	NC_009777		84738	86815..86891	S	CL1A	canonical
Proteobacteria	Klebsiella pneumoniae	GCF_001316565	Klebsiella_pneumoniae_subsp._pneumoniae_strain_ST101:960186733_chromosome,_complete_genome.	NZ_CP023487		1818090	1816183..1816257	A	E	canonical
Proteobacteria	Klebsiella pneumoniae	GCF_001316565	Klebsiella_pneumoniae_subsp._pneumoniae_strain_ST101:960186733_chromosome,_complete_genome.	NZ_CP023487		2130080	2131913..2131987	S	E	canonical
Proteobacteria	Klebsiella pneumoniae	GCF_001316565	Klebsiella_pneumoniae_subsp._pneumoniae_strain_ST101:960186733_chromosome,_complete_genome.	NZ_CP023487		2272096	2273929..2274003	S	E	canonical
Proteobacteria	Klebsiella pneumoniae	GCF_001316565	Klebsiella_pneumoniae_subsp._pneumoniae_strain_ST101:960186733_chromosome,_complete_genome.	NZ_CP023487		2422702	2420795..2420869	A	E	canonical
Proteobacteria	Klebsiella pneumoniae	GCF_001316565	Klebsiella_pneumoniae_subsp._pneumoniae_strain_ST101:960186733_chromosome,_complete_genome.	NZ_CP023487		3779389	3777482..3777556	A	E	canonical
Proteobacteria	Klebsiella pneumoniae	GCF_001316565	Klebsiella_pneumoniae_subsp._pneumoniae_strain_ST101:960186733_chromosome,_complete_genome.	NZ_CP023487		3848544	3846637..3846711	A	E	canonical
Proteobacteria	Klebsiella pneumoniae	GCF_001316565	Klebsiella_pneumoniae_subsp._pneumoniae_strain_ST101:960186733_chromosome,_complete_genome.	NZ_CP023487		3933356	3931449..3931523	A	E	canonical
Proteobacteria	Klebsiella pneumoniae	GCF_001316565	Klebsiella_pneumoniae_subsp._pneumoniae_strain_ST101:960186733_chromosome,_complete_genome.	NZ_CP023487		4027990	4026083..4026157	A	E	canonical
Proteobacteria	Klebsiella pneumoniae	GCF_001316565	Klebsiella_pneumoniae_subsp._pneumoniae_strain_ST101:960186733_chromosome,_complete_genome.	NZ_CP023487		4095712	4093805..4093879	A	E	canonical
Proteobacteria	Klebsiella pneumoniae	GCF_001316565	Klebsiella_pneumoniae_subsp._pneumoniae_strain_ST101:960186733_plasmid_p19-10_01,_complete_sequence.	NZ_CP023488		43493	41585..41659	A	E	canonical
Proteobacteria	Klebsiella pneumoniae	GCF_001316565	Klebsiella_pneumoniae_subsp._pneumoniae_strain_ST101:960186733_plasmid_p19-10_02,_complete_sequence.	NZ_CP023489		4256	6089..6163	S	E	canonical
Firmicutes	Bacillus_A cereus_AE	GCF_000283675	Bacillus_cereus_NC7401_genomic_DNA,_complete_genome.	NC_016771		903334	905927..906011	S	B	canonical
Firmicutes	Bacillus_A cereus_AE	GCF_000283675	Bacillus_cereus_NC7401_genomic_DNA,_complete_genome.	NC_016771		943187	945780..945864	S	B	canonical
Firmicutes	Bacillus_A cereus_AE	GCF_000283675	Bacillus_cereus_NC7401_genomic_DNA,_complete_genome.	NC_016771		1700968	1698291..1698375	A	B	canonical
Firmicutes	Bacillus_A cereus_AE	GCF_000283675	Bacillus_cereus_NC7401_genomic_DNA,_complete_genome.	NC_016771		3076407	3074050..3074126	A	CL1B	canonical
Firmicutes	Bacillus_A cereus_AE	GCF_000283675	Bacillus_cereus_NC7401_genomic_DNA,_complete_genome.	NC_016771		3149299	3146942..3147018	A	CL1B	canonical
Firmicutes	Bacillus_A cereus_AE	GCF_000283675	Bacillus_cereus_NC7401_genomic_DNA,_complete_genome.	NC_016771		3405524	3402644..3402729	A	B	canonical
Firmicutes	Bacillus_A cereus_AE	GCF_000283675	Bacillus_cereus_NC7401_genomic_DNA,_complete_genome.	NC_016771		3742908	3740231..3740315	A	B	canonical
Firmicutes	Bacillus_A cereus_AE	GCF_000283675	Bacillus_cereus_NC7401_genomic_DNA,_complete_genome.	NC_016771		3836027	3833350..3833434	A	B	canonical
Firmicutes	Bacillus_A cereus_AE	GCF_000283675	Bacillus_cereus_NC7401_plasmid_pNCcld_DNA,_complete_sequence,_strain:_NC7401.	NC_016792		12309	9429..9514	A	B	canonical
Firmicutes	Bacillus_A cereus_AE	GCF_000283675	Bacillus_cereus_NC7401_plasmid_pNCcld_DNA,_complete_sequence,_strain:_NC7401.	NC_016792		79177	76406..76502	A	B	canonical
Firmicutes	Bacillus_A cereus_AE	GCF_000283675	Bacillus_cereus_NC7401_plasmid_pNCcld_DNA,_complete_sequence,_strain:_NC7401.	NC_016792		86205	88486..88562	S	CL1B	canonical
Firmicutes	Bacillus_A cereus_AE	GCF_000283675	Bacillus_cereus_NC7401_plasmid_pNCcld_DNA,_complete_sequence,_strain:_NC7401.	NC_016792		147794	150387..150471	S	B	canonical
Firmicutes	Streptococcus pneumoniae	GCF_000494795	Streptococcus_pneumoniae_A026_genome.	NC_022655		2009130	2007107..2007172	A	C	interrupted_sequence
None	No definition in GTDB	GCF_000583815	Ectothiorhodospira_haloalkaliphila_genome.	NZ_CP007268		2447469	2445397..2445466	A	C	canonical
None	No definition in GTDB	GCF_000583815	Ectothiorhodospira_haloalkaliphila_genome.	NZ_CP007268		Not detected	3411399..3411468	S	C	canonical
None	No definition in GTDB	GCF_000583815	Ectothiorhodospira_haloalkaliphila_genome.	NZ_CP007268		3416792	3414791..3414860	A	C	canonical
Firmicutes	Streptococcus suis_M	GCF_001640765	Streptococcus_suis_strain_DN13,_complete_genome.	NZ_CP015557		903728	905961..906037	S	CL1A	canonical
Firmicutes	Streptococcus suis_M	GCF_001640765	Streptococcus_suis_strain_DN13,_complete_genome.	NZ_CP015557		909599	912297..912381	S	B	canonical
None	No definition in GTDB	GCF_004307335	Staphylococcus_pseudintermedius_strain_53_88_chromosome.	NZ_CP035740		93754	91899..91975	A	C	canonical
None	No definition in GTDB	GCF_004307335	Staphylococcus_pseudintermedius_strain_53_88_chromosome.	NZ_CP035740		111884	110021..110097	A	C	short_orf
None	No definition in GTDB	GCF_004307335	Staphylococcus_pseudintermedius_strain_53_88_chromosome.	NZ_CP035740		252817	254608..254684	S	C	interrupted_sequence
None	No definition in GTDB	GCF_004307335	Staphylococcus_pseudintermedius_strain_53_88_chromosome.	NZ_CP035740		538589	540380..540456	S	C	canonical
None	No definition in GTDB	GCF_004307335	Staphylococcus_pseudintermedius_strain_53_88_chromosome.	NZ_CP035740		616882	618672..618748	S	C	canonical
None	No definition in GTDB	GCF_004307335	Staphylococcus_pseudintermedius_strain_53_88_chromosome.	NZ_CP035740		689351	691133..691209	S	C	interrupted_sequence
None	No definition in GTDB	GCF_004307335	Staphylococcus_pseudintermedius_strain_53_88_chromosome.	NZ_CP035740		859435	861225..861301	S	C	canonical
None	No definition in GTDB	GCF_004307335	Staphylococcus_pseudintermedius_strain_53_88_chromosome.	NZ_CP035740		1193706	1195496..1195572	S	C	canonical
None	No definition in GTDB	GCF_004307335	Staphylococcus_pseudintermedius_strain_53_88_chromosome.	NZ_CP035740		1328972	1327104..1327180	A	C	canonical
None	No definition in GTDB	GCF_004307335	Staphylococcus_pseudintermedius_strain_53_88_chromosome.	NZ_CP035740		1343359	1345153..1345229	S	C	short_orf
None	No definition in GTDB	GCF_004307335	Staphylococcus_pseudintermedius_strain_53_88_chromosome.	NZ_CP035740		1956436	1954570..1954646	A	C	canonical
None	No definition in GTDB	GCF_004307335	Staphylococcus_pseudintermedius_strain_53_88_chromosome.	NZ_CP035740		1988423	1986546..1986633	A	C	interrupted_sequence
Proteobacteria	Klebsiella pneumoniae	GCF_000814305	Klebsiella_pneumoniae_strain_34618,_complete_genome.	NZ_CP010392		1769495	1771329..1771403	S	E	canonical
Proteobacteria	Klebsiella pneumoniae	GCF_000814305	Klebsiella_pneumoniae_strain_34618,_complete_genome.	NZ_CP010392		3007336	3005428..3005502	A	E	canonical
Proteobacteria	Klebsiella pneumoniae	GCF_000814305	Klebsiella_pneumoniae_strain_34618,_complete_genome.	NZ_CP010392		3009246	3007338..3007412	A	E	canonical
Proteobacteria	Klebsiella pneumoniae	GCF_000814305	Klebsiella_pneumoniae_strain_34618,_complete_genome.	NZ_CP010392		3195521	3193613..3193687	A	E	canonical
Proteobacteria	Klebsiella pneumoniae	GCF_000814305	Klebsiella_pneumoniae_strain_34618,_complete_genome.	NZ_CP010392		3943847	3941939..3942013	A	E	canonical
Proteobacteria	Klebsiella pneumoniae	GCF_000814305	Klebsiella_pneumoniae_strain_34618_plasmid_p34618-207.543kb,_complete_sequence.	NZ_CP010393		103837	105671..105745	S	E	canonical
Proteobacteria	Klebsiella pneumoniae	GCF_000814305	Klebsiella_pneumoniae_strain_34618_plasmid_p34618-71.572kb,_complete_sequence.	NZ_CP010396		21300	19393..19467	A	E	canonical
Proteobacteria	Burkholderia cenocepacia_C	GCF_001484665	Burkholderia_cenocepacia_strain_ST32_chromosome_1,_complete_sequence.	NZ_CP011917		2818645	2816770..2816841	A	C	canonical
Proteobacteria	Diaphorobacter polyhydroxybutyrativorans	GCF_000015545	Acidovorax_sp._JS42,_complete_genome.	NC_008782		Not detected	1491137..1491213	A	CL1A	interrupted_sequence
Proteobacteria	Diaphorobacter polyhydroxybutyrativorans	GCF_000015545	Acidovorax_sp._JS42,_complete_genome.	NC_008782		Not detected	2072817..2072891	S	E	canonical
Proteobacteria	Diaphorobacter polyhydroxybutyrativorans	GCF_000015545	Acidovorax_sp._JS42,_complete_genome.	NC_008782		2355832	2353956..2354027	A	C	canonical
Verrucomicrobiota	Verrucomicrobium spinosum	GCF_000172155	Verrucomicrobium_spinosum_DSM_4136_=_JCM_18804_strain_DSM_4136_chromosome,_whole_genome_shotgun_sequence.	NZ_ABIZ01000001		Not detected	1518488..1518566	S	Unclassified	interrupted_sequence
Verrucomicrobiota	Verrucomicrobium spinosum	GCF_000172155	Verrucomicrobium_spinosum_DSM_4136_=_JCM_18804_strain_DSM_4136_chromosome,_whole_genome_shotgun_sequence.	NZ_ABIZ01000001		6555546	6553533..6553686	A	F(g2-g5)	canonical
Verrucomicrobiota	Verrucomicrobium spinosum	GCF_000172155	Verrucomicrobium_spinosum_DSM_4136_=_JCM_18804_strain_DSM_4136_chromosome,_whole_genome_shotgun_sequence.	NZ_ABIZ01000001		7466327	7464314..7464467	A	F(g2-g5)	canonical
Firmicutes	Streptococcus pyogenes	GCF_000772245	Streptococcus_pyogenes_strain_1E1,_complete_genome.	NZ_CP007241		866138	868732..868816	S	B	canonical
Firmicutes	Sporosarcina ureae_B	GCF_002101375	Streptococcus_pyogenes_strain_1E1,_complete_genome.	NZ_CP007241		Not detected	443818..443902	A	-	-
Firmicutes	Sporosarcina ureae_B	GCF_002101375	Streptococcus_pyogenes_strain_1E1,_complete_genome.	NZ_CP007241		Not detected	2164525..2164610	A	-	-
Firmicutes	Bacillus_A cereus_AJ	GCF_002224345	Bacillus_cereus_C1L_chromosome,_complete_genome.	NZ_CP022445		3103053	3105349..3105425	S	CL1B	canonical
Firmicutes	Bacillus_A cereus_AJ	GCF_002224345	Bacillus_cereus_C1L_chromosome,_complete_genome.	NZ_CP022445		Not detected	292556..292640	A	-	-
Firmicutes	Bacillus_A cereus_AJ	GCF_002224345	Bacillus_cereus_C1L_plasmid_pC1L1,_complete_sequence.	NZ_CP022446		510140	512567..512663	S	ML	canonical
Firmicutes	Bacillus_A cereus_AJ	GCF_002224345	Bacillus_cereus_C1L_plasmid_pC1L1,_complete_sequence.	NZ_CP022446		542615	544911..544987	S	CL1B	canonical
Firmicutes	Bacillus_A cereus_AJ	GCF_002224345	Bacillus_cereus_C1L_plasmid_pC1L1,_complete_sequence.	NZ_CP022446		592436	594859..594935	S	CL1B	canonical
Proteobacteria	Klebsiella pneumoniae	GCF_002587165	Klebsiella_pneumoniae_strain_FDAARGOS_444_chromosome,_complete_genome.	NZ_CP023941		1147388	1149222..1149296	S	E	canonical
Proteobacteria	Klebsiella pneumoniae	GCF_002587165	Klebsiella_pneumoniae_strain_FDAARGOS_444_chromosome,_complete_genome.	NZ_CP023941		1311412	1309504..1309578	A	E	canonical
Proteobacteria	Klebsiella pneumoniae	GCF_002587165	Klebsiella_pneumoniae_strain_FDAARGOS_444_chromosome,_complete_genome.	NZ_CP023941		1771820	1773654..1773728	S	E	canonical
Proteobacteria	Klebsiella pneumoniae	GCF_002587165	Klebsiella_pneumoniae_strain_FDAARGOS_444_chromosome,_complete_genome.	NZ_CP023941		3038326	3036418..3036492	A	E	canonical
Proteobacteria	Klebsiella pneumoniae	GCF_002587165	Klebsiella_pneumoniae_strain_FDAARGOS_444_chromosome,_complete_genome.	NZ_CP023941		3189616	3187708..3187782	A	E	canonical
Proteobacteria	Klebsiella pneumoniae	GCF_002587165	Klebsiella_pneumoniae_strain_FDAARGOS_444_chromosome,_complete_genome.	NZ_CP023941		3261296	3259388..3259462	A	E	canonical
Proteobacteria	Klebsiella pneumoniae	GCF_002587165	Klebsiella_pneumoniae_strain_FDAARGOS_444_chromosome,_complete_genome.	NZ_CP023941		3622254	3620346..3620420	A	E	canonical
Proteobacteria	Klebsiella pneumoniae	GCF_002587165	Klebsiella_pneumoniae_strain_FDAARGOS_444_plasmid_unnamed1,_complete_sequence.	NZ_CP023943		19419	17151..17237	A	A	canonical
Proteobacteria	Klebsiella pneumoniae	GCF_002587165	Klebsiella_pneumoniae_strain_FDAARGOS_444_plasmid_unnamed1,_complete_sequence.	NZ_CP023943		124080	125914..125988	S	E	canonical
Proteobacteria	Klebsiella pneumoniae	GCF_002587165	Klebsiella_pneumoniae_strain_FDAARGOS_444_plasmid_unnamed2.	NZ_CP023942		58899	56992..57066	A	E	canonical
Proteobacteria	Klebsiella pneumoniae	GCF_002587165	Klebsiella_pneumoniae_strain_FDAARGOS_444_plasmid_unnamed2.	NZ_CP023942		132331	134596..134672	S	CL1A	canonical
Proteobacteria	Klebsiella pneumoniae	GCF_002587885	Klebsiella_pneumoniae_strain_FDAARGOS_446_chromosome,_complete_genome.	NZ_CP023946		915228	917062..917136	S	E	canonical
Proteobacteria	Klebsiella pneumoniae	GCF_002587885	Klebsiella_pneumoniae_strain_FDAARGOS_446_chromosome,_complete_genome.	NZ_CP023946		1251479	1253313..1253387	S	E	canonical
Proteobacteria	Klebsiella pneumoniae	GCF_002587885	Klebsiella_pneumoniae_strain_FDAARGOS_446_chromosome,_complete_genome.	NZ_CP023946		1385152	1386986..1387060	S	E	canonical
Proteobacteria	Klebsiella pneumoniae	GCF_002587885	Klebsiella_pneumoniae_strain_FDAARGOS_446_chromosome,_complete_genome.	NZ_CP023946		1466239	1468073..1468147	S	E	canonical
Proteobacteria	Klebsiella pneumoniae	GCF_002587885	Klebsiella_pneumoniae_strain_FDAARGOS_446_chromosome,_complete_genome.	NZ_CP023946		2712360	2710452..2710526	A	E	canonical
Proteobacteria	Klebsiella pneumoniae	GCF_002587885	Klebsiella_pneumoniae_strain_FDAARGOS_446_plasmid_unnamed2,_complete_sequence.	NZ_CP023947		103422	105279..105353	S	E	canonical
None	No definition in GTDB	GCF_003060805	Arthrospira_sp._TJSD092_chromosome,_complete_genome.	NZ_CP028914		Not detected	116149..116226	A	CL2A	canonical
None	No definition in GTDB	GCF_003060805	Arthrospira_sp._TJSD092_chromosome,_complete_genome.	NZ_CP028914		286676	288922..288999	S	CL2A	canonical
None	No definition in GTDB	GCF_003060805	Arthrospira_sp._TJSD092_chromosome,_complete_genome.	NZ_CP028914		Not detected	392007..392084	A	CL2A	canonical
None	No definition in GTDB	GCF_003060805	Arthrospira_sp._TJSD092_chromosome,_complete_genome.	NZ_CP028914		Not detected	500428..500506	S	CL2A	interrupted_sequence
None	No definition in GTDB	GCF_003060805	Arthrospira_sp._TJSD092_chromosome,_complete_genome.	NZ_CP028914		Not detected	508252..508329	A	CL2A	canonical
None	No definition in GTDB	GCF_003060805	Arthrospira_sp._TJSD092_chromosome,_complete_genome.	NZ_CP028914		Not detected	636244..636322	A	CL2A	interrupted_sequence
None	No definition in GTDB	GCF_003060805	Arthrospira_sp._TJSD092_chromosome,_complete_genome.	NZ_CP028914		Not detected	736010..736093	S	CL2A	interrupted_sequence
None	No definition in GTDB	GCF_003060805	Arthrospira_sp._TJSD092_chromosome,_complete_genome.	NZ_CP028914		Not detected	754932..755011	S	CL2A	interrupted_sequence
None	No definition in GTDB	GCF_003060805	Arthrospira_sp._TJSD092_chromosome,_complete_genome.	NZ_CP028914		Not detected	1086055..1086132	A	CL2A	canonical
None	No definition in GTDB	GCF_003060805	Arthrospira_sp._TJSD092_chromosome,_complete_genome.	NZ_CP028914		Not detected	1124724..1124801	A	CL2A	canonical
None	No definition in GTDB	GCF_003060805	Arthrospira_sp._TJSD092_chromosome,_complete_genome.	NZ_CP028914		Not detected	1344843..1344921	S	CL2A	canonical
None	No definition in GTDB	GCF_003060805	Arthrospira_sp._TJSD092_chromosome,_complete_genome.	NZ_CP028914		Not detected	1388004..1388081	S	CL2A	canonical
None	No definition in GTDB	GCF_003060805	Arthrospira_sp._TJSD092_chromosome,_complete_genome.	NZ_CP028914		Not detected	1577271..1577348	A	CL2A	interrupted_sequence
None	No definition in GTDB	GCF_003060805	Arthrospira_sp._TJSD092_chromosome,_complete_genome.	NZ_CP028914		Not detected	1867935..1868012	A	CL2A	canonical
None	No definition in GTDB	GCF_003060805	Arthrospira_sp._TJSD092_chromosome,_complete_genome.	NZ_CP028914		2023644	2021238..2021314	A	CL2A	canonical
None	No definition in GTDB	GCF_003060805	Arthrospira_sp._TJSD092_chromosome,_complete_genome.	NZ_CP028914		Not detected	2605315..2605392	A	CL2A	canonical
None	No definition in GTDB	GCF_003060805	Arthrospira_sp._TJSD092_chromosome,_complete_genome.	NZ_CP028914		Not detected	2642421..2642499	A	CL2A	interrupted_sequence
None	No definition in GTDB	GCF_003060805	Arthrospira_sp._TJSD092_chromosome,_complete_genome.	NZ_CP028914		Not detected	2714205..2714283	S	CL2A	interrupted_sequence
None	No definition in GTDB	GCF_003060805	Arthrospira_sp._TJSD092_chromosome,_complete_genome.	NZ_CP028914		Not detected	2766110..2766187	S	CL2A	canonical
None	No definition in GTDB	GCF_003060805	Arthrospira_sp._TJSD092_chromosome,_complete_genome.	NZ_CP028914		Not detected	2831233..2831310	A	CL2A	canonical
None	No definition in GTDB	GCF_003060805	Arthrospira_sp._TJSD092_chromosome,_complete_genome.	NZ_CP028914		2975825	2973419..2973495	A	CL2A	interrupted_sequence
None	No definition in GTDB	GCF_003060805	Arthrospira_sp._TJSD092_chromosome,_complete_genome.	NZ_CP028914		Not detected	2976537..2976614	A	CL2A	interrupted_sequence
None	No definition in GTDB	GCF_003060805	Arthrospira_sp._TJSD092_chromosome,_complete_genome.	NZ_CP028914		Not detected	3124934..3125012	S	CL2A	canonical
None	No definition in GTDB	GCF_003060805	Arthrospira_sp._TJSD092_chromosome,_complete_genome.	NZ_CP028914		Not detected	3158174..3158251	A	CL2A	short_orf
None	No definition in GTDB	GCF_003060805	Arthrospira_sp._TJSD092_chromosome,_complete_genome.	NZ_CP028914		Not detected	3172519..3172597	S	CL2A	canonical
None	No definition in GTDB	GCF_003060805	Arthrospira_sp._TJSD092_chromosome,_complete_genome.	NZ_CP028914		Not detected	3519361..3519439	A	CL1B	interrupted_sequence
None	No definition in GTDB	GCF_003060805	Arthrospira_sp._TJSD092_chromosome,_complete_genome.	NZ_CP028914		Not detected	3774660..3774737	S	CL2A	canonical
None	No definition in GTDB	GCF_003060805	Arthrospira_sp._TJSD092_chromosome,_complete_genome.	NZ_CP028914		Not detected	4036192..4036269	S	CL2A	canonical
None	No definition in GTDB	GCF_003060805	Arthrospira_sp._TJSD092_chromosome,_complete_genome.	NZ_CP028914		Not detected	4216429..4216505	S	CL2A	short_orf
None	No definition in GTDB	GCF_003060805	Arthrospira_sp._TJSD092_chromosome,_complete_genome.	NZ_CP028914		Not detected	4298386..4298464	A	CL2A	interrupted_sequence
None	No definition in GTDB	GCF_003060805	Arthrospira_sp._TJSD092_chromosome,_complete_genome.	NZ_CP028914		Not detected	4308435..4308499	S	CL2A	interrupted_sequence
None	No definition in GTDB	GCF_003060805	Arthrospira_sp._TJSD092_chromosome,_complete_genome.	NZ_CP028914		4350013	4352166..4352250	S	CL2A	short_orf
None	No definition in GTDB	GCF_003060805	Arthrospira_sp._TJSD092_chromosome,_complete_genome.	NZ_CP028914		Not detected	4355287..4355365	S	CL2A	canonical
None	No definition in GTDB	GCF_003060805	Arthrospira_sp._TJSD092_chromosome,_complete_genome.	NZ_CP028914		Not detected	4469608..4469686	A	CL2A	interrupted_sequence
None	No definition in GTDB	GCF_003060805	Arthrospira_sp._TJSD092_chromosome,_complete_genome.	NZ_CP028914		Not detected	4535402..4535479	A	CL2A	canonical
None	No definition in GTDB	GCF_003060805	Arthrospira_sp._TJSD092_chromosome,_complete_genome.	NZ_CP028914		Not detected	4556685..4556761	S	CL2A	interrupted_sequence
None	No definition in GTDB	GCF_003060805	Arthrospira_sp._TJSD092_chromosome,_complete_genome.	NZ_CP028914		Not detected	4860000..4860078	S	CL2A	canonical
None	No definition in GTDB	GCF_003060805	Arthrospira_sp._TJSD092_chromosome,_complete_genome.	NZ_CP028914		Not detected	4916009..4916087	A	CL2A	interrupted_sequence
None	No definition in GTDB	GCF_003060805	Arthrospira_sp._TJSD092_chromosome,_complete_genome.	NZ_CP028914		Not detected	5028913..5028990	S	CL2A	canonical
None	No definition in GTDB	GCF_003060805	Arthrospira_sp._TJSD092_chromosome,_complete_genome.	NZ_CP028914		Not detected	5192418..5192495	S	CL2A	canonical
None	No definition in GTDB	GCF_003060805	Arthrospira_sp._TJSD092_chromosome,_complete_genome.	NZ_CP028914		Not detected	5284045..5284122	S	CL2A	canonical
None	No definition in GTDB	GCF_003060805	Arthrospira_sp._TJSD092_chromosome,_complete_genome.	NZ_CP028914		Not detected	6074402..6074479	A	CL2A	canonical
Proteobacteria	Escherichia coli	GCF_000017745	Escherichia_coli_E24377A,_complete_genome.	NC_009801		3343927	3341659..3341745	A	A	canonical
Proteobacteria	Escherichia coli	GCF_000017745	Escherichia_coli_E24377A,_complete_genome.	NC_009801		4836022	4833754..4833840	A	A	canonical
Proteobacteria	Escherichia coli	GCF_000017745	Escherichia_coli_E24377A,_complete_genome.	NC_009801		4848624	4850806..4850892	S	A	canonical
Proteobacteria	Escherichia coli	GCF_000017745	Escherichia_coli_E24377A_plasmid_pETEC_73,_complete_sequence.	NC_009788		Not detected	27225..27302	A	D	interrupted_sequence
Proteobacteria	Escherichia coli	GCF_000017745	Escherichia_coli_E24377A_plasmid_pETEC_73,_complete_sequence.	NC_009788		51219	53401..53487	S	A	canonical
Proteobacteria	Escherichia coli	GCF_000017745	Escherichia_coli_E24377A_plasmid_pETEC_74,_complete_sequence.	NC_009790		12713	14895..14981	S	A	canonical
Proteobacteria	Escherichia coli	GCF_000017745	Escherichia_coli_E24377A_plasmid_pETEC_74,_complete_sequence.	NC_009790		25438	23170..23256	A	A	canonical
Proteobacteria	Escherichia coli	GCF_000017745	Escherichia_coli_E24377A_plasmid_pETEC_80,_complete_sequence.	NC_009786		16099	13831..13917	A	A	canonical
None	No definition in GTDB	GCF_003049785	Dickeya_dadantii_strain_DSM_18020_chromosome,_complete_genome.	NZ_CP023467		476066	477855..477927	S	C	canonical
None	No definition in GTDB	GCF_003049785	Dickeya_dadantii_strain_DSM_18020_chromosome,_complete_genome.	NZ_CP023467		1180078	1181867..1181939	S	C	canonical
None	No definition in GTDB	GCF_003049785	Dickeya_dadantii_strain_DSM_18020_chromosome,_complete_genome.	NZ_CP023467		1519288	1521078..1521150	S	C	canonical
None	No definition in GTDB	GCF_003049785	Dickeya_dadantii_strain_DSM_18020_chromosome,_complete_genome.	NZ_CP023467		4622754	4620892..4620964	A	C	canonical
Myxococcota	No definition in GTDB	GCF_000017505	Anaeromyxobacter_sp._Fw109-5,_complete_genome.	NC_009675		Not detected	377447..377524	S	C	short_orf
Proteobacteria	Cellvibrio japonicus	GCF_000019225	Cellvibrio_japonicus_Ueda107,_complete_genome.	NC_010995		3790735	3788874..3788950	A	D	canonical
Actinobacteriota	Streptomyces pluripotens	GCF_000816465	Streptomyces_pluripotens_strain_MUSC_137_chromosome,_complete_genome.	NZ_CP022433		Not detected	27561..27660	A	G(g1)	canonical
Actinobacteriota	Streptomyces pluripotens	GCF_000816465	Streptomyces_pluripotens_strain_MUSC_137_chromosome,_complete_genome.	NZ_CP022433		Not detected	435203..435302	A	G(g1)	canonical
Actinobacteriota	Streptomyces pluripotens	GCF_000816465	Streptomyces_pluripotens_strain_MUSC_137_chromosome,_complete_genome.	NZ_CP022433		Not detected	1069786..1069885	S	G(g1)	canonical
Actinobacteriota	Streptomyces pluripotens	GCF_000816465	Streptomyces_pluripotens_strain_MUSC_137_chromosome,_complete_genome.	NZ_CP022433		Not detected	2155377..2155476	A	G(g1)	canonical
Actinobacteriota	Streptomyces pluripotens	GCF_000816465	Streptomyces_pluripotens_strain_MUSC_137_chromosome,_complete_genome.	NZ_CP022433		Not detected	3537076..3537175	A	G(g1)	canonical
Actinobacteriota	Streptomyces pluripotens	GCF_000816465	Streptomyces_pluripotens_strain_MUSC_137_chromosome,_complete_genome.	NZ_CP022433		Not detected	4249977..4250076	A	G(g1)	canonical
Actinobacteriota	Streptomyces pluripotens	GCF_000816465	Streptomyces_pluripotens_strain_MUSC_137_chromosome,_complete_genome.	NZ_CP022433		Not detected	4493994..4494093	S	G(g1)	canonical
Actinobacteriota	Streptomyces pluripotens	GCF_000816465	Streptomyces_pluripotens_strain_MUSC_137_chromosome,_complete_genome.	NZ_CP022433		Not detected	5333005..5333104	A	G(g1)	canonical
Actinobacteriota	Streptomyces pluripotens	GCF_000816465	Streptomyces_pluripotens_strain_MUSC_137_chromosome,_complete_genome.	NZ_CP022433		Not detected	5349760..5349859	S	G(g1)	canonical
Actinobacteriota	Streptomyces pluripotens	GCF_000816465	Streptomyces_pluripotens_strain_MUSC_137_chromosome,_complete_genome.	NZ_CP022433		Not detected	5385391..5385490	S	G(g1)	canonical
Proteobacteria	Paraburkholderia sp1	GCF_000148685	Burkholderia_sp._CCGE1003_chromosome_1,_complete_sequence.	NC_014539		2944035	2941463..2941539	A	CL1A	canonical
Cyanobacteriota	Arthrospira maxima	GCF_000307915	Arthrospira_platensis_C1_chromosome,_whole_genome_shotgun_sequence.	NZ_CM001632		Not detected	584212..584288	S	CL2A	short_orf
Cyanobacteriota	Arthrospira maxima	GCF_000307915	Arthrospira_platensis_C1_chromosome,_whole_genome_shotgun_sequence.	NZ_CM001632		Not detected	665264..665342	A	CL2A	interrupted_sequence
Cyanobacteriota	Arthrospira maxima	GCF_000307915	Arthrospira_platensis_C1_chromosome,_whole_genome_shotgun_sequence.	NZ_CM001632		Not detected	675313..675377	S	CL2A	interrupted_sequence
Cyanobacteriota	Arthrospira maxima	GCF_000307915	Arthrospira_platensis_C1_chromosome,_whole_genome_shotgun_sequence.	NZ_CM001632		717256	719409..719493	S	CL2A	short_orf
Cyanobacteriota	Arthrospira maxima	GCF_000307915	Arthrospira_platensis_C1_chromosome,_whole_genome_shotgun_sequence.	NZ_CM001632		Not detected	722530..722608	S	CL2A	canonical
Cyanobacteriota	Arthrospira maxima	GCF_000307915	Arthrospira_platensis_C1_chromosome,_whole_genome_shotgun_sequence.	NZ_CM001632		Not detected	902499..902575	S	CL2A	interrupted_sequence
Cyanobacteriota	Arthrospira maxima	GCF_000307915	Arthrospira_platensis_C1_chromosome,_whole_genome_shotgun_sequence.	NZ_CM001632		Not detected	1195977..1196055	S	CL2A	canonical
Cyanobacteriota	Arthrospira maxima	GCF_000307915	Arthrospira_platensis_C1_chromosome,_whole_genome_shotgun_sequence.	NZ_CM001632		Not detected	1229836..1229913	S	CL2A	canonical
Cyanobacteriota	Arthrospira maxima	GCF_000307915	Arthrospira_platensis_C1_chromosome,_whole_genome_shotgun_sequence.	NZ_CM001632		Not detected	1254341..1254419	A	CL2A	interrupted_sequence
Cyanobacteriota	Arthrospira maxima	GCF_000307915	Arthrospira_platensis_C1_chromosome,_whole_genome_shotgun_sequence.	NZ_CM001632		Not detected	1617854..1617931	S	CL2A	canonical
Cyanobacteriota	Arthrospira maxima	GCF_000307915	Arthrospira_platensis_C1_chromosome,_whole_genome_shotgun_sequence.	NZ_CM001632		Not detected	2790663..2790740	A	CL2A	canonical
Cyanobacteriota	Arthrospira maxima	GCF_000307915	Arthrospira_platensis_C1_chromosome,_whole_genome_shotgun_sequence.	NZ_CM001632		2964089	2966335..2966412	S	CL2A	canonical
Cyanobacteriota	Arthrospira maxima	GCF_000307915	Arthrospira_platensis_C1_chromosome,_whole_genome_shotgun_sequence.	NZ_CM001632		Not detected	3044445..3044509	A	CL2A	canonical
Cyanobacteriota	Arthrospira maxima	GCF_000307915	Arthrospira_platensis_C1_chromosome,_whole_genome_shotgun_sequence.	NZ_CM001632		Not detected	3167531..3167609	S	CL2A	interrupted_sequence
Cyanobacteriota	Arthrospira maxima	GCF_000307915	Arthrospira_platensis_C1_chromosome,_whole_genome_shotgun_sequence.	NZ_CM001632		Not detected	3294162..3294240	A	CL2A	interrupted_sequence
Cyanobacteriota	Arthrospira maxima	GCF_000307915	Arthrospira_platensis_C1_chromosome,_whole_genome_shotgun_sequence.	NZ_CM001632		Not detected	3759561..3759638	A	CL2A	canonical
Cyanobacteriota	Arthrospira maxima	GCF_000307915	Arthrospira_platensis_C1_chromosome,_whole_genome_shotgun_sequence.	NZ_CM001632		Not detected	4521967..4522044	S	CL2A	canonical
Cyanobacteriota	Arthrospira maxima	GCF_000307915	Arthrospira_platensis_C1_chromosome,_whole_genome_shotgun_sequence.	NZ_CM001632		4569038	4566631..4566707	A	CL2A	canonical
Cyanobacteriota	Arthrospira maxima	GCF_000307915	Arthrospira_platensis_C1_chromosome,_whole_genome_shotgun_sequence.	NZ_CM001632		Not detected	5166862..5166940	A	CL2A	interrupted_sequence
Cyanobacteriota	Arthrospira maxima	GCF_000307915	Arthrospira_platensis_C1_chromosome,_whole_genome_shotgun_sequence.	NZ_CM001632		Not detected	5250208..5250286	S	CL2A	interrupted_sequence
Cyanobacteriota	Arthrospira maxima	GCF_000307915	Arthrospira_platensis_C1_chromosome,_whole_genome_shotgun_sequence.	NZ_CM001632		Not detected	5306349..5306426	S	CL2A	canonical
Cyanobacteriota	Arthrospira maxima	GCF_000307915	Arthrospira_platensis_C1_chromosome,_whole_genome_shotgun_sequence.	NZ_CM001632		5502685	5500278..5500354	A	CL2A	canonical
Cyanobacteriota	Arthrospira maxima	GCF_000307915	Arthrospira_platensis_C1_chromosome,_whole_genome_shotgun_sequence.	NZ_CM001632		Not detected	5503397..5503474	A	CL2A	canonical
Cyanobacteriota	Arthrospira maxima	GCF_000307915	Arthrospira_platensis_C1_chromosome,_whole_genome_shotgun_sequence.	NZ_CM001632		Not detected	5506897..5506974	A	CL2A	canonical
Cyanobacteriota	Arthrospira maxima	GCF_000307915	Arthrospira_platensis_C1_chromosome,_whole_genome_shotgun_sequence.	NZ_CM001632		Not detected	5659514..5659592	S	CL2A	canonical
Cyanobacteriota	Arthrospira maxima	GCF_000307915	Arthrospira_platensis_C1_chromosome,_whole_genome_shotgun_sequence.	NZ_CM001632		Not detected	5693662..5693739	S	CL2A	short_orf
Cyanobacteriota	Arthrospira maxima	GCF_000307915	Arthrospira_platensis_C1_chromosome,_whole_genome_shotgun_sequence.	NZ_CM001632		Not detected	5702340..5702418	S	CL2A	canonical
Cyanobacteriota	Arthrospira maxima	GCF_000307915	Arthrospira_platensis_C1_chromosome,_whole_genome_shotgun_sequence.	NZ_CM001632		Not detected	6039748..6039826	A	CL1B	interrupted_sequence
Firmicutes	Lysinibacillus varians	GCF_000600105	Lysinibacillus_varians_strain_GY32,_complete_genome.	NZ_CP006837		1111994	1114562..1114647	S	B	interrupted_sequence
Firmicutes	Lysinibacillus varians	GCF_000600105	Lysinibacillus_varians_strain_GY32,_complete_genome.	NZ_CP006837		2399831	2397945..2398015	A	C	interrupted_sequence
Firmicutes	Bacillus_A thuringiensis_O	GCF_000688795	Bacillus_thuringiensis_serovar_kurstaki_str._YBT-1520,_complete_genome.	NZ_CP004858		208064	209940..210031	S	F(g2-g5)	canonical
Firmicutes	Bacillus_A thuringiensis_O	GCF_000688795	Bacillus_thuringiensis_serovar_kurstaki_str._YBT-1520,_complete_genome.	NZ_CP004858		300630	302408..302484	S	C	canonical
Firmicutes	Bacillus_A thuringiensis_O	GCF_000688795	Bacillus_thuringiensis_serovar_kurstaki_str._YBT-1520,_complete_genome.	NZ_CP004858		688956	690832..690924	S	F(g2-g5)	canonical
Firmicutes	Bacillus_A thuringiensis_O	GCF_000688795	Bacillus_thuringiensis_serovar_kurstaki_str._YBT-1520,_complete_genome.	NZ_CP004858		1080973	1082849..1082941	S	F(g2-g5)	canonical
Firmicutes	Bacillus_A thuringiensis_O	GCF_000688795	Bacillus_thuringiensis_serovar_kurstaki_str._YBT-1520,_complete_genome.	NZ_CP004858		2235460	2237912..2238008	S	ML	canonical
Firmicutes	Bacillus_A thuringiensis_O	GCF_000688795	Bacillus_thuringiensis_serovar_kurstaki_str._YBT-1520,_complete_genome.	NZ_CP004858		2593285	2595712..2595808	S	ML	canonical
Firmicutes	Bacillus_A thuringiensis_O	GCF_000688795	Bacillus_thuringiensis_serovar_kurstaki_str._YBT-1520,_complete_genome.	NZ_CP004858		3235277	3232673..3232758	A	B	canonical
Firmicutes	Bacillus_A thuringiensis_O	GCF_000688795	Bacillus_thuringiensis_serovar_kurstaki_str._YBT-1520,_complete_genome.	NZ_CP004858		3575111	3573143..3573235	A	F(g2-g5)	canonical
Firmicutes	Bacillus_A thuringiensis_O	GCF_000688795	Bacillus_thuringiensis_serovar_kurstaki_str._YBT-1520,_complete_genome.	NZ_CP004858		3751090	3748486..3748571	A	B	canonical
Firmicutes	Bacillus_A thuringiensis_O	GCF_000688795	Bacillus_thuringiensis_serovar_kurstaki_str._YBT-1520,_complete_genome.	NZ_CP004858		3954439	3951835..3951920	A	B	canonical
Firmicutes	Bacillus_A thuringiensis_O	GCF_000688795	Bacillus_thuringiensis_serovar_kurstaki_str._YBT-1520,_complete_genome.	NZ_CP004858		4998135	4995531..4995616	A	B	canonical
Firmicutes	Bacillus_A thuringiensis_O	GCF_000688795	Bacillus_thuringiensis_serovar_kurstaki_str._YBT-1520,_complete_genome.	NZ_CP004858		5136172	5133524..5133607	A	B	canonical
Firmicutes	Bacillus_A thuringiensis_O	GCF_000688795	Bacillus_thuringiensis_serovar_kurstaki_str._YBT-1520,_complete_genome.	NZ_CP004858		5177353	5175385..5175477	A	F(g2-g5)	canonical
Firmicutes	Bacillus_A thuringiensis_O	GCF_000688795	Bacillus_thuringiensis_serovar_kurstaki_str._YBT-1520,_complete_genome.	NZ_CP004858		5443461	5441493..5441585	A	F(g2-g5)	canonical
Firmicutes	Bacillus_A thuringiensis_O	GCF_000688795	Bacillus_thuringiensis_serovar_kurstaki_str._YBT-1520,_complete_genome.	NZ_CP004858		5567291	5565323..5565415	A	F(g2-g5)	canonical
Firmicutes	Bacillus_A thuringiensis_O	GCF_000688795	Bacillus_thuringiensis_serovar_kurstaki_str._YBT-1520_plasmid_pBMB293,_complete_sequence.	NZ_CP004861		46644	44121..44217	A	ML	canonical
Firmicutes	Bacillus_A thuringiensis_O	GCF_000688795	Bacillus_thuringiensis_serovar_kurstaki_str._YBT-1520_plasmid_pBMB293,_complete_sequence.	NZ_CP004861		49478	46801..46885	A	B	canonical
Firmicutes	Bacillus_A thuringiensis_O	GCF_000688795	Bacillus_thuringiensis_serovar_kurstaki_str._YBT-1520_plasmid_pBMB293,_complete_sequence.	NZ_CP004861		52252	49648..49733	A	B	canonical
Firmicutes	Bacillus_A thuringiensis_O	GCF_000688795	Bacillus_thuringiensis_serovar_kurstaki_str._YBT-1520_plasmid_pBMB293,_complete_sequence.	NZ_CP004861		67927	65279..65362	A	B	canonical
Firmicutes	Bacillus_A thuringiensis_O	GCF_000688795	Bacillus_thuringiensis_serovar_kurstaki_str._YBT-1520_plasmid_pBMB293,_complete_sequence.	NZ_CP004861		96759	99211..99307	S	ML	canonical
Firmicutes	Bacillus_A thuringiensis_O	GCF_000688795	Bacillus_thuringiensis_serovar_kurstaki_str._YBT-1520_plasmid_pBMB293,_complete_sequence.	NZ_CP004861		99451	101965..102049	S	B	canonical
Firmicutes	Bacillus_A thuringiensis_O	GCF_000688795	Bacillus_thuringiensis_serovar_kurstaki_str._YBT-1520_plasmid_pBMB293,_complete_sequence.	NZ_CP004861		Not detected	105095..105179	S	B	canonical
Firmicutes	Bacillus_A thuringiensis_O	GCF_000688795	Bacillus_thuringiensis_serovar_kurstaki_str._YBT-1520_plasmid_pBMB293,_complete_sequence.	NZ_CP004861		153588	156362..156445	S	B	canonical
Firmicutes	Bacillus_A thuringiensis_O	GCF_000688795	Bacillus_thuringiensis_serovar_kurstaki_str._YBT-1520_plasmid_pBMB293,_complete_sequence.	NZ_CP004861		275731	277607..277812	S	F(g2-g5)	canonical
Firmicutes	Bacillus_A thuringiensis_O	GCF_000688795	Bacillus_thuringiensis_serovar_kurstaki_str._YBT-1520_plasmid_pBMB422,_complete_sequence.	NZ_CP004860		Not detected	1458..1543	S	B	canonical
Firmicutes	Bacillus_A thuringiensis_O	GCF_000688795	Bacillus_thuringiensis_serovar_kurstaki_str._YBT-1520_plasmid_pBMB422,_complete_sequence.	NZ_CP004860		1713	4306..4390	S	B	canonical
Firmicutes	Bacillus_A thuringiensis_O	GCF_000688795	Bacillus_thuringiensis_serovar_kurstaki_str._YBT-1520_plasmid_pBMB422,_complete_sequence.	NZ_CP004860		4547	6974..7070	S	ML	canonical
Firmicutes	Bacillus_A thuringiensis_O	GCF_000688795	Bacillus_thuringiensis_serovar_kurstaki_str._YBT-1520_plasmid_pBMB422,_complete_sequence.	NZ_CP004860		177536	175566..175660	A	F(g2-g5)	canonical
Firmicutes	Bacillus_A thuringiensis_O	GCF_000688795	Bacillus_thuringiensis_serovar_kurstaki_str._YBT-1520_plasmid_pBMB422,_complete_sequence.	NZ_CP004860		Not detected	227110..227194	A	-	-
Firmicutes	Bacillus_A thuringiensis_O	GCF_000688795	Bacillus_thuringiensis_serovar_kurstaki_str._YBT-1520_plasmid_pBMB422,_complete_sequence.	NZ_CP004860		Not detected	360467..360551	A	B	canonical
Firmicutes	Bacillus_A thuringiensis_O	GCF_000688795	Bacillus_thuringiensis_serovar_kurstaki_str._YBT-1520_plasmid_pBMB422,_complete_sequence.	NZ_CP004860		366195	363596..363680	A	B	canonical
Firmicutes	Bacillus_A thuringiensis_O	GCF_000688795	Bacillus_thuringiensis_serovar_kurstaki_str._YBT-1520_plasmid_pBMB422,_complete_sequence.	NZ_CP004860		368887	366339..366435	A	ML	canonical
Firmicutes	Bacillus_A thuringiensis_O	GCF_000688795	Bacillus_thuringiensis_serovar_kurstaki_str._YBT-1520_plasmid_pBMB67,_complete_sequence.	NZ_CP004869		30071	31947..32039	S	F(g2-g5)	canonical
Firmicutes	Bacillus_A thuringiensis_O	GCF_000688795	Bacillus_thuringiensis_serovar_kurstaki_str._YBT-1520_plasmid_pBMB67,_complete_sequence.	NZ_CP004869		Not detected	71771..71855	S	-	-
Firmicutes_A	Blautia hansenii	GCF_002222595	Blautia_hansenii_DSM_20583_chromosome,_complete_genome.	NZ_CP022413		1273946	1276598..1276682	S	B	interrupted_sequence
Firmicutes_A	Blautia hansenii	GCF_002222595	Blautia_hansenii_DSM_20583_chromosome,_complete_genome.	NZ_CP022413		1742481	1740572..1740648	A	C	canonical
Firmicutes_A	Blautia hansenii	GCF_002222595	Blautia_hansenii_DSM_20583_chromosome,_complete_genome.	NZ_CP022413		1963578	1961713..1961786	A	E	canonical
None	No definition in GTDB	GCF_003640545	Candidatus_Phytoplasma_ziziphi_isolate_Jwb-nky_chromosome,_complete_genome.	NZ_CP025121		Not detected	401345..401454	S	ML	canonical
None	No definition in GTDB	GCF_003640605	Candidatus_Phytoplasma_ziziphi_isolate_Jwb-nky_chromosome,_complete_genome.	NZ_CP025121		Not detected	123539..123604	S	-	-
None	No definition in GTDB	GCF_004295585	Cohnella_sp._HS21_DNA,_complete_genome.	NZ_AP019400		3078282	3080139..3080245	S	Unclassified	canonical
None	No definition in GTDB	GCF_004295585	Cohnella_sp._HS21_DNA,_complete_genome.	NZ_AP019400		4087593	4085631..4085737	A	Unclassified	canonical
None	No definition in GTDB	GCF_004295585	Cohnella_sp._HS21_DNA,_complete_genome.	NZ_AP019400		4184316	4182272..4182344	A	Unclassified	canonical
Firmicutes_A	Ezakiella massiliensis	GCF_900120165	Ezakiella_sp._Marseille-P2951_strain_Marseille-P2951T_genome_assembly,_chromosome:_contig00001.	NZ_LT635475		1060873	1058127..1058211	A	B	canonical
Firmicutes_A	Ezakiella massiliensis	GCF_900120165	Ezakiella_sp._Marseille-P2951_strain_Marseille-P2951T_genome_assembly,_chromosome:_contig00001.	NZ_LT635475		1079782	1077443..1077519	A	CL1A	canonical
None	No definition in GTDB	GCF_900120235	[Clostridium]_ultunense_Esp_isolate_Clostridium_ultunense_strain_Esp_genome_assembly,_chromosome:_chrI.	NZ_LT669839		1974380	1972260..1972337	A	CL1A	canonical
Firmicutes_A	Dorea phocaeense	GCF_900120345	Eubacterium_sp._Marseille-P3177_strain_Marseille-P3177T_genome_assembly,_chromosome:_contig00001.	NZ_LT635479		505058	506903..506973	S	C	canonical
Firmicutes_A	Dorea phocaeense	GCF_900120345	Eubacterium_sp._Marseille-P3177_strain_Marseille-P3177T_genome_assembly,_chromosome:_contig00001.	NZ_LT635479		554016	556423..556520	S	ML	canonical
Proteobacteria	Escherichia coli	GCF_000285655	Escherichia_coli_ST131_strain_EC958_chromosome,_complete_genome.	NZ_HG941718		4158850	4156582..4156668	A	A	canonical
Proteobacteria	Escherichia coli	GCF_000285655	Escherichia_coli_ST131_strain_EC958_plasmid_pEC958,_complete_sequence.	NZ_HG941719		16019	18558..18678	S	ML	canonical
None	No definition in GTDB	GCF_002208945	Enterococcus_faecalis_strain_FDAARGOS_338_chromosome,_complete_genome.	NZ_CP022059		1384748	1387348..1387432	S	B	interrupted_sequence
None	No definition in GTDB	GCF_003812625	Escherichia_coli_strain_FDAARGOS_536_chromosome,_complete_genome.	NZ_CP033762		2699808	2701509..2701580	S	C	interrupted_sequence
None	No definition in GTDB	GCF_003812625	Escherichia_coli_strain_FDAARGOS_536_chromosome,_complete_genome.	NZ_CP033762		4722656	4724466..4724541	S	D	canonical
Proteobacteria	Pseudomonas aeruginosa	GCF_000014625	Pseudomonas_aeruginosa_UCBPP-PA14,_complete_genome.	NC_008463		642967	640489..640565	A	CL1A	canonical
Proteobacteria	No definition in GTDB	GCF_000014665	Shewanella_sp._MR-7,_complete_genome.	NC_008322		646274	649216..649292	S	CL1A	canonical
Thermotogota	Kosmotoga_A olearia	GCF_000023325	Shewanella_sp._MR-7,_complete_genome.	NC_008322		Not detected	90640..90710	S	-	-
Thermotogota	Kosmotoga_A olearia	GCF_000023325	Kosmotoga_olearia_TBF_19.5.1,_complete_genome.	NC_012785		159719	157728..157799	A	g6	canonical
Thermotogota	Kosmotoga_A olearia	GCF_000023325	Kosmotoga_olearia_TBF_19.5.1,_complete_genome.	NC_012785		Not detected	218877..218948	A	-	-
Thermotogota	Kosmotoga_A olearia	GCF_000023325	Kosmotoga_olearia_TBF_19.5.1,_complete_genome.	NC_012785		1109549	1111471..1111549	S	g6	canonical
Thermotogota	Kosmotoga_A olearia	GCF_000023325	Kosmotoga_olearia_TBF_19.5.1,_complete_genome.	NC_012785		1320275	1322197..1322269	S	g6	canonical
Thermotogota	Kosmotoga_A olearia	GCF_000023325	Kosmotoga_olearia_TBF_19.5.1,_complete_genome.	NC_012785		1392958	1394878..1394950	S	g6	canonical
Thermotogota	Kosmotoga_A olearia	GCF_000023325	Kosmotoga_olearia_TBF_19.5.1,_complete_genome.	NC_012785		1414381	1416301..1416373	S	g6	canonical
Thermotogota	Kosmotoga_A olearia	GCF_000023325	Kosmotoga_olearia_TBF_19.5.1,_complete_genome.	NC_012785		Not detected	1522404..1522554	S	F(g2-g5)	short_orf
Thermotogota	Kosmotoga_A olearia	GCF_000023325	Kosmotoga_olearia_TBF_19.5.1,_complete_genome.	NC_012785		Not detected	1886910..1886980	S	-	-
Firmicutes	Streptococcus pneumoniae	GCF_000026665	Kosmotoga_olearia_TBF_19.5.1,_complete_genome.	NC_012785		Not detected	298602..298667	S	-	-
Firmicutes	Streptococcus pneumoniae	GCF_000026665	Streptococcus_pneumoniae_ATCC_700669_complete_genome.	NC_011900		1248656	1246152..1246248	A	ML	canonical
Firmicutes	Streptococcus pneumoniae	GCF_000026665	Streptococcus_pneumoniae_ATCC_700669_complete_genome.	NC_011900		2160600	2158578..2158643	A	C	canonical
Proteobacteria	Vibrio crassostreae_C	GCF_000272185	Vibrio_crassostreae_9CS106_chromosome_1,_complete_sequence.	NZ_CP016228		2600689	2602772..2602848	S	CL1A	interrupted_sequence
Proteobacteria	Vibrio crassostreae_C	GCF_000272185	Vibrio_crassostreae_9CS106_chromosome_2,_complete_sequence.	NZ_CP016229		253967	256048..256124	S	CL1A	canonical
Proteobacteria	Vibrio crassostreae_C	GCF_000272185	Vibrio_crassostreae_9CS106_chromosome_2,_complete_sequence.	NZ_CP016229		1045233	1047314..1047390	S	CL1A	canonical
Proteobacteria	Vibrio crassostreae_C	GCF_000272185	Vibrio_crassostreae_9CS106_chromosome_2,_complete_sequence.	NZ_CP016229		Not detected	1066519..1066595	S	-	-
Firmicutes	Streptococcus pneumoniae	GCF_000817005	Streptococcus_pneumoniae_strain_NT_110_58,_complete_genome.	NZ_CP007593		617757	620455..620556	S	B	canonical
Firmicutes	Streptococcus pneumoniae	GCF_000817005	Streptococcus_pneumoniae_strain_NT_110_58,_complete_genome.	NZ_CP007593		993906	996604..996688	S	B	canonical
Firmicutes	Streptococcus pneumoniae	GCF_000817005	Streptococcus_pneumoniae_strain_NT_110_58,_complete_genome.	NZ_CP007593		1175616	1173767..1173832	A	C	interrupted_sequence
Firmicutes	Streptococcus pneumoniae	GCF_000817005	Streptococcus_pneumoniae_strain_NT_110_58,_complete_genome.	NZ_CP007593		1368515	1365733..1365817	A	B	canonical
Firmicutes	Streptococcus pneumoniae	GCF_001457635	Streptococcus_pneumoniae_strain_NT_110_58,_complete_genome.	NZ_CP007593		Not detected	161131..161196	A	-	-
Firmicutes	Streptococcus pneumoniae	GCF_001457635	Streptococcus_pneumoniae_genome_assembly_NCTC7465,_chromosome_:_1.	NZ_LN831051		557199	559158..559223	S	C	canonical
Proteobacteria	Pseudomonas aeruginosa	GCF_001515915	Pseudomonas_aeruginosa_strain_T38079,_complete_genome.	NZ_CP008866		642715	640237..640313	A	CL1A	canonical
Proteobacteria	Pseudomonas aeruginosa	GCF_001515915	Pseudomonas_aeruginosa_strain_T38079,_complete_genome.	NZ_CP008866		6154787	6156891..6156967	S	CL1A	canonical
Proteobacteria	Pseudomonas aeruginosa	GCF_001516165	Pseudomonas_aeruginosa_strain_W16407,_complete_genome.	NZ_CP008869		626824	624347..624423	A	CL1A	canonical
Proteobacteria	Pseudomonas aeruginosa	GCF_001516165	Pseudomonas_aeruginosa_strain_W16407,_complete_genome.	NZ_CP008869		655756	653272..653348	A	CL1A	canonical
Proteobacteria	Pseudomonas aeruginosa	GCF_001516205	Pseudomonas_aeruginosa_strain_W45909,_complete_genome.	NZ_CP008871		629449	626971..627047	A	CL1A	canonical
Proteobacteria	Pseudomonas aeruginosa	GCF_001516205	Pseudomonas_aeruginosa_strain_W45909,_complete_genome.	NZ_CP008871		658391	655906..655982	A	CL1A	canonical
Proteobacteria	Pseudomonas aeruginosa	GCF_001516205	Pseudomonas_aeruginosa_strain_W45909,_complete_genome.	NZ_CP008871		1080157	1081930..1082005	S	D	canonical
Proteobacteria	Pseudomonas aeruginosa	GCF_001516205	Pseudomonas_aeruginosa_strain_W45909,_complete_genome.	NZ_CP008871		3236538	3234358..3234434	A	CL1A	canonical
Proteobacteria	Pseudomonas aeruginosa	GCF_001516225	Pseudomonas_aeruginosa_strain_W60856,_complete_genome.	NZ_CP008864		664837	662354..662430	A	CL1A	canonical
Proteobacteria	Pseudomonas aeruginosa	GCF_001516325	Pseudomonas_aeruginosa_strain_H27930,_complete_genome.	NZ_CP008860		673120	670653..670729	A	CL1A	canonical
Proteobacteria	Pseudomonas aeruginosa	GCF_001516345	Pseudomonas_aeruginosa_strain_H47921,_complete_genome.	NZ_CP008861		3060397	3062805..3062881	S	CL1A	canonical
Proteobacteria	Pseudomonas aeruginosa	GCF_001516345	Pseudomonas_aeruginosa_strain_H47921,_complete_genome.	NZ_CP008861		3089329	3091731..3091807	S	CL1A	canonical
Proteobacteria	Pseudomonas aeruginosa	GCF_001516365	Pseudomonas_aeruginosa_strain_M1608,_complete_genome.	NZ_CP008862		681099	678621..678697	A	CL1A	canonical
Proteobacteria	Pseudomonas aeruginosa	GCF_001516365	Pseudomonas_aeruginosa_strain_M1608,_complete_genome.	NZ_CP008862		710032	707547..707623	A	CL1A	canonical
Proteobacteria	Pseudomonas aeruginosa	GCF_001516365	Pseudomonas_aeruginosa_strain_M1608,_complete_genome.	NZ_CP008862		1271238	1268823..1268898	A	CL1A	interrupted_sequence
Proteobacteria	Pseudomonas aeruginosa	GCF_001516385	Pseudomonas_aeruginosa_strain_M37351,_complete_genome.	NZ_CP008863		4233037	4230559..4230635	A	CL1A	canonical
Proteobacteria	Pseudomonas aeruginosa	GCF_001516385	Pseudomonas_aeruginosa_strain_M37351,_complete_genome.	NZ_CP008863		4261970	4259485..4259561	A	CL1A	canonical
Proteobacteria	Pseudomonas aeruginosa	GCF_001516385	Pseudomonas_aeruginosa_strain_M37351,_complete_genome.	NZ_CP008863		4823181	4820765..4820841	A	CL1A	interrupted_sequence
Firmicutes	Bacillus_A cereus_AJ	GCF_001548175	Bacillus_thuringiensis_serovar_tolworthi_DNA,_complete_genome,_strain:_Pasteur_Institute_Standard_strain.	NZ_AP014864		1877672	1879548..1879640	S	F(g2-g5)	canonical
Firmicutes	Bacillus_A cereus_AJ	GCF_001548175	Bacillus_thuringiensis_serovar_tolworthi_DNA,_complete_genome,_strain:_Pasteur_Institute_Standard_strain.	NZ_AP014864		1881303	1883179..1883271	S	F(g2-g5)	canonical
Firmicutes	Bacillus_A cereus_AJ	GCF_001548175	Bacillus_thuringiensis_serovar_tolworthi_DNA,_complete_genome,_strain:_Pasteur_Institute_Standard_strain.	NZ_AP014864		2426359	2428236..2428328	S	F(g2-g5)	canonical
Firmicutes	Bacillus_A cereus_AJ	GCF_001548175	Bacillus_thuringiensis_serovar_tolworthi_DNA,_complete_genome,_strain:_Pasteur_Institute_Standard_strain.	NZ_AP014864		2750105	2751981..2752073	S	F(g2-g5)	canonical
Firmicutes	Bacillus_A cereus_AJ	GCF_001548175	Bacillus_thuringiensis_serovar_tolworthi_DNA,_complete_genome,_strain:_Pasteur_Institute_Standard_strain.	NZ_AP014864		2850858	2852734..2852826	S	F(g2-g5)	canonical
Firmicutes	Bacillus_A cereus_AJ	GCF_001548175	Bacillus_thuringiensis_serovar_tolworthi_DNA,_complete_genome,_strain:_Pasteur_Institute_Standard_strain.	NZ_AP014864		3186917	3184949..3185041	A	F(g2-g5)	canonical
Firmicutes	Bacillus_A cereus_AJ	GCF_001548175	Bacillus_thuringiensis_serovar_tolworthi_DNA,_complete_genome,_strain:_Pasteur_Institute_Standard_strain.	NZ_AP014864		3427739	3425771..3425863	A	F(g2-g5)	canonical
Firmicutes	Bacillus_A cereus_AJ	GCF_001548175	Bacillus_thuringiensis_serovar_tolworthi_DNA,_complete_genome,_strain:_Pasteur_Institute_Standard_strain.	NZ_AP014864		4810643	4813162..4813247	S	B	canonical
Firmicutes	Bacillus_A cereus_AJ	GCF_001548175	Bacillus_thuringiensis_serovar_tolworthi_DNA,_complete_genome,_strain:_Pasteur_Institute_Standard_strain.	NZ_AP014864		4848734	4846766..4846858	A	F(g2-g5)	canonical
Firmicutes	Bacillus_A cereus_AJ	GCF_001548175	Bacillus_thuringiensis_serovar_tolworthi_DNA,_complete_genome,_strain:_Pasteur_Institute_Standard_strain.	NZ_AP014864		4852365	4850397..4850489	A	F(g2-g5)	canonical
Firmicutes	Bacillus_A cereus_AJ	GCF_001548175	Bacillus_thuringiensis_serovar_tolworthi_DNA,_complete_genome,_strain:_Pasteur_Institute_Standard_strain.	NZ_AP014864		5257538	5255569..5255661	A	F(g2-g5)	canonical
Firmicutes	Bacillus_A cereus_AJ	GCF_001548175	Bacillus_thuringiensis_serovar_tolworthi_plasmid_pKK1_DNA,_complete_genome,_strain:_Pasteur_Institute_Standard_strain.	NZ_AP014865		303861	301893..301985	A	F(g2-g5)	canonical
Firmicutes	Bacillus_A cereus_AJ	GCF_001548175	Bacillus_thuringiensis_serovar_tolworthi_plasmid_pKK1_DNA,_complete_genome,_strain:_Pasteur_Institute_Standard_strain.	NZ_AP014865		Not detected	408575..408659	A	B	canonical
Firmicutes	Bacillus_A cereus_AJ	GCF_001548175	Bacillus_thuringiensis_serovar_tolworthi_plasmid_pKK1_DNA,_complete_genome,_strain:_Pasteur_Institute_Standard_strain.	NZ_AP014865		414303	411705..411789	A	B	canonical
Firmicutes	Bacillus_A cereus_AJ	GCF_001548175	Bacillus_thuringiensis_serovar_tolworthi_plasmid_pKK2_DNA,_complete_genome,_strain:_Pasteur_Institute_Standard_strain.	NZ_AP014866		Not detected	40231..40315	A	B	canonical
Firmicutes	Bacillus_A cereus_AJ	GCF_001548175	Bacillus_thuringiensis_serovar_tolworthi_plasmid_pKK2_DNA,_complete_genome,_strain:_Pasteur_Institute_Standard_strain.	NZ_AP014866		45959	43361..43445	A	B	canonical
Firmicutes	Bacillus_A cereus_AJ	GCF_001548175	Bacillus_thuringiensis_serovar_tolworthi_plasmid_pKK2_DNA,_complete_genome,_strain:_Pasteur_Institute_Standard_strain.	NZ_AP014866		48651	46103..46199	A	ML	canonical
Firmicutes	Bacillus_A cereus_AJ	GCF_001548175	Bacillus_thuringiensis_serovar_tolworthi_plasmid_pKK2_DNA,_complete_genome,_strain:_Pasteur_Institute_Standard_strain.	NZ_AP014866		77516	80081..80164	S	B	canonical
Firmicutes	Bacillus_A cereus_AJ	GCF_001548175	Bacillus_thuringiensis_serovar_tolworthi_plasmid_pKK2_DNA,_complete_genome,_strain:_Pasteur_Institute_Standard_strain.	NZ_AP014866		93191	95710..95795	S	B	canonical
Firmicutes	Bacillus_A cereus_AJ	GCF_001548175	Bacillus_thuringiensis_serovar_tolworthi_plasmid_pKK2_DNA,_complete_genome,_strain:_Pasteur_Institute_Standard_strain.	NZ_AP014866		96120	98547..98643	S	ML	canonical
Firmicutes	Bacillus_A cereus_AJ	GCF_001548175	Bacillus_thuringiensis_serovar_tolworthi_plasmid_pKK2_DNA,_complete_genome,_strain:_Pasteur_Institute_Standard_strain.	NZ_AP014866		114335	116211..116303	S	F(g2-g5)	canonical
Firmicutes	Bacillus_A cereus_AJ	GCF_001548175	Bacillus_thuringiensis_serovar_tolworthi_plasmid_pKK2_DNA,_complete_genome,_strain:_Pasteur_Institute_Standard_strain.	NZ_AP014866		Not detected	213620..213705	A	B	interrupted_sequence
Firmicutes	Bacillus_A cereus_AJ	GCF_001548175	Bacillus_thuringiensis_serovar_tolworthi_plasmid_pKK2_DNA,_complete_genome,_strain:_Pasteur_Institute_Standard_strain.	NZ_AP014866		218412	216331..216536	A	F(g2-g5)	canonical
Firmicutes	Bacillus_A cereus_AJ	GCF_001548175	Bacillus_thuringiensis_serovar_tolworthi_plasmid_pKK2_DNA,_complete_genome,_strain:_Pasteur_Institute_Standard_strain.	NZ_AP014866		287367	284510..284593	A	B	canonical
Firmicutes	Bacillus_A cereus_AJ	GCF_001548175	Bacillus_thuringiensis_serovar_tolworthi_plasmid_pKK3_DNA,_complete_genome,_strain:_Pasteur_Institute_Standard_strain.	NZ_AP014867		6736	9510..9593	S	B	canonical
Firmicutes	Bacillus_A cereus_AJ	GCF_001548175	Bacillus_thuringiensis_serovar_tolworthi_plasmid_pKK3_DNA,_complete_genome,_strain:_Pasteur_Institute_Standard_strain.	NZ_AP014867		28537	30413..30505	S	F(g2-g5)	canonical
Proteobacteria	Klebsiella_A sp1	GCF_001548355	Klebsiella_oxytoca_DNA,_complete_genome,_strain:_JKo3.	NZ_AP014951		603323	601055..601141	A	A	canonical
Proteobacteria	Klebsiella_A sp1	GCF_001548355	Klebsiella_oxytoca_DNA,_complete_genome,_strain:_JKo3.	NZ_AP014951		1216110	1213842..1213928	A	A	canonical
Proteobacteria	Klebsiella_A sp1	GCF_001548355	Klebsiella_oxytoca_plasmid_pKO_JKo3_1_DNA,_complete_genome,_strain:_JKo3.	NZ_AP014952		9046	10879..10953	S	E	canonical
Proteobacteria	Klebsiella_A sp1	GCF_001548355	Klebsiella_oxytoca_plasmid_pKO_JKo3_1_DNA,_complete_genome,_strain:_JKo3.	NZ_AP014952		204330	206512..206598	S	A	canonical
Proteobacteria	Burkholderia cenocepacia_C	GCF_001606115	Burkholderia_cenocepacia_strain_842_chromosome_1,_complete_sequence.	NZ_CP015033		Not detected	58104..58176	A	C	interrupted_sequence
Proteobacteria	Burkholderia cenocepacia_C	GCF_001606115	Burkholderia_cenocepacia_strain_842_chromosome_1,_complete_sequence.	NZ_CP015033		Not detected	675999..676071	A	C	canonical
Proteobacteria	Burkholderia cenocepacia_C	GCF_001606115	Burkholderia_cenocepacia_strain_842_chromosome_1,_complete_sequence.	NZ_CP015033		3295650	3293101..3293178	A	CL1A	canonical
Proteobacteria	Burkholderia cenocepacia_C	GCF_001606115	Burkholderia_cenocepacia_strain_842_chromosome_1,_complete_sequence.	NZ_CP015033		Not detected	3400345..3400416	A	C	canonical
Proteobacteria	Burkholderia cenocepacia_C	GCF_001606115	Burkholderia_cenocepacia_strain_842_chromosome_2,_complete_sequence.	NZ_CP015034		Not detected	2286091..2286163	S	C	canonical
Proteobacteria	Burkholderia cenocepacia_C	GCF_001606115	Burkholderia_cenocepacia_strain_842_chromosome_3,_complete_sequence.	NZ_CP015035		326222	324900..324974	A	E	canonical
Firmicutes	Paenibacillus glucanolyticus	GCF_001632305	Paenibacillus_glucanolyticus_strain_5162_genome.	NZ_CP015286		3533821	3536334..3536418	S	B	canonical
Firmicutes	Paenibacillus glucanolyticus	GCF_001632305	Paenibacillus_glucanolyticus_strain_5162_genome.	NZ_CP015286		4548550	4551064..4551148	S	B	canonical
Firmicutes	Paenibacillus glucanolyticus	GCF_001632305	Paenibacillus_glucanolyticus_strain_5162_genome.	NZ_CP015286		4923583	4926097..4926181	S	B	canonical
Proteobacteria	Escherichia coli	GCF_001806265	Escherichia_coli_strain_NADC_5570/86-24/6565_isolate_mutant_chromosome,_complete_genome.	NZ_CP017249		2410575	2408171..2408247	A	CL1A	canonical
Proteobacteria	Escherichia coli	GCF_001806265	Escherichia_coli_strain_NADC_5570/86-24/6565_plasmid_pO157,_complete_sequence.	NZ_CP017250		83269	80866..80942	A	CL1A	canonical
Proteobacteria	Pseudomonas aeruginosa	GCF_002104615	Pseudomonas_aeruginosa_strain_PASGNDM345_chromosome,_complete_genome.	NZ_CP020703		1082693	1084466..1084541	S	D	canonical
Proteobacteria	Pseudomonas aeruginosa	GCF_002192495	Pseudomonas_aeruginosa_strain_Pa58_chromosome,_complete_genome.	NZ_CP021775		703782	701304..701380	A	CL1A	canonical
Proteobacteria	Pseudomonas aeruginosa	GCF_002192495	Pseudomonas_aeruginosa_strain_Pa58_chromosome,_complete_genome.	NZ_CP021775		732739	730256..730332	A	CL1A	canonical
Proteobacteria	Pseudomonas aeruginosa	GCF_002192495	Pseudomonas_aeruginosa_strain_Pa58_chromosome,_complete_genome.	NZ_CP021775		1205017	1206790..1206865	S	D	canonical
Proteobacteria	Pseudomonas aeruginosa	GCF_002192495	Pseudomonas_aeruginosa_strain_Pa58_chromosome,_complete_genome.	NZ_CP021775		2911928	2913701..2913776	S	D	canonical
Proteobacteria	Pseudomonas aeruginosa	GCF_002205375	Pseudomonas_aeruginosa_strain_Pa1242_chromosome,_complete_genome.	NZ_CP022002		638246	635760..635835	A	CL1A	canonical
Proteobacteria	Pseudomonas aeruginosa	GCF_002205375	Pseudomonas_aeruginosa_strain_Pa1242_chromosome,_complete_genome.	NZ_CP022002		667164	664682..664757	A	CL1A	canonical
Proteobacteria	Pseudomonas aeruginosa	GCF_002205375	Pseudomonas_aeruginosa_strain_Pa1242_chromosome,_complete_genome.	NZ_CP022002		4769335	4767467..4767538	A	C	interrupted_sequence
Proteobacteria	Pseudomonas aeruginosa	GCF_002205375	Pseudomonas_aeruginosa_strain_Pa1242_chromosome,_complete_genome.	NZ_CP022002		4788228	4786380..4786455	A	D	canonical
Proteobacteria	Pseudomonas aeruginosa	GCF_002205375	Pseudomonas_aeruginosa_strain_Pa1242_chromosome,_complete_genome.	NZ_CP022002		6325252	6323404..6323479	A	D	canonical
Proteobacteria	Citrobacter freundii	GCF_002215385	Citrobacter_freundii_strain_18-1_chromosome,_complete_genome.	NZ_CP022273		1081208	1078940..1079026	A	A	canonical
Proteobacteria	Vibrio vulnificus	GCF_002224265	Citrobacter_freundii_strain_18-1_chromosome,_complete_genome.	NZ_CP022273		Not detected	800793..800865	A	-	-
Proteobacteria	Vibrio vulnificus	GCF_002224265	Vibrio_vulnificus_NBRC_15645_=_ATCC_27562_chromosome_2,_complete_sequence.	NZ_CP012881		2930666	2932519..2932594	S	D	canonical
Proteobacteria	Vibrio vulnificus	GCF_002224265	Vibrio_vulnificus_NBRC_15645_=_ATCC_27562_chromosome_2,_complete_sequence.	NZ_CP012881		2989639	2991492..2991567	S	D	canonical
Proteobacteria	Vibrio vulnificus	GCF_002224265	Vibrio_vulnificus_NBRC_15645_=_ATCC_27562_chromosome_2,_complete_sequence.	NZ_CP012881		2996372	2998225..2998300	S	D	canonical
Proteobacteria	Vibrio vulnificus	GCF_002224265	Vibrio_vulnificus_NBRC_15645_=_ATCC_27562_chromosome_2,_complete_sequence.	NZ_CP012881		3030498	3032351..3032426	S	D	canonical
Proteobacteria	Vibrio vulnificus	GCF_002224265	Vibrio_vulnificus_NBRC_15645_=_ATCC_27562_chromosome_2,_complete_sequence.	NZ_CP012881		3060419	3062271..3062346	S	D	canonical
Proteobacteria	Pseudomonas aeruginosa	GCF_002237425	Pseudomonas_aeruginosa_strain_Ocean-1175_chromosome,_complete_genome.	NZ_CP022525		340211	338335..338406	A	C	canonical
Proteobacteria	Pseudomonas aeruginosa	GCF_002237425	Pseudomonas_aeruginosa_strain_Ocean-1175_chromosome,_complete_genome.	NZ_CP022525		365845	363969..364040	A	C	canonical
Proteobacteria	Pseudomonas aeruginosa	GCF_002237425	Pseudomonas_aeruginosa_strain_Ocean-1175_chromosome,_complete_genome.	NZ_CP022525		384847	382971..383042	A	C	canonical
Proteobacteria	Pseudomonas aeruginosa	GCF_002237425	Pseudomonas_aeruginosa_strain_Ocean-1175_chromosome,_complete_genome.	NZ_CP022525		766881	765005..765076	A	C	canonical
Proteobacteria	Pseudomonas aeruginosa	GCF_002237425	Pseudomonas_aeruginosa_strain_Ocean-1175_chromosome,_complete_genome.	NZ_CP022525		1187198	1185322..1185393	A	C	canonical
Proteobacteria	Pseudomonas aeruginosa	GCF_002237425	Pseudomonas_aeruginosa_strain_Ocean-1175_chromosome,_complete_genome.	NZ_CP022525		1275889	1274013..1274084	A	C	canonical
Proteobacteria	Pseudomonas aeruginosa	GCF_002237425	Pseudomonas_aeruginosa_strain_Ocean-1175_chromosome,_complete_genome.	NZ_CP022525		1346665	1344789..1344860	A	C	canonical
Proteobacteria	Pseudomonas aeruginosa	GCF_002237425	Pseudomonas_aeruginosa_strain_Ocean-1175_chromosome,_complete_genome.	NZ_CP022525		1659884	1658008..1658079	A	C	canonical
Proteobacteria	Pseudomonas aeruginosa	GCF_002237425	Pseudomonas_aeruginosa_strain_Ocean-1175_chromosome,_complete_genome.	NZ_CP022525		1846238	1844362..1844433	A	C	canonical
Proteobacteria	Pseudomonas aeruginosa	GCF_002237425	Pseudomonas_aeruginosa_strain_Ocean-1175_chromosome,_complete_genome.	NZ_CP022525		2267658	2269463..2269534	S	C	canonical
Proteobacteria	Pseudomonas aeruginosa	GCF_002237425	Pseudomonas_aeruginosa_strain_Ocean-1175_chromosome,_complete_genome.	NZ_CP022525		3009210	3011015..3011086	S	C	canonical
Proteobacteria	Pseudomonas aeruginosa	GCF_002237425	Pseudomonas_aeruginosa_strain_Ocean-1175_chromosome,_complete_genome.	NZ_CP022525		3208149	3209954..3210025	S	C	canonical
Proteobacteria	Pseudomonas aeruginosa	GCF_002237425	Pseudomonas_aeruginosa_strain_Ocean-1175_chromosome,_complete_genome.	NZ_CP022525		3766726	3768531..3768602	S	C	canonical
Proteobacteria	Pseudomonas aeruginosa	GCF_002237425	Pseudomonas_aeruginosa_strain_Ocean-1175_chromosome,_complete_genome.	NZ_CP022525		3822936	3824741..3824812	S	C	canonical
Proteobacteria	Pseudomonas aeruginosa	GCF_002237425	Pseudomonas_aeruginosa_strain_Ocean-1175_chromosome,_complete_genome.	NZ_CP022525		3845182	3846987..3847058	S	C	canonical
Proteobacteria	Pseudomonas aeruginosa	GCF_002237425	Pseudomonas_aeruginosa_strain_Ocean-1175_chromosome,_complete_genome.	NZ_CP022525		4851117	4852922..4852993	S	C	canonical
Proteobacteria	Pseudomonas aeruginosa	GCF_002237425	Pseudomonas_aeruginosa_strain_Ocean-1175_chromosome,_complete_genome.	NZ_CP022525		5125504	5127309..5127380	S	C	canonical
Proteobacteria	Pseudomonas aeruginosa	GCF_002237425	Pseudomonas_aeruginosa_strain_Ocean-1175_chromosome,_complete_genome.	NZ_CP022525		5935289	5933413..5933484	A	C	canonical
Proteobacteria	Pseudomonas aeruginosa	GCF_002237425	Pseudomonas_aeruginosa_strain_Ocean-1175_chromosome,_complete_genome.	NZ_CP022525		6939187	6937313..6937384	A	C	canonical
Proteobacteria	Pseudomonas aeruginosa	GCF_002812845	Pseudomonas_aeruginosa_strain_PB368_chromosome,_complete_genome.	NZ_CP025050		653528	651050..651126	A	CL1A	canonical
Proteobacteria	Pseudomonas aeruginosa	GCF_002812905	Pseudomonas_aeruginosa_strain_PB350_chromosome,_complete_genome.	NZ_CP025055		685513	683031..683107	A	CL1A	canonical
Proteobacteria	Pseudomonas aeruginosa	GCF_002812925	Pseudomonas_aeruginosa_strain_PB367_chromosome,_complete_genome.	NZ_CP025056		685513	683031..683107	A	CL1A	canonical
Firmicutes	No definition in GTDB	GCF_002813025	Pseudomonas_aeruginosa_strain_PB367_chromosome,_complete_genome.	NZ_CP025056		Not detected	3064978..3065052	S	-	-
None	No definition in GTDB	GCF_002968585	Pseudomonas_aeruginosa_strain_AR_0354_chromosome,_complete_genome.	NZ_CP027171		627203	624787..624863	A	CL1A	interrupted_sequence
None	No definition in GTDB	GCF_002968585	Pseudomonas_aeruginosa_strain_AR_0354_chromosome,_complete_genome.	NZ_CP027171		3332079	3334419..3334495	S	CL1A	interrupted_sequence
None	No definition in GTDB	GCF_002968655	Pseudomonas_aeruginosa_strain_AR_0353_chromosome,_complete_genome.	NZ_CP027172		4445056	4443208..4443283	A	D	canonical
None	No definition in GTDB	GCF_002968655	Pseudomonas_aeruginosa_strain_AR_0353_chromosome,_complete_genome.	NZ_CP027172		6154111	6152263..6152338	A	D	canonical
None	No definition in GTDB	GCF_002968655	Pseudomonas_aeruginosa_strain_AR_0353_chromosome,_complete_genome.	NZ_CP027172		6652374	6654776..6654852	S	CL1A	canonical
None	No definition in GTDB	GCF_002968695	Pseudomonas_aeruginosa_strain_AR_0230_chromosome,_complete_genome.	NZ_CP027174		6222909	6220431..6220507	A	CL1A	canonical
None	No definition in GTDB	GCF_002969175	Clostridium_sp._MF28,_genome.	NZ_CP014331		Not detected	319464..319532	A	E	interrupted_sequence
None	No definition in GTDB	GCF_002969175	Clostridium_sp._MF28,_genome.	NZ_CP014331		839152	837249..837317	A	E	interrupted_sequence
None	No definition in GTDB	GCF_002969175	Clostridium_sp._MF28,_genome.	NZ_CP014331		Not detected	1038890..1038958	A	E	interrupted_sequence
None	No definition in GTDB	GCF_002969175	Clostridium_sp._MF28,_genome.	NZ_CP014331		1475126	1473224..1473292	A	E	interrupted_sequence
None	No definition in GTDB	GCF_002969175	Clostridium_sp._MF28,_genome.	NZ_CP014331		1665314	1663412..1663480	A	E	interrupted_sequence
None	No definition in GTDB	GCF_002969175	Clostridium_sp._MF28,_genome.	NZ_CP014331		2178571	2176668..2176736	A	E	interrupted_sequence
None	No definition in GTDB	GCF_002969175	Clostridium_sp._MF28,_genome.	NZ_CP014331		2248220	2246318..2246386	A	E	interrupted_sequence
None	No definition in GTDB	GCF_002969175	Clostridium_sp._MF28,_genome.	NZ_CP014331		Not detected	3742882..3742957	S	E	interrupted_sequence
None	No definition in GTDB	GCF_002969175	Clostridium_sp._MF28,_genome.	NZ_CP014331		5786886	5788720..5788788	S	E	short_orf
None	No definition in GTDB	GCF_002969175	Clostridium_sp._MF28,_genome.	NZ_CP014331		5799956	5801791..5801859	S	E	interrupted_sequence
None	No definition in GTDB	GCF_003194265	Escherichia_coli_strain_CCUG_70745_chromosome.	NZ_CP023258		2247737	2249919..2250005	S	A	canonical
None	No definition in GTDB	GCF_003194265	Escherichia_coli_strain_CCUG_70745_chromosome.	NZ_CP023258		3408081	3409848..3409919	S	C	interrupted_sequence
None	No definition in GTDB	GCF_003288355	Pseudomonas_aeruginosa_strain_AR_455_chromosome,_complete_genome.	NZ_CP030328		2042511	2040033..2040109	A	CL1A	canonical
None	No definition in GTDB	GCF_003288375	Klebsiella_pneumoniae_strain_AR_362_chromosome,_complete_genome.	NZ_CP030341		2144322	2146156..2146230	S	E	canonical
None	No definition in GTDB	GCF_003288375	Klebsiella_pneumoniae_strain_AR_362_chromosome,_complete_genome.	NZ_CP030341		3516446	3514538..3514612	A	E	interrupted_sequence
None	No definition in GTDB	GCF_003288375	Klebsiella_pneumoniae_strain_AR_362_chromosome,_complete_genome.	NZ_CP030341		3858961	3857053..3857127	A	E	canonical
None	No definition in GTDB	GCF_003288375	Klebsiella_pneumoniae_strain_AR_362_chromosome,_complete_genome.	NZ_CP030341		4301075	4299167..4299241	A	E	canonical
None	No definition in GTDB	GCF_003288375	Klebsiella_pneumoniae_strain_AR_362_plasmid_unnamed1,_complete_sequence.	NZ_CP030343		109472	111306..111380	S	E	canonical
None	No definition in GTDB	GCF_003335165	Acinetobacter_johnsonii_strain_LXL_C1_chromosome,_complete_genome.	NZ_CP031011		2669621	2671395..2671470	S	D	canonical
None	No definition in GTDB	GCF_003335165	Acinetobacter_johnsonii_strain_LXL_C1_chromosome,_complete_genome.	NZ_CP031011		2693717	2695491..2695566	S	D	canonical
None	No definition in GTDB	GCF_003369755	Pseudomonas_aeruginosa_strain_Y82_chromosome,_complete_genome.	NZ_CP030912		691834	689343..689419	A	CL1A	canonical
None	No definition in GTDB	GCF_003369755	Pseudomonas_aeruginosa_strain_Y82_chromosome,_complete_genome.	NZ_CP030912		720749	718265..718341	A	CL1A	canonical
None	No definition in GTDB	GCF_003369755	Pseudomonas_aeruginosa_strain_Y82_chromosome,_complete_genome.	NZ_CP030912		1191678	1193451..1193526	S	D	canonical
None	No definition in GTDB	GCF_003369795	Pseudomonas_aeruginosa_strain_Y82_chromosome,_complete_genome.	NZ_CP030912		Not detected	2343173..2343250	A	-	-
None	No definition in GTDB	GCF_003798145	Pseudomonas_aeruginosa_strain_H26023_chromosome,_complete_genome.	NZ_CP033685		642490	640012..640088	A	CL1A	canonical
None	No definition in GTDB	GCF_003812905	Pseudomonas_aeruginosa_strain_FDAARGOS_501_chromosome,_complete_genome.	NZ_CP033843		4951768	4949352..4949428	A	CL1A	interrupted_sequence
None	No definition in GTDB	GCF_003813025	Pseudomonas_aeruginosa_strain_FDAARGOS_570_chromosome,_complete_genome.	NZ_CP033835		6533758	6536173..6536249	S	CL1A	canonical
None	No definition in GTDB	GCF_003991565	Butyricimonas_sp._H184_chromosome,_complete_genome.	NZ_CP032819		1187708	1185785..1185875	A	C	canonical
None	No definition in GTDB	GCF_003991565	Butyricimonas_sp._H184_chromosome,_complete_genome.	NZ_CP032819		2304710	2302787..2302877	A	C	canonical
None	No definition in GTDB	GCF_003991565	Butyricimonas_sp._H184_chromosome,_complete_genome.	NZ_CP032819		2625524	2627933..2628029	S	ML	canonical
None	No definition in GTDB	GCF_004291255	Streptococcus_pneumoniae_strain_EF3030_chromosome,_complete_genome.	NZ_CP035897		2038085	2036061..2036126	A	C	canonical
Proteobacteria	Klebsiella pneumoniae	GCF_900069965	Klebsiella_pneumoniae_isolate_207M1D0-sc-2013-04-03T11:21:06Z-1606409_genome_assembly,_chromosome:_1.	NZ_LT216436		2754467	2756301..2756375	S	E	canonical
Proteobacteria	Klebsiella pneumoniae	GCF_900069965	Klebsiella_pneumoniae_isolate_207M1D0-sc-2013-04-03T11:21:06Z-1606409_genome_assembly,_chromosome:_1.	NZ_LT216436		3196581	3198415..3198489	S	E	canonical
Proteobacteria	Klebsiella pneumoniae	GCF_900069965	Klebsiella_pneumoniae_isolate_207M1D0-sc-2013-04-03T11:21:06Z-1606409_genome_assembly,_chromosome:_1.	NZ_LT216436		3538550	3540384..3540458	S	E	canonical
Proteobacteria	Klebsiella pneumoniae	GCF_900069965	Klebsiella_pneumoniae_isolate_207M1D0-sc-2013-04-03T11:21:06Z-1606409_genome_assembly,_chromosome:_1.	NZ_LT216436		4029511	4031345..4031419	S	E	canonical
Proteobacteria	Klebsiella pneumoniae	GCF_900069965	Klebsiella_pneumoniae_isolate_207M1D0-sc-2013-04-03T11:21:06Z-1606409_genome_assembly,_chromosome:_1.	NZ_LT216436		5314604	5312696..5312770	A	E	canonical
Proteobacteria	Klebsiella pneumoniae	GCF_900069965	Klebsiella_pneumoniae_isolate_207M1D0-sc-2013-04-03T11:21:06Z-1606409_genome_assembly,_plasmid:_KPN207_p3.	NZ_LT216439		74810	76644..76718	S	E	canonical
None	No definition in GTDB	GCF_900618545	Klebsiella_pneumoniae_isolate_207M1D0-sc-2013-04-03T11:21:06Z-1606409_genome_assembly,_plasmid:_KPN207_p3.	NZ_LT216439		Not detected	340011..340076	S	-	-
None	No definition in GTDB	GCF_900618545	Streptococcus_pneumoniae_strain_4496_genome_assembly,_chromosome:_1.	NZ_LR129840		2108003	2105979..2106044	A	C	canonical
Proteobacteria	No definition in GTDB	GCF_000702925	Methylomonas_sp._LW13_chromosome,_complete_genome.	NZ_CP033381		667611	669450..669598	S	F(g2-g5)	canonical
Proteobacteria	No definition in GTDB	GCF_000702925	Methylomonas_sp._LW13_chromosome,_complete_genome.	NZ_CP033381		4147983	4146057..4146133	A	C	short_orf
Proteobacteria	Burkholderia pseudomultivorans	GCF_001718415	Methylomonas_sp._LW13_chromosome,_complete_genome.	NZ_CP033381		Not detected	108571..108647	S	-	-
Proteobacteria	Burkholderia pseudomultivorans	GCF_001718415	Burkholderia_pseudomultivorans_strain_SUB-INT23-BP2_chromosome_1,_complete_sequence.	NZ_CP013378		1649277	1651051..1651123	S	C	canonical
Proteobacteria	Burkholderia pseudomultivorans	GCF_001718415	Burkholderia_pseudomultivorans_strain_SUB-INT23-BP2_chromosome_1,_complete_sequence.	NZ_CP013378		Not detected	2250462..2250538	S	-	-
Proteobacteria	Burkholderia pseudomultivorans	GCF_001718415	Burkholderia_pseudomultivorans_strain_SUB-INT23-BP2_chromosome_1,_complete_sequence.	NZ_CP013378		Not detected	2999191..2999267	S	-	-
Proteobacteria	Burkholderia pseudomultivorans	GCF_001718415	Burkholderia_pseudomultivorans_strain_SUB-INT23-BP2_chromosome_1,_complete_sequence.	NZ_CP013378		Not detected	3108620..3108696	A	-	-
Proteobacteria	Burkholderia pseudomultivorans	GCF_001718415	Burkholderia_pseudomultivorans_strain_SUB-INT23-BP2_chromosome_1,_complete_sequence.	NZ_CP013378		Not detected	3478656..3478732	A	-	-
Proteobacteria	Burkholderia pseudomultivorans	GCF_001718415	Burkholderia_pseudomultivorans_strain_SUB-INT23-BP2_chromosome_1,_complete_sequence.	NZ_CP013378		Not detected	3825481..3825557	A	-	-
Proteobacteria	Burkholderia pseudomultivorans	GCF_001718415	Burkholderia_pseudomultivorans_strain_SUB-INT23-BP2_chromosome_1,_complete_sequence.	NZ_CP013378		Not detected	371032..371108	S	-	-
Proteobacteria	Burkholderia pseudomultivorans	GCF_001718415	Burkholderia_pseudomultivorans_strain_SUB-INT23-BP2_chromosome_1,_complete_sequence.	NZ_CP013378		Not detected	1121019..1121095	S	-	-
Proteobacteria	Burkholderia pseudomultivorans	GCF_001718415	Burkholderia_pseudomultivorans_strain_SUB-INT23-BP2_chromosome_1,_complete_sequence.	NZ_CP013378		Not detected	1136664..1136740	S	-	-
Proteobacteria	Burkholderia pseudomultivorans	GCF_001718415	Burkholderia_pseudomultivorans_strain_SUB-INT23-BP2_chromosome_2,_complete_sequence.	NZ_CP013377		Not detected	2062196..2062268	A	C	canonical
Proteobacteria	Burkholderia ubonensis	GCF_001718855	Burkholderia_ubonensis_strain_MSMB1189WGS_chromosome_1,_complete_sequence.	NZ_CP013446		1588318	1590103..1590168	S	C	canonical
Proteobacteria	Burkholderia ubonensis	GCF_001718855	Burkholderia_ubonensis_strain_MSMB1189WGS_chromosome_1,_complete_sequence.	NZ_CP013446		Not detected	2104879..2104950	A	C	canonical
Proteobacteria	Burkholderia ubonensis	GCF_001718855	Burkholderia_ubonensis_strain_MSMB1189WGS_chromosome_1,_complete_sequence.	NZ_CP013446		3255006	3253157..3253229	A	C	canonical
Proteobacteria	Escherichia coli	GCF_002209105	Escherichia_coli_O104:H4_strain_FDAARGOS_348_chromosome,_complete_genome.	NZ_CP022086		3032991	3035173..3035259	S	A	canonical
Proteobacteria	Escherichia coli	GCF_002209105	Escherichia_coli_O104:H4_strain_FDAARGOS_348_chromosome,_complete_genome.	NZ_CP022086		4457756	4459938..4460024	S	A	canonical
Proteobacteria	Escherichia coli	GCF_002209105	Escherichia_coli_O104:H4_strain_FDAARGOS_348_chromosome,_complete_genome.	NZ_CP022086		4484075	4481807..4481893	A	A	canonical
Proteobacteria	Escherichia coli	GCF_002209105	Escherichia_coli_O104:H4_strain_FDAARGOS_348_chromosome,_complete_genome.	NZ_CP022086		4680049	4682231..4682317	S	A	canonical
Proteobacteria	Escherichia coli	GCF_002209105	Escherichia_coli_O104:H4_strain_FDAARGOS_348_plasmid_unnamed2,_complete_sequence.	NZ_CP022087		Not detected	31073..31159	A	A	canonical
Firmicutes_A	Acetivibrio clariflavum	GCF_000237085	[Clostridium]_clariflavum_DSM_19732,_complete_genome.	NC_016627		512132	513983..514064	S	Unclassified	interrupted_sequence
Firmicutes_A	Acetivibrio clariflavum	GCF_000237085	[Clostridium]_clariflavum_DSM_19732,_complete_genome.	NC_016627		1027593	1029371..1029446	S	D	canonical
Firmicutes_A	Acetivibrio clariflavum	GCF_000237085	[Clostridium]_clariflavum_DSM_19732,_complete_genome.	NC_016627		1765176	1766953..1767028	S	D	interrupted_sequence
Firmicutes_A	Acetivibrio clariflavum	GCF_000237085	[Clostridium]_clariflavum_DSM_19732,_complete_genome.	NC_016627		1931006	1932833..1932966	S	Unclassified	canonical
Firmicutes_A	Acetivibrio clariflavum	GCF_000237085	[Clostridium]_clariflavum_DSM_19732,_complete_genome.	NC_016627		3708687	3706893..3706968	A	D	canonical
Firmicutes_A	Acetivibrio clariflavum	GCF_000237085	[Clostridium]_clariflavum_DSM_19732,_complete_genome.	NC_016627		4241458	4239559..4239631	A	Unclassified	canonical
Firmicutes_A	Acetivibrio clariflavum	GCF_000237085	[Clostridium]_clariflavum_DSM_19732,_complete_genome.	NC_016627		4276262	4274364..4274436	A	Unclassified	interrupted_sequence
Firmicutes_A	Acetivibrio clariflavum	GCF_000237085	[Clostridium]_clariflavum_DSM_19732,_complete_genome.	NC_016627		4281310	4279411..4279483	A	Unclassified	canonical
Firmicutes_A	Acetivibrio clariflavum	GCF_000237085	[Clostridium]_clariflavum_DSM_19732,_complete_genome.	NC_016627		4283211	4281312..4281384	A	Unclassified	canonical
Firmicutes_A	Acetivibrio clariflavum	GCF_000237085	[Clostridium]_clariflavum_DSM_19732,_complete_genome.	NC_016627		4323238	4321339..4321411	A	Unclassified	canonical
Proteobacteria	Klebsiella pneumoniae	GCF_000294365	Klebsiella_pneumoniae_subsp._pneumoniae_1084,_complete_genome.	NC_018522		663919	662012..662086	A	E	canonical
Proteobacteria	Klebsiella pneumoniae	GCF_000294365	Klebsiella_pneumoniae_subsp._pneumoniae_1084,_complete_genome.	NC_018522		1723940	1725773..1725847	S	E	canonical
Proteobacteria	Klebsiella pneumoniae	GCF_000294365	Klebsiella_pneumoniae_subsp._pneumoniae_1084,_complete_genome.	NC_018522		3177646	3175739..3175813	A	E	canonical
Proteobacteria	Klebsiella pneumoniae	GCF_000294365	Klebsiella_pneumoniae_subsp._pneumoniae_1084,_complete_genome.	NC_018522		3252052	3250145..3250219	A	E	canonical
Proteobacteria	Aliivibrio wodanis	GCF_000953695	Aliivibrio_wodanis_genome_assembly_AWOD1,_chromosome_:_1.	NZ_LN554846		735446	737493..737563	S	g6	canonical
Proteobacteria	Klebsiella pneumoniae	GCF_001307175	Klebsiella_pneumoniae_strain_KP617,_complete_genome.	NZ_CP012753		37731	39565..39639	S	E	canonical
Proteobacteria	Klebsiella pneumoniae	GCF_001307175	Klebsiella_pneumoniae_strain_KP617,_complete_genome.	NZ_CP012753		233825	235659..235733	S	E	canonical
Proteobacteria	Klebsiella pneumoniae	GCF_001307175	Klebsiella_pneumoniae_strain_KP617,_complete_genome.	NZ_CP012753		1517577	1515669..1515743	A	E	canonical
Proteobacteria	Klebsiella pneumoniae	GCF_001307175	Klebsiella_pneumoniae_strain_KP617_plasmid_KP-plasmid1,_complete_sequence.	NZ_CP012754		112181	114015..114089	S	E	canonical
Proteobacteria	Klebsiella pneumoniae	GCF_001307175	Klebsiella_pneumoniae_strain_KP617_plasmid_KP-plasmid1,_complete_sequence.	NZ_CP012754		250153	248245..248319	A	E	canonical
Proteobacteria	No definition in GTDB	GCF_001708505	Pseudomonas_sp._TCU-HL1_chromosome,_complete_genome.	NZ_CP015992		633902	635736..635810	S	E	canonical
Proteobacteria	No definition in GTDB	GCF_001708505	Pseudomonas_sp._TCU-HL1_chromosome,_complete_genome.	NZ_CP015992		Not detected	1225407..1225481	S	-	-
Proteobacteria	No definition in GTDB	GCF_001708505	Pseudomonas_sp._TCU-HL1_chromosome,_complete_genome.	NZ_CP015992		2098579	2100332..2100406	S	C	interrupted_sequence
Proteobacteria	No definition in GTDB	GCF_001708505	Pseudomonas_sp._TCU-HL1_chromosome,_complete_genome.	NZ_CP015992		2374234	2375765..2375839	S	C	short_orf
Proteobacteria	No definition in GTDB	GCF_001708505	Pseudomonas_sp._TCU-HL1_chromosome,_complete_genome.	NZ_CP015992		Not detected	4369726..4369800	A	-	-
None	No definition in GTDB	GCF_003612955	Bacillus_mobilis_strain_ML-A2C4_chromosome,_complete_genome.	NZ_CP031443		3678817	3675937..3676022	A	B	canonical
None	No definition in GTDB	GCF_900636645	Pseudomonas_putida_strain_NCTC13186_genome_assembly,_chromosome:_1.	NZ_LR134299		38472	36596..36667	A	C	canonical
None	No definition in GTDB	GCF_900636645	Pseudomonas_putida_strain_NCTC13186_genome_assembly,_chromosome:_1.	NZ_LR134299		736343	738148..738219	S	C	canonical
None	No definition in GTDB	GCF_900636645	Pseudomonas_putida_strain_NCTC13186_genome_assembly,_chromosome:_1.	NZ_LR134299		1420550	1422355..1422426	S	C	canonical
None	No definition in GTDB	GCF_900636645	Pseudomonas_putida_strain_NCTC13186_genome_assembly,_chromosome:_1.	NZ_LR134299		1424410	1426215..1426286	S	C	canonical
None	No definition in GTDB	GCF_900636645	Pseudomonas_putida_strain_NCTC13186_genome_assembly,_chromosome:_1.	NZ_LR134299		Not detected	1620055..1620129	S	E	canonical
None	No definition in GTDB	GCF_900636645	Pseudomonas_putida_strain_NCTC13186_genome_assembly,_chromosome:_1.	NZ_LR134299		2254724	2256529..2256600	S	C	canonical
None	No definition in GTDB	GCF_900636645	Pseudomonas_putida_strain_NCTC13186_genome_assembly,_chromosome:_1.	NZ_LR134299		3010554	3012359..3012430	S	C	canonical
None	No definition in GTDB	GCF_900636645	Pseudomonas_putida_strain_NCTC13186_genome_assembly,_chromosome:_1.	NZ_LR134299		4537107	4535231..4535302	A	C	canonical
None	No definition in GTDB	GCF_900636645	Pseudomonas_putida_strain_NCTC13186_genome_assembly,_chromosome:_1.	NZ_LR134299		4786496	4784620..4784691	A	C	canonical
None	No definition in GTDB	GCF_900636835	Streptococcus_mutans_strain_NCTC10832_genome_assembly,_chromosome:_1.	NZ_LR134320		Not detected	1367589..1367654	A	C	interrupted_sequence
None	No definition in GTDB	GCF_003574235	Klebsiella_pneumoniae_KP33_DNA,_complete_genome.	NZ_AP018747		1468775	1470609..1470683	S	E	canonical
None	No definition in GTDB	GCF_003574235	Klebsiella_pneumoniae_KP33_DNA,_complete_genome.	NZ_AP018747		1598652	1600486..1600560	S	E	canonical
None	No definition in GTDB	GCF_003574235	Klebsiella_pneumoniae_KP33_DNA,_complete_genome.	NZ_AP018747		2884636	2882728..2882802	A	E	canonical
None	No definition in GTDB	GCF_003574235	Klebsiella_pneumoniae_KP33_plasmid_pKP3301_DNA,_complete_genome.	NZ_AP018748		141833	143656..143730	S	E	interrupted_sequence
None	No definition in GTDB	GCF_003574235	Klebsiella_pneumoniae_KP33_plasmid_pKP3302_DNA,_complete_genome.	NZ_AP018749		96085	94177..94251	A	E	canonical
Proteobacteria	Shewanella putrefaciens	GCF_000016585	Shewanella_putrefaciens_CN-32,_complete_genome.	NC_009438		Not detected	292087..292162	A	D	canonical
Proteobacteria	Shewanella putrefaciens	GCF_000016585	Shewanella_putrefaciens_CN-32,_complete_genome.	NC_009438		Not detected	4054573..4054649	A	-	-
Spirochaetota	Treponema_G caldarium	GCF_000219725	Shewanella_putrefaciens_CN-32,_complete_genome.	NC_009438		Not detected	1002918..1002993	S	-	-
Firmicutes	Lactobacillus_H reuteri	GCF_000410995	Lactobacillus_reuteri_I5007,_complete_genome.	NC_021494		1006448	1008230..1008306	S	C	canonical
Firmicutes	Lactobacillus_H reuteri	GCF_000410995	Lactobacillus_reuteri_I5007_plasmid_pLRI01,_complete_sequence.	NC_021503		44487	42579..42655	A	C	canonical
Proteobacteria	Escherichia coli	GCF_002741155	Escherichia_coli_strain_00-3279_chromosome.	NZ_CP024293		170188	172370..172456	S	A	canonical
Proteobacteria	Escherichia coli	GCF_002741155	Escherichia_coli_strain_00-3279_chromosome.	NZ_CP024293		1093127	1095309..1095395	S	A	canonical
Proteobacteria	Escherichia coli	GCF_002741155	Escherichia_coli_strain_00-3279_chromosome.	NZ_CP024293		4035656	4037838..4037924	S	A	canonical
Proteobacteria	Escherichia coli	GCF_002741155	Escherichia_coli_strain_00-3279_plasmid_unnamed1,_complete_sequence.	NZ_CP024294		24073	21803..21891	A	A	canonical
Proteobacteria	Escherichia coli	GCF_002741155	Escherichia_coli_strain_00-3279_plasmid_unnamed1,_complete_sequence.	NZ_CP024294		95716	97898..97984	S	A	canonical
Proteobacteria	Escherichia coli	GCF_002741155	Escherichia_coli_strain_00-3279_plasmid_unnamed2,_complete_sequence.	NZ_CP024295		70879	68611..68697	A	A	canonical
None	No definition in GTDB	GCF_003671975	Pseudomonas_monteilii_strain_B5_chromosome,_complete_genome.	NZ_CP022562		3699708	3697800..3697874	A	E	canonical
Proteobacteria	Nitrosomonas europaea	GCF_000009145	Nitrosomonas_europaea_ATCC_19718,_complete_genome.	NC_004757		2285096	2287032..2287101	S	C	canonical
Proteobacteria	Nitrosomonas europaea	GCF_000009145	Nitrosomonas_europaea_ATCC_19718,_complete_genome.	NC_004757		2380152	2378147..2378216	A	C	canonical
Firmicutes_C	Megasphaera elsdenii	GCF_000283495	Megasphaera_elsdenii_strain_DSM_20460_draft_genome.	NC_015873		779019	777123..777198	A	C	canonical
Firmicutes_C	Megasphaera elsdenii	GCF_000283495	Megasphaera_elsdenii_strain_DSM_20460_draft_genome.	NC_015873		786770	788591..788666	S	C	canonical
Firmicutes_C	Megasphaera elsdenii	GCF_000283495	Megasphaera_elsdenii_strain_DSM_20460_draft_genome.	NC_015873		1328226	1330047..1330122	S	C	canonical
Firmicutes_C	Megasphaera elsdenii	GCF_000283495	Megasphaera_elsdenii_strain_DSM_20460_draft_genome.	NC_015873		1436892	1438713..1438788	S	C	canonical
Firmicutes_C	Megasphaera elsdenii	GCF_000283495	Megasphaera_elsdenii_strain_DSM_20460_draft_genome.	NC_015873		2403686	2401790..2401865	A	C	canonical
Proteobacteria	Burkholderia mallei	GCF_001887555	Burkholderia_pseudomallei_strain_Burk178-Type1_chromosome_2,_complete_sequence.	NZ_CP016910		2447743	2445884..2445959	A	D	canonical
Proteobacteria	Burkholderia mallei	GCF_001887555	Burkholderia_pseudomallei_strain_Burk178-Type1_chromosome_2,_complete_sequence.	NZ_CP016910		2494477	2492618..2492693	A	D	canonical
None	No definition in GTDB	GCF_003515545	Ralstonia_solanacearum_strain_T60_chromosome,_complete_genome.	NZ_CP022768		870767	872608..872682	S	E	canonical
None	No definition in GTDB	GCF_003515545	Ralstonia_solanacearum_strain_T60_plasmid_unnamed,_complete_sequence.	NZ_CP022769		625908	627742..627817	S	D	canonical
None	No definition in GTDB	GCF_003515545	Ralstonia_solanacearum_strain_T60_plasmid_unnamed,_complete_sequence.	NZ_CP022769		801396	803237..803311	S	E	canonical
None	No definition in GTDB	GCF_003515545	Ralstonia_solanacearum_strain_T60_plasmid_unnamed,_complete_sequence.	NZ_CP022769		989832	991673..991747	S	E	canonical
None	No definition in GTDB	GCF_003515585	Ralstonia_solanacearum_strain_SL3882_chromosome,_complete_genome.	NZ_CP022778		869603	871444..871518	S	E	canonical
None	No definition in GTDB	GCF_003515585	Ralstonia_solanacearum_strain_SL3882_plasmid_unnamed,_complete_sequence.	NZ_CP022779		625914	627748..627823	S	D	canonical
None	No definition in GTDB	GCF_003515585	Ralstonia_solanacearum_strain_SL3882_plasmid_unnamed,_complete_sequence.	NZ_CP022779		801385	803226..803300	S	E	canonical
None	No definition in GTDB	GCF_003515585	Ralstonia_solanacearum_strain_SL3882_plasmid_unnamed,_complete_sequence.	NZ_CP022779		989821	991662..991736	S	E	canonical
None	No definition in GTDB	GCF_003999735	Bacillus_mesonae_strain_H20-5_chromosome,_complete_genome.	NZ_CP022572		1259440	1261234..1261287	S	C	canonical
None	No definition in GTDB	GCF_003999735	Bacillus_mesonae_strain_H20-5_chromosome,_complete_genome.	NZ_CP022572		1261260	1263033..1263108	S	D	canonical
None	No definition in GTDB	GCF_003999735	Bacillus_mesonae_strain_H20-5_chromosome,_complete_genome.	NZ_CP022572		Not detected	2027228..2027335	S	B	canonical
None	No definition in GTDB	GCF_003999735	Bacillus_mesonae_strain_H20-5_chromosome,_complete_genome.	NZ_CP022572		3662192	3660344..3660419	A	D	canonical
None	No definition in GTDB	GCF_003999735	Bacillus_mesonae_strain_H20-5_chromosome,_complete_genome.	NZ_CP022572		3664011	3662165..3662218	A	C	canonical
Proteobacteria	Bradyrhizobium japonicum	GCF_000661935	Bradyrhizobium_japonicum_SEMIA_5079_genome.	NZ_CP007569		Not detected	975..1045	S	E	canonical
Proteobacteria	Bradyrhizobium japonicum	GCF_000661935	Bradyrhizobium_japonicum_SEMIA_5079_genome.	NZ_CP007569		297633	299352..299427	S	D	canonical
Proteobacteria	Bradyrhizobium japonicum	GCF_000661935	Bradyrhizobium_japonicum_SEMIA_5079_genome.	NZ_CP007569		8503440	8505242..8505314	S	C	canonical
Proteobacteria	Bradyrhizobium japonicum	GCF_000661935	Bradyrhizobium_japonicum_SEMIA_5079_genome.	NZ_CP007569		8670130	8671932..8672004	S	C	canonical
Proteobacteria	Bradyrhizobium japonicum	GCF_000661935	Bradyrhizobium_japonicum_SEMIA_5079_genome.	NZ_CP007569		Not detected	8775851..8776005	S	F(g2-g5)	canonical
Proteobacteria	Klebsiella pneumoniae	GCF_001648215	Klebsiella_pneumoniae_strain_AATZP,_complete_genome.	NZ_CP014755		2081122	2082956..2083030	S	E	canonical
Proteobacteria	Klebsiella pneumoniae	GCF_001648215	Klebsiella_pneumoniae_strain_AATZP,_complete_genome.	NZ_CP014755		2252017	2253851..2253925	S	E	canonical
Proteobacteria	Klebsiella pneumoniae	GCF_001648215	Klebsiella_pneumoniae_strain_AATZP_plasmid_pKPN-041,_complete_sequence.	NZ_CP014758		17132	18965..19039	S	E	interrupted_sequence
None	No definition in GTDB	GCF_003003495	Streptococcus_pneumoniae_strain_D39V_chromosome,_complete_genome.	NZ_CP027540		1986033	1984010..1984075	A	C	interrupted_sequence
None	No definition in GTDB	GCF_900636855	Shewanella_putrefaciens_strain_NCTC10737_genome_assembly,_chromosome:_1.	NZ_LR134321		Not detected	1974782..1974851	S	C	canonical
None	No definition in GTDB	GCF_900636855	Shewanella_putrefaciens_strain_NCTC10737_genome_assembly,_chromosome:_1.	NZ_LR134321		2251136	2252691..2252760	S	C	canonical
None	No definition in GTDB	GCF_900636855	Shewanella_putrefaciens_strain_NCTC10737_genome_assembly,_chromosome:_1.	NZ_LR134321		2547976	2546542..2546611	A	C	canonical
Proteobacteria	Pseudomonas_E syringae_C	GCF_000344355	Pseudomonas_syringae_pv._actinidiae_ICMP_18708,_complete_genome.	NZ_CP012179		946613	948397..948472	S	D	canonical
Proteobacteria	Pseudomonas_E syringae_C	GCF_000344355	Pseudomonas_syringae_pv._actinidiae_ICMP_18708,_complete_genome.	NZ_CP012179		993049	994833..994908	S	D	canonical
Proteobacteria	Pseudomonas_E syringae_C	GCF_000344355	Pseudomonas_syringae_pv._actinidiae_ICMP_18708,_complete_genome.	NZ_CP012179		1062616	1064409..1064484	S	C	canonical
Proteobacteria	Pseudomonas_E syringae_C	GCF_000344355	Pseudomonas_syringae_pv._actinidiae_ICMP_18708,_complete_genome.	NZ_CP012179		1113559	1115343..1115409	S	D	canonical
Proteobacteria	Pseudomonas_E syringae_C	GCF_000344355	Pseudomonas_syringae_pv._actinidiae_ICMP_18708,_complete_genome.	NZ_CP012179		1160031	1158202..1158274	A	C	canonical
Proteobacteria	Pseudomonas_E syringae_C	GCF_000344355	Pseudomonas_syringae_pv._actinidiae_ICMP_18708,_complete_genome.	NZ_CP012179		1171507	1169678..1169750	A	C	canonical
Proteobacteria	Pseudomonas_E syringae_C	GCF_000344355	Pseudomonas_syringae_pv._actinidiae_ICMP_18708,_complete_genome.	NZ_CP012179		1282787	1280958..1281030	A	C	canonical
Proteobacteria	Pseudomonas_E syringae_C	GCF_000344355	Pseudomonas_syringae_pv._actinidiae_ICMP_18708,_complete_genome.	NZ_CP012179		1563165	1564957..1565032	S	C	canonical
Proteobacteria	Pseudomonas_E syringae_C	GCF_000344355	Pseudomonas_syringae_pv._actinidiae_ICMP_18708,_complete_genome.	NZ_CP012179		1899213	1897384..1897456	A	C	canonical
Proteobacteria	Pseudomonas_E syringae_C	GCF_000344355	Pseudomonas_syringae_pv._actinidiae_ICMP_18708,_complete_genome.	NZ_CP012179		2160020	2158191..2158263	A	C	canonical
Proteobacteria	Pseudomonas_E syringae_C	GCF_000344355	Pseudomonas_syringae_pv._actinidiae_ICMP_18708,_complete_genome.	NZ_CP012179		2361863	2363656..2363731	S	C	canonical
Proteobacteria	Pseudomonas_E syringae_C	GCF_000344355	Pseudomonas_syringae_pv._actinidiae_ICMP_18708,_complete_genome.	NZ_CP012179		2546200	2547957..2548029	S	C	canonical
Proteobacteria	Pseudomonas_E syringae_C	GCF_000344355	Pseudomonas_syringae_pv._actinidiae_ICMP_18708,_complete_genome.	NZ_CP012179		2775288	2777081..2777156	S	C	canonical
Proteobacteria	Pseudomonas_E syringae_C	GCF_000344355	Pseudomonas_syringae_pv._actinidiae_ICMP_18708,_complete_genome.	NZ_CP012179		2800520	2798691..2798763	A	C	canonical
Proteobacteria	Pseudomonas_E syringae_C	GCF_000344355	Pseudomonas_syringae_pv._actinidiae_ICMP_18708,_complete_genome.	NZ_CP012179		2805136	2803307..2803379	A	C	canonical
Proteobacteria	Pseudomonas_E syringae_C	GCF_000344355	Pseudomonas_syringae_pv._actinidiae_ICMP_18708,_complete_genome.	NZ_CP012179		3020216	3022019..3022094	S	D	canonical
Proteobacteria	Pseudomonas_E syringae_C	GCF_000344355	Pseudomonas_syringae_pv._actinidiae_ICMP_18708,_complete_genome.	NZ_CP012179		3045462	3043633..3043705	A	C	canonical
Proteobacteria	Pseudomonas_E syringae_C	GCF_000344355	Pseudomonas_syringae_pv._actinidiae_ICMP_18708,_complete_genome.	NZ_CP012179		3047605	3045737..3045812	A	C	canonical
Proteobacteria	Pseudomonas_E syringae_C	GCF_000344355	Pseudomonas_syringae_pv._actinidiae_ICMP_18708,_complete_genome.	NZ_CP012179		3170011	3168143..3168218	A	C	canonical
Proteobacteria	Pseudomonas_E syringae_C	GCF_000344355	Pseudomonas_syringae_pv._actinidiae_ICMP_18708,_complete_genome.	NZ_CP012179		3222060	3220231..3220303	A	C	canonical
Proteobacteria	Pseudomonas_E syringae_C	GCF_000344355	Pseudomonas_syringae_pv._actinidiae_ICMP_18708,_complete_genome.	NZ_CP012179		3294455	3292596..3292671	A	D	canonical
Proteobacteria	Pseudomonas_E syringae_C	GCF_000344355	Pseudomonas_syringae_pv._actinidiae_ICMP_18708,_complete_genome.	NZ_CP012179		3393100	3394857..3394929	S	C	canonical
Proteobacteria	Pseudomonas_E syringae_C	GCF_000344355	Pseudomonas_syringae_pv._actinidiae_ICMP_18708,_complete_genome.	NZ_CP012179		3413034	3411166..3411241	A	C	canonical
Proteobacteria	Pseudomonas_E syringae_C	GCF_000344355	Pseudomonas_syringae_pv._actinidiae_ICMP_18708,_complete_genome.	NZ_CP012179		3480373	3482130..3482202	S	C	canonical
Proteobacteria	Pseudomonas_E syringae_C	GCF_000344355	Pseudomonas_syringae_pv._actinidiae_ICMP_18708,_complete_genome.	NZ_CP012179		3513932	3515689..3515761	S	C	canonical
Proteobacteria	Pseudomonas_E syringae_C	GCF_000344355	Pseudomonas_syringae_pv._actinidiae_ICMP_18708,_complete_genome.	NZ_CP012179		3701605	3699776..3699848	A	C	canonical
Proteobacteria	Pseudomonas_E syringae_C	GCF_000344355	Pseudomonas_syringae_pv._actinidiae_ICMP_18708,_complete_genome.	NZ_CP012179		3734331	3736809..3736893	S	ML	canonical
Proteobacteria	Pseudomonas_E syringae_C	GCF_000344355	Pseudomonas_syringae_pv._actinidiae_ICMP_18708,_complete_genome.	NZ_CP012179		3838015	3839772..3839844	S	C	canonical
Proteobacteria	Pseudomonas_E syringae_C	GCF_000344355	Pseudomonas_syringae_pv._actinidiae_ICMP_18708,_complete_genome.	NZ_CP012179		3857583	3855714..3855789	A	D	canonical
Proteobacteria	Pseudomonas_E syringae_C	GCF_000344355	Pseudomonas_syringae_pv._actinidiae_ICMP_18708,_complete_genome.	NZ_CP012179		3976250	3978007..3978079	S	C	canonical
Proteobacteria	Pseudomonas_E syringae_C	GCF_000344355	Pseudomonas_syringae_pv._actinidiae_ICMP_18708,_complete_genome.	NZ_CP012179		4122325	4124081..4124153	S	C	canonical
Proteobacteria	Pseudomonas_E syringae_C	GCF_000344355	Pseudomonas_syringae_pv._actinidiae_ICMP_18708,_complete_genome.	NZ_CP012179		4156888	4158645..4158717	S	C	canonical
Proteobacteria	Pseudomonas_E syringae_C	GCF_000344355	Pseudomonas_syringae_pv._actinidiae_ICMP_18708,_complete_genome.	NZ_CP012179		4247723	4249480..4249552	S	C	canonical
Proteobacteria	Pseudomonas_E syringae_C	GCF_000344355	Pseudomonas_syringae_pv._actinidiae_ICMP_18708,_complete_genome.	NZ_CP012179		4348904	4350661..4350733	S	C	canonical
Proteobacteria	Pseudomonas_E syringae_C	GCF_000344355	Pseudomonas_syringae_pv._actinidiae_ICMP_18708,_complete_genome.	NZ_CP012179		4498976	4500733..4500805	S	C	canonical
Proteobacteria	Pseudomonas_E syringae_C	GCF_000344355	Pseudomonas_syringae_pv._actinidiae_ICMP_18708,_complete_genome.	NZ_CP012179		4600015	4601772..4601844	S	C	canonical
Proteobacteria	Pseudomonas_E syringae_C	GCF_000344355	Pseudomonas_syringae_pv._actinidiae_ICMP_18708,_complete_genome.	NZ_CP012179		4656744	4654875..4654950	A	D	canonical
Proteobacteria	Pseudomonas_E syringae_C	GCF_000344355	Pseudomonas_syringae_pv._actinidiae_ICMP_18708,_complete_genome.	NZ_CP012179		4736492	4738249..4738321	S	C	canonical
Proteobacteria	Pseudomonas_E syringae_C	GCF_000344355	Pseudomonas_syringae_pv._actinidiae_ICMP_18708,_complete_genome.	NZ_CP012179		4779084	4780841..4780913	S	C	canonical
Proteobacteria	Pseudomonas_E syringae_C	GCF_000344355	Pseudomonas_syringae_pv._actinidiae_ICMP_18708,_complete_genome.	NZ_CP012179		4822751	4820884..4820959	A	C	canonical
Proteobacteria	Pseudomonas_E syringae_C	GCF_000344355	Pseudomonas_syringae_pv._actinidiae_ICMP_18708,_complete_genome.	NZ_CP012179		5097556	5095697..5095772	A	D	canonical
Proteobacteria	Pseudomonas_E syringae_C	GCF_000344355	Pseudomonas_syringae_pv._actinidiae_ICMP_18708,_complete_genome.	NZ_CP012179		5272144	5270315..5270387	A	C	canonical
Proteobacteria	Pseudomonas_E syringae_C	GCF_000344355	Pseudomonas_syringae_pv._actinidiae_ICMP_18708,_complete_genome.	NZ_CP012179		5547562	5545702..5545777	A	D	canonical
Proteobacteria	Pseudomonas_E syringae_C	GCF_000344355	Pseudomonas_syringae_pv._actinidiae_ICMP_18708,_complete_genome.	NZ_CP012179		5549423	5547564..5547639	A	D	canonical
Proteobacteria	Pseudomonas_E syringae_C	GCF_000344355	Pseudomonas_syringae_pv._actinidiae_ICMP_18708,_complete_genome.	NZ_CP012179		5569964	5568097..5568172	A	C	canonical
Proteobacteria	Pseudomonas_E syringae_C	GCF_000344355	Pseudomonas_syringae_pv._actinidiae_ICMP_18708,_complete_genome.	NZ_CP012179		5715271	5717055..5717130	S	D	canonical
Proteobacteria	Pseudomonas_E syringae_C	GCF_000344355	Pseudomonas_syringae_pv._actinidiae_ICMP_18708,_complete_genome.	NZ_CP012179		Not detected	5774206..5774278	S	C	canonical
Proteobacteria	Pseudomonas_E syringae_C	GCF_000344355	Pseudomonas_syringae_pv._actinidiae_ICMP_18708,_complete_genome.	NZ_CP012179		6024307	6022440..6022515	A	C	canonical
Proteobacteria	Pseudomonas_E syringae_C	GCF_000344355	Pseudomonas_syringae_pv._actinidiae_ICMP_18708,_complete_genome.	NZ_CP012179		6164920	6163052..6163127	A	C	canonical
Proteobacteria	Pseudomonas_E syringae_C	GCF_000344355	Pseudomonas_syringae_pv._actinidiae_ICMP_18708,_complete_genome.	NZ_CP012179		6273541	6271682..6271757	A	D	canonical
Proteobacteria	Pseudomonas_E syringae_C	GCF_000344355	Pseudomonas_syringae_pv._actinidiae_ICMP_18708,_complete_genome.	NZ_CP012179		6530419	6528569..6528635	A	D	canonical
Proteobacteria	Pseudomonas_E syringae_C	GCF_000344475	Pseudomonas_syringae_pv._actinidiae_str._Shaanxi_M228_chromosome,_complete_genome.	NZ_CP032631		Not detected	50938..51013	A	D	canonical
Proteobacteria	Pseudomonas_E syringae_C	GCF_000344475	Pseudomonas_syringae_pv._actinidiae_str._Shaanxi_M228_chromosome,_complete_genome.	NZ_CP032631		220218	222002..222077	S	D	canonical
Proteobacteria	Pseudomonas_E syringae_C	GCF_000344475	Pseudomonas_syringae_pv._actinidiae_str._Shaanxi_M228_chromosome,_complete_genome.	NZ_CP032631		933260	935044..935119	S	D	canonical
Proteobacteria	Pseudomonas_E syringae_C	GCF_000344475	Pseudomonas_syringae_pv._actinidiae_str._Shaanxi_M228_chromosome,_complete_genome.	NZ_CP032631		1001140	1002933..1003008	S	C	canonical
Proteobacteria	Pseudomonas_E syringae_C	GCF_000344475	Pseudomonas_syringae_pv._actinidiae_str._Shaanxi_M228_chromosome,_complete_genome.	NZ_CP032631		1060050	1061834..1061900	S	D	canonical
Proteobacteria	Pseudomonas_E syringae_C	GCF_000344475	Pseudomonas_syringae_pv._actinidiae_str._Shaanxi_M228_chromosome,_complete_genome.	NZ_CP032631		1107584	1105755..1105827	A	C	canonical
Proteobacteria	Pseudomonas_E syringae_C	GCF_000344475	Pseudomonas_syringae_pv._actinidiae_str._Shaanxi_M228_chromosome,_complete_genome.	NZ_CP032631		1119060	1117231..1117303	A	C	canonical
Proteobacteria	Pseudomonas_E syringae_C	GCF_000344475	Pseudomonas_syringae_pv._actinidiae_str._Shaanxi_M228_chromosome,_complete_genome.	NZ_CP032631		1227112	1225283..1225355	A	C	canonical
Proteobacteria	Pseudomonas_E syringae_C	GCF_000344475	Pseudomonas_syringae_pv._actinidiae_str._Shaanxi_M228_chromosome,_complete_genome.	NZ_CP032631		1956088	1954259..1954331	A	C	canonical
Proteobacteria	Pseudomonas_E syringae_C	GCF_000344475	Pseudomonas_syringae_pv._actinidiae_str._Shaanxi_M228_chromosome,_complete_genome.	NZ_CP032631		2055849	2054020..2054092	A	C	canonical
Proteobacteria	Pseudomonas_E syringae_C	GCF_000344475	Pseudomonas_syringae_pv._actinidiae_str._Shaanxi_M228_chromosome,_complete_genome.	NZ_CP032631		2247354	2245525..2245597	A	C	canonical
Proteobacteria	Pseudomonas_E syringae_C	GCF_000344475	Pseudomonas_syringae_pv._actinidiae_str._Shaanxi_M228_chromosome,_complete_genome.	NZ_CP032631		2477245	2479038..2479113	S	C	canonical
Proteobacteria	Pseudomonas_E syringae_C	GCF_000344475	Pseudomonas_syringae_pv._actinidiae_str._Shaanxi_M228_chromosome,_complete_genome.	NZ_CP032631		2665884	2667641..2667713	S	C	canonical
Proteobacteria	Pseudomonas_E syringae_C	GCF_000344475	Pseudomonas_syringae_pv._actinidiae_str._Shaanxi_M228_chromosome,_complete_genome.	NZ_CP032631		2667715	2669472..2669544	S	C	canonical
Proteobacteria	Pseudomonas_E syringae_C	GCF_000344475	Pseudomonas_syringae_pv._actinidiae_str._Shaanxi_M228_chromosome,_complete_genome.	NZ_CP032631		2728959	2727130..2727202	A	C	canonical
Proteobacteria	Pseudomonas_E syringae_C	GCF_000344475	Pseudomonas_syringae_pv._actinidiae_str._Shaanxi_M228_chromosome,_complete_genome.	NZ_CP032631		2851603	2849735..2849810	A	C	canonical
Proteobacteria	Pseudomonas_E syringae_C	GCF_000344475	Pseudomonas_syringae_pv._actinidiae_str._Shaanxi_M228_chromosome,_complete_genome.	NZ_CP032631		2907400	2905571..2905643	A	C	canonical
Proteobacteria	Pseudomonas_E syringae_C	GCF_000344475	Pseudomonas_syringae_pv._actinidiae_str._Shaanxi_M228_chromosome,_complete_genome.	NZ_CP032631		3077374	3079158..3079224	S	D	canonical
Proteobacteria	Pseudomonas_E syringae_C	GCF_000344475	Pseudomonas_syringae_pv._actinidiae_str._Shaanxi_M228_chromosome,_complete_genome.	NZ_CP032631		3116704	3118461..3118533	S	C	canonical
Proteobacteria	Pseudomonas_E syringae_C	GCF_000344475	Pseudomonas_syringae_pv._actinidiae_str._Shaanxi_M228_chromosome,_complete_genome.	NZ_CP032631		3136638	3134770..3134845	A	C	canonical
Proteobacteria	Pseudomonas_E syringae_C	GCF_000344475	Pseudomonas_syringae_pv._actinidiae_str._Shaanxi_M228_chromosome,_complete_genome.	NZ_CP032631		3203965	3205722..3205794	S	C	canonical
Proteobacteria	Pseudomonas_E syringae_C	GCF_000344475	Pseudomonas_syringae_pv._actinidiae_str._Shaanxi_M228_chromosome,_complete_genome.	NZ_CP032631		3237524	3239281..3239353	S	C	canonical
Proteobacteria	Pseudomonas_E syringae_C	GCF_000344475	Pseudomonas_syringae_pv._actinidiae_str._Shaanxi_M228_chromosome,_complete_genome.	NZ_CP032631		3357274	3359031..3359103	S	C	canonical
Proteobacteria	Pseudomonas_E syringae_C	GCF_000344475	Pseudomonas_syringae_pv._actinidiae_str._Shaanxi_M228_chromosome,_complete_genome.	NZ_CP032631		3393421	3391554..3391629	A	C	canonical
Proteobacteria	Pseudomonas_E syringae_C	GCF_000344475	Pseudomonas_syringae_pv._actinidiae_str._Shaanxi_M228_chromosome,_complete_genome.	NZ_CP032631		3561421	3563177..3563249	S	C	canonical
Proteobacteria	Pseudomonas_E syringae_C	GCF_000344475	Pseudomonas_syringae_pv._actinidiae_str._Shaanxi_M228_chromosome,_complete_genome.	NZ_CP032631		3589803	3587925..3588000	A	D	canonical
Proteobacteria	Pseudomonas_E syringae_C	GCF_000344475	Pseudomonas_syringae_pv._actinidiae_str._Shaanxi_M228_chromosome,_complete_genome.	NZ_CP032631		3682469	3684226..3684298	S	C	canonical
Proteobacteria	Pseudomonas_E syringae_C	GCF_000344475	Pseudomonas_syringae_pv._actinidiae_str._Shaanxi_M228_chromosome,_complete_genome.	NZ_CP032631		3712650	3714417..3714489	S	C	canonical
Proteobacteria	Pseudomonas_E syringae_C	GCF_000344475	Pseudomonas_syringae_pv._actinidiae_str._Shaanxi_M228_chromosome,_complete_genome.	NZ_CP032631		3963589	3961760..3961832	A	C	canonical
Proteobacteria	Pseudomonas_E syringae_C	GCF_000344475	Pseudomonas_syringae_pv._actinidiae_str._Shaanxi_M228_chromosome,_complete_genome.	NZ_CP032631		3996088	3998566..3998650	S	ML	canonical
Proteobacteria	Pseudomonas_E syringae_C	GCF_000344475	Pseudomonas_syringae_pv._actinidiae_str._Shaanxi_M228_chromosome,_complete_genome.	NZ_CP032631		4109899	4111656..4111728	S	C	canonical
Proteobacteria	Pseudomonas_E syringae_C	GCF_000344475	Pseudomonas_syringae_pv._actinidiae_str._Shaanxi_M228_chromosome,_complete_genome.	NZ_CP032631		4129467	4127598..4127673	A	D	canonical
Proteobacteria	Pseudomonas_E syringae_C	GCF_000344475	Pseudomonas_syringae_pv._actinidiae_str._Shaanxi_M228_chromosome,_complete_genome.	NZ_CP032631		4195453	4197210..4197282	S	C	canonical
Proteobacteria	Pseudomonas_E syringae_C	GCF_000344475	Pseudomonas_syringae_pv._actinidiae_str._Shaanxi_M228_chromosome,_complete_genome.	NZ_CP032631		Not detected	4243026..4243098	S	C	canonical
Proteobacteria	Pseudomonas_E syringae_C	GCF_000344475	Pseudomonas_syringae_pv._actinidiae_str._Shaanxi_M228_chromosome,_complete_genome.	NZ_CP032631		4367852	4369609..4369681	S	C	canonical
Proteobacteria	Pseudomonas_E syringae_C	GCF_000344475	Pseudomonas_syringae_pv._actinidiae_str._Shaanxi_M228_chromosome,_complete_genome.	NZ_CP032631		4406568	4408352..4408427	S	D	canonical
Proteobacteria	Pseudomonas_E syringae_C	GCF_000344475	Pseudomonas_syringae_pv._actinidiae_str._Shaanxi_M228_chromosome,_complete_genome.	NZ_CP032631		4470950	4472707..4472779	S	C	canonical
Proteobacteria	Pseudomonas_E syringae_C	GCF_000344475	Pseudomonas_syringae_pv._actinidiae_str._Shaanxi_M228_chromosome,_complete_genome.	NZ_CP032631		4858044	4856175..4856250	A	D	canonical
Proteobacteria	Pseudomonas_E syringae_C	GCF_000344475	Pseudomonas_syringae_pv._actinidiae_str._Shaanxi_M228_chromosome,_complete_genome.	NZ_CP032631		4937974	4939731..4939803	S	C	canonical
Proteobacteria	Pseudomonas_E syringae_C	GCF_000344475	Pseudomonas_syringae_pv._actinidiae_str._Shaanxi_M228_chromosome,_complete_genome.	NZ_CP032631		4981274	4983031..4983103	S	C	canonical
Proteobacteria	Pseudomonas_E syringae_C	GCF_000344475	Pseudomonas_syringae_pv._actinidiae_str._Shaanxi_M228_chromosome,_complete_genome.	NZ_CP032631		5024941	5023074..5023149	A	C	canonical
Proteobacteria	Pseudomonas_E syringae_C	GCF_000344475	Pseudomonas_syringae_pv._actinidiae_str._Shaanxi_M228_chromosome,_complete_genome.	NZ_CP032631		5026918	5025051..5025126	A	C	canonical
Proteobacteria	Pseudomonas_E syringae_C	GCF_000344475	Pseudomonas_syringae_pv._actinidiae_str._Shaanxi_M228_chromosome,_complete_genome.	NZ_CP032631		5292282	5290423..5290498	A	D	canonical
Proteobacteria	Pseudomonas_E syringae_C	GCF_000344475	Pseudomonas_syringae_pv._actinidiae_str._Shaanxi_M228_chromosome,_complete_genome.	NZ_CP032631		5469689	5467860..5467932	A	C	canonical
Proteobacteria	Pseudomonas_E syringae_C	GCF_000344475	Pseudomonas_syringae_pv._actinidiae_str._Shaanxi_M228_chromosome,_complete_genome.	NZ_CP032631		5651425	5649575..5649641	A	D	canonical
Proteobacteria	Pseudomonas_E syringae_C	GCF_000344475	Pseudomonas_syringae_pv._actinidiae_str._Shaanxi_M228_chromosome,_complete_genome.	NZ_CP032631		5697940	5696090..5696156	A	D	canonical
Proteobacteria	Pseudomonas_E syringae_C	GCF_000344475	Pseudomonas_syringae_pv._actinidiae_str._Shaanxi_M228_chromosome,_complete_genome.	NZ_CP032631		5753190	5751324..5751399	A	C	canonical
Proteobacteria	Pseudomonas_E syringae_C	GCF_000344475	Pseudomonas_syringae_pv._actinidiae_str._Shaanxi_M228_chromosome,_complete_genome.	NZ_CP032631		5950578	5952335..5952407	S	C	canonical
Proteobacteria	Pseudomonas_E syringae_C	GCF_000344475	Pseudomonas_syringae_pv._actinidiae_str._Shaanxi_M228_chromosome,_complete_genome.	NZ_CP032631		6063045	6061177..6061252	A	C	canonical
Proteobacteria	Pseudomonas_E syringae_C	GCF_000344475	Pseudomonas_syringae_pv._actinidiae_str._Shaanxi_M228_chromosome,_complete_genome.	NZ_CP032631		6126564	6124696..6124771	A	C	canonical
Proteobacteria	Pseudomonas_E syringae_C	GCF_000344475	Pseudomonas_syringae_pv._actinidiae_str._Shaanxi_M228_chromosome,_complete_genome.	NZ_CP032631		6202481	6200613..6200688	A	C	canonical
Proteobacteria	Pseudomonas_E syringae_C	GCF_000344475	Pseudomonas_syringae_pv._actinidiae_str._Shaanxi_M228_chromosome,_complete_genome.	NZ_CP032631		6356849	6358642..6358717	S	C	canonical
Proteobacteria	Pseudomonas_E syringae_C	GCF_000344475	Pseudomonas_syringae_pv._actinidiae_str._Shaanxi_M228_chromosome,_complete_genome.	NZ_CP032631		6507281	6505413..6505488	A	C	canonical
Proteobacteria	Pseudomonas_E syringae_F	GCF_000452705	Pseudomonas_syringae_CC1557,_complete_sequence.	NZ_CP007014		Not detected	4932987..4933064	A	D	interrupted_sequence
Proteobacteria	Pseudomonas aeruginosa	GCF_000988505	Pseudomonas_aeruginosa_strain_S04_90_genome.	NZ_CP011369		646559	644081..644157	A	CL1A	canonical
Bacteroidota	Tenacibaculum dicentrarchi	GCF_001483385	Tenacibaculum_dicentrarchi_strain_AY7486TD,_complete_genome.	NZ_CP013671		1788647	1786795..1786874	A	C	canonical
Bacteroidota	Tenacibaculum dicentrarchi	GCF_001483385	Tenacibaculum_dicentrarchi_strain_AY7486TD,_complete_genome.	NZ_CP013671		1791640	1789788..1789867	A	C	canonical
Bacteroidota	Tenacibaculum dicentrarchi	GCF_001483385	Tenacibaculum_dicentrarchi_strain_AY7486TD,_complete_genome.	NZ_CP013671		Not detected	1792262..1792341	A	-	-
Bacteroidota	Tenacibaculum dicentrarchi	GCF_001483385	Tenacibaculum_dicentrarchi_strain_AY7486TD,_complete_genome.	NZ_CP013671		1795221	1793369..1793448	A	C	canonical
Bacteroidota	Tenacibaculum dicentrarchi	GCF_001483385	Tenacibaculum_dicentrarchi_strain_AY7486TD,_complete_genome.	NZ_CP013671		1797938	1796086..1796165	A	C	canonical
Bacteroidota	Tenacibaculum dicentrarchi	GCF_001483385	Tenacibaculum_dicentrarchi_strain_AY7486TD,_complete_genome.	NZ_CP013671		Not detected	1800129..1800208	A	-	-
Bacteroidota	Tenacibaculum dicentrarchi	GCF_001483385	Tenacibaculum_dicentrarchi_strain_AY7486TD,_complete_genome.	NZ_CP013671		1802576	1800724..1800803	A	C	canonical
Bacteroidota	Tenacibaculum dicentrarchi	GCF_001483385	Tenacibaculum_dicentrarchi_strain_AY7486TD,_complete_genome.	NZ_CP013671		1805324	1803472..1803551	A	C	canonical
Bacteroidota	Tenacibaculum dicentrarchi	GCF_001483385	Tenacibaculum_dicentrarchi_strain_AY7486TD,_complete_genome.	NZ_CP013671		1809272	1807420..1807499	A	C	canonical
Bacteroidota	Tenacibaculum dicentrarchi	GCF_001483385	Tenacibaculum_dicentrarchi_strain_AY7486TD,_complete_genome.	NZ_CP013671		Not detected	1811383..1811462	A	-	-
Proteobacteria	Pseudomonas_E syringae_C	GCF_001913235	Pseudomonas_syringae_pv._actinidiae_strain_NZ-47_chromosome,_complete_genome.	NZ_CP017009		946611	948395..948470	S	D	canonical
Proteobacteria	Pseudomonas_E syringae_C	GCF_001913235	Pseudomonas_syringae_pv._actinidiae_strain_NZ-47_chromosome,_complete_genome.	NZ_CP017009		993047	994831..994906	S	D	canonical
Proteobacteria	Pseudomonas_E syringae_C	GCF_001913235	Pseudomonas_syringae_pv._actinidiae_strain_NZ-47_chromosome,_complete_genome.	NZ_CP017009		1062614	1064407..1064482	S	C	canonical
Proteobacteria	Pseudomonas_E syringae_C	GCF_001913235	Pseudomonas_syringae_pv._actinidiae_strain_NZ-47_chromosome,_complete_genome.	NZ_CP017009		1113557	1115341..1115407	S	D	canonical
Proteobacteria	Pseudomonas_E syringae_C	GCF_001913235	Pseudomonas_syringae_pv._actinidiae_strain_NZ-47_chromosome,_complete_genome.	NZ_CP017009		1160029	1158200..1158272	A	C	canonical
Proteobacteria	Pseudomonas_E syringae_C	GCF_001913235	Pseudomonas_syringae_pv._actinidiae_strain_NZ-47_chromosome,_complete_genome.	NZ_CP017009		1171505	1169676..1169748	A	C	canonical
Proteobacteria	Pseudomonas_E syringae_C	GCF_001913235	Pseudomonas_syringae_pv._actinidiae_strain_NZ-47_chromosome,_complete_genome.	NZ_CP017009		1282784	1280955..1281027	A	C	canonical
Proteobacteria	Pseudomonas_E syringae_C	GCF_001913235	Pseudomonas_syringae_pv._actinidiae_strain_NZ-47_chromosome,_complete_genome.	NZ_CP017009		1563162	1564954..1565029	S	C	canonical
Proteobacteria	Pseudomonas_E syringae_C	GCF_001913235	Pseudomonas_syringae_pv._actinidiae_strain_NZ-47_chromosome,_complete_genome.	NZ_CP017009		1899210	1897381..1897453	A	C	canonical
Proteobacteria	Pseudomonas_E syringae_C	GCF_001913235	Pseudomonas_syringae_pv._actinidiae_strain_NZ-47_chromosome,_complete_genome.	NZ_CP017009		2160017	2158188..2158260	A	C	canonical
Proteobacteria	Pseudomonas_E syringae_C	GCF_001913235	Pseudomonas_syringae_pv._actinidiae_strain_NZ-47_chromosome,_complete_genome.	NZ_CP017009		2361860	2363653..2363728	S	C	canonical
Proteobacteria	Pseudomonas_E syringae_C	GCF_001913235	Pseudomonas_syringae_pv._actinidiae_strain_NZ-47_chromosome,_complete_genome.	NZ_CP017009		2546197	2547954..2548026	S	C	canonical
Proteobacteria	Pseudomonas_E syringae_C	GCF_001913235	Pseudomonas_syringae_pv._actinidiae_strain_NZ-47_chromosome,_complete_genome.	NZ_CP017009		2775285	2777078..2777153	S	C	canonical
Proteobacteria	Pseudomonas_E syringae_C	GCF_001913235	Pseudomonas_syringae_pv._actinidiae_strain_NZ-47_chromosome,_complete_genome.	NZ_CP017009		2800517	2798688..2798760	A	C	canonical
Proteobacteria	Pseudomonas_E syringae_C	GCF_001913235	Pseudomonas_syringae_pv._actinidiae_strain_NZ-47_chromosome,_complete_genome.	NZ_CP017009		2805133	2803304..2803376	A	C	canonical
Proteobacteria	Pseudomonas_E syringae_C	GCF_001913235	Pseudomonas_syringae_pv._actinidiae_strain_NZ-47_chromosome,_complete_genome.	NZ_CP017009		3020213	3022016..3022091	S	D	canonical
Proteobacteria	Pseudomonas_E syringae_C	GCF_001913235	Pseudomonas_syringae_pv._actinidiae_strain_NZ-47_chromosome,_complete_genome.	NZ_CP017009		3045459	3043630..3043702	A	C	canonical
Proteobacteria	Pseudomonas_E syringae_C	GCF_001913235	Pseudomonas_syringae_pv._actinidiae_strain_NZ-47_chromosome,_complete_genome.	NZ_CP017009		3047602	3045734..3045809	A	C	canonical
Proteobacteria	Pseudomonas_E syringae_C	GCF_001913235	Pseudomonas_syringae_pv._actinidiae_strain_NZ-47_chromosome,_complete_genome.	NZ_CP017009		3170008	3168140..3168215	A	C	canonical
Proteobacteria	Pseudomonas_E syringae_C	GCF_001913235	Pseudomonas_syringae_pv._actinidiae_strain_NZ-47_chromosome,_complete_genome.	NZ_CP017009		3222057	3220228..3220300	A	C	canonical
Proteobacteria	Pseudomonas_E syringae_C	GCF_001913235	Pseudomonas_syringae_pv._actinidiae_strain_NZ-47_chromosome,_complete_genome.	NZ_CP017009		3294452	3292593..3292668	A	D	canonical
Proteobacteria	Pseudomonas_E syringae_C	GCF_001913235	Pseudomonas_syringae_pv._actinidiae_strain_NZ-47_chromosome,_complete_genome.	NZ_CP017009		3393097	3394854..3394926	S	C	canonical
Proteobacteria	Pseudomonas_E syringae_C	GCF_001913235	Pseudomonas_syringae_pv._actinidiae_strain_NZ-47_chromosome,_complete_genome.	NZ_CP017009		3413031	3411163..3411238	A	C	canonical
Proteobacteria	Pseudomonas_E syringae_C	GCF_001913235	Pseudomonas_syringae_pv._actinidiae_strain_NZ-47_chromosome,_complete_genome.	NZ_CP017009		3480370	3482127..3482199	S	C	canonical
Proteobacteria	Pseudomonas_E syringae_C	GCF_001913235	Pseudomonas_syringae_pv._actinidiae_strain_NZ-47_chromosome,_complete_genome.	NZ_CP017009		3513929	3515686..3515758	S	C	canonical
Proteobacteria	Pseudomonas_E syringae_C	GCF_001913235	Pseudomonas_syringae_pv._actinidiae_strain_NZ-47_chromosome,_complete_genome.	NZ_CP017009		3701602	3699773..3699845	A	C	canonical
Proteobacteria	Pseudomonas_E syringae_C	GCF_001913235	Pseudomonas_syringae_pv._actinidiae_strain_NZ-47_chromosome,_complete_genome.	NZ_CP017009		3734328	3736806..3736890	S	ML	canonical
Proteobacteria	Pseudomonas_E syringae_C	GCF_001913235	Pseudomonas_syringae_pv._actinidiae_strain_NZ-47_chromosome,_complete_genome.	NZ_CP017009		3838012	3839769..3839841	S	C	canonical
Proteobacteria	Pseudomonas_E syringae_C	GCF_001913235	Pseudomonas_syringae_pv._actinidiae_strain_NZ-47_chromosome,_complete_genome.	NZ_CP017009		3857580	3855711..3855786	A	D	canonical
Proteobacteria	Pseudomonas_E syringae_C	GCF_001913235	Pseudomonas_syringae_pv._actinidiae_strain_NZ-47_chromosome,_complete_genome.	NZ_CP017009		3976247	3978004..3978076	S	C	canonical
Proteobacteria	Pseudomonas_E syringae_C	GCF_001913235	Pseudomonas_syringae_pv._actinidiae_strain_NZ-47_chromosome,_complete_genome.	NZ_CP017009		4122322	4124078..4124150	S	C	canonical
Proteobacteria	Pseudomonas_E syringae_C	GCF_001913235	Pseudomonas_syringae_pv._actinidiae_strain_NZ-47_chromosome,_complete_genome.	NZ_CP017009		4156885	4158642..4158714	S	C	canonical
Proteobacteria	Pseudomonas_E syringae_C	GCF_001913235	Pseudomonas_syringae_pv._actinidiae_strain_NZ-47_chromosome,_complete_genome.	NZ_CP017009		4247720	4249477..4249549	S	C	canonical
Proteobacteria	Pseudomonas_E syringae_C	GCF_001913235	Pseudomonas_syringae_pv._actinidiae_strain_NZ-47_chromosome,_complete_genome.	NZ_CP017009		4348901	4350658..4350730	S	C	canonical
Proteobacteria	Pseudomonas_E syringae_C	GCF_001913235	Pseudomonas_syringae_pv._actinidiae_strain_NZ-47_chromosome,_complete_genome.	NZ_CP017009		4498973	4500730..4500802	S	C	canonical
Proteobacteria	Pseudomonas_E syringae_C	GCF_001913235	Pseudomonas_syringae_pv._actinidiae_strain_NZ-47_chromosome,_complete_genome.	NZ_CP017009		4600012	4601769..4601841	S	C	canonical
Proteobacteria	Pseudomonas_E syringae_C	GCF_001913235	Pseudomonas_syringae_pv._actinidiae_strain_NZ-47_chromosome,_complete_genome.	NZ_CP017009		4656741	4654872..4654947	A	D	canonical
Proteobacteria	Pseudomonas_E syringae_C	GCF_001913235	Pseudomonas_syringae_pv._actinidiae_strain_NZ-47_chromosome,_complete_genome.	NZ_CP017009		4736489	4738246..4738318	S	C	canonical
Proteobacteria	Pseudomonas_E syringae_C	GCF_001913235	Pseudomonas_syringae_pv._actinidiae_strain_NZ-47_chromosome,_complete_genome.	NZ_CP017009		4779081	4780838..4780910	S	C	canonical
Proteobacteria	Pseudomonas_E syringae_C	GCF_001913235	Pseudomonas_syringae_pv._actinidiae_strain_NZ-47_chromosome,_complete_genome.	NZ_CP017009		4822748	4820881..4820956	A	C	canonical
Proteobacteria	Pseudomonas_E syringae_C	GCF_001913235	Pseudomonas_syringae_pv._actinidiae_strain_NZ-47_chromosome,_complete_genome.	NZ_CP017009		5097553	5095694..5095769	A	D	canonical
Proteobacteria	Pseudomonas_E syringae_C	GCF_001913235	Pseudomonas_syringae_pv._actinidiae_strain_NZ-47_chromosome,_complete_genome.	NZ_CP017009		5272141	5270312..5270384	A	C	canonical
Proteobacteria	Pseudomonas_E syringae_C	GCF_001913235	Pseudomonas_syringae_pv._actinidiae_strain_NZ-47_chromosome,_complete_genome.	NZ_CP017009		5537900	5536040..5536115	A	D	canonical
Proteobacteria	Pseudomonas_E syringae_C	GCF_001913235	Pseudomonas_syringae_pv._actinidiae_strain_NZ-47_chromosome,_complete_genome.	NZ_CP017009		5539761	5537902..5537977	A	D	canonical
Proteobacteria	Pseudomonas_E syringae_C	GCF_001913235	Pseudomonas_syringae_pv._actinidiae_strain_NZ-47_chromosome,_complete_genome.	NZ_CP017009		5560303	5558435..5558510	A	C	canonical
Proteobacteria	Pseudomonas_E syringae_C	GCF_001913235	Pseudomonas_syringae_pv._actinidiae_strain_NZ-47_chromosome,_complete_genome.	NZ_CP017009		5705610	5707394..5707469	S	D	canonical
Proteobacteria	Pseudomonas_E syringae_C	GCF_001913235	Pseudomonas_syringae_pv._actinidiae_strain_NZ-47_chromosome,_complete_genome.	NZ_CP017009		Not detected	5764545..5764617	S	C	canonical
Proteobacteria	Pseudomonas_E syringae_C	GCF_001913235	Pseudomonas_syringae_pv._actinidiae_strain_NZ-47_chromosome,_complete_genome.	NZ_CP017009		6014646	6012779..6012854	A	C	canonical
Proteobacteria	Pseudomonas_E syringae_C	GCF_001913235	Pseudomonas_syringae_pv._actinidiae_strain_NZ-47_chromosome,_complete_genome.	NZ_CP017009		6155259	6153391..6153466	A	C	canonical
Proteobacteria	Pseudomonas_E syringae_C	GCF_001913235	Pseudomonas_syringae_pv._actinidiae_strain_NZ-47_chromosome,_complete_genome.	NZ_CP017009		6263880	6262021..6262096	A	D	canonical
Proteobacteria	Pseudomonas_E syringae_C	GCF_001913235	Pseudomonas_syringae_pv._actinidiae_strain_NZ-47_chromosome,_complete_genome.	NZ_CP017009		6520758	6518908..6518974	A	D	canonical
Proteobacteria	Pseudomonas_E syringae_C	GCF_002024305	Pseudomonas_syringae_pv._actinidiae_strain_CRAFRU_14.08_chromosome,_complete_genome.	NZ_CP019732		946610	948394..948469	S	D	canonical
Proteobacteria	Pseudomonas_E syringae_C	GCF_002024305	Pseudomonas_syringae_pv._actinidiae_strain_CRAFRU_14.08_chromosome,_complete_genome.	NZ_CP019732		993046	994830..994905	S	D	canonical
Proteobacteria	Pseudomonas_E syringae_C	GCF_002024305	Pseudomonas_syringae_pv._actinidiae_strain_CRAFRU_14.08_chromosome,_complete_genome.	NZ_CP019732		1023381	1025174..1025249	S	C	canonical
Proteobacteria	Pseudomonas_E syringae_C	GCF_002024305	Pseudomonas_syringae_pv._actinidiae_strain_CRAFRU_14.08_chromosome,_complete_genome.	NZ_CP019732		1064483	1066276..1066351	S	C	canonical
Proteobacteria	Pseudomonas_E syringae_C	GCF_002024305	Pseudomonas_syringae_pv._actinidiae_strain_CRAFRU_14.08_chromosome,_complete_genome.	NZ_CP019732		1115426	1117210..1117276	S	D	canonical
Proteobacteria	Pseudomonas_E syringae_C	GCF_002024305	Pseudomonas_syringae_pv._actinidiae_strain_CRAFRU_14.08_chromosome,_complete_genome.	NZ_CP019732		1161898	1160069..1160141	A	C	canonical
Proteobacteria	Pseudomonas_E syringae_C	GCF_002024305	Pseudomonas_syringae_pv._actinidiae_strain_CRAFRU_14.08_chromosome,_complete_genome.	NZ_CP019732		1173374	1171545..1171617	A	C	canonical
Proteobacteria	Pseudomonas_E syringae_C	GCF_002024305	Pseudomonas_syringae_pv._actinidiae_strain_CRAFRU_14.08_chromosome,_complete_genome.	NZ_CP019732		1284651	1282822..1282894	A	C	canonical
Proteobacteria	Pseudomonas_E syringae_C	GCF_002024305	Pseudomonas_syringae_pv._actinidiae_strain_CRAFRU_14.08_chromosome,_complete_genome.	NZ_CP019732		1565029	1566821..1566896	S	C	canonical
Proteobacteria	Pseudomonas_E syringae_C	GCF_002024305	Pseudomonas_syringae_pv._actinidiae_strain_CRAFRU_14.08_chromosome,_complete_genome.	NZ_CP019732		1975087	1976844..1976916	S	C	canonical
Proteobacteria	Pseudomonas_E syringae_C	GCF_002024305	Pseudomonas_syringae_pv._actinidiae_strain_CRAFRU_14.08_chromosome,_complete_genome.	NZ_CP019732		2149675	2151459..2151534	S	D	canonical
Proteobacteria	Pseudomonas_E syringae_C	GCF_002024305	Pseudomonas_syringae_pv._actinidiae_strain_CRAFRU_14.08_chromosome,_complete_genome.	NZ_CP019732		2424480	2426272..2426347	S	C	canonical
Proteobacteria	Pseudomonas_E syringae_C	GCF_002024305	Pseudomonas_syringae_pv._actinidiae_strain_CRAFRU_14.08_chromosome,_complete_genome.	NZ_CP019732		2468147	2466318..2466390	A	C	canonical
Proteobacteria	Pseudomonas_E syringae_C	GCF_002024305	Pseudomonas_syringae_pv._actinidiae_strain_CRAFRU_14.08_chromosome,_complete_genome.	NZ_CP019732		2510739	2508910..2508982	A	C	canonical
Proteobacteria	Pseudomonas_E syringae_C	GCF_002024305	Pseudomonas_syringae_pv._actinidiae_strain_CRAFRU_14.08_chromosome,_complete_genome.	NZ_CP019732		2590431	2592225..2592300	S	D	canonical
Proteobacteria	Pseudomonas_E syringae_C	GCF_002024305	Pseudomonas_syringae_pv._actinidiae_strain_CRAFRU_14.08_chromosome,_complete_genome.	NZ_CP019732		2647160	2645331..2645403	A	C	canonical
Proteobacteria	Pseudomonas_E syringae_C	GCF_002024305	Pseudomonas_syringae_pv._actinidiae_strain_CRAFRU_14.08_chromosome,_complete_genome.	NZ_CP019732		2748199	2746370..2746442	A	C	canonical
Proteobacteria	Pseudomonas_E syringae_C	GCF_002024305	Pseudomonas_syringae_pv._actinidiae_strain_CRAFRU_14.08_chromosome,_complete_genome.	NZ_CP019732		2898271	2896442..2896514	A	C	canonical
Proteobacteria	Pseudomonas_E syringae_C	GCF_002024305	Pseudomonas_syringae_pv._actinidiae_strain_CRAFRU_14.08_chromosome,_complete_genome.	NZ_CP019732		2999451	2997622..2997694	A	C	canonical
Proteobacteria	Pseudomonas_E syringae_C	GCF_002024305	Pseudomonas_syringae_pv._actinidiae_strain_CRAFRU_14.08_chromosome,_complete_genome.	NZ_CP019732		3090286	3088457..3088529	A	C	canonical
Proteobacteria	Pseudomonas_E syringae_C	GCF_002024305	Pseudomonas_syringae_pv._actinidiae_strain_CRAFRU_14.08_chromosome,_complete_genome.	NZ_CP019732		3124849	3123021..3123093	A	C	canonical
Proteobacteria	Pseudomonas_E syringae_C	GCF_002024305	Pseudomonas_syringae_pv._actinidiae_strain_CRAFRU_14.08_chromosome,_complete_genome.	NZ_CP019732		3270924	3269095..3269167	A	C	canonical
Proteobacteria	Pseudomonas_E syringae_C	GCF_002024305	Pseudomonas_syringae_pv._actinidiae_strain_CRAFRU_14.08_chromosome,_complete_genome.	NZ_CP019732		3389591	3391385..3391460	S	D	canonical
Proteobacteria	Pseudomonas_E syringae_C	GCF_002024305	Pseudomonas_syringae_pv._actinidiae_strain_CRAFRU_14.08_chromosome,_complete_genome.	NZ_CP019732		3409159	3407330..3407402	A	C	canonical
Proteobacteria	Pseudomonas_E syringae_C	GCF_002024305	Pseudomonas_syringae_pv._actinidiae_strain_CRAFRU_14.08_chromosome,_complete_genome.	NZ_CP019732		3512843	3510281..3510365	A	ML	canonical
Proteobacteria	Pseudomonas_E syringae_C	GCF_002024305	Pseudomonas_syringae_pv._actinidiae_strain_CRAFRU_14.08_chromosome,_complete_genome.	NZ_CP019732		3545569	3547326..3547398	S	C	canonical
Proteobacteria	Pseudomonas_E syringae_C	GCF_002024305	Pseudomonas_syringae_pv._actinidiae_strain_CRAFRU_14.08_chromosome,_complete_genome.	NZ_CP019732		3653372	3651513..3651588	A	D	canonical
Proteobacteria	Pseudomonas_E syringae_C	GCF_002024305	Pseudomonas_syringae_pv._actinidiae_strain_CRAFRU_14.08_chromosome,_complete_genome.	NZ_CP019732		3752017	3753774..3753846	S	C	canonical
Proteobacteria	Pseudomonas_E syringae_C	GCF_002024305	Pseudomonas_syringae_pv._actinidiae_strain_CRAFRU_14.08_chromosome,_complete_genome.	NZ_CP019732		3771951	3770083..3770158	A	C	canonical
Proteobacteria	Pseudomonas_E syringae_C	GCF_002024305	Pseudomonas_syringae_pv._actinidiae_strain_CRAFRU_14.08_chromosome,_complete_genome.	NZ_CP019732		3839290	3841047..3841119	S	C	canonical
Proteobacteria	Pseudomonas_E syringae_C	GCF_002024305	Pseudomonas_syringae_pv._actinidiae_strain_CRAFRU_14.08_chromosome,_complete_genome.	NZ_CP019732		3872849	3874606..3874678	S	C	canonical
Proteobacteria	Pseudomonas_E syringae_C	GCF_002024305	Pseudomonas_syringae_pv._actinidiae_strain_CRAFRU_14.08_chromosome,_complete_genome.	NZ_CP019732		4023942	4025699..4025771	S	C	canonical
Proteobacteria	Pseudomonas_E syringae_C	GCF_002024305	Pseudomonas_syringae_pv._actinidiae_strain_CRAFRU_14.08_chromosome,_complete_genome.	NZ_CP019732		4075991	4077784..4077859	S	C	canonical
Proteobacteria	Pseudomonas_E syringae_C	GCF_002024305	Pseudomonas_syringae_pv._actinidiae_strain_CRAFRU_14.08_chromosome,_complete_genome.	NZ_CP019732		4198397	4200190..4200265	S	C	canonical
Proteobacteria	Pseudomonas_E syringae_C	GCF_002024305	Pseudomonas_syringae_pv._actinidiae_strain_CRAFRU_14.08_chromosome,_complete_genome.	NZ_CP019732		4200540	4202297..4202369	S	C	canonical
Proteobacteria	Pseudomonas_E syringae_C	GCF_002024305	Pseudomonas_syringae_pv._actinidiae_strain_CRAFRU_14.08_chromosome,_complete_genome.	NZ_CP019732		4225786	4223908..4223983	A	D	canonical
Proteobacteria	Pseudomonas_E syringae_C	GCF_002024305	Pseudomonas_syringae_pv._actinidiae_strain_CRAFRU_14.08_chromosome,_complete_genome.	NZ_CP019732		4440866	4442623..4442695	S	C	canonical
Proteobacteria	Pseudomonas_E syringae_C	GCF_002024305	Pseudomonas_syringae_pv._actinidiae_strain_CRAFRU_14.08_chromosome,_complete_genome.	NZ_CP019732		4445482	4447239..4447311	S	C	canonical
Proteobacteria	Pseudomonas_E syringae_C	GCF_002024305	Pseudomonas_syringae_pv._actinidiae_strain_CRAFRU_14.08_chromosome,_complete_genome.	NZ_CP019732		4470714	4468846..4468921	A	C	canonical
Proteobacteria	Pseudomonas_E syringae_C	GCF_002024305	Pseudomonas_syringae_pv._actinidiae_strain_CRAFRU_14.08_chromosome,_complete_genome.	NZ_CP019732		4699802	4697973..4698045	A	C	canonical
Proteobacteria	Pseudomonas_E syringae_C	GCF_002024305	Pseudomonas_syringae_pv._actinidiae_strain_CRAFRU_14.08_chromosome,_complete_genome.	NZ_CP019732		4884161	4882293..4882368	A	C	canonical
Proteobacteria	Pseudomonas_E syringae_C	GCF_002024305	Pseudomonas_syringae_pv._actinidiae_strain_CRAFRU_14.08_chromosome,_complete_genome.	NZ_CP019732		5086004	5087761..5087833	S	C	canonical
Proteobacteria	Pseudomonas_E syringae_C	GCF_002024305	Pseudomonas_syringae_pv._actinidiae_strain_CRAFRU_14.08_chromosome,_complete_genome.	NZ_CP019732		5348053	5349810..5349882	S	C	canonical
Proteobacteria	Pseudomonas_E syringae_C	GCF_002024305	Pseudomonas_syringae_pv._actinidiae_strain_CRAFRU_14.08_chromosome,_complete_genome.	NZ_CP019732		5541064	5539204..5539279	A	D	canonical
Proteobacteria	Pseudomonas_E syringae_C	GCF_002024305	Pseudomonas_syringae_pv._actinidiae_strain_CRAFRU_14.08_chromosome,_complete_genome.	NZ_CP019732		5542925	5541066..5541141	A	D	canonical
Proteobacteria	Pseudomonas_E syringae_C	GCF_002024305	Pseudomonas_syringae_pv._actinidiae_strain_CRAFRU_14.08_chromosome,_complete_genome.	NZ_CP019732		5563467	5561599..5561674	A	C	canonical
Proteobacteria	Pseudomonas_E syringae_C	GCF_002024305	Pseudomonas_syringae_pv._actinidiae_strain_CRAFRU_14.08_chromosome,_complete_genome.	NZ_CP019732		Not detected	5765848..5765920	S	C	canonical
Proteobacteria	Pseudomonas_E syringae_C	GCF_002024305	Pseudomonas_syringae_pv._actinidiae_strain_CRAFRU_14.08_chromosome,_complete_genome.	NZ_CP019732		6015937	6014070..6014145	A	C	canonical
Proteobacteria	Pseudomonas_E syringae_C	GCF_002024305	Pseudomonas_syringae_pv._actinidiae_strain_CRAFRU_14.08_chromosome,_complete_genome.	NZ_CP019732		6156550	6154682..6154757	A	C	canonical
Proteobacteria	Pseudomonas_E syringae_C	GCF_002024305	Pseudomonas_syringae_pv._actinidiae_strain_CRAFRU_14.08_chromosome,_complete_genome.	NZ_CP019732		6265171	6263312..6263387	A	D	canonical
Proteobacteria	Pseudomonas_E syringae_C	GCF_002024305	Pseudomonas_syringae_pv._actinidiae_strain_CRAFRU_14.08_chromosome,_complete_genome.	NZ_CP019732		6520877	6519027..6519093	A	D	canonical
None	No definition in GTDB	GCF_003047205	Carboxydocella_thermautotrophica_strain_019_chromosome,_complete_genome.	NZ_CP028491		423295	425106..425176	S	C	interrupted_sequence
None	No definition in GTDB	GCF_003047205	Carboxydocella_thermautotrophica_strain_019_chromosome,_complete_genome.	NZ_CP028491		Not detected	560816..560886	S	-	-
None	No definition in GTDB	GCF_003047205	Carboxydocella_thermautotrophica_strain_019_chromosome,_complete_genome.	NZ_CP028491		1046124	1047935..1048005	S	C	interrupted_sequence
None	No definition in GTDB	GCF_003047205	Carboxydocella_thermautotrophica_strain_019_chromosome,_complete_genome.	NZ_CP028491		1069824	1071483..1071553	S	C	interrupted_sequence
None	No definition in GTDB	GCF_003047205	Carboxydocella_thermautotrophica_strain_019_chromosome,_complete_genome.	NZ_CP028491		2233065	2231185..2231255	A	C	interrupted_sequence
None	No definition in GTDB	GCF_900291985	Lysinibacillus_sp._Marseille-P5727_chromosome_scaffold00001,_whole_genome_shotgun_sequence.	NZ_LT985980		1894	4..80	A	C	canonical
None	No definition in GTDB	GCF_900291985	Lysinibacillus_sp._Marseille-P5727_chromosome_scaffold00001,_whole_genome_shotgun_sequence.	NZ_LT985980		258832	256186..256271	A	B	canonical
None	No definition in GTDB	GCF_900291985	Lysinibacillus_sp._Marseille-P5727_chromosome_scaffold00001,_whole_genome_shotgun_sequence.	NZ_LT985980		516628	518442..518518	S	C	canonical
None	No definition in GTDB	GCF_900291985	Lysinibacillus_sp._Marseille-P5727_chromosome_scaffold00001,_whole_genome_shotgun_sequence.	NZ_LT985980		604272	602382..602458	A	C	canonical
None	No definition in GTDB	GCF_900291985	Lysinibacillus_sp._Marseille-P5727_chromosome_scaffold00001,_whole_genome_shotgun_sequence.	NZ_LT985980		949470	947580..947656	A	C	canonical
None	No definition in GTDB	GCF_900291985	Lysinibacillus_sp._Marseille-P5727_chromosome_scaffold00001,_whole_genome_shotgun_sequence.	NZ_LT985980		1015877	1013986..1014062	A	C	canonical
None	No definition in GTDB	GCF_900291985	Lysinibacillus_sp._Marseille-P5727_chromosome_scaffold00001,_whole_genome_shotgun_sequence.	NZ_LT985980		1435806	1433916..1433992	A	C	canonical
None	No definition in GTDB	GCF_900291985	Lysinibacillus_sp._Marseille-P5727_chromosome_scaffold00001,_whole_genome_shotgun_sequence.	NZ_LT985980		1596326	1593609..1593693	A	B	canonical
None	No definition in GTDB	GCF_900291985	Lysinibacillus_sp._Marseille-P5727_chromosome_scaffold00001,_whole_genome_shotgun_sequence.	NZ_LT985980		1791356	1789466..1789542	A	C	canonical
None	No definition in GTDB	GCF_900291985	Lysinibacillus_sp._Marseille-P5727_chromosome_scaffold00001,_whole_genome_shotgun_sequence.	NZ_LT985980		1876977	1875087..1875163	A	C	canonical
None	No definition in GTDB	GCF_900291985	Lysinibacillus_sp._Marseille-P5727_chromosome_scaffold00001,_whole_genome_shotgun_sequence.	NZ_LT985980		1936889	1934999..1935075	A	C	canonical
None	No definition in GTDB	GCF_900291985	Lysinibacillus_sp._Marseille-P5727_chromosome_scaffold00001,_whole_genome_shotgun_sequence.	NZ_LT985980		2194263	2192373..2192449	A	C	canonical
None	No definition in GTDB	GCF_900291985	Lysinibacillus_sp._Marseille-P5727_chromosome_scaffold00001,_whole_genome_shotgun_sequence.	NZ_LT985980		2548738	2550552..2550628	S	C	canonical
None	No definition in GTDB	GCF_900291985	Lysinibacillus_sp._Marseille-P5727_chromosome_scaffold00001,_whole_genome_shotgun_sequence.	NZ_LT985980		2558100	2559914..2559990	S	C	canonical
None	No definition in GTDB	GCF_900291985	Lysinibacillus_sp._Marseille-P5727_chromosome_scaffold00001,_whole_genome_shotgun_sequence.	NZ_LT985980		2703644	2705458..2705534	S	C	interrupted_sequence
None	No definition in GTDB	GCF_900291985	Lysinibacillus_sp._Marseille-P5727_chromosome_scaffold00001,_whole_genome_shotgun_sequence.	NZ_LT985980		2901614	2903591..2903664	S	Unclassified	canonical
None	No definition in GTDB	GCF_900291985	Lysinibacillus_sp._Marseille-P5727_chromosome_scaffold00001,_whole_genome_shotgun_sequence.	NZ_LT985980		3227860	3229674..3229750	S	C	canonical
None	No definition in GTDB	GCF_900291985	Lysinibacillus_sp._Marseille-P5727_chromosome_scaffold00001,_whole_genome_shotgun_sequence.	NZ_LT985980		3493865	3495679..3495755	S	C	canonical
None	No definition in GTDB	GCF_900291985	Lysinibacillus_sp._Marseille-P5727_chromosome_scaffold00001,_whole_genome_shotgun_sequence.	NZ_LT985980		3509533	3511347..3511423	S	C	canonical
None	No definition in GTDB	GCF_900291985	Lysinibacillus_sp._Marseille-P5727_chromosome_scaffold00001,_whole_genome_shotgun_sequence.	NZ_LT985980		3626594	3628408..3628484	S	C	canonical
None	No definition in GTDB	GCF_900291985	Lysinibacillus_sp._Marseille-P5727_chromosome_scaffold00001,_whole_genome_shotgun_sequence.	NZ_LT985980		3698689	3700503..3700579	S	C	canonical
None	No definition in GTDB	GCF_900291985	Lysinibacillus_sp._Marseille-P5727_chromosome_scaffold00001,_whole_genome_shotgun_sequence.	NZ_LT985980		3815300	3817114..3817190	S	C	canonical
None	No definition in GTDB	GCF_900291985	Lysinibacillus_sp._Marseille-P5727_chromosome_scaffold00001,_whole_genome_shotgun_sequence.	NZ_LT985980		3947092	3948907..3948983	S	C	canonical
None	No definition in GTDB	GCF_900312975	Mordavella_sp._Marseille-P3756_genome_assembly,_chromosome:_contig00001.	NZ_LT990039		1378073	1376166..1376236	A	C	interrupted_sequence
None	No definition in GTDB	GCF_900312975	Mordavella_sp._Marseille-P3756_genome_assembly,_chromosome:_contig00001.	NZ_LT990039		1556617	1559300..1559384	S	B	canonical
None	No definition in GTDB	GCF_900312975	Mordavella_sp._Marseille-P3756_genome_assembly,_chromosome:_contig00001.	NZ_LT990039		2010781	2012624..2012694	S	C	canonical
None	No definition in GTDB	GCF_900312975	Mordavella_sp._Marseille-P3756_genome_assembly,_chromosome:_contig00001.	NZ_LT990039		Not detected	2594469..2594539	S	C	canonical
Actinobacteriota	Mycobacterium paraintracellulare	GCF_000298095	Mycobacterium_indicus_pranii_MTCC_9506,_complete_genome.	NC_018612		Not detected	4735963..4736061	A	G(g1)	canonical
Verrucomicrobiota	Methylacidiphilum fumariolicum	GCF_000953475	Methylacidiphilum_fumariolicum_SolV_genome_assembly_MfumSolVChr1,_chromosome_:_Strain_SolV_genome_(final).	NZ_LM997411		2067985	2065978..2066128	A	F(g2-g5)	interrupted_sequence
Firmicutes	Streptococcus pseudopneumoniae_B	GCF_000221985	Streptococcus_pseudopneumoniae_IS7493,_complete_genome.	NC_015875		Not detected	2073886..2073951	A	C	short_orf
Actinobacteriota	Streptomyces davawensis	GCF_000349325	Streptomyces_davawensis_strain_JCM_4913_complete_genome.	NC_020504		Not detected	125619..125701	S	G(g1)	canonical
Proteobacteria	Paraburkholderia fungorum	GCF_000961515	Paraburkholderia_fungorum_strain_ATCC_BAA-463_chromosome_1,_complete_sequence.	NZ_CP010026		2195522	2197970..2198046	S	CL1A	canonical
Proteobacteria	Paraburkholderia fungorum	GCF_000961515	Paraburkholderia_fungorum_strain_ATCC_BAA-463_chromosome_3,_complete_sequence.	NZ_CP010025		Not detected	252807..252955	S	F(g2-g5)	canonical
Proteobacteria	Paraburkholderia fungorum	GCF_000961515	Paraburkholderia_fungorum_strain_ATCC_BAA-463_plasmid_pBIL,_complete_sequence.	NZ_CP010024		393425	395261..395409	S	F(g2-g5)	canonical
Firmicutes_A	Clostridioides difficile	GCF_002080065	Clostridioides_difficile_strain_630_delta_erm,_complete_genome.	NZ_CP016318		601396	603957..604041	S	B	canonical
Actinobacteriota	Mycobacterium chimaera	GCF_002219245	Mycobacterium_chimaera_strain_ZUERICH-2_chromosome,_complete_genome.	NZ_CP015267		Not detected	837705..837782	A	CL1B	canonical
Actinobacteriota	Mycobacterium chimaera	GCF_002219245	Mycobacterium_chimaera_strain_ZUERICH-2_chromosome,_complete_genome.	NZ_CP015267		Not detected	915500..915599	S	G(g1)	canonical
Actinobacteriota	Mycobacterium chimaera	GCF_002219245	Mycobacterium_chimaera_strain_ZUERICH-2_chromosome,_complete_genome.	NZ_CP015267		Not detected	2086296..2086394	A	G(g1)	canonical
Actinobacteriota	Mycobacterium chimaera	GCF_002219245	Mycobacterium_chimaera_strain_ZUERICH-2_chromosome,_complete_genome.	NZ_CP015267		Not detected	4097217..4097315	A	G(g1)	canonical
Firmicutes	Enterococcus faecalis	GCF_002289045	Enterococcus_faecalis_strain_H25_chromosome,_complete_genome.	NZ_CP029612		1792740	1790144..1790228	A	B	canonical
None	No definition in GTDB	GCF_004000495	Pseudomonas_aeruginosa_strain_GIMC5016:PA1840,_complete_sequence.	NZ_CP034430		770229	767751..767827	A	CL1A	canonical
None	No definition in GTDB	GCF_004000495	Pseudomonas_aeruginosa_strain_GIMC5016:PA1840,_complete_sequence.	NZ_CP034430		799188	796703..796779	A	CL1A	canonical
None	No definition in GTDB	GCF_004000495	Pseudomonas_aeruginosa_strain_GIMC5016:PA1840,_complete_sequence.	NZ_CP034430		6418373	6420146..6420221	S	D	canonical
None	No definition in GTDB	GCF_004000495	Pseudomonas_aeruginosa_strain_GIMC5016:PA1840,_complete_sequence.	NZ_CP034430		6420232	6422336..6422412	S	CL1A	canonical
Firmicutes_B	Desulfitobacterium hafniense	GCF_000010045	Desulfitobacterium_hafniense_Y51_DNA,_complete_genome.	NC_007907		53952	51435..51531	A	ML	canonical
Firmicutes_B	Desulfitobacterium hafniense	GCF_000010045	Desulfitobacterium_hafniense_Y51_DNA,_complete_genome.	NC_007907		1955618	1957442..1957518	S	C	canonical
Firmicutes_B	Desulfitobacterium hafniense	GCF_000010045	Desulfitobacterium_hafniense_Y51_DNA,_complete_genome.	NC_007907		4383271	4385552..4385626	S	ML	canonical
Firmicutes_B	Desulfitobacterium hafniense	GCF_000010045	Desulfitobacterium_hafniense_Y51_DNA,_complete_genome.	NC_007907		5171013	5169112..5169188	A	C	canonical
Firmicutes_B	Desulfitobacterium hafniense	GCF_000010045	Desulfitobacterium_hafniense_Y51_DNA,_complete_genome.	NC_007907		5174374	5171857..5171953	A	ML	canonical
Firmicutes_B	Desulfitobacterium hafniense	GCF_000010045	Desulfitobacterium_hafniense_Y51_DNA,_complete_genome.	NC_007907		5195084	5193183..5193259	A	C	canonical
Firmicutes_B	Desulfitobacterium hafniense	GCF_000010045	Desulfitobacterium_hafniense_Y51_DNA,_complete_genome.	NC_007907		5286734	5284217..5284313	A	ML	canonical
None	No definition in GTDB	GCF_003031405	Halomonas_sp._'Soap_Lake_#6'_chromosome,_complete_genome.	NZ_CP020469		2083261	2081426..2081501	A	D	canonical
None	No definition in GTDB	GCF_003122425	Candidatus_Fukatsuia_symbiotica_strain_5D_chromosome,_complete_genome.	NZ_CP021659		Not detected	1364041..1364117	A	CL1A	short_orf
None	No definition in GTDB	GCF_004319525	Klebsiella_pneumoniae_strain_BP327_chromosome,_complete_genome.	NZ_CP036335		1666934	1665026..1665100	A	E	canonical
None	No definition in GTDB	GCF_004319525	Klebsiella_pneumoniae_strain_BP327_chromosome,_complete_genome.	NZ_CP036335		2635196	2633289..2633363	A	E	canonical
None	No definition in GTDB	GCF_004319525	Klebsiella_pneumoniae_strain_BP327_plasmid_pIncFIBK,_complete_sequence.	NZ_CP036337		113484	111578..111651	A	E	interrupted_sequence
None	No definition in GTDB	GCF_004319525	Klebsiella_pneumoniae_strain_BP327_plasmid_pIncHIB,_complete_sequence.	NZ_CP036336		26797	28630..28704	S	E	canonical
None	No definition in GTDB	GCF_004319525	Klebsiella_pneumoniae_strain_BP327_plasmid_pIncHIB,_complete_sequence.	NZ_CP036336		239368	241201..241275	S	E	canonical
None	No definition in GTDB	GCF_004322855	Egibacter_rhizosphaerae_strain_EGI_80759_chromosome,_complete_genome.	NZ_CP036402		Not detected	321052..321151	S	G(g1)	interrupted_sequence
None	No definition in GTDB	GCF_004322855	Egibacter_rhizosphaerae_strain_EGI_80759_chromosome,_complete_genome.	NZ_CP036402		Not detected	406521..406585	S	G(g1)	canonical
None	No definition in GTDB	GCF_004322855	Egibacter_rhizosphaerae_strain_EGI_80759_chromosome,_complete_genome.	NZ_CP036402		Not detected	542857..542925	A	-	-
None	No definition in GTDB	GCF_004322855	Egibacter_rhizosphaerae_strain_EGI_80759_chromosome,_complete_genome.	NZ_CP036402		932454	930542..930617	A	D	canonical
Proteobacteria	Azotobacter vinelandii	GCF_000380365	Azotobacter_vinelandii_CA6,_complete_genome.	NC_021150		892037	893821..893894	S	C	interrupted_sequence
Proteobacteria	Azotobacter vinelandii	GCF_000380365	Azotobacter_vinelandii_CA6,_complete_genome.	NC_021150		1314538	1316960..1317036	S	CL1A	canonical
Proteobacteria	Azotobacter vinelandii	GCF_000380365	Azotobacter_vinelandii_CA6,_complete_genome.	NC_021150		1859076	1860860..1860933	S	C	canonical
Proteobacteria	Azotobacter vinelandii	GCF_000380365	Azotobacter_vinelandii_CA6,_complete_genome.	NC_021150		2030229	2031694..2031765	S	C	canonical
Proteobacteria	Azotobacter vinelandii	GCF_000380365	Azotobacter_vinelandii_CA6,_complete_genome.	NC_021150		2457052	2459167..2459243	S	CL1A	canonical
Proteobacteria	Azotobacter vinelandii	GCF_000380365	Azotobacter_vinelandii_CA6,_complete_genome.	NC_021150		2471420	2473254..2473328	S	E	canonical
Proteobacteria	Azotobacter vinelandii	GCF_000380365	Azotobacter_vinelandii_CA6,_complete_genome.	NC_021150		2832209	2830388..2830458	A	C	interrupted_sequence
Proteobacteria	Azotobacter vinelandii	GCF_000380365	Azotobacter_vinelandii_CA6,_complete_genome.	NC_021150		4653418	4651561..4651634	A	C	canonical
Proteobacteria	Azotobacter vinelandii	GCF_000380365	Azotobacter_vinelandii_CA6,_complete_genome.	NC_021150		4681518	4679662..4679734	A	C	canonical
Firmicutes	Streptococcus agalactiae	GCF_001552035	Streptococcus_agalactiae_strain_NGBS128,_complete_genome.	NZ_CP012480		751280	753069..753134	S	C	short_orf
Firmicutes	Streptococcus agalactiae	GCF_001552035	Streptococcus_agalactiae_strain_NGBS128,_complete_genome.	NZ_CP012480		919075	920864..920929	S	C	short_orf
Firmicutes	Streptococcus agalactiae	GCF_001552035	Streptococcus_agalactiae_strain_NGBS128,_complete_genome.	NZ_CP012480		1270025	1268171..1268236	A	C	short_orf
Proteobacteria	Klebsiella pneumoniae	GCF_000016305	Klebsiella_pneumoniae_subsp._pneumoniae_MGH_78578,_complete_genome.	NC_009648		1330933	1332767..1332841	S	E	canonical
Proteobacteria	Klebsiella pneumoniae	GCF_000016305	Klebsiella_pneumoniae_subsp._pneumoniae_MGH_78578_plasmid_pKPN3,_complete_sequence.	NC_009649		119264	121098..121172	S	E	canonical
Desulfuromonadota	Pelobacter_A acetylenicus	GCF_001887715	Pelobacter_acetylenicus_strain_DSM_3247_genome.	NZ_CP015518		2324372	2326160..2326235	S	D	canonical
Proteobacteria	No definition in GTDB	GCF_002288505	Sinorhizobium_sp._CCBAU_05631_chromosome,_complete_genome.	NZ_CP023063		2830695	2828791..2828866	A	F(g2-g5)	interrupted_sequence
Proteobacteria	No definition in GTDB	GCF_002288505	Sinorhizobium_sp._CCBAU_05631_plasmid_pSS05631a,_complete_sequence.	NZ_CP023065		159456	157546..157620	A	E	canonical
Proteobacteria	No definition in GTDB	GCF_002288505	Sinorhizobium_sp._CCBAU_05631_plasmid_pSS05631a,_complete_sequence.	NZ_CP023065		162047	163882..163956	S	E	canonical
None	No definition in GTDB	GCF_003101015	Actinobacillus_porcitonsillarum_strain_9953L55_chromosome,_complete_genome.	NZ_CP029206		753407	755904..755980	S	CL1A	canonical
Proteobacteria	Sinorhizobium meliloti	GCF_000147795	Sinorhizobium_meliloti_AK83_chromosome_2,_complete_sequence.	NC_015596		773198	774954..775027	S	C	canonical
Proteobacteria	Sinorhizobium meliloti	GCF_000147795	Sinorhizobium_meliloti_AK83_chromosome_2,_complete_sequence.	NC_015596		1252036	1253793..1253866	S	C	canonical
Proteobacteria	Sinorhizobium meliloti	GCF_000147795	Sinorhizobium_meliloti_AK83_chromosome_3,_complete_sequence.	NC_015591		1122214	1120321..1120390	A	E	canonical
Proteobacteria	Sinorhizobium meliloti	GCF_000147795	Sinorhizobium_meliloti_AK83_chromosome_3,_complete_sequence.	NC_015591		Not detected	1124494..1124593	A	G(g1)	canonical
Proteobacteria	Sinorhizobium meliloti	GCF_002197165	Sinorhizobium_meliloti_strain_HM006_chromosome,_complete_genome.	NZ_CP021829		1911064	1912870..1912946	S	D	canonical
Proteobacteria	Sinorhizobium meliloti	GCF_002197165	Sinorhizobium_meliloti_strain_HM006_chromosome,_complete_genome.	NZ_CP021829		3258349	3256467..3256543	A	D	canonical
Proteobacteria	Sinorhizobium meliloti	GCF_002197165	Sinorhizobium_meliloti_strain_HM006_plasmid_accessoryA,_complete_sequence.	NZ_CP021832		48896	50702..50778	S	D	canonical
Proteobacteria	Sinorhizobium meliloti	GCF_002197165	Sinorhizobium_meliloti_strain_HM006_plasmid_accessoryA,_complete_sequence.	NZ_CP021832		87932	89738..89814	S	D	canonical
Proteobacteria	Sinorhizobium meliloti	GCF_002197165	Sinorhizobium_meliloti_strain_HM006_plasmid_psymA,_complete_sequence.	NZ_CP021830		588562	586669..586738	A	E	canonical
Proteobacteria	Sinorhizobium meliloti	GCF_002197165	Sinorhizobium_meliloti_strain_HM006_plasmid_psymA,_complete_sequence.	NZ_CP021830		615137	613257..613333	A	D	canonical
Proteobacteria	Sinorhizobium meliloti	GCF_002197165	Sinorhizobium_meliloti_strain_HM006_plasmid_psymA,_complete_sequence.	NZ_CP021830		Not detected	662686..662762	A	D	canonical
Proteobacteria	Sinorhizobium meliloti	GCF_002197165	Sinorhizobium_meliloti_strain_HM006_plasmid_psymA,_complete_sequence.	NZ_CP021830		936391	934509..934585	A	D	canonical
Proteobacteria	Sinorhizobium meliloti	GCF_002197165	Sinorhizobium_meliloti_strain_HM006_plasmid_psymA,_complete_sequence.	NZ_CP021830		1180392	1182198..1182274	S	D	canonical
Proteobacteria	Sinorhizobium meliloti	GCF_002197165	Sinorhizobium_meliloti_strain_HM006_plasmid_psymB,_complete_sequence.	NZ_CP021831		583725	585477..585550	S	C	short_orf
Proteobacteria	Sinorhizobium meliloti	GCF_002197165	Sinorhizobium_meliloti_strain_HM006_plasmid_psymB,_complete_sequence.	NZ_CP021831		Not detected	1069068..1069141	S	C	short_orf
Proteobacteria	Sinorhizobium meliloti	GCF_002197465	Sinorhizobium_meliloti_strain_KH46_chromosome,_complete_genome.	NZ_CP021822		349999	348169..348242	A	C	canonical
Proteobacteria	Sinorhizobium meliloti	GCF_002197465	Sinorhizobium_meliloti_strain_KH46_chromosome,_complete_genome.	NZ_CP021822		1987717	1989474..1989547	S	C	canonical
Proteobacteria	Sinorhizobium meliloti	GCF_002197465	Sinorhizobium_meliloti_strain_KH46_plasmid_psymB,_complete_sequence.	NZ_CP021823		601719	599889..599962	A	C	canonical
Proteobacteria	Sinorhizobium meliloti	GCF_002197465	Sinorhizobium_meliloti_strain_KH46_plasmid_psymB,_complete_sequence.	NZ_CP021823		1089247	1087821..1087894	A	C	canonical
Firmicutes	Anoxybacillus flavithermus	GCF_002197485	Anoxybacillus_flavithermus_strain_52-1A_chromosome,_complete_genome.	NZ_CP021838		2271209	2273022..2273092	S	C	interrupted_sequence
Proteobacteria	Granulosicoccus antarcticus	GCF_002215215	Granulosicoccus_antarcticus_IMCC3135,_complete_genome.	NZ_CP018632		Not detected	230999..231068	S	C	canonical
Proteobacteria	Granulosicoccus antarcticus	GCF_002215215	Granulosicoccus_antarcticus_IMCC3135,_complete_genome.	NZ_CP018632		234932	236787..236856	S	C	canonical
Proteobacteria	Granulosicoccus antarcticus	GCF_002215215	Granulosicoccus_antarcticus_IMCC3135,_complete_genome.	NZ_CP018632		1788871	1790682..1790757	S	D	canonical
Proteobacteria	Granulosicoccus antarcticus	GCF_002215215	Granulosicoccus_antarcticus_IMCC3135,_complete_genome.	NZ_CP018632		1798084	1796203..1796279	A	D	canonical
Proteobacteria	Granulosicoccus antarcticus	GCF_002215215	Granulosicoccus_antarcticus_IMCC3135,_complete_genome.	NZ_CP018632		Not detected	3026553..3026623	S	-	-
Proteobacteria	Granulosicoccus antarcticus	GCF_002215215	Granulosicoccus_antarcticus_IMCC3135,_complete_genome.	NZ_CP018632		3540512	3542277..3542347	S	C	canonical
Proteobacteria	Granulosicoccus antarcticus	GCF_002215215	Granulosicoccus_antarcticus_IMCC3135,_complete_genome.	NZ_CP018632		4629509	4627674..4627744	A	C	canonical
Proteobacteria	Granulosicoccus antarcticus	GCF_002215215	Granulosicoccus_antarcticus_IMCC3135,_complete_genome.	NZ_CP018632		7084636	7082801..7082871	A	C	canonical
Proteobacteria	Granulosicoccus antarcticus	GCF_002215215	Granulosicoccus_antarcticus_IMCC3135,_complete_genome.	NZ_CP018632		7161828	7159993..7160063	A	C	canonical
Proteobacteria	Granulosicoccus antarcticus	GCF_002215215	Granulosicoccus_antarcticus_IMCC3135,_complete_genome.	NZ_CP018632		Not detected	7483965..7484035	A	C	canonical
Proteobacteria	Granulosicoccus antarcticus	GCF_002215215	Granulosicoccus_antarcticus_IMCC3135,_complete_genome.	NZ_CP018632		7628460	7626536..7626605	A	C	canonical
Firmicutes_A	Mogibacterium pumilum	GCF_002243385	Granulosicoccus_antarcticus_IMCC3135,_complete_genome.	NZ_CP018632		Not detected	36223..36287	A	-	-
Firmicutes_A	Mogibacterium pumilum	GCF_002243385	Mogibacterium_pumilum_strain_ATCC_700696_genome.	NZ_CP016199		134127	131692..131764	A	C	canonical
Firmicutes_A	Mogibacterium pumilum	GCF_002243385	Mogibacterium_pumilum_strain_ATCC_700696_genome.	NZ_CP016199		301589	299156..299228	A	C	canonical
Firmicutes_A	Mogibacterium pumilum	GCF_002243385	Mogibacterium_pumilum_strain_ATCC_700696_genome.	NZ_CP016199		606573	608389..608461	S	C	canonical
Firmicutes_A	Mogibacterium pumilum	GCF_002243385	Mogibacterium_pumilum_strain_ATCC_700696_genome.	NZ_CP016199		620218	622034..622106	S	C	canonical
Firmicutes_A	Mogibacterium pumilum	GCF_002243385	Mogibacterium_pumilum_strain_ATCC_700696_genome.	NZ_CP016199		677261	679600..679672	S	C	canonical
Firmicutes_A	Mogibacterium pumilum	GCF_002243385	Mogibacterium_pumilum_strain_ATCC_700696_genome.	NZ_CP016199		854422	856797..856869	S	C	canonical
Firmicutes_A	Mogibacterium pumilum	GCF_002243385	Mogibacterium_pumilum_strain_ATCC_700696_genome.	NZ_CP016199		924936	926752..926824	S	C	canonical
Firmicutes_A	Mogibacterium pumilum	GCF_002243385	Mogibacterium_pumilum_strain_ATCC_700696_genome.	NZ_CP016199		930281	932620..932692	S	C	canonical
Firmicutes_A	Mogibacterium pumilum	GCF_002243385	Mogibacterium_pumilum_strain_ATCC_700696_genome.	NZ_CP016199		1053868	1056212..1056284	S	C	canonical
Firmicutes_A	Mogibacterium pumilum	GCF_002243385	Mogibacterium_pumilum_strain_ATCC_700696_genome.	NZ_CP016199		1169995	1171811..1171883	S	C	canonical
Firmicutes_A	Mogibacterium pumilum	GCF_002243385	Mogibacterium_pumilum_strain_ATCC_700696_genome.	NZ_CP016199		1512985	1510585..1510657	A	C	canonical
Firmicutes_A	Mogibacterium pumilum	GCF_002243385	Mogibacterium_pumilum_strain_ATCC_700696_genome.	NZ_CP016199		1764668	1762780..1762852	A	C	canonical
Firmicutes_A	Mogibacterium pumilum	GCF_002243385	Mogibacterium_pumilum_strain_ATCC_700696_genome.	NZ_CP016199		1770486	1768598..1768670	A	C	canonical
Firmicutes_A	Mogibacterium pumilum	GCF_002243385	Mogibacterium_pumilum_strain_ATCC_700696_genome.	NZ_CP016199		Not detected	1861866..1861931	A	-	-
Proteobacteria	No definition in GTDB	GCF_001971685	Halomonas_sp._1513_chromosome,_complete_genome.	NZ_CP019326		2920068	2918183..2918255	A	C	canonical
Proteobacteria	No definition in GTDB	GCF_001971685	Halomonas_sp._1513_chromosome,_complete_genome.	NZ_CP019326		3142511	3140626..3140698	A	C	canonical
Proteobacteria	No definition in GTDB	GCF_002752675	Massilia_sp._B2_chromosome.	NZ_CP024608		1985815	1987595..1987766	S	C	canonical
Proteobacteria	No definition in GTDB	GCF_002752675	Massilia_sp._B2_chromosome.	NZ_CP024608		5207985	5209765..5209839	S	C	canonical
Firmicutes	Bacillus_A cereus_AJ	GCF_002173755	Bacillus_thuringiensis_strain_SCG04-02,_complete_genome.	NZ_CP017577		920076	922526..922622	S	ML	canonical
Firmicutes	Bacillus_A cereus_AJ	GCF_002173755	Bacillus_thuringiensis_strain_SCG04-02,_complete_genome.	NZ_CP017577		2701726	2699049..2699133	A	B	canonical
Firmicutes	Bacillus_A cereus_AJ	GCF_002173755	Bacillus_thuringiensis_strain_SCG04-02,_complete_genome.	NZ_CP017577		5330042	5327496..5327592	A	ML	canonical
Firmicutes	Bacillus_A cereus_AJ	GCF_002173755	Bacillus_thuringiensis_strain_SCG04-02_plasmid_PSCG364,_complete_sequence.	NZ_CP017574		184594	181917..182001	A	B	canonical
Firmicutes	Bacillus_A cereus_AJ	GCF_002173755	Bacillus_thuringiensis_strain_SCG04-02_plasmid_PSCG364,_complete_sequence.	NZ_CP017574		207387	204841..204937	A	ML	canonical
Firmicutes	Bacillus_A cereus_AJ	GCF_002173755	Bacillus_thuringiensis_strain_SCG04-02_plasmid_PSCG364,_complete_sequence.	NZ_CP017574		220030	222614..222698	S	B	canonical
Firmicutes	Bacillus_A thuringiensis_A	GCF_000239195	Bacillus_cereus_F837/76,_complete_genome.	NC_016779		3596124	3593460..3593545	A	B	canonical
Proteobacteria	Paraglaciecola psychrophila	GCF_000347635	Paraglaciecola_psychrophila_170,_complete_genome.	NC_020514		Not detected	377282..377358	S	CL1A	short_orf
Proteobacteria	Legionella pneumophila	GCF_001752725	Legionella_pneumophila_strain_E11_U,_complete_genome.	NZ_CP015926		1180740	1178447..1178528	A	CL1A	canonical
Proteobacteria	Legionella pneumophila	GCF_001752725	Legionella_pneumophila_strain_E11_U,_complete_genome.	NZ_CP015926		2315789	2313605..2313660	A	CL1A	canonical
Proteobacteria	Legionella pneumophila	GCF_001752745	Legionella_pneumophila_strain_Philadelphia_1_ATCC,_complete_genome.	NZ_CP015927		1226599	1224306..1224387	A	CL1A	canonical
Proteobacteria	Legionella pneumophila	GCF_001752745	Legionella_pneumophila_strain_Philadelphia_1_ATCC,_complete_genome.	NZ_CP015927		2361779	2359595..2359650	A	CL1A	canonical
Proteobacteria	Legionella pneumophila	GCF_001752765	Legionella_pneumophila_strain_Philadelphia_1_CDC_chromosome,_complete_genome.	NZ_CP015928		1188709	1186416..1186497	A	CL1A	canonical
Proteobacteria	Legionella pneumophila	GCF_001752765	Legionella_pneumophila_strain_Philadelphia_1_CDC_chromosome,_complete_genome.	NZ_CP015928		2323297	2321113..2321168	A	CL1A	canonical
Proteobacteria	Legionella pneumophila	GCF_001752785	Legionella_pneumophila_strain_Philadelphia_2_chromosome,_complete_genome.	NZ_CP015929		1226599	1224306..1224387	A	CL1A	canonical
Proteobacteria	Legionella pneumophila	GCF_001752785	Legionella_pneumophila_strain_Philadelphia_2_chromosome,_complete_genome.	NZ_CP015929		2361779	2359595..2359650	A	CL1A	canonical
Proteobacteria	Legionella pneumophila	GCF_001752805	Legionella_pneumophila_strain_Philadelphia_3_chromosome,_complete_genome.	NZ_CP015930		1188707	1186414..1186495	A	CL1A	canonical
Proteobacteria	Legionella pneumophila	GCF_001752805	Legionella_pneumophila_strain_Philadelphia_3_chromosome,_complete_genome.	NZ_CP015930		2323886	2321702..2321757	A	CL1A	canonical
Proteobacteria	Legionella pneumophila	GCF_001752825	Legionella_pneumophila_strain_Philadelphia_4_chromosome,_complete_genome.	NZ_CP015931		1226599	1224306..1224387	A	CL1A	canonical
Proteobacteria	Legionella pneumophila	GCF_001752825	Legionella_pneumophila_strain_Philadelphia_4_chromosome,_complete_genome.	NZ_CP015931		2361779	2359595..2359650	A	CL1A	canonical
Proteobacteria	Legionella pneumophila	GCF_001752845	Legionella_pneumophila_strain_C1_S_chromosome,_complete_genome.	NZ_CP015932		1199400	1197107..1197188	A	CL1A	canonical
Proteobacteria	Legionella pneumophila	GCF_001752845	Legionella_pneumophila_strain_C1_S_chromosome,_complete_genome.	NZ_CP015932		2364489	2362305..2362360	A	CL1A	canonical
Proteobacteria	Legionella pneumophila	GCF_001752865	Legionella_pneumophila_strain_C2_S_chromosome,_complete_genome.	NZ_CP015933		1187488	1185195..1185276	A	CL1A	canonical
Proteobacteria	Legionella pneumophila	GCF_001752865	Legionella_pneumophila_strain_C2_S_chromosome,_complete_genome.	NZ_CP015933		2277186	2275002..2275057	A	CL1A	canonical
Proteobacteria	Legionella pneumophila	GCF_001752885	Legionella_pneumophila_strain_C3_O_chromosome,_complete_genome.	NZ_CP015934		1222038	1219745..1219826	A	CL1A	canonical
Proteobacteria	Legionella pneumophila	GCF_001752885	Legionella_pneumophila_strain_C3_O_chromosome,_complete_genome.	NZ_CP015934		2311740	2309556..2309611	A	CL1A	canonical
Proteobacteria	Legionella pneumophila	GCF_001752905	Legionella_pneumophila_strain_C4_S_chromosome,_complete_genome.	NZ_CP015935		1179580	1177287..1177368	A	CL1A	canonical
Proteobacteria	Legionella pneumophila	GCF_001752905	Legionella_pneumophila_strain_C4_S_chromosome,_complete_genome.	NZ_CP015935		2269283	2267099..2267154	A	CL1A	canonical
Proteobacteria	Legionella pneumophila	GCF_001752925	Legionella_pneumophila_strain_C5_P_chromosome,_complete_genome.	NZ_CP015936		1188642	1186349..1186430	A	CL1A	canonical
Proteobacteria	Legionella pneumophila	GCF_001752925	Legionella_pneumophila_strain_C5_P_chromosome,_complete_genome.	NZ_CP015936		2279639	2277455..2277510	A	CL1A	canonical
Proteobacteria	Legionella pneumophila	GCF_001752945	Legionella_pneumophila_strain_C6_S,_complete_genome.	NZ_CP015937		1187489	1185196..1185277	A	CL1A	canonical
Proteobacteria	Legionella pneumophila	GCF_001752945	Legionella_pneumophila_strain_C6_S,_complete_genome.	NZ_CP015937		2277189	2275005..2275060	A	CL1A	canonical
Proteobacteria	Legionella pneumophila	GCF_001752965	Legionella_pneumophila_strain_C7_O,_complete_genome.	NZ_CP015938		1187006	1184713..1184794	A	CL1A	canonical
Proteobacteria	Legionella pneumophila	GCF_001752965	Legionella_pneumophila_strain_C7_O,_complete_genome.	NZ_CP015938		2275380	2273196..2273251	A	CL1A	canonical
Proteobacteria	Legionella pneumophila	GCF_001753065	Legionella_pneumophila_strain_C8_S_chromosome,_complete_genome.	NZ_CP015939		1190208	1187915..1187996	A	CL1A	canonical
Proteobacteria	Legionella pneumophila	GCF_001753065	Legionella_pneumophila_strain_C8_S_chromosome,_complete_genome.	NZ_CP015939		2279911	2277727..2277782	A	CL1A	canonical
Proteobacteria	Legionella pneumophila	GCF_001753085	Legionella_pneumophila_strain_C9_S_chromosome,_complete_genome.	NZ_CP015941		1188072	1185779..1185860	A	CL1A	canonical
Proteobacteria	Legionella pneumophila	GCF_001753085	Legionella_pneumophila_strain_C9_S_chromosome,_complete_genome.	NZ_CP015941		2277797	2275613..2275668	A	CL1A	canonical
Proteobacteria	Legionella pneumophila	GCF_001753085	Legionella_pneumophila_strain_C9_S_chromosome,_complete_genome.	NZ_CP015941		2639628	2637424..2637500	A	CL1A	canonical
Proteobacteria	Legionella pneumophila	GCF_001753085	Legionella_pneumophila_strain_C9_S_chromosome,_complete_genome.	NZ_CP015941		2639650	2641852..2641933	S	CL1A	canonical
Proteobacteria	Legionella pneumophila	GCF_001753105	Legionella_pneumophila_strain_C10_S,_complete_genome.	NZ_CP015944		1194564	1192271..1192352	A	CL1A	canonical
Proteobacteria	Legionella pneumophila	GCF_001753105	Legionella_pneumophila_strain_C10_S,_complete_genome.	NZ_CP015944		2284265	2282081..2282136	A	CL1A	canonical
Proteobacteria	Legionella pneumophila	GCF_001753125	Legionella_pneumophila_strain_C11_O,_complete_genome.	NZ_CP015945		1185486	1183193..1183274	A	CL1A	canonical
Proteobacteria	Legionella pneumophila	GCF_001753125	Legionella_pneumophila_strain_C11_O,_complete_genome.	NZ_CP015945		2276778	2274594..2274649	A	CL1A	canonical
Proteobacteria	Legionella pneumophila	GCF_001753145	Legionella_pneumophila_strain_E1_P_chromosome,_complete_genome.	NZ_CP015946		1190855	1188562..1188643	A	CL1A	canonical
Proteobacteria	Legionella pneumophila	GCF_001753145	Legionella_pneumophila_strain_E1_P_chromosome,_complete_genome.	NZ_CP015946		2326035	2323851..2323906	A	CL1A	canonical
Proteobacteria	Acidihalobacter prosperus_B	GCF_001753165	Acidihalobacter_prosperus_strain_V6_sequence.	NZ_CP017448		506291	508149..508218	S	C	canonical
Proteobacteria	Legionella pneumophila	GCF_001753285	Legionella_pneumophila_strain_E3_N,_complete_genome.	NZ_CP015949		1190289	1187981..1188077	A	CL1A	canonical
Proteobacteria	Legionella pneumophila	GCF_001753285	Legionella_pneumophila_strain_E3_N,_complete_genome.	NZ_CP015949		2325263	2323079..2323134	A	CL1A	canonical
Proteobacteria	Legionella pneumophila	GCF_001753305	Legionella_pneumophila_strain_E4_N,_complete_genome.	NZ_CP015950		1188593	1186300..1186381	A	CL1A	canonical
Proteobacteria	Legionella pneumophila	GCF_001753305	Legionella_pneumophila_strain_E4_N,_complete_genome.	NZ_CP015950		2278295	2276111..2276166	A	CL1A	canonical
Proteobacteria	Legionella pneumophila	GCF_001753325	Legionella_pneumophila_strain_E5_N_chromosome,_complete_genome.	NZ_CP015951		1190027	1187734..1187815	A	CL1A	canonical
Proteobacteria	Legionella pneumophila	GCF_001753325	Legionella_pneumophila_strain_E5_N_chromosome,_complete_genome.	NZ_CP015951		2279728	2277544..2277599	A	CL1A	canonical
Proteobacteria	Legionella pneumophila	GCF_001753345	Legionella_pneumophila_strain_E6_N,_complete_genome.	NZ_CP015953		1186415	1184122..1184203	A	CL1A	canonical
Proteobacteria	Legionella pneumophila	GCF_001753345	Legionella_pneumophila_strain_E6_N,_complete_genome.	NZ_CP015953		2278165	2275981..2276036	A	CL1A	canonical
Proteobacteria	Legionella pneumophila	GCF_001753365	Legionella_pneumophila_strain_E7_O,_complete_genome.	NZ_CP015954		1194599	1192306..1192387	A	CL1A	canonical
Proteobacteria	Legionella pneumophila	GCF_001753365	Legionella_pneumophila_strain_E7_O,_complete_genome.	NZ_CP015954		2285903	2283719..2283774	A	CL1A	canonical
Proteobacteria	Legionella pneumophila	GCF_001753385	Legionella_pneumophila_strain_E8_O_chromosome,_complete_genome.	NZ_CP015955		1224190	1221897..1221978	A	CL1A	canonical
Proteobacteria	Legionella pneumophila	GCF_001753385	Legionella_pneumophila_strain_E8_O_chromosome,_complete_genome.	NZ_CP015955		2313893	2311709..2311764	A	CL1A	canonical
Proteobacteria	Legionella pneumophila	GCF_001753405	Legionella_pneumophila_strain_E9_O_chromosome,_complete_genome.	NZ_CP015956		1192884	1190591..1190672	A	CL1A	canonical
Proteobacteria	Legionella pneumophila	GCF_001753405	Legionella_pneumophila_strain_E9_O_chromosome,_complete_genome.	NZ_CP015956		2282684	2280500..2280555	A	CL1A	canonical
Calditrichota	Caldithrix abyssi	GCF_001886815	Legionella_pneumophila_strain_E9_O_chromosome,_complete_genome.	NZ_CP015956		Not detected	1901194..1901269	S	-	-
Proteobacteria	Klebsiella variicola	GCF_001989495	Klebsiella_variicola_strain_GJ1_chromosome,_complete_genome.	NZ_CP017284		3794280	3791939..3792015	A	CL1A	canonical
Proteobacteria	Legionella fraseri	GCF_002813735	Legionella_pneumophila_strain_D5945_chromosome,_complete_genome.	NZ_CP017602		803263	804977..805052	S	D	canonical
Proteobacteria	Legionella fraseri	GCF_002813735	Legionella_pneumophila_strain_D5945_chromosome,_complete_genome.	NZ_CP017602		2277327	2275143..2275198	A	CL1A	canonical
Firmicutes	Enterococcus_B mundtii	GCF_002813755	Enterococcus_mundtii_strain_DSM_4838,_complete_genome.	NZ_CP018061		572419	575109..575193	S	B	interrupted_sequence
None	No definition in GTDB	GCF_003003595	Legionella_pneumophila_subsp._fraseri_strain_D-3137_chromosome,_complete_genome.	NZ_CP021263		806223	807937..807985	S	D	canonical
None	No definition in GTDB	GCF_003003595	Legionella_pneumophila_subsp._fraseri_strain_D-3137_chromosome,_complete_genome.	NZ_CP021263		2293680	2291496..2291551	A	CL1A	canonical
None	No definition in GTDB	GCF_003003675	Legionella_pneumophila_subsp._fraseri_strain_D-5387_chromosome,_complete_genome.	NZ_CP021264		804575	806289..806364	S	D	canonical
None	No definition in GTDB	GCF_003003675	Legionella_pneumophila_subsp._fraseri_strain_D-5387_chromosome,_complete_genome.	NZ_CP021264		2288751	2286567..2286622	A	CL1A	canonical
None	No definition in GTDB	GCF_003003755	Legionella_pneumophila_subsp._fraseri_strain_Los_Angeles_1_(D-7696)_chromosome,_complete_genome.	NZ_CP021265		810448	812162..812237	S	D	canonical
None	No definition in GTDB	GCF_003003815	Legionella_pneumophila_subsp._pneumophila_strain_Bellingham_1_(D-7473)_chromosome,_complete_genome.	NZ_CP021269		863538	865336..865411	S	D	canonical
None	No definition in GTDB	GCF_003003815	Legionella_pneumophila_subsp._pneumophila_strain_Bellingham_1_(D-7473)_chromosome,_complete_genome.	NZ_CP021269		2898357	2896484..2896559	A	D	canonical
None	No definition in GTDB	GCF_003003865	Legionella_pneumophila_subsp._fraseri_strain_Lansing_3_chromosome,_complete_genome.	NZ_CP021257		683697	685478..685553	S	D	canonical
None	No definition in GTDB	GCF_003003865	Legionella_pneumophila_subsp._fraseri_strain_Lansing_3_chromosome,_complete_genome.	NZ_CP021257		1130005	1132134..1132189	S	CL1A	canonical
None	No definition in GTDB	GCF_003003865	Legionella_pneumophila_subsp._fraseri_strain_Lansing_3_chromosome,_complete_genome.	NZ_CP021257		2594425	2592636..2592711	A	D	canonical
None	No definition in GTDB	GCF_003003955	Legionella_pneumophila_subsp._fraseri_strain_D-5744_chromosome,_complete_genome.	NZ_CP021258		811640	813354..813402	S	D	canonical
None	No definition in GTDB	GCF_003003955	Legionella_pneumophila_subsp._fraseri_strain_D-5744_chromosome,_complete_genome.	NZ_CP021258		2304025	2301841..2301896	A	CL1A	canonical
None	No definition in GTDB	GCF_003004135	Legionella_pneumophila_subsp._pneumophila_strain_Knoxville_1_(D-7468)_chromosome,_complete_genome.	NZ_CP021266		2639457	2641659..2641740	S	CL1A	canonical
None	No definition in GTDB	GCF_003004135	Legionella_pneumophila_subsp._pneumophila_strain_Knoxville_1_(D-7468)_chromosome,_complete_genome.	NZ_CP021266		2919575	2917702..2917777	A	D	canonical
None	No definition in GTDB	GCF_003004155	Legionella_pneumophila_subsp._pneumophila_strain_Burlington_1_(D-7841)_chromosome,_complete_genome.	NZ_CP021267		1187490	1185197..1185278	A	CL1A	canonical
None	No definition in GTDB	GCF_003004155	Legionella_pneumophila_subsp._pneumophila_strain_Burlington_1_(D-7841)_chromosome,_complete_genome.	NZ_CP021267		2277193	2275009..2275064	A	CL1A	canonical
None	No definition in GTDB	GCF_003004215	Legionella_pneumophila_subsp._fraseri_strain_D-4058_chromosome,_complete_genome.	NZ_CP021277		801847	803561..803609	S	D	canonical
None	No definition in GTDB	GCF_003004215	Legionella_pneumophila_subsp._fraseri_strain_D-4058_chromosome,_complete_genome.	NZ_CP021277		2354435	2352251..2352306	A	CL1A	canonical
None	No definition in GTDB	GCF_003004255	Legionella_pneumophila_subsp._fraseri_strain_F-4198_chromosome,_complete_genome.	NZ_CP021279		806223	807937..808012	S	D	canonical
None	No definition in GTDB	GCF_003004255	Legionella_pneumophila_subsp._fraseri_strain_F-4198_chromosome,_complete_genome.	NZ_CP021279		2278497	2276313..2276368	A	CL1A	canonical
None	No definition in GTDB	GCF_003004275	Legionella_pneumophila_subsp._pneumophila_strain_Flint_2_(D-7477)_chromosome,_complete_genome.	NZ_CP021281		2341079	2338895..2338950	A	CL1A	canonical
None	No definition in GTDB	GCF_003004315	Legionella_pneumophila_subsp._pneumophila_strain_Albuquerque_1_(D-7474)_chromosome,_complete_genome.	NZ_CP021286		2273516	2271332..2271387	A	CL1A	canonical
None	No definition in GTDB	GCF_003004765	Rhodococcus_rhodochrous_strain_EP4_chromosome.	NZ_CP032221		Not detected	1068593..1068691	S	G(g1)	canonical
Firmicutes	Enterococcus_B faecium	GCF_900092475	Enterococcus_faecium_isolate_Ef_aus00233_genome_assembly,_chromosome:_1.	NZ_LT598663		639088	641754..641844	S	B	canonical
Firmicutes	Enterococcus_B faecium	GCF_900092475	Enterococcus_faecium_isolate_Ef_aus00233_genome_assembly,_chromosome:_1.	NZ_LT598663		644631	647225..647309	S	B	canonical
Firmicutes	Enterococcus_B faecium	GCF_900092475	Enterococcus_faecium_isolate_Ef_aus00233_genome_assembly,_chromosome:_1.	NZ_LT598663		807889	810294..810390	S	ML	canonical
Firmicutes	Enterococcus_B faecium	GCF_900092475	Enterococcus_faecium_isolate_Ef_aus00233_genome_assembly,_chromosome:_1.	NZ_LT598663		2760116	2762782..2762872	S	B	canonical
Firmicutes	Enterococcus_B faecium	GCF_900092475	Enterococcus_faecium_isolate_Ef_aus00233_genome_assembly,_chromosome:_1.	NZ_LT598663		2765529	2768123..2768207	S	B	canonical
Firmicutes	Enterococcus_B faecium	GCF_900092475	Enterococcus_faecium_isolate_Ef_aus00233_genome_assembly,_plasmid:_2.	NZ_LT598664		153219	150493..150577	A	B	canonical
Proteobacteria	Legionella pneumophila	GCF_900119775	Legionella_pneumophila_strain_ST37_genome_assembly,_chromosome:_1.	NZ_LT632616		1192982	1190689..1190770	A	CL1A	canonical
Proteobacteria	Legionella pneumophila	GCF_900119775	Legionella_pneumophila_strain_ST37_genome_assembly,_chromosome:_1.	NZ_LT632616		2390181	2387997..2388052	A	CL1A	canonical
Proteobacteria	Klebsiella pneumoniae	GCF_002113865	Klebsiella_pneumoniae_strain_K66-45_chromosome,_complete_genome.	NZ_CP020901		2211091	2209183..2209257	A	E	canonical
Proteobacteria	Klebsiella pneumoniae	GCF_002113865	Klebsiella_pneumoniae_strain_K66-45_chromosome,_complete_genome.	NZ_CP020901		2344526	2342618..2342692	A	E	canonical
Proteobacteria	Klebsiella pneumoniae	GCF_002113865	Klebsiella_pneumoniae_strain_K66-45_chromosome,_complete_genome.	NZ_CP020901		2687200	2685292..2685366	A	E	canonical
Proteobacteria	Klebsiella pneumoniae	GCF_002113865	Klebsiella_pneumoniae_strain_K66-45_chromosome,_complete_genome.	NZ_CP020901		3130762	3128854..3128928	A	E	canonical
Proteobacteria	Klebsiella pneumoniae	GCF_002113865	Klebsiella_pneumoniae_strain_K66-45_plasmid_pK66-45-1,_complete_sequence.	NZ_CP020902		185438	183531..183605	A	E	canonical
Firmicutes	Streptococcus dysgalactiae	GCF_000188315	Streptococcus_dysgalactiae_subsp._dysgalactiae_ATCC_27957_chromosome,_whole_genome_shotgun_sequence.	NZ_CM001076		685797	688052..688128	S	CL1A	canonical
Firmicutes	Streptococcus dysgalactiae	GCF_000188315	Streptococcus_dysgalactiae_subsp._dysgalactiae_ATCC_27957_chromosome,_whole_genome_shotgun_sequence.	NZ_CM001076		849233	851468..851544	S	CL1A	canonical
Firmicutes	Streptococcus dysgalactiae	GCF_000188315	Streptococcus_dysgalactiae_subsp._dysgalactiae_ATCC_27957_chromosome,_whole_genome_shotgun_sequence.	NZ_CM001076		1025768	1023437..1023513	A	CL1A	canonical
Firmicutes	Streptococcus dysgalactiae	GCF_000188315	Streptococcus_dysgalactiae_subsp._dysgalactiae_ATCC_27957_chromosome,_whole_genome_shotgun_sequence.	NZ_CM001076		1577868	1575537..1575613	A	CL1A	canonical
Firmicutes	Streptococcus dysgalactiae	GCF_000188315	Streptococcus_dysgalactiae_subsp._dysgalactiae_ATCC_27957_chromosome,_whole_genome_shotgun_sequence.	NZ_CM001076		1596667	1594356..1594432	A	CL1A	canonical
Proteobacteria	Pseudomonas_E putida	GCF_000498395	Pseudomonas_putida_S13.1.2,_complete_genome.	NZ_CP010979		4198679	4196850..4196922	A	C	canonical
Firmicutes	Bacillus_A thuringiensis_Q	GCF_000940785	Bacillus_thuringiensis_serovar_morrisoni_strain_BGSC_4AA1,_complete_genome.	NZ_CP010577		1066759	1068610..1068699	S	C	interrupted_sequence
Firmicutes	Bacillus_A thuringiensis_Q	GCF_000940785	Bacillus_thuringiensis_serovar_morrisoni_strain_BGSC_4AA1,_complete_genome.	NZ_CP010577		1548834	1546754..1546959	A	F(g2-g5)	canonical
Firmicutes	Bacillus_A thuringiensis_Q	GCF_000940785	Bacillus_thuringiensis_serovar_morrisoni_strain_BGSC_4AA1,_complete_genome.	NZ_CP010577		2271840	2269294..2269390	A	ML	canonical
Firmicutes	Bacillus_A thuringiensis_Q	GCF_000940785	Bacillus_thuringiensis_serovar_morrisoni_strain_BGSC_4AA1_plasmid_pBMB232,_complete_sequence.	NZ_CP010578		13430	10572..10676	A	B	canonical
Firmicutes	Bacillus_A thuringiensis_Q	GCF_000940785	Bacillus_thuringiensis_serovar_morrisoni_strain_BGSC_4AA1_plasmid_pBMB232,_complete_sequence.	NZ_CP010578		19851	17328..17424	A	ML	canonical
Firmicutes	Bacillus_A thuringiensis_Q	GCF_000940785	Bacillus_thuringiensis_serovar_morrisoni_strain_BGSC_4AA1_plasmid_pBMB232,_complete_sequence.	NZ_CP010578		110748	113198..113294	S	ML	canonical
Firmicutes	Bacillus_A thuringiensis_Q	GCF_000940785	Bacillus_thuringiensis_serovar_morrisoni_strain_BGSC_4AA1_plasmid_pBMB92,_complete_sequence.	NZ_CP010579		41668	38810..38914	A	B	canonical
Firmicutes	Bacillus_A thuringiensis_Q	GCF_000940785	Bacillus_thuringiensis_serovar_morrisoni_strain_BGSC_4AA1_plasmid_pBMB92,_complete_sequence.	NZ_CP010579		48089	45566..45662	A	ML	canonical
Firmicutes_G	Limnochorda pilosa	GCF_001544015	Limnochorda_pilosa_DNA,_complete_genome,_strain:_HC45.	NZ_AP014924		436701	438510..438668	S	E	canonical
Firmicutes_G	Limnochorda pilosa	GCF_001544015	Limnochorda_pilosa_DNA,_complete_genome,_strain:_HC45.	NZ_AP014924		1654234	1656041..1656199	S	E	canonical
Firmicutes	Bacillus pumilus_D	GCF_001578165	Bacillus_pumilus_strain_SH-B11,_complete_genome.	NZ_CP010997		501194	503796..503880	S	B	canonical
Proteobacteria	Klebsiella pneumoniae	GCF_001902395	Klebsiella_pneumoniae_strain_Kp_Goe_39795,_complete_genome.	NZ_CP018458		779450	781632..781718	S	A	canonical
Proteobacteria	Klebsiella pneumoniae	GCF_001902395	Klebsiella_pneumoniae_strain_Kp_Goe_39795,_complete_genome.	NZ_CP018458		3230944	3229036..3229110	A	E	canonical
Proteobacteria	Klebsiella pneumoniae	GCF_001902395	Klebsiella_pneumoniae_strain_Kp_Goe_39795_plasmid_pKp_Goe_795-1,_complete_sequence.	NZ_CP018460		126311	128145..128219	S	E	canonical
Proteobacteria	Bradyrhizobium diazoefficiens	GCF_001908315	Bradyrhizobium_diazoefficiens_strain_USDA_122,_complete_genome.	NZ_CP013127		153079	151205..151277	A	C	canonical
Proteobacteria	Bradyrhizobium diazoefficiens	GCF_001908315	Bradyrhizobium_diazoefficiens_strain_USDA_122,_complete_genome.	NZ_CP013127		1324362	1326164..1326236	S	C	canonical
Proteobacteria	Bradyrhizobium diazoefficiens	GCF_001908315	Bradyrhizobium_diazoefficiens_strain_USDA_122,_complete_genome.	NZ_CP013127		Not detected	2029483..2029553	S	E	interrupted_sequence
Proteobacteria	Bradyrhizobium diazoefficiens	GCF_001908315	Bradyrhizobium_diazoefficiens_strain_USDA_122,_complete_genome.	NZ_CP013127		2184130	2185953..2186051	S	F(g2-g5)	canonical
Proteobacteria	Bradyrhizobium diazoefficiens	GCF_001908315	Bradyrhizobium_diazoefficiens_strain_USDA_122,_complete_genome.	NZ_CP013127		2273085	2274804..2274879	S	D	canonical
Proteobacteria	Bradyrhizobium diazoefficiens	GCF_001908315	Bradyrhizobium_diazoefficiens_strain_USDA_122,_complete_genome.	NZ_CP013127		2532493	2534295..2534367	S	C	canonical
Proteobacteria	Bradyrhizobium diazoefficiens	GCF_001908315	Bradyrhizobium_diazoefficiens_strain_USDA_122,_complete_genome.	NZ_CP013127		2715004	2716806..2716878	S	C	canonical
Proteobacteria	Bradyrhizobium diazoefficiens	GCF_001908315	Bradyrhizobium_diazoefficiens_strain_USDA_122,_complete_genome.	NZ_CP013127		4959906	4961708..4961780	S	C	canonical
Proteobacteria	Bradyrhizobium diazoefficiens	GCF_001908315	Bradyrhizobium_diazoefficiens_strain_USDA_122,_complete_genome.	NZ_CP013127		9012149	9010275..9010347	A	C	canonical
Proteobacteria	Burkholderia cenocepacia_C	GCF_002083015	Burkholderia_cenocepacia_GIMC4560:Bcn122_chromosome_2_sequence.	NZ_CP020600		Not detected	3473150..3473221	A	C	canonical
Proteobacteria	Vibrio anguillarum	GCF_002211505	Vibrio_anguillarum_strain_87-9-116_chromosome_1,_complete_sequence.	NZ_CP021980		2971040	2973130..2973206	S	CL1A	canonical
Proteobacteria	Vibrio anguillarum	GCF_002211505	Vibrio_anguillarum_strain_87-9-116_chromosome_2,_complete_sequence.	NZ_CP021981		677975	675809..675885	A	CL1A	canonical
Proteobacteria	Vibrio anguillarum	GCF_002211505	Vibrio_anguillarum_strain_87-9-116_chromosome_2,_complete_sequence.	NZ_CP021981		824643	826721..826797	S	CL1A	canonical
Proteobacteria	Escherichia coli	GCF_002761835	Escherichia_coli_strain_WG5_chromosome,_complete_genome.	NZ_CP024090		1832568	1830300..1830386	A	A	canonical
Proteobacteria	Escherichia coli	GCF_002761835	Escherichia_coli_strain_WG5_chromosome,_complete_genome.	NZ_CP024090		1897612	1895344..1895430	A	A	canonical
Proteobacteria	Escherichia coli	GCF_002761835	Escherichia_coli_strain_WG5_chromosome,_complete_genome.	NZ_CP024090		2332199	2329931..2330017	A	A	canonical
Proteobacteria	Escherichia coli	GCF_002761835	Escherichia_coli_strain_WG5_chromosome,_complete_genome.	NZ_CP024090		3561517	3563699..3563785	S	A	canonical
Proteobacteria	Escherichia coli	GCF_002761835	Escherichia_coli_strain_WG5_chromosome,_complete_genome.	NZ_CP024090		3596061	3598243..3598329	S	A	canonical
Proteobacteria	Escherichia coli	GCF_002761835	Escherichia_coli_strain_WG5_chromosome,_complete_genome.	NZ_CP024090		3986577	3988759..3988845	S	A	canonical
None	No definition in GTDB	GCF_002947915	Pseudomonas_sp._SWI44_chromosome,_complete_genome.	NZ_CP026674		3390060	3391849..3391924	S	D	canonical
None	No definition in GTDB	GCF_002947915	Pseudomonas_sp._SWI44_chromosome,_complete_genome.	NZ_CP026674		5176889	5178694..5178765	S	C	canonical
None	No definition in GTDB	GCF_003006055	Staphylococcus_simulans_strain_MR3_chromosome,_complete_genome.	NZ_CP017428		2606976	2605112..2605188	A	C	canonical
None	No definition in GTDB	GCF_003006055	Staphylococcus_simulans_strain_MR3_plasmid_unnamed5,_complete_sequence.	NZ_CP017429		37843	39632..39708	S	C	canonical
None	No definition in GTDB	GCF_003006055	Staphylococcus_simulans_strain_MR3_plasmid_unnamed5,_complete_sequence.	NZ_CP017429		128082	129871..129947	S	C	canonical
None	No definition in GTDB	GCF_003006055	Staphylococcus_simulans_strain_MR3_plasmid_unnamed5,_complete_sequence.	NZ_CP017429		142262	140397..140473	A	C	canonical
None	No definition in GTDB	GCF_003181035	Escherichia_coli_strain_DA33135_chromosome,_complete_genome.	NZ_CP029576		465147	467329..467415	S	A	canonical
None	No definition in GTDB	GCF_003181035	Escherichia_coli_strain_DA33135_chromosome,_complete_genome.	NZ_CP029576		489338	491520..491606	S	A	canonical
None	No definition in GTDB	GCF_003181035	Escherichia_coli_strain_DA33135_plasmid_pDA33135-139,_complete_sequence.	NZ_CP029577		80048	82230..82316	S	A	canonical
None	No definition in GTDB	GCF_003290205	Escherichia_coli_strain_99-3165_chromosome,_complete_genome.	NZ_CP029981		369573	371755..371841	S	A	canonical
None	No definition in GTDB	GCF_003290205	Escherichia_coli_strain_99-3165_chromosome,_complete_genome.	NZ_CP029981		1162552	1160284..1160370	A	A	canonical
None	No definition in GTDB	GCF_003290205	Escherichia_coli_strain_99-3165_chromosome,_complete_genome.	NZ_CP029981		2317739	2315471..2315557	A	A	canonical
None	No definition in GTDB	GCF_003290205	Escherichia_coli_strain_99-3165_plasmid_unnamed2,_complete_sequence.	NZ_CP029980		10715	8447..8533	A	A	canonical
None	No definition in GTDB	GCF_003290205	Escherichia_coli_strain_99-3165_plasmid_unnamed3,_complete_sequence.	NZ_CP029982		17366	15098..15184	A	A	canonical
None	No definition in GTDB	GCF_003290205	Escherichia_coli_strain_99-3165_plasmid_unnamed3,_complete_sequence.	NZ_CP029982		64656	62388..62474	A	A	canonical
None	No definition in GTDB	GCF_004194605	Salmonella_enterica_subsp._enterica_serovar_Albany_strain_sg_wt5_chromosome,_complete_genome.	NZ_CP036165		4349824	4347002..4347078	A	CL1A	canonical
None	No definition in GTDB	GCF_003855315	Klebsiella_pneumoniae_strain_KP_NORM_BLD_2014_104014_chromosome,_complete_genome.	NZ_CP034045		3176862	3174954..3175028	A	E	canonical
None	No definition in GTDB	GCF_003855315	Klebsiella_pneumoniae_strain_KP_NORM_BLD_2014_104014_plasmid_unnamed1,_complete_sequence.	NZ_CP034046		27076	28910..28984	S	E	canonical
None	No definition in GTDB	GCF_003855395	Shewanella_livingstonensis_strain_LMG_19866_chromosome,_complete_genome.	NZ_CP034015		1095202	1097090..1097164	S	E	canonical
None	No definition in GTDB	GCF_003855395	Shewanella_livingstonensis_strain_LMG_19866_chromosome,_complete_genome.	NZ_CP034015		2244173	2246061..2246135	S	E	canonical
None	No definition in GTDB	GCF_003855395	Shewanella_livingstonensis_strain_LMG_19866_chromosome,_complete_genome.	NZ_CP034015		2251333	2249244..2249313	A	C	interrupted_sequence
Proteobacteria	Burkholderia cenocepacia_C	GCF_000009485	Burkholderia_cenocepacia_J2315_chromosome_1,_complete_genome.	NC_011000		106820	108659..108733	S	E	canonical
Proteobacteria	Burkholderia cenocepacia_C	GCF_000009485	Burkholderia_cenocepacia_J2315_chromosome_2,_complete_genome.	NC_011001		Not detected	1111118..1111190	S	C	canonical
Proteobacteria	Burkholderia cenocepacia_C	GCF_000009485	Burkholderia_cenocepacia_J2315_chromosome_2,_complete_genome.	NC_011001		1155032	1153119..1153193	A	E	canonical
Proteobacteria	Burkholderia cenocepacia_C	GCF_000009485	Burkholderia_cenocepacia_J2315_chromosome_2,_complete_genome.	NC_011001		Not detected	2789366..2789438	A	C	canonical
Proteobacteria	Burkholderia cenocepacia_C	GCF_000009485	Burkholderia_cenocepacia_J2315_pBCJ2315_plasmid,_complete_genome.	NC_011003		9519	11358..11432	S	E	canonical
Proteobacteria	Escherichia coli	GCF_001750845	Escherichia_coli_strain_FORC_031,_complete_genome.	NZ_CP013190		110974	113156..113242	S	A	canonical
Proteobacteria	Escherichia coli	GCF_001750845	Escherichia_coli_strain_FORC_031,_complete_genome.	NZ_CP013190		2060841	2058573..2058659	A	A	canonical
Proteobacteria	Escherichia coli	GCF_001750845	Escherichia_coli_strain_FORC_031,_complete_genome.	NZ_CP013190		4177822	4175554..4175640	A	A	canonical
Proteobacteria	Escherichia coli	GCF_001750845	Escherichia_coli_strain_FORC_031_plasmid_pFORC31.1,_complete_sequence.	NZ_CP013191		41683	39415..39501	A	A	canonical
Proteobacteria	Escherichia coli	GCF_001750845	Escherichia_coli_strain_FORC_031_plasmid_pFORC31.1,_complete_sequence.	NZ_CP013191		75571	73303..73389	A	A	canonical
Proteobacteria	Escherichia coli	GCF_001750845	Escherichia_coli_strain_FORC_031_plasmid_pFORC31.2,_complete_sequence.	NZ_CP013192		Not detected	17852..17938	A	A	canonical
Firmicutes	Streptococcus agalactiae	GCF_002073695	Streptococcus_agalactiae_strain_FDAARGOS_254_chromosome,_complete_genome.	NZ_CP020449		148394	146539..146604	A	C	canonical
Firmicutes	Streptococcus agalactiae	GCF_002073695	Streptococcus_agalactiae_strain_FDAARGOS_254_chromosome,_complete_genome.	NZ_CP020449		201674	199819..199884	A	C	canonical
Firmicutes	Streptococcus agalactiae	GCF_002073695	Streptococcus_agalactiae_strain_FDAARGOS_254_chromosome,_complete_genome.	NZ_CP020449		253966	252111..252176	A	C	canonical
Firmicutes	Streptococcus agalactiae	GCF_002073695	Streptococcus_agalactiae_strain_FDAARGOS_254_chromosome,_complete_genome.	NZ_CP020449		381854	383644..383709	S	C	canonical
Firmicutes	Streptococcus agalactiae	GCF_002073695	Streptococcus_agalactiae_strain_FDAARGOS_254_chromosome,_complete_genome.	NZ_CP020449		436651	438441..438506	S	C	canonical
Firmicutes	Streptococcus agalactiae	GCF_002073695	Streptococcus_agalactiae_strain_FDAARGOS_254_chromosome,_complete_genome.	NZ_CP020449		794299	796089..796154	S	C	canonical
Firmicutes	Streptococcus agalactiae	GCF_002073695	Streptococcus_agalactiae_strain_FDAARGOS_254_chromosome,_complete_genome.	NZ_CP020449		948108	946253..946318	A	C	canonical
Firmicutes	Streptococcus agalactiae	GCF_002073695	Streptococcus_agalactiae_strain_FDAARGOS_254_chromosome,_complete_genome.	NZ_CP020449		964938	966728..966793	S	C	canonical
Firmicutes	Streptococcus agalactiae	GCF_002073695	Streptococcus_agalactiae_strain_FDAARGOS_254_chromosome,_complete_genome.	NZ_CP020449		1370989	1372779..1372844	S	C	canonical
Firmicutes	Streptococcus agalactiae	GCF_002073695	Streptococcus_agalactiae_strain_FDAARGOS_254_chromosome,_complete_genome.	NZ_CP020449		1537960	1536105..1536170	A	C	canonical
Firmicutes	Streptococcus agalactiae	GCF_002073695	Streptococcus_agalactiae_strain_FDAARGOS_254_chromosome,_complete_genome.	NZ_CP020449		1600481	1598626..1598691	A	C	canonical
Firmicutes	Streptococcus agalactiae	GCF_002073695	Streptococcus_agalactiae_strain_FDAARGOS_254_chromosome,_complete_genome.	NZ_CP020449		1622891	1621036..1621101	A	C	canonical
Firmicutes	Streptococcus agalactiae	GCF_002073695	Streptococcus_agalactiae_strain_FDAARGOS_254_chromosome,_complete_genome.	NZ_CP020449		1756071	1754216..1754281	A	C	canonical
Firmicutes	Streptococcus agalactiae	GCF_002073695	Streptococcus_agalactiae_strain_FDAARGOS_254_chromosome,_complete_genome.	NZ_CP020449		1781425	1779570..1779635	A	C	canonical
Firmicutes	Streptococcus agalactiae	GCF_002073695	Streptococcus_agalactiae_strain_FDAARGOS_254_chromosome,_complete_genome.	NZ_CP020449		1813471	1811616..1811681	A	C	canonical
Firmicutes	Streptococcus agalactiae	GCF_002073695	Streptococcus_agalactiae_strain_FDAARGOS_254_chromosome,_complete_genome.	NZ_CP020449		1931841	1929986..1930051	A	C	canonical
Firmicutes	Streptococcus agalactiae	GCF_002073695	Streptococcus_agalactiae_strain_FDAARGOS_254_chromosome,_complete_genome.	NZ_CP020449		1989791	1987936..1988001	A	C	canonical
Firmicutes	Streptococcus agalactiae	GCF_002073695	Streptococcus_agalactiae_strain_FDAARGOS_254_chromosome,_complete_genome.	NZ_CP020449		2005170	2003315..2003380	A	C	canonical
Firmicutes	Streptococcus agalactiae	GCF_002073695	Streptococcus_agalactiae_strain_FDAARGOS_254_chromosome,_complete_genome.	NZ_CP020449		2008557	2006702..2006767	A	C	canonical
Firmicutes	Streptococcus agalactiae	GCF_002073695	Streptococcus_agalactiae_strain_FDAARGOS_254_chromosome,_complete_genome.	NZ_CP020449		2149536	2151326..2151391	S	C	canonical
None	No definition in GTDB	GCF_002951595	Klebsiella_pneumoniae_subsp._pneumoniae_strain_BR21_chromosome,_complete_genome.	NZ_CP018885		Not detected	1196..1270	S	E	interrupted_sequence
None	No definition in GTDB	GCF_002951595	Klebsiella_pneumoniae_subsp._pneumoniae_strain_BR21_chromosome,_complete_genome.	NZ_CP018885		40699	42532..42606	S	E	canonical
None	No definition in GTDB	GCF_002951595	Klebsiella_pneumoniae_subsp._pneumoniae_strain_BR21_chromosome,_complete_genome.	NZ_CP018885		3226779	3228613..3228687	S	E	canonical
None	No definition in GTDB	GCF_002951595	Klebsiella_pneumoniae_subsp._pneumoniae_strain_BR21_chromosome,_complete_genome.	NZ_CP018885		3573110	3574944..3575018	S	E	canonical
None	No definition in GTDB	GCF_002951595	Klebsiella_pneumoniae_subsp._pneumoniae_strain_BR21_chromosome,_complete_genome.	NZ_CP018885		3758150	3759984..3760058	S	E	canonical
None	No definition in GTDB	GCF_002951595	Klebsiella_pneumoniae_subsp._pneumoniae_strain_BR21_chromosome,_complete_genome.	NZ_CP018885		4933859	4931951..4932025	A	E	canonical
None	No definition in GTDB	GCF_002951595	Klebsiella_pneumoniae_subsp._pneumoniae_strain_BR21_plasmid_pIncF,_complete_sequence.	NZ_CP018886		201878	199970..200044	A	E	canonical
None	No definition in GTDB	GCF_900638585	Peptoniphilus_ivorii_strain_NCTC13079_genome_assembly,_chromosome:_1.	NZ_LR134523		1137674	1135848..1135912	A	C	interrupted_sequence
None	No definition in GTDB	GCF_003351705	Streptococcus_pneumoniae_strain_M26365_chromosome,_complete_genome.	NZ_CP031248		1556322	1558280..1558345	S	C	canonical
None	No definition in GTDB	GCF_003716875	Vibrio_sp._HBUAS61001_chromosome_1,_complete_sequence.	NZ_CP033077		84745	82549..82663	A	CL1A	canonical
None	No definition in GTDB	GCF_003813125	Lactobacillus_plantarum_strain_LMT1-48_chromosome,_complete_genome.	NZ_CP033888		3103569	3105371..3105447	S	C	canonical
None	No definition in GTDB	GCF_004319645	Lactobacillus_plantarum_strain_LMT1-48_chromosome,_complete_genome.	NZ_CP033888		Not detected	1725902..1725974	S	-	-
Firmicutes	No definition in GTDB	GCF_000829195	Bacillus_sp._OxB-1_DNA,_complete_genome.	NZ_AP013294		1780827	1782809..1782881	S	Unclassified	canonical
Actinobacteriota	Streptomyces noursei	GCF_001704275	Streptomyces_noursei_ATCC_11455,_complete_genome.	NZ_CP011533		34507	32122..32217	A	ML	canonical
Actinobacteriota	Streptomyces noursei	GCF_001704275	Streptomyces_noursei_ATCC_11455,_complete_genome.	NZ_CP011533		Not detected	9394542..9394617	A	D	canonical
Actinobacteriota	Streptomyces noursei	GCF_001704275	Streptomyces_noursei_ATCC_11455,_complete_genome.	NZ_CP011533		9398289	9396363..9396439	A	D	canonical
Actinobacteriota	Streptomyces noursei	GCF_001704275	Streptomyces_noursei_ATCC_11455,_complete_genome.	NZ_CP011533		9781378	9783668..9783763	S	ML	canonical
None	No definition in GTDB	GCF_003193645	Pseudomonas_aeruginosa_strain_AR_0446_chromosome,_complete_genome.	NZ_CP029660		1344806	1346611..1346682	S	C	canonical
None	No definition in GTDB	GCF_900475855	Pseudomonas_aeruginosa_strain_AR_0446_chromosome,_complete_genome.	NZ_CP029660		Not detected	1811584..1811655	S	-	-
None	No definition in GTDB	GCF_900475855	Pseudomonas_aeruginosa_strain_AR_0446_chromosome,_complete_genome.	NZ_CP029660		Not detected	3040378..3040449	A	-	-
None	No definition in GTDB	GCF_900475855	Pseudomonas_aeruginosa_strain_AR_0446_chromosome,_complete_genome.	NZ_CP029660		Not detected	3478336..3478407	A	-	-
None	No definition in GTDB	GCF_900636945	Bacillus_freudenreichii_strain_NCTC4823_genome_assembly,_chromosome:_1.	NZ_LR134328		506660	508475..508545	S	C	canonical
None	No definition in GTDB	GCF_900636945	Bacillus_freudenreichii_strain_NCTC4823_genome_assembly,_chromosome:_1.	NZ_LR134328		800331	802147..802217	S	C	canonical
None	No definition in GTDB	GCF_900636945	Bacillus_freudenreichii_strain_NCTC4823_genome_assembly,_chromosome:_1.	NZ_LR134328		1471744	1473559..1473629	S	C	canonical
None	No definition in GTDB	GCF_900636945	Bacillus_freudenreichii_strain_NCTC4823_genome_assembly,_chromosome:_1.	NZ_LR134328		1889379	1891195..1891265	S	C	canonical
None	No definition in GTDB	GCF_900636945	Bacillus_freudenreichii_strain_NCTC4823_genome_assembly,_chromosome:_1.	NZ_LR134328		2212217	2210331..2210401	A	C	canonical
None	No definition in GTDB	GCF_900636945	Bacillus_freudenreichii_strain_NCTC4823_genome_assembly,_chromosome:_1.	NZ_LR134328		2381615	2379729..2379799	A	C	canonical
None	No definition in GTDB	GCF_900636945	Bacillus_freudenreichii_strain_NCTC4823_genome_assembly,_chromosome:_1.	NZ_LR134328		2861107	2859221..2859291	A	C	canonical
None	No definition in GTDB	GCF_900636945	Bacillus_freudenreichii_strain_NCTC4823_genome_assembly,_chromosome:_1.	NZ_LR134328		3567856	3565970..3566041	A	C	canonical
None	No definition in GTDB	GCF_900636945	Bacillus_freudenreichii_strain_NCTC4823_genome_assembly,_chromosome:_1.	NZ_LR134328		3661687	3659801..3659871	A	C	canonical
None	No definition in GTDB	GCF_900636945	Bacillus_freudenreichii_strain_NCTC4823_genome_assembly,_chromosome:_1.	NZ_LR134328		3720942	3719056..3719126	A	C	canonical
None	No definition in GTDB	GCF_900636945	Bacillus_freudenreichii_strain_NCTC4823_genome_assembly,_chromosome:_1.	NZ_LR134328		4195823	4193937..4194007	A	C	canonical
Firmicutes	Lentibacillus amyloliquefaciens	GCF_001307805	Lentibacillus_amyloliquefaciens_strain_LAM0015,_complete_genome.	NZ_CP013862		1861916	1859976..1860067	A	E	canonical
Firmicutes	Lentibacillus amyloliquefaciens	GCF_001307805	Lentibacillus_amyloliquefaciens_strain_LAM0015,_complete_genome.	NZ_CP013862		2068785	2066003..2066087	A	B	canonical
Firmicutes	Lentibacillus amyloliquefaciens	GCF_001307805	Lentibacillus_amyloliquefaciens_strain_LAM0015,_complete_genome.	NZ_CP013862		Not detected	2678579..2678649	A	-	-
Proteobacteria	No definition in GTDB	GCF_001511755	Pseudomonas_sp._URMO17WK12:I11_genome_assembly_Shine,_chromosome_:_1.	NZ_LN854573		591707	589826..589897	A	C	canonical
Proteobacteria	No definition in GTDB	GCF_001511755	Pseudomonas_sp._URMO17WK12:I11_genome_assembly_Shine,_chromosome_:_1.	NZ_LN854573		717160	715279..715350	A	C	canonical
Proteobacteria	No definition in GTDB	GCF_001511755	Pseudomonas_sp._URMO17WK12:I11_genome_assembly_Shine,_chromosome_:_1.	NZ_LN854573		1673251	1671370..1671441	A	C	canonical
Proteobacteria	No definition in GTDB	GCF_001511755	Pseudomonas_sp._URMO17WK12:I11_genome_assembly_Shine,_chromosome_:_1.	NZ_LN854573		2018809	2016928..2016999	A	C	canonical
Proteobacteria	No definition in GTDB	GCF_001511755	Pseudomonas_sp._URMO17WK12:I11_genome_assembly_Shine,_chromosome_:_1.	NZ_LN854573		3438911	3440721..3440792	S	C	canonical
Proteobacteria	No definition in GTDB	GCF_001511755	Pseudomonas_sp._URMO17WK12:I11_genome_assembly_Shine,_chromosome_:_1.	NZ_LN854573		4081759	4083569..4083640	S	C	canonical
Proteobacteria	No definition in GTDB	GCF_001511755	Pseudomonas_sp._URMO17WK12:I11_genome_assembly_Shine,_chromosome_:_1.	NZ_LN854573		4327279	4329089..4329160	S	C	canonical
Proteobacteria	No definition in GTDB	GCF_001511755	Pseudomonas_sp._URMO17WK12:I11_genome_assembly_Shine,_chromosome_:_1.	NZ_LN854573		5122091	5123901..5123972	S	C	canonical
Proteobacteria	No definition in GTDB	GCF_001511755	Pseudomonas_sp._URMO17WK12:I11_genome_assembly_Shine,_chromosome_:_1.	NZ_LN854573		5554175	5555985..5556056	S	C	canonical
None	No definition in GTDB	GCF_900622645	Klebsiella_pneumoniae_strain_KPC2_genome_assembly,_chromosome:_1.	NZ_LR130548		1812015	1813849..1813923	S	E	canonical
None	No definition in GTDB	GCF_900622645	Klebsiella_pneumoniae_strain_KPC2_genome_assembly,_chromosome:_1.	NZ_LR130548		3244314	3242406..3242480	A	E	canonical
None	No definition in GTDB	GCF_900622645	Klebsiella_pneumoniae_strain_KPC2_genome_assembly,_chromosome:_1.	NZ_LR130548		3586829	3584921..3584995	A	E	canonical
None	No definition in GTDB	GCF_900622645	Klebsiella_pneumoniae_strain_KPC2_genome_assembly,_chromosome:_1.	NZ_LR130548		4028934	4027026..4027100	A	E	canonical
None	No definition in GTDB	GCF_900622645	Klebsiella_pneumoniae_strain_KPC2_genome_assembly,_plasmid:_2.	NZ_LR130549		199622	197714..197788	A	E	canonical
Proteobacteria	Legionella pneumophila	GCF_900186855	Legionella_pneumophila_strain_NCTC11286_genome_assembly,_chromosome:_1.	NZ_LT906476		2639458	2641660..2641741	S	CL1A	canonical
Proteobacteria	Legionella pneumophila	GCF_900186855	Legionella_pneumophila_strain_NCTC11286_genome_assembly,_chromosome:_1.	NZ_LT906476		2919575	2917702..2917777	A	D	canonical
Desulfuromonadota	Geobacter_B uraniireducens	GCF_000016745	Geobacter_uraniireducens_Rf4,_complete_genome.	NC_009483		242508	244327..244398	S	C	canonical
Desulfuromonadota	Geobacter_B uraniireducens	GCF_000016745	Geobacter_uraniireducens_Rf4,_complete_genome.	NC_009483		313798	315617..315688	S	C	canonical
Desulfuromonadota	Geobacter_B uraniireducens	GCF_000016745	Geobacter_uraniireducens_Rf4,_complete_genome.	NC_009483		767183	769002..769073	S	C	canonical
Desulfuromonadota	Geobacter_B uraniireducens	GCF_000016745	Geobacter_uraniireducens_Rf4,_complete_genome.	NC_009483		1443106	1445027..1445177	S	F(g2-g5)	canonical
Desulfuromonadota	Geobacter_B uraniireducens	GCF_000016745	Geobacter_uraniireducens_Rf4,_complete_genome.	NC_009483		Not detected	1455054..1455125	S	-	-
Desulfuromonadota	Geobacter_B uraniireducens	GCF_000016745	Geobacter_uraniireducens_Rf4,_complete_genome.	NC_009483		1525570	1527491..1527641	S	F(g2-g5)	canonical
Desulfuromonadota	Geobacter_B uraniireducens	GCF_000016745	Geobacter_uraniireducens_Rf4,_complete_genome.	NC_009483		1571856	1573675..1573746	S	C	canonical
Desulfuromonadota	Geobacter_B uraniireducens	GCF_000016745	Geobacter_uraniireducens_Rf4,_complete_genome.	NC_009483		1702701	1704622..1704772	S	F(g2-g5)	canonical
Desulfuromonadota	Geobacter_B uraniireducens	GCF_000016745	Geobacter_uraniireducens_Rf4,_complete_genome.	NC_009483		1746201	1748122..1748272	S	F(g2-g5)	canonical
Desulfuromonadota	Geobacter_B uraniireducens	GCF_000016745	Geobacter_uraniireducens_Rf4,_complete_genome.	NC_009483		1758952	1760873..1761023	S	F(g2-g5)	canonical
Desulfuromonadota	Geobacter_B uraniireducens	GCF_000016745	Geobacter_uraniireducens_Rf4,_complete_genome.	NC_009483		2400642	2402563..2402713	S	F(g2-g5)	canonical
Desulfuromonadota	Geobacter_B uraniireducens	GCF_000016745	Geobacter_uraniireducens_Rf4,_complete_genome.	NC_009483		2511933	2513752..2513823	S	C	canonical
Desulfuromonadota	Geobacter_B uraniireducens	GCF_000016745	Geobacter_uraniireducens_Rf4,_complete_genome.	NC_009483		2755448	2753558..2753629	A	C	canonical
Desulfuromonadota	Geobacter_B uraniireducens	GCF_000016745	Geobacter_uraniireducens_Rf4,_complete_genome.	NC_009483		3395048	3392969..3393119	A	F(g2-g5)	canonical
Desulfuromonadota	Geobacter_B uraniireducens	GCF_000016745	Geobacter_uraniireducens_Rf4,_complete_genome.	NC_009483		4540285	4538395..4538466	A	C	canonical
Desulfuromonadota	Geobacter_B uraniireducens	GCF_000016745	Geobacter_uraniireducens_Rf4,_complete_genome.	NC_009483		4569376	4567305..4567455	A	F(g2-g5)	canonical
Desulfuromonadota	Geobacter_B uraniireducens	GCF_000016745	Geobacter_uraniireducens_Rf4,_complete_genome.	NC_009483		4798657	4796767..4796838	A	C	canonical
Desulfuromonadota	Geobacter_B uraniireducens	GCF_000016745	Geobacter_uraniireducens_Rf4,_complete_genome.	NC_009483		4812725	4810654..4810804	A	F(g2-g5)	canonical
Desulfuromonadota	Geobacter_B uraniireducens	GCF_000016745	Geobacter_uraniireducens_Rf4,_complete_genome.	NC_009483		4914072	4912182..4912253	A	C	canonical
Firmicutes	Bacillus_A cytotoxicus	GCF_000017425	Bacillus_cytotoxicus_NVH_391-98,_complete_genome.	NC_009674		2269463	2267584..2267654	A	C	interrupted_sequence
Firmicutes	Bacillus_A cytotoxicus	GCF_000017425	Bacillus_cytotoxicus_NVH_391-98,_complete_genome.	NC_009674		3218843	3216324..3216420	A	ML	canonical
Firmicutes	Enterococcus faecalis	GCF_000742975	Enterococcus_faecalis_ATCC_29212,_complete_genome.	NZ_CP008816		873725	871129..871213	A	B	canonical
Firmicutes_A	Thermoanaerobacter brockii	GCF_000175295	Thermoanaerobacter_brockii_subsp._finnii_Ako-1,_complete_genome.	NC_014964		45204	47038..47114	S	C	canonical
Firmicutes_A	Thermoanaerobacter brockii	GCF_000175295	Thermoanaerobacter_brockii_subsp._finnii_Ako-1,_complete_genome.	NC_014964		91428	93262..93338	S	C	canonical
Firmicutes_A	Thermoanaerobacter brockii	GCF_000175295	Thermoanaerobacter_brockii_subsp._finnii_Ako-1,_complete_genome.	NC_014964		144272	146106..146182	S	C	canonical
Firmicutes_A	Thermoanaerobacter brockii	GCF_000175295	Thermoanaerobacter_brockii_subsp._finnii_Ako-1,_complete_genome.	NC_014964		163066	164898..164974	S	C	canonical
Firmicutes_A	Thermoanaerobacter brockii	GCF_000175295	Thermoanaerobacter_brockii_subsp._finnii_Ako-1,_complete_genome.	NC_014964		176885	178719..178795	S	C	canonical
Firmicutes_A	Thermoanaerobacter brockii	GCF_000175295	Thermoanaerobacter_brockii_subsp._finnii_Ako-1,_complete_genome.	NC_014964		549739	551573..551649	S	C	canonical
Firmicutes_A	Thermoanaerobacter brockii	GCF_000175295	Thermoanaerobacter_brockii_subsp._finnii_Ako-1,_complete_genome.	NC_014964		931123	932957..933033	S	C	canonical
Firmicutes_A	Thermoanaerobacter brockii	GCF_000175295	Thermoanaerobacter_brockii_subsp._finnii_Ako-1,_complete_genome.	NC_014964		1018411	1020245..1020321	S	C	canonical
Firmicutes_A	Thermoanaerobacter brockii	GCF_000175295	Thermoanaerobacter_brockii_subsp._finnii_Ako-1,_complete_genome.	NC_014964		1462580	1460670..1460746	A	C	canonical
Firmicutes_A	Thermoanaerobacter brockii	GCF_000175295	Thermoanaerobacter_brockii_subsp._finnii_Ako-1,_complete_genome.	NC_014964		1802263	1800353..1800429	A	C	canonical
Firmicutes_A	Thermoanaerobacter brockii	GCF_000175295	Thermoanaerobacter_brockii_subsp._finnii_Ako-1,_complete_genome.	NC_014964		1913136	1911226..1911302	A	C	canonical
Firmicutes_A	Thermoanaerobacter brockii	GCF_000175295	Thermoanaerobacter_brockii_subsp._finnii_Ako-1,_complete_genome.	NC_014964		2086674	2084762..2084838	A	C	canonical
Firmicutes_A	Thermoanaerobacter brockii	GCF_000175295	Thermoanaerobacter_brockii_subsp._finnii_Ako-1,_complete_genome.	NC_014964		2267013	2265103..2265179	A	C	interrupted_sequence
Firmicutes	Lactobacillus johnsonii	GCF_000498675	Lactobacillus_johnsonii_N6.2,_complete_genome.	NC_022909		72478	74345..74415	S	C	canonical
Firmicutes	Lactobacillus johnsonii	GCF_000498675	Lactobacillus_johnsonii_N6.2,_complete_genome.	NC_022909		453745	455612..455682	S	C	canonical
Firmicutes	Lactobacillus johnsonii	GCF_000498675	Lactobacillus_johnsonii_N6.2,_complete_genome.	NC_022909		500738	502605..502675	S	C	canonical
Firmicutes	Lactobacillus johnsonii	GCF_000498675	Lactobacillus_johnsonii_N6.2,_complete_genome.	NC_022909		607947	609814..609884	S	C	canonical
Firmicutes	Lactobacillus johnsonii	GCF_000498675	Lactobacillus_johnsonii_N6.2,_complete_genome.	NC_022909		638164	640031..640101	S	C	canonical
Firmicutes	Lactobacillus johnsonii	GCF_000498675	Lactobacillus_johnsonii_N6.2,_complete_genome.	NC_022909		661794	663661..663731	S	C	canonical
Firmicutes	Lactobacillus johnsonii	GCF_000498675	Lactobacillus_johnsonii_N6.2,_complete_genome.	NC_022909		705638	707505..707575	S	C	canonical
Firmicutes	Lactobacillus johnsonii	GCF_000498675	Lactobacillus_johnsonii_N6.2,_complete_genome.	NC_022909		1310629	1308692..1308762	A	C	canonical
Firmicutes	Lactobacillus johnsonii	GCF_000498675	Lactobacillus_johnsonii_N6.2,_complete_genome.	NC_022909		1427197	1425260..1425330	A	C	canonical
Firmicutes	Lactobacillus johnsonii	GCF_000498675	Lactobacillus_johnsonii_N6.2,_complete_genome.	NC_022909		1441667	1439730..1439800	A	C	canonical
Firmicutes	Lactobacillus johnsonii	GCF_000498675	Lactobacillus_johnsonii_N6.2,_complete_genome.	NC_022909		1570889	1568952..1569022	A	C	canonical
Firmicutes	Lactobacillus johnsonii	GCF_000498675	Lactobacillus_johnsonii_N6.2,_complete_genome.	NC_022909		1743563	1741626..1741696	A	C	canonical
None	No definition in GTDB	GCF_002947755	Enterobacter_cloacae_strain_AR_0060_chromosome,_complete_genome.	NZ_CP026719		244328	246510..246596	S	A	canonical
None	No definition in GTDB	GCF_002947755	Enterobacter_cloacae_strain_AR_0060_chromosome,_complete_genome.	NZ_CP026719		1291638	1289370..1289456	A	A	canonical
None	No definition in GTDB	GCF_002947755	Enterobacter_cloacae_strain_AR_0060_plasmid_unitig_2_pilon,_complete_sequence.	NZ_CP026720		36020	34113..34187	A	E	canonical
Proteobacteria	Pseudomonas_E syringae_C	GCF_000648735	Pseudomonas_syringae_pv._actinidiae_ICMP_18884,_complete_genome.	NZ_CP011972		946611	948395..948470	S	D	canonical
Proteobacteria	Pseudomonas_E syringae_C	GCF_000648735	Pseudomonas_syringae_pv._actinidiae_ICMP_18884,_complete_genome.	NZ_CP011972		993047	994831..994906	S	D	canonical
Proteobacteria	Pseudomonas_E syringae_C	GCF_000648735	Pseudomonas_syringae_pv._actinidiae_ICMP_18884,_complete_genome.	NZ_CP011972		1062614	1064407..1064482	S	C	canonical
Proteobacteria	Pseudomonas_E syringae_C	GCF_000648735	Pseudomonas_syringae_pv._actinidiae_ICMP_18884,_complete_genome.	NZ_CP011972		1113557	1115341..1115407	S	D	canonical
Proteobacteria	Pseudomonas_E syringae_C	GCF_000648735	Pseudomonas_syringae_pv._actinidiae_ICMP_18884,_complete_genome.	NZ_CP011972		1160029	1158200..1158272	A	C	canonical
Proteobacteria	Pseudomonas_E syringae_C	GCF_000648735	Pseudomonas_syringae_pv._actinidiae_ICMP_18884,_complete_genome.	NZ_CP011972		1171505	1169676..1169748	A	C	canonical
Proteobacteria	Pseudomonas_E syringae_C	GCF_000648735	Pseudomonas_syringae_pv._actinidiae_ICMP_18884,_complete_genome.	NZ_CP011972		1282784	1280955..1281027	A	C	canonical
Proteobacteria	Pseudomonas_E syringae_C	GCF_000648735	Pseudomonas_syringae_pv._actinidiae_ICMP_18884,_complete_genome.	NZ_CP011972		1563162	1564954..1565029	S	C	canonical
Proteobacteria	Pseudomonas_E syringae_C	GCF_000648735	Pseudomonas_syringae_pv._actinidiae_ICMP_18884,_complete_genome.	NZ_CP011972		1899210	1897381..1897453	A	C	canonical
Proteobacteria	Pseudomonas_E syringae_C	GCF_000648735	Pseudomonas_syringae_pv._actinidiae_ICMP_18884,_complete_genome.	NZ_CP011972		2160017	2158188..2158260	A	C	canonical
Proteobacteria	Pseudomonas_E syringae_C	GCF_000648735	Pseudomonas_syringae_pv._actinidiae_ICMP_18884,_complete_genome.	NZ_CP011972		2361860	2363653..2363728	S	C	canonical
Proteobacteria	Pseudomonas_E syringae_C	GCF_000648735	Pseudomonas_syringae_pv._actinidiae_ICMP_18884,_complete_genome.	NZ_CP011972		2546197	2547954..2548026	S	C	canonical
Proteobacteria	Pseudomonas_E syringae_C	GCF_000648735	Pseudomonas_syringae_pv._actinidiae_ICMP_18884,_complete_genome.	NZ_CP011972		2775285	2777078..2777153	S	C	canonical
Proteobacteria	Pseudomonas_E syringae_C	GCF_000648735	Pseudomonas_syringae_pv._actinidiae_ICMP_18884,_complete_genome.	NZ_CP011972		2800517	2798688..2798760	A	C	canonical
Proteobacteria	Pseudomonas_E syringae_C	GCF_000648735	Pseudomonas_syringae_pv._actinidiae_ICMP_18884,_complete_genome.	NZ_CP011972		2805133	2803304..2803376	A	C	canonical
Proteobacteria	Pseudomonas_E syringae_C	GCF_000648735	Pseudomonas_syringae_pv._actinidiae_ICMP_18884,_complete_genome.	NZ_CP011972		3020213	3022016..3022091	S	D	canonical
Proteobacteria	Pseudomonas_E syringae_C	GCF_000648735	Pseudomonas_syringae_pv._actinidiae_ICMP_18884,_complete_genome.	NZ_CP011972		3045459	3043630..3043702	A	C	canonical
Proteobacteria	Pseudomonas_E syringae_C	GCF_000648735	Pseudomonas_syringae_pv._actinidiae_ICMP_18884,_complete_genome.	NZ_CP011972		3047602	3045734..3045809	A	C	canonical
Proteobacteria	Pseudomonas_E syringae_C	GCF_000648735	Pseudomonas_syringae_pv._actinidiae_ICMP_18884,_complete_genome.	NZ_CP011972		3170008	3168140..3168215	A	C	canonical
Proteobacteria	Pseudomonas_E syringae_C	GCF_000648735	Pseudomonas_syringae_pv._actinidiae_ICMP_18884,_complete_genome.	NZ_CP011972		3222057	3220228..3220300	A	C	canonical
Proteobacteria	Pseudomonas_E syringae_C	GCF_000648735	Pseudomonas_syringae_pv._actinidiae_ICMP_18884,_complete_genome.	NZ_CP011972		3294452	3292593..3292668	A	D	canonical
Proteobacteria	Pseudomonas_E syringae_C	GCF_000648735	Pseudomonas_syringae_pv._actinidiae_ICMP_18884,_complete_genome.	NZ_CP011972		3393097	3394854..3394926	S	C	canonical
Proteobacteria	Pseudomonas_E syringae_C	GCF_000648735	Pseudomonas_syringae_pv._actinidiae_ICMP_18884,_complete_genome.	NZ_CP011972		3413031	3411163..3411238	A	C	canonical
Proteobacteria	Pseudomonas_E syringae_C	GCF_000648735	Pseudomonas_syringae_pv._actinidiae_ICMP_18884,_complete_genome.	NZ_CP011972		3480370	3482127..3482199	S	C	canonical
Proteobacteria	Pseudomonas_E syringae_C	GCF_000648735	Pseudomonas_syringae_pv._actinidiae_ICMP_18884,_complete_genome.	NZ_CP011972		3513929	3515686..3515758	S	C	canonical
Proteobacteria	Pseudomonas_E syringae_C	GCF_000648735	Pseudomonas_syringae_pv._actinidiae_ICMP_18884,_complete_genome.	NZ_CP011972		3701602	3699773..3699845	A	C	canonical
Proteobacteria	Pseudomonas_E syringae_C	GCF_000648735	Pseudomonas_syringae_pv._actinidiae_ICMP_18884,_complete_genome.	NZ_CP011972		3734328	3736806..3736890	S	ML	canonical
Proteobacteria	Pseudomonas_E syringae_C	GCF_000648735	Pseudomonas_syringae_pv._actinidiae_ICMP_18884,_complete_genome.	NZ_CP011972		3838012	3839769..3839841	S	C	canonical
Proteobacteria	Pseudomonas_E syringae_C	GCF_000648735	Pseudomonas_syringae_pv._actinidiae_ICMP_18884,_complete_genome.	NZ_CP011972		3857580	3855711..3855786	A	D	canonical
Proteobacteria	Pseudomonas_E syringae_C	GCF_000648735	Pseudomonas_syringae_pv._actinidiae_ICMP_18884,_complete_genome.	NZ_CP011972		3976247	3978004..3978076	S	C	canonical
Proteobacteria	Pseudomonas_E syringae_C	GCF_000648735	Pseudomonas_syringae_pv._actinidiae_ICMP_18884,_complete_genome.	NZ_CP011972		4122322	4124078..4124150	S	C	canonical
Proteobacteria	Pseudomonas_E syringae_C	GCF_000648735	Pseudomonas_syringae_pv._actinidiae_ICMP_18884,_complete_genome.	NZ_CP011972		4156885	4158642..4158714	S	C	canonical
Proteobacteria	Pseudomonas_E syringae_C	GCF_000648735	Pseudomonas_syringae_pv._actinidiae_ICMP_18884,_complete_genome.	NZ_CP011972		4247720	4249477..4249549	S	C	canonical
Proteobacteria	Pseudomonas_E syringae_C	GCF_000648735	Pseudomonas_syringae_pv._actinidiae_ICMP_18884,_complete_genome.	NZ_CP011972		4348901	4350658..4350730	S	C	canonical
Proteobacteria	Pseudomonas_E syringae_C	GCF_000648735	Pseudomonas_syringae_pv._actinidiae_ICMP_18884,_complete_genome.	NZ_CP011972		4498973	4500730..4500802	S	C	canonical
Proteobacteria	Pseudomonas_E syringae_C	GCF_000648735	Pseudomonas_syringae_pv._actinidiae_ICMP_18884,_complete_genome.	NZ_CP011972		4600012	4601769..4601841	S	C	canonical
Proteobacteria	Pseudomonas_E syringae_C	GCF_000648735	Pseudomonas_syringae_pv._actinidiae_ICMP_18884,_complete_genome.	NZ_CP011972		4656741	4654872..4654947	A	D	canonical
Proteobacteria	Pseudomonas_E syringae_C	GCF_000648735	Pseudomonas_syringae_pv._actinidiae_ICMP_18884,_complete_genome.	NZ_CP011972		4736489	4738246..4738318	S	C	canonical
Proteobacteria	Pseudomonas_E syringae_C	GCF_000648735	Pseudomonas_syringae_pv._actinidiae_ICMP_18884,_complete_genome.	NZ_CP011972		4779081	4780838..4780910	S	C	canonical
Proteobacteria	Pseudomonas_E syringae_C	GCF_000648735	Pseudomonas_syringae_pv._actinidiae_ICMP_18884,_complete_genome.	NZ_CP011972		4822748	4820881..4820956	A	C	canonical
Proteobacteria	Pseudomonas_E syringae_C	GCF_000648735	Pseudomonas_syringae_pv._actinidiae_ICMP_18884,_complete_genome.	NZ_CP011972		5097553	5095694..5095769	A	D	canonical
Proteobacteria	Pseudomonas_E syringae_C	GCF_000648735	Pseudomonas_syringae_pv._actinidiae_ICMP_18884,_complete_genome.	NZ_CP011972		5272141	5270312..5270384	A	C	canonical
Proteobacteria	Pseudomonas_E syringae_C	GCF_000648735	Pseudomonas_syringae_pv._actinidiae_ICMP_18884,_complete_genome.	NZ_CP011972		5547559	5545699..5545774	A	D	canonical
Proteobacteria	Pseudomonas_E syringae_C	GCF_000648735	Pseudomonas_syringae_pv._actinidiae_ICMP_18884,_complete_genome.	NZ_CP011972		5549420	5547561..5547636	A	D	canonical
Proteobacteria	Pseudomonas_E syringae_C	GCF_000648735	Pseudomonas_syringae_pv._actinidiae_ICMP_18884,_complete_genome.	NZ_CP011972		5569962	5568094..5568169	A	C	canonical
Proteobacteria	Pseudomonas_E syringae_C	GCF_000648735	Pseudomonas_syringae_pv._actinidiae_ICMP_18884,_complete_genome.	NZ_CP011972		5715269	5717053..5717128	S	D	canonical
Proteobacteria	Pseudomonas_E syringae_C	GCF_000648735	Pseudomonas_syringae_pv._actinidiae_ICMP_18884,_complete_genome.	NZ_CP011972		Not detected	5774204..5774276	S	C	canonical
Proteobacteria	Pseudomonas_E syringae_C	GCF_000648735	Pseudomonas_syringae_pv._actinidiae_ICMP_18884,_complete_genome.	NZ_CP011972		6024305	6022438..6022513	A	C	canonical
Proteobacteria	Pseudomonas_E syringae_C	GCF_000648735	Pseudomonas_syringae_pv._actinidiae_ICMP_18884,_complete_genome.	NZ_CP011972		6164918	6163050..6163125	A	C	canonical
Proteobacteria	Pseudomonas_E syringae_C	GCF_000648735	Pseudomonas_syringae_pv._actinidiae_ICMP_18884,_complete_genome.	NZ_CP011972		6273539	6271680..6271755	A	D	canonical
Proteobacteria	Pseudomonas_E syringae_C	GCF_000648735	Pseudomonas_syringae_pv._actinidiae_ICMP_18884,_complete_genome.	NZ_CP011972		6530417	6528567..6528633	A	D	canonical
Proteobacteria	Klebsiella pneumoniae	GCF_001022175	Klebsiella_pneumoniae_strain_CAV1344,_complete_genome.	NZ_CP011624		110722	108815..108889	A	E	canonical
Proteobacteria	Klebsiella pneumoniae	GCF_001022175	Klebsiella_pneumoniae_strain_CAV1344,_complete_genome.	NZ_CP011624		211325	209418..209492	A	E	canonical
Proteobacteria	Klebsiella pneumoniae	GCF_001022175	Klebsiella_pneumoniae_strain_CAV1344,_complete_genome.	NZ_CP011624		331834	329927..330001	A	E	canonical
Proteobacteria	Klebsiella pneumoniae	GCF_001022175	Klebsiella_pneumoniae_strain_CAV1344,_complete_genome.	NZ_CP011624		1598470	1596563..1596637	A	E	canonical
Proteobacteria	Klebsiella pneumoniae	GCF_001022175	Klebsiella_pneumoniae_strain_CAV1344,_complete_genome.	NZ_CP011624		2877927	2879760..2879834	S	E	canonical
Proteobacteria	Klebsiella pneumoniae	GCF_001022175	Klebsiella_pneumoniae_strain_CAV1344,_complete_genome.	NZ_CP011624		4028388	4030221..4030295	S	E	canonical
Proteobacteria	Klebsiella pneumoniae	GCF_001022175	Klebsiella_pneumoniae_strain_CAV1344_plasmid_pCAV1344-250,_complete_sequence.	NZ_CP011623		30209	32391..32477	S	A	canonical
Proteobacteria	Klebsiella pneumoniae	GCF_001022175	Klebsiella_pneumoniae_strain_CAV1344_plasmid_pCAV1344-250,_complete_sequence.	NZ_CP011623		44006	45839..45913	S	E	canonical
Proteobacteria	Klebsiella_A oxytoca	GCF_001022295	Klebsiella_oxytoca_strain_CAV1099,_complete_genome.	NZ_CP011597		332163	333996..334070	S	E	canonical
Proteobacteria	Klebsiella_A oxytoca	GCF_001022295	Klebsiella_oxytoca_strain_CAV1099,_complete_genome.	NZ_CP011597		894034	892127..892201	A	E	canonical
Proteobacteria	Klebsiella_A oxytoca	GCF_001022295	Klebsiella_oxytoca_strain_CAV1099,_complete_genome.	NZ_CP011597		895943	894036..894110	A	E	canonical
Proteobacteria	Klebsiella_A oxytoca	GCF_001022295	Klebsiella_oxytoca_strain_CAV1099,_complete_genome.	NZ_CP011597		1231624	1229717..1229791	A	E	canonical
Proteobacteria	Klebsiella_A oxytoca	GCF_001022295	Klebsiella_oxytoca_strain_CAV1099,_complete_genome.	NZ_CP011597		2031003	2029096..2029170	A	E	canonical
Proteobacteria	Klebsiella_A oxytoca	GCF_001022295	Klebsiella_oxytoca_strain_CAV1099,_complete_genome.	NZ_CP011597		3678608	3680441..3680515	S	E	canonical
Proteobacteria	Klebsiella_A oxytoca	GCF_001022295	Klebsiella_oxytoca_strain_CAV1099,_complete_genome.	NZ_CP011597		5137812	5139645..5139719	S	E	canonical
Proteobacteria	Klebsiella_A oxytoca	GCF_001022295	Klebsiella_oxytoca_strain_CAV1099,_complete_genome.	NZ_CP011597		5528381	5530214..5530288	S	E	canonical
Proteobacteria	Klebsiella_A oxytoca	GCF_001022295	Klebsiella_oxytoca_strain_CAV1099,_complete_genome.	NZ_CP011597		6118437	6120270..6120344	S	E	canonical
Proteobacteria	Klebsiella_A oxytoca	GCF_001022295	Klebsiella_oxytoca_strain_CAV1099,_complete_genome.	NZ_CP011597		6120346	6122179..6122253	S	E	canonical
Proteobacteria	Klebsiella_A oxytoca	GCF_001022295	Klebsiella_oxytoca_strain_CAV1099_plasmid_pCAV1099-114,_complete_sequence.	NZ_CP011596		37013	35106..35180	A	E	canonical
Proteobacteria	Escherichia coli	GCF_002211725	Escherichia_coli_strain_ABWA45_chromosome,_complete_genome.	NZ_CP022154		206625	208807..208893	S	A	canonical
Proteobacteria	Escherichia coli	GCF_002211725	Escherichia_coli_strain_ABWA45_chromosome,_complete_genome.	NZ_CP022154		881749	883931..884017	S	A	canonical
Proteobacteria	Escherichia coli	GCF_002211725	Escherichia_coli_strain_ABWA45_chromosome,_complete_genome.	NZ_CP022154		3290330	3288062..3288148	A	A	canonical
Proteobacteria	Escherichia coli	GCF_002211725	Escherichia_coli_strain_ABWA45_chromosome,_complete_genome.	NZ_CP022154		4264770	4262502..4262588	A	A	canonical
Proteobacteria	Escherichia coli	GCF_002211725	Escherichia_coli_strain_ABWA45_plasmid_pABWA45_1,_complete_sequence.	NZ_CP022155		5574	7407..7480	S	E	canonical
Proteobacteria	Shewanella baltica	GCF_000215895	Shewanella_baltica_OS117,_complete_genome.	NC_017579		2240666	2242545..2242614	S	C	canonical
Proteobacteria	Shewanella baltica	GCF_000215895	Shewanella_baltica_OS117,_complete_genome.	NC_017579		2799628	2797465..2797541	A	CL1A	canonical
Proteobacteria	Shewanella baltica	GCF_000215895	Shewanella_baltica_OS117,_complete_genome.	NC_017579		2905926	2903978..2904047	A	C	canonical
Firmicutes	Bacillus_C megaterium	GCF_000334875	Bacillus_megaterium_NCT-2_chromosome,_complete_genome.	NZ_CP032527		1854888	1852535..1852612	A	CL1B	canonical
Firmicutes	Bacillus_C megaterium	GCF_000334875	Bacillus_megaterium_NCT-2_chromosome,_complete_genome.	NZ_CP032527		1865509	1867782..1867859	S	CL1B	canonical
Firmicutes	Bacillus_C megaterium	GCF_000334875	Bacillus_megaterium_NCT-2_chromosome,_complete_genome.	NZ_CP032527		3604245	3606521..3606598	S	CL1B	interrupted_sequence
Firmicutes	Bacillus_C megaterium	GCF_000334875	Bacillus_megaterium_NCT-2_chromosome,_complete_genome.	NZ_CP032527		3687598	3689874..3689951	S	CL1B	canonical
Firmicutes	Bacillus_C megaterium	GCF_000334875	Bacillus_megaterium_NCT-2_chromosome,_complete_genome.	NZ_CP032527		Not detected	20796..20872	S	-	-
Firmicutes	Bacillus_C megaterium	GCF_000334875	Bacillus_megaterium_NCT-2_plasmid_pNCT2_1,_complete_sequence.	NZ_CP032528		Not detected	82435..82512	S	CL1B	canonical
Firmicutes	Bacillus_C megaterium	GCF_000334875	Bacillus_megaterium_NCT-2_plasmid_pNCT2_1,_complete_sequence.	NZ_CP032528		Not detected	126699..126776	A	CL1B	canonical
Firmicutes	Bacillus_C megaterium	GCF_000334875	Bacillus_megaterium_NCT-2_plasmid_pNCT2_2,_complete_sequence.	NZ_CP032530		10534	8007..8103	A	ML	canonical
Firmicutes	Bacillus_C megaterium	GCF_000334875	Bacillus_megaterium_NCT-2_plasmid_pNCT2_2,_complete_sequence.	NZ_CP032530		125885	122994..123068	A	B	canonical
Firmicutes	Bacillus_C megaterium	GCF_000334875	Bacillus_megaterium_NCT-2_plasmid_pNCT2_3,_complete_sequence.	NZ_CP032531		71541	74073..74170	S	B	canonical
Firmicutes	Bacillus_C megaterium	GCF_000334875	Bacillus_megaterium_NCT-2_plasmid_pNCT2_3,_complete_sequence.	NZ_CP032531		Not detected	75262..75339	S	CL1B	short_orf
Firmicutes	Bacillus_C megaterium	GCF_000334875	Bacillus_megaterium_NCT-2_plasmid_pNCT2_4,_complete_sequence.	NZ_CP032532		Not detected	36261..36337	A	CL1B	canonical
Firmicutes	Bacillus_C megaterium	GCF_000334875	Bacillus_megaterium_NCT-2_plasmid_pNCT2_5,_complete_sequence.	NZ_CP032533		48735	46382..46459	A	CL1B	canonical
Firmicutes	Bacillus_C megaterium	GCF_000334875	Bacillus_megaterium_NCT-2_plasmid_pNCT2_6,_complete_sequence.	NZ_CP032534		Not detected	27581..27658	A	CL1B	canonical
Firmicutes	Bacillus_C megaterium	GCF_000334875	Bacillus_megaterium_NCT-2_plasmid_pNCT2_6,_complete_sequence.	NZ_CP032534		31383	28754..28851	A	B	canonical
Firmicutes	Streptococcus suis_M	GCF_001572685	Streptococcus_suis_strain_NSUI060,_complete_genome.	NZ_CP012911		1002658	1000265..1000358	A	ML	canonical
Proteobacteria	Escherichia coli	GCF_002591135	Escherichia_coli_strain_FDAARGOS_448_chromosome,_complete_genome.	NZ_CP023960		3017832	3019533..3019604	S	C	interrupted_sequence
Proteobacteria	Escherichia coli	GCF_002591135	Escherichia_coli_strain_FDAARGOS_448_plasmid_unnamed1,_complete_sequence.	NZ_CP023959		123398	121488..121563	A	E	canonical
Proteobacteria	Escherichia coli	GCF_002591135	Escherichia_coli_strain_FDAARGOS_448_plasmid_unnamed3,_complete_sequence.	NZ_CP023957		4606	7145..7265	S	ML	canonical
None	No definition in GTDB	GCF_003071305	Klebsiella_pneumoniae_strain_AR_0141_chromosome,_complete_genome.	NZ_CP028953		1095468	1093200..1093286	A	A	canonical
None	No definition in GTDB	GCF_003071305	Klebsiella_pneumoniae_strain_AR_0141_chromosome,_complete_genome.	NZ_CP028953		3545941	3548123..3548209	S	A	canonical
None	No definition in GTDB	GCF_003071305	Klebsiella_pneumoniae_strain_AR_0141_plasmid_unnamed1,_complete_sequence.	NZ_CP028954		74772	72841..72915	A	E	canonical
None	No definition in GTDB	GCF_003071305	Klebsiella_pneumoniae_strain_AR_0141_plasmid_unnamed2,_complete_sequence.	NZ_CP028955		19834	17927..18001	A	E	canonical
None	No definition in GTDB	GCF_003071305	Klebsiella_pneumoniae_strain_AR_0141_plasmid_unnamed2,_complete_sequence.	NZ_CP028955		75000	77182..77268	S	A	canonical
Firmicutes	Tetragenococcus halophilus_A	GCF_001712815	Tetragenococcus_halophilus_strain_MJ4,_complete_genome.	NZ_CP012047		133639	135454..135525	S	C	canonical
Firmicutes	Tetragenococcus halophilus_A	GCF_001712815	Tetragenococcus_halophilus_strain_MJ4,_complete_genome.	NZ_CP012047		448700	450497..450573	S	C	interrupted_sequence
Firmicutes	Tetragenococcus halophilus_A	GCF_001712815	Tetragenococcus_halophilus_strain_MJ4,_complete_genome.	NZ_CP012047		708139	709936..710012	S	C	interrupted_sequence
Firmicutes	Tetragenococcus halophilus_A	GCF_001712815	Tetragenococcus_halophilus_strain_MJ4,_complete_genome.	NZ_CP012047		764489	766304..766374	S	C	canonical
Firmicutes	Tetragenococcus halophilus_A	GCF_001712815	Tetragenococcus_halophilus_strain_MJ4,_complete_genome.	NZ_CP012047		808162	806289..806365	A	C	interrupted_sequence
Firmicutes	Tetragenococcus halophilus_A	GCF_001712815	Tetragenococcus_halophilus_strain_MJ4,_complete_genome.	NZ_CP012047		853614	851741..851817	A	C	interrupted_sequence
Firmicutes	Tetragenococcus halophilus_A	GCF_001712815	Tetragenococcus_halophilus_strain_MJ4,_complete_genome.	NZ_CP012047		938240	936354..936425	A	C	canonical
Firmicutes	Tetragenococcus halophilus_A	GCF_001712815	Tetragenococcus_halophilus_strain_MJ4,_complete_genome.	NZ_CP012047		986216	988013..988089	S	C	interrupted_sequence
Firmicutes	Tetragenococcus halophilus_A	GCF_001712815	Tetragenococcus_halophilus_strain_MJ4,_complete_genome.	NZ_CP012047		990514	992307..992383	S	C	canonical
Firmicutes	Tetragenococcus halophilus_A	GCF_001712815	Tetragenococcus_halophilus_strain_MJ4,_complete_genome.	NZ_CP012047		992385	994199..994270	S	C	canonical
Firmicutes	Tetragenococcus halophilus_A	GCF_001712815	Tetragenococcus_halophilus_strain_MJ4,_complete_genome.	NZ_CP012047		1344673	1342800..1342876	A	C	interrupted_sequence
Firmicutes	Tetragenococcus halophilus_A	GCF_001712815	Tetragenococcus_halophilus_strain_MJ4,_complete_genome.	NZ_CP012047		1674091	1672206..1672276	A	C	canonical
Firmicutes	Tetragenococcus halophilus_A	GCF_001712815	Tetragenococcus_halophilus_strain_MJ4,_complete_genome.	NZ_CP012047		1914905	1913022..1913092	A	C	canonical
Firmicutes	Tetragenococcus halophilus_A	GCF_001712815	Tetragenococcus_halophilus_strain_MJ4,_complete_genome.	NZ_CP012047		2083063	2081180..2081250	A	C	canonical
Firmicutes	Tetragenococcus halophilus_A	GCF_001712815	Tetragenococcus_halophilus_strain_MJ4,_complete_genome.	NZ_CP012047		2318511	2316642..2316718	A	C	canonical
Proteobacteria	Caballeronia sp1	GCF_000236065	Burkholderia_sp._YI23_chromosome_1,_complete_sequence.	NC_016589		2004144	2001568..2001644	A	CL1A	canonical
Proteobacteria	Klebsiella_A michiganensis_A	GCF_000724525	Klebsiella_michiganensis_strain_M1,_complete_genome.	NZ_CP008841		283196	280928..281014	A	A	canonical
Proteobacteria	Klebsiella_A michiganensis_A	GCF_000724525	Klebsiella_michiganensis_strain_M1_plasmid_pKOXM1A,_complete_sequence.	NZ_CP008842		138511	140693..140779	S	A	canonical
Proteobacteria	Klebsiella_A michiganensis_A	GCF_000724525	Klebsiella_michiganensis_strain_M1_plasmid_pKOXM1B,_complete_sequence.	NZ_CP008843		123513	125695..125781	S	A	canonical
None	No definition in GTDB	GCF_900622655	Escherichia_coli_strain_MS14385_genome_assembly,_chromosome:_1.	NZ_LR130555		892174	890369..890440	A	C	interrupted_sequence
Proteobacteria	Escherichia coli	GCF_000784925	Escherichia_coli_strain_ECONIH1,_complete_genome.	NZ_CP009859		3490144	3491911..3491982	S	C	interrupted_sequence
Proteobacteria	Klebsiella pneumoniae	GCF_001022035	Klebsiella_pneumoniae_strain_CAV1392,_complete_genome.	NZ_CP011578		184122	185956..186030	S	E	canonical
Proteobacteria	Klebsiella pneumoniae	GCF_001022035	Klebsiella_pneumoniae_strain_CAV1392,_complete_genome.	NZ_CP011578		284718	286552..286626	S	E	canonical
Proteobacteria	Klebsiella pneumoniae	GCF_001022035	Klebsiella_pneumoniae_strain_CAV1392,_complete_genome.	NZ_CP011578		449683	451517..451591	S	E	canonical
Proteobacteria	Klebsiella pneumoniae	GCF_001022035	Klebsiella_pneumoniae_strain_CAV1392,_complete_genome.	NZ_CP011578		1642292	1640384..1640458	A	E	canonical
Proteobacteria	Klebsiella pneumoniae	GCF_001022035	Klebsiella_pneumoniae_strain_CAV1392,_complete_genome.	NZ_CP011578		4816318	4818152..4818226	S	E	canonical
Proteobacteria	Klebsiella pneumoniae	GCF_001022035	Klebsiella_pneumoniae_strain_CAV1392,_complete_genome.	NZ_CP011578		5268452	5270286..5270360	S	E	canonical
Proteobacteria	Klebsiella pneumoniae	GCF_001022035	Klebsiella_pneumoniae_strain_CAV1392_plasmid_pCAV1392-131,_complete_sequence.	NZ_CP011577		91076	89168..89242	A	E	canonical
Proteobacteria	Klebsiella pneumoniae	GCF_001022035	Klebsiella_pneumoniae_strain_CAV1392_plasmid_pCAV1392-50,_complete_sequence.	NZ_CP011576		11323	9416..9490	A	E	canonical
Proteobacteria	Enterobacter asburiae	GCF_001022095	Enterobacter_asburiae_strain_CAV1043,_complete_genome.	NZ_CP011591		1037446	1035539..1035613	A	E	canonical
Proteobacteria	Enterobacter asburiae	GCF_001022095	Enterobacter_asburiae_strain_CAV1043,_complete_genome.	NZ_CP011591		1081718	1083551..1083625	S	E	canonical
Proteobacteria	Klebsiella pneumoniae	GCF_002055765	Klebsiella_pneumoniae_strain_AR_0117,_complete_genome.	NZ_CP020061		1717261	1714993..1715079	A	A	canonical
Proteobacteria	Klebsiella pneumoniae	GCF_002055765	Klebsiella_pneumoniae_strain_AR_0117_plasmid_unitig_1,_complete_sequence.	NZ_CP020062		143214	141306..141380	A	E	canonical
Firmicutes	Paenibacillus donghaensis	GCF_002192415	Paenibacillus_donghaensis_strain_KCTC_13049_chromosome,_complete_genome.	NZ_CP021780		106725	108500..108575	S	D	canonical
Firmicutes	Paenibacillus donghaensis	GCF_002192415	Paenibacillus_donghaensis_strain_KCTC_13049_chromosome,_complete_genome.	NZ_CP021780		155796	158333..158417	S	B	interrupted_sequence
Firmicutes	Paenibacillus donghaensis	GCF_002192415	Paenibacillus_donghaensis_strain_KCTC_13049_chromosome,_complete_genome.	NZ_CP021780		179619	181394..181469	S	D	canonical
Firmicutes	Paenibacillus donghaensis	GCF_002192415	Paenibacillus_donghaensis_strain_KCTC_13049_chromosome,_complete_genome.	NZ_CP021780		665793	667568..667643	S	D	canonical
Firmicutes	Paenibacillus donghaensis	GCF_002192415	Paenibacillus_donghaensis_strain_KCTC_13049_chromosome,_complete_genome.	NZ_CP021780		Not detected	1408888..1408960	S	-	-
Firmicutes	Paenibacillus donghaensis	GCF_002192415	Paenibacillus_donghaensis_strain_KCTC_13049_chromosome,_complete_genome.	NZ_CP021780		1920999	1918387..1918471	A	B	interrupted_sequence
Firmicutes	Paenibacillus donghaensis	GCF_002192415	Paenibacillus_donghaensis_strain_KCTC_13049_chromosome,_complete_genome.	NZ_CP021780		Not detected	4405468..4405540	A	-	-
Firmicutes	Paenibacillus donghaensis	GCF_002192415	Paenibacillus_donghaensis_strain_KCTC_13049_chromosome,_complete_genome.	NZ_CP021780		Not detected	7314362..7314434	S	-	-
Firmicutes	Paenibacillus donghaensis	GCF_002192415	Paenibacillus_donghaensis_strain_KCTC_13049_chromosome,_complete_genome.	NZ_CP021780		7752656	7754431..7754506	S	D	canonical
Firmicutes	Paenibacillus donghaensis	GCF_002192415	Paenibacillus_donghaensis_strain_KCTC_13049_chromosome,_complete_genome.	NZ_CP021780		Not detected	7787245..7787317	S	-	-
Firmicutes	Paenibacillus donghaensis	GCF_002192415	Paenibacillus_donghaensis_strain_KCTC_13049_chromosome,_complete_genome.	NZ_CP021780		8154131	8156671..8156755	S	B	interrupted_sequence
Firmicutes	Streptococcus agalactiae	GCF_002197365	Streptococcus_agalactiae_strain_SG-M6_chromosome,_complete_genome.	NZ_CP021869		714346	716135..716200	S	C	short_orf
Firmicutes	Streptococcus agalactiae	GCF_002197365	Streptococcus_agalactiae_strain_SG-M6_chromosome,_complete_genome.	NZ_CP021869		882161	883950..884015	S	C	short_orf
Firmicutes	Streptococcus agalactiae	GCF_002197365	Streptococcus_agalactiae_strain_SG-M6_chromosome,_complete_genome.	NZ_CP021869		1212998	1211144..1211209	A	C	short_orf
Firmicutes	Streptococcus agalactiae	GCF_002197365	Streptococcus_agalactiae_strain_SG-M6_chromosome,_complete_genome.	NZ_CP021869		1228899	1227045..1227110	A	C	short_orf
Proteobacteria	Escherichia coli	GCF_002201835	Escherichia_coli_strain_AR_0137_chromosome,_complete_genome.	NZ_CP021879		613976	611708..611794	A	A	canonical
Proteobacteria	Escherichia coli	GCF_002201835	Escherichia_coli_strain_AR_0137_chromosome,_complete_genome.	NZ_CP021879		768641	766373..766459	A	A	canonical
Proteobacteria	Escherichia coli	GCF_002201835	Escherichia_coli_strain_AR_0137_chromosome,_complete_genome.	NZ_CP021879		1998353	2000535..2000621	S	A	canonical
Proteobacteria	Escherichia coli	GCF_002201835	Escherichia_coli_strain_AR_0137_chromosome,_complete_genome.	NZ_CP021879		3272456	3270188..3270274	A	A	canonical
Proteobacteria	Escherichia coli	GCF_002201835	Escherichia_coli_strain_AR_0137_plasmid_tig00001145_pilon,_complete_sequence.	NZ_CP021881		54670	52763..52837	A	E	canonical
Proteobacteria	Vibrio vulnificus	GCF_002204915	Vibrio_vulnificus_strain_FORC_037_chromosome_I,_complete_sequence.	NZ_CP016321		133356	135171..135243	S	C	canonical
Proteobacteria	Vibrio vulnificus	GCF_002204915	Vibrio_vulnificus_strain_FORC_037_chromosome_I,_complete_sequence.	NZ_CP016321		640265	642080..642152	S	C	canonical
Proteobacteria	Vibrio vulnificus	GCF_002204915	Vibrio_vulnificus_strain_FORC_037_chromosome_I,_complete_sequence.	NZ_CP016321		2646699	2644812..2644884	A	C	canonical
Proteobacteria	Citrobacter freundii	GCF_002211705	Citrobacter_freundii_strain_705SK3_chromosome,_complete_genome.	NZ_CP022151		4691314	4693496..4693582	S	A	canonical
Proteobacteria	Citrobacter freundii	GCF_002211705	Citrobacter_freundii_strain_705SK3_chromosome,_complete_genome.	NZ_CP022151		4701493	4703675..4703761	S	A	canonical
Myxococcota	Melittangium boletus	GCF_002305855	Melittangium_boletus_DSM_14713_chromosome,_complete_genome.	NZ_CP022163		Not detected	1350731..1350807	A	F(g2-g5)	interrupted_sequence
Proteobacteria	Xenorhabdus bovienii	GCF_000027225	Xenorhabdus_bovienii_SS-2004_chromosome,_complete_genome.	NC_013892		1435916	1438006..1438082	S	CL1A	short_orf
Desulfobacterota	Desulfobacter postgatei	GCF_000233695	Xenorhabdus_bovienii_SS-2004_chromosome,_complete_genome.	NC_013892		Not detected	2154..2303	S	-	-
Desulfobacterota	Desulfobacter postgatei	GCF_000233695	Xenorhabdus_bovienii_SS-2004_chromosome,_complete_genome.	NC_013892		Not detected	8274..8423	S	-	-
Desulfobacterota	Desulfobacter postgatei	GCF_000233695	Xenorhabdus_bovienii_SS-2004_chromosome,_complete_genome.	NC_013892		Not detected	11779..11928	S	-	-
Desulfobacterota	Desulfobacter postgatei	GCF_000233695	Desulfobacter_postgatei_2ac9_chromosome,_whole_genome_shotgun_sequence.	NZ_CM001488		146892	145028..145103	A	D	canonical
Desulfobacterota	Desulfobacter postgatei	GCF_000233695	Desulfobacter_postgatei_2ac9_chromosome,_whole_genome_shotgun_sequence.	NZ_CM001488		Not detected	379818..379967	S	-	-
Desulfobacterota	Desulfobacter postgatei	GCF_000233695	Desulfobacter_postgatei_2ac9_chromosome,_whole_genome_shotgun_sequence.	NZ_CM001488		Not detected	864787..864936	S	-	-
Desulfobacterota	Desulfobacter postgatei	GCF_000233695	Desulfobacter_postgatei_2ac9_chromosome,_whole_genome_shotgun_sequence.	NZ_CM001488		1426549	1428338..1428413	S	D	canonical
Desulfobacterota	Desulfobacter postgatei	GCF_000233695	Desulfobacter_postgatei_2ac9_chromosome,_whole_genome_shotgun_sequence.	NZ_CM001488		Not detected	1584481..1584630	A	-	-
Desulfobacterota	Desulfobacter postgatei	GCF_000233695	Desulfobacter_postgatei_2ac9_chromosome,_whole_genome_shotgun_sequence.	NZ_CM001488		Not detected	1589173..1589322	A	-	-
Desulfobacterota	Desulfobacter postgatei	GCF_000233695	Desulfobacter_postgatei_2ac9_chromosome,_whole_genome_shotgun_sequence.	NZ_CM001488		1725215	1727004..1727079	S	D	canonical
Desulfobacterota	Desulfobacter postgatei	GCF_000233695	Desulfobacter_postgatei_2ac9_chromosome,_whole_genome_shotgun_sequence.	NZ_CM001488		Not detected	2147699..2147848	S	-	-
Desulfobacterota	Desulfobacter postgatei	GCF_000233695	Desulfobacter_postgatei_2ac9_chromosome,_whole_genome_shotgun_sequence.	NZ_CM001488		Not detected	2268369..2268518	A	-	-
Desulfobacterota	Desulfobacter postgatei	GCF_000233695	Desulfobacter_postgatei_2ac9_chromosome,_whole_genome_shotgun_sequence.	NZ_CM001488		2385078	2386867..2386942	S	D	canonical
Desulfobacterota	Desulfobacter postgatei	GCF_000233695	Desulfobacter_postgatei_2ac9_chromosome,_whole_genome_shotgun_sequence.	NZ_CM001488		Not detected	2511628..2511777	S	-	-
Desulfobacterota	Desulfobacter postgatei	GCF_000233695	Desulfobacter_postgatei_2ac9_chromosome,_whole_genome_shotgun_sequence.	NZ_CM001488		2700656	2698453..2698527	A	E	canonical
Desulfobacterota	Desulfobacter postgatei	GCF_000233695	Desulfobacter_postgatei_2ac9_chromosome,_whole_genome_shotgun_sequence.	NZ_CM001488		2943664	2945453..2945528	S	D	canonical
Desulfobacterota	Desulfobacter postgatei	GCF_000233695	Desulfobacter_postgatei_2ac9_chromosome,_whole_genome_shotgun_sequence.	NZ_CM001488		3186172	3188006..3188155	S	F(g2-g5)	canonical
Desulfobacterota	Desulfobacter postgatei	GCF_000233695	Desulfobacter_postgatei_2ac9_chromosome,_whole_genome_shotgun_sequence.	NZ_CM001488		Not detected	3292483..3292558	A	D	short_orf
Desulfobacterota	Desulfobacter postgatei	GCF_000233695	Desulfobacter_postgatei_2ac9_chromosome,_whole_genome_shotgun_sequence.	NZ_CM001488		Not detected	3786935..3787084	A	-	-
Desulfobacterota	Desulfobacter postgatei	GCF_000233695	Desulfobacter_postgatei_2ac9_chromosome,_whole_genome_shotgun_sequence.	NZ_CM001488		Not detected	3973457..3973528	A	-	-
Firmicutes_B	Dehalobacterium formicoaceticum	GCF_002224645	Dehalobacterium_formicoaceticum_strain_DMC_chromosome,_complete_genome.	NZ_CP022121		1819042	1820888..1820960	S	E	canonical
Firmicutes_B	Dehalobacterium formicoaceticum	GCF_002224645	Dehalobacterium_formicoaceticum_strain_DMC_chromosome,_complete_genome.	NZ_CP022121		2366102	2367948..2368020	S	E	canonical
None	No definition in GTDB	GCF_003031325	Klebsiella_pneumoniae_strain_NH25_chromosome,_complete_genome.	NZ_CP024874		1845237	1843330..1843404	A	E	canonical
None	No definition in GTDB	GCF_003031325	Klebsiella_pneumoniae_strain_NH25_chromosome,_complete_genome.	NZ_CP024874		1919843	1917936..1918010	A	E	canonical
None	No definition in GTDB	GCF_003031325	Klebsiella_pneumoniae_strain_NH25_chromosome,_complete_genome.	NZ_CP024874		2147740	2149573..2149647	S	E	canonical
None	No definition in GTDB	GCF_003031325	Klebsiella_pneumoniae_strain_NH25_plasmid_pNH25.1,_complete_sequence.	NZ_CP024875		184935	183028..183102	A	E	canonical
None	No definition in GTDB	GCF_003031325	Klebsiella_pneumoniae_strain_NH25_plasmid_pNH25.2,_complete_sequence.	NZ_CP024876		82196	80289..80363	A	E	canonical
Proteobacteria	Novosphingobium aromaticivorans	GCF_000013325	Novosphingobium_aromaticivorans_DSM_12444,_complete_genome.	NC_007794		2336920	2334344..2334429	A	ML	canonical
Proteobacteria	Novosphingobium aromaticivorans	GCF_000013325	Novosphingobium_aromaticivorans_DSM_12444_plasmid_pNL1,_complete_sequence.	NC_009426		99693	102184..102269	S	ML	canonical
Proteobacteria	Novosphingobium aromaticivorans	GCF_000013325	Novosphingobium_aromaticivorans_DSM_12444_plasmid_pNL1,_complete_sequence.	NC_009426		110421	112883..112967	S	ML	canonical
Proteobacteria	Magnetococcus marinus	GCF_000014865	Magnetococcus_marinus_MC-1,_complete_genome.	NC_008576		785709	787493..787568	S	D	canonical
Proteobacteria	Magnetococcus marinus	GCF_000014865	Magnetococcus_marinus_MC-1,_complete_genome.	NC_008576		Not detected	1073161..1073233	S	-	-
Proteobacteria	Magnetococcus marinus	GCF_000014865	Magnetococcus_marinus_MC-1,_complete_genome.	NC_008576		Not detected	1415152..1415227	S	D	canonical
Proteobacteria	Magnetococcus marinus	GCF_000014865	Magnetococcus_marinus_MC-1,_complete_genome.	NC_008576		2457632	2455773..2455848	A	D	canonical
Proteobacteria	Magnetococcus marinus	GCF_000014865	Magnetococcus_marinus_MC-1,_complete_genome.	NC_008576		2465972	2463983..2464131	A	F(g2-g5)	canonical
Proteobacteria	Magnetococcus marinus	GCF_000014865	Magnetococcus_marinus_MC-1,_complete_genome.	NC_008576		3417874	3419964..3420040	S	CL1A	interrupted_sequence
Proteobacteria	Magnetococcus marinus	GCF_000014865	Magnetococcus_marinus_MC-1,_complete_genome.	NC_008576		3420042	3422132..3422208	S	CL1A	canonical
Actinobacteriota	No definition in GTDB	GCF_000018005	Frankia_sp._EAN1pec,_complete_genome.	NC_009921		Not detected	1581315..1581389	A	E	canonical
Actinobacteriota	No definition in GTDB	GCF_000018005	Frankia_sp._EAN1pec,_complete_genome.	NC_009921		1651833	1653662..1653736	S	E	canonical
Actinobacteriota	No definition in GTDB	GCF_000018005	Frankia_sp._EAN1pec,_complete_genome.	NC_009921		3393721	3395497..3395571	S	E	canonical
Actinobacteriota	No definition in GTDB	GCF_000018005	Frankia_sp._EAN1pec,_complete_genome.	NC_009921		3445637	3447466..3447540	S	E	canonical
Actinobacteriota	No definition in GTDB	GCF_000018005	Frankia_sp._EAN1pec,_complete_genome.	NC_009921		3488124	3485703..3485804	A	ML	canonical
Actinobacteriota	No definition in GTDB	GCF_000018005	Frankia_sp._EAN1pec,_complete_genome.	NC_009921		3622721	3620818..3620892	A	E	canonical
Actinobacteriota	No definition in GTDB	GCF_000018005	Frankia_sp._EAN1pec,_complete_genome.	NC_009921		4042175	4044132..4044207	S	D	canonical
Actinobacteriota	No definition in GTDB	GCF_000018005	Frankia_sp._EAN1pec,_complete_genome.	NC_009921		4404606	4406443..4406517	S	E	interrupted_sequence
Actinobacteriota	No definition in GTDB	GCF_000018005	Frankia_sp._EAN1pec,_complete_genome.	NC_009921		5212685	5210264..5210365	A	ML	canonical
Actinobacteriota	No definition in GTDB	GCF_000018005	Frankia_sp._EAN1pec,_complete_genome.	NC_009921		Not detected	5491269..5491370	S	ML	canonical
Actinobacteriota	No definition in GTDB	GCF_000018005	Frankia_sp._EAN1pec,_complete_genome.	NC_009921		8194467	8192435..8192510	A	D	canonical
Proteobacteria	Histophilus somni	GCF_000019405	Haemophilus_somnus_2336,_complete_genome.	NC_010519		617494	614920..614996	A	CL1A	canonical
Proteobacteria	Pseudomonas_E putida_E	GCF_000019445	Pseudomonas_putida_W619,_complete_genome.	NC_010501		403201	400713..400789	A	CL1A	canonical
Desulfuromonadota	Geobacter_B daltonii	GCF_000022265	Geobacter_daltonii_FRC-32,_complete_genome.	NC_011979		1082504	1084334..1084403	S	C	canonical
Firmicutes	Parageobacillus toebii	GCF_000023385	Geobacillus_sp._WCH70,_complete_genome.	NC_012793		537254	539070..539140	S	C	canonical
Firmicutes	Parageobacillus toebii	GCF_000023385	Geobacillus_sp._WCH70,_complete_genome.	NC_012793		1239063	1241757..1241851	S	B	canonical
Firmicutes	Parageobacillus toebii	GCF_000023385	Geobacillus_sp._WCH70,_complete_genome.	NC_012793		1803525	1801642..1801712	A	C	canonical
Proteobacteria	Escherichia coli	GCF_000026285	Escherichia_coli_S88_chromosome,_complete_genome.	NC_011742		4643206	4641434..4641505	A	C	interrupted_sequence
Proteobacteria	Escherichia coli	GCF_000026305	Escherichia_coli_ED1a_chromosome,_complete_genome.	NC_011745		337805	339550..339627	S	D	canonical
Proteobacteria	Escherichia coli	GCF_000026305	Escherichia_coli_ED1a_chromosome,_complete_genome.	NC_011745		3405119	3406820..3406891	S	C	interrupted_sequence
Proteobacteria	Escherichia coli	GCF_000026305	Escherichia_coli_ED1a_chromosome,_complete_genome.	NC_011745		3507241	3504973..3505059	A	A	canonical
Proteobacteria	Escherichia coli	GCF_000026305	Escherichia_coli_ED1a_chromosome,_complete_genome.	NC_011745		4847775	4849520..4849597	S	D	canonical
Proteobacteria	Escherichia coli	GCF_000026305	Escherichia_coli_ED1a_chromosome,_complete_genome.	NC_011745		5081741	5083923..5084009	S	A	canonical
Proteobacteria	Pseudoxanthomonas_A spadix	GCF_000233915	Pseudoxanthomonas_spadix_BD-a59,_complete_genome.	NC_016147		269540	271413..271487	S	C	canonical
Firmicutes	Streptococcus parasanguinis	GCF_000262145	Pseudoxanthomonas_spadix_BD-a59,_complete_genome.	NC_016147		Not detected	1109645..1109710	A	-	-
Firmicutes	Halobacillus halophilus	GCF_000284515	Halobacillus_halophilus_DSM_2266_complete_genome.	NC_017668		233811	231103..231264	A	B	canonical
Firmicutes	Halobacillus halophilus	GCF_000284515	Halobacillus_halophilus_DSM_2266_complete_genome.	NC_017668		674938	677485..677570	S	B	canonical
Firmicutes	Halobacillus halophilus	GCF_000284515	Halobacillus_halophilus_DSM_2266_complete_genome.	NC_017668		1504388	1506935..1507020	S	B	canonical
Firmicutes	Halobacillus halophilus	GCF_000284515	Halobacillus_halophilus_DSM_2266_complete_genome.	NC_017668		1510284	1512831..1512916	S	B	canonical
Firmicutes	Halobacillus halophilus	GCF_000284515	Halobacillus_halophilus_DSM_2266_complete_genome.	NC_017668		1529256	1531803..1531888	S	B	canonical
Proteobacteria	Escherichia coli	GCF_000299475	Escherichia_coli_O104:H4_str._2009EL-2071,_complete_genome.	NC_018661		919848	917580..917666	A	A	canonical
Proteobacteria	Escherichia coli	GCF_000299475	Escherichia_coli_O104:H4_str._2009EL-2071,_complete_genome.	NC_018661		4596608	4594340..4594426	A	A	canonical
Proteobacteria	Escherichia coli	GCF_000299475	Escherichia_coli_O104:H4_str._2009EL-2071,_complete_genome.	NC_018661		4792579	4794761..4794847	S	A	canonical
Proteobacteria	Escherichia coli	GCF_000299475	Escherichia_coli_O104:H4_str._2009EL-2071,_complete_genome.	NC_018661		4819456	4817188..4817274	A	A	canonical
Proteobacteria	Escherichia coli	GCF_000299475	Escherichia_coli_O104:H4_str._2009EL-2071_plasmid_pAA-09EL71,_complete_sequence.	NC_018662		Not detected	49584..49670	A	A	canonical
Firmicutes_A	Peptoclostridium_A acidaminophilum	GCF_000597865	Peptoclostridium_acidaminophilum_DSM_3953_chromosome,_complete_genome.	NZ_CP007452		295598	297436..297532	S	E	short_orf
Firmicutes_A	Peptoclostridium_A acidaminophilum	GCF_000597865	Peptoclostridium_acidaminophilum_DSM_3953_chromosome,_complete_genome.	NZ_CP007452		802516	804328..804429	S	C	canonical
Firmicutes_A	Peptoclostridium_A acidaminophilum	GCF_000597865	Peptoclostridium_acidaminophilum_DSM_3953_chromosome,_complete_genome.	NZ_CP007452		804354	806131..806206	S	D	canonical
Firmicutes_A	Peptoclostridium_A acidaminophilum	GCF_000597865	Peptoclostridium_acidaminophilum_DSM_3953_chromosome,_complete_genome.	NZ_CP007452		1800720	1798868..1798943	A	D	canonical
Firmicutes_A	Peptoclostridium_A acidaminophilum	GCF_000597865	Peptoclostridium_acidaminophilum_DSM_3953_chromosome,_complete_genome.	NZ_CP007452		1802558	1800645..1800746	A	C	canonical
Firmicutes_A	Peptoclostridium_A acidaminophilum	GCF_000597865	Peptoclostridium_acidaminophilum_DSM_3953_plasmid_EAL2_808p,_complete_sequence.	NZ_CP007453		143746	145557..145658	S	C	canonical
Firmicutes_A	Peptoclostridium_A acidaminophilum	GCF_000597865	Peptoclostridium_acidaminophilum_DSM_3953_plasmid_EAL2_808p,_complete_sequence.	NZ_CP007453		145583	147360..147435	S	D	canonical
Firmicutes_A	Peptoclostridium_A acidaminophilum	GCF_000597865	Peptoclostridium_acidaminophilum_DSM_3953_plasmid_EAL2_808p,_complete_sequence.	NZ_CP007453		444513	446326..446427	S	C	canonical
Firmicutes_A	Peptoclostridium_A acidaminophilum	GCF_000597865	Peptoclostridium_acidaminophilum_DSM_3953_plasmid_EAL2_808p,_complete_sequence.	NZ_CP007453		446352	448129..448204	S	D	canonical
Firmicutes_A	Peptoclostridium_A acidaminophilum	GCF_000597865	Peptoclostridium_acidaminophilum_DSM_3953_plasmid_EAL2_808p,_complete_sequence.	NZ_CP007453		525922	524057..524137	A	Unclassified	canonical
Proteobacteria	Escherichia coli	GCF_000671295	Escherichia_coli_O145:H28_str._RM12581,_complete_genome.	NZ_CP007136		3868215	3865808..3865899	A	ML	interrupted_sequence
Proteobacteria	Klebsiella_A michiganensis_A	GCF_000714655	Klebsiella_oxytoca_KONIH1,_complete_genome.	NZ_CP008788		659742	657474..657560	A	A	canonical
Proteobacteria	Klebsiella_A michiganensis_A	GCF_000714655	Klebsiella_oxytoca_KONIH1,_complete_genome.	NZ_CP008788		5300033	5297765..5297851	A	A	canonical
Proteobacteria	Klebsiella_A michiganensis_A	GCF_000714655	Klebsiella_oxytoca_KONIH1_plasmid_pKOX-137,_complete_sequence.	NZ_CP008789		117564	115657..115731	A	E	canonical
Proteobacteria	Klebsiella_A michiganensis_A	GCF_000714655	Klebsiella_oxytoca_KONIH1_plasmid_pKOX-86d,_complete_sequence.	NZ_CP008790		142870	140895..140964	A	C	canonical
Proteobacteria	Klebsiella_A michiganensis_A	GCF_000714655	Klebsiella_oxytoca_KONIH1_plasmid_pKPC-727,_complete_sequence.	NZ_CP008791		44249	41981..42067	A	A	canonical
Proteobacteria	Klebsiella pneumoniae	GCF_000733255	Klebsiella_pneumoniae_subsp._pneumoniae_PittNDM01,_complete_genome.	NZ_CP006798		59522	61356..61430	S	E	canonical
Proteobacteria	Klebsiella pneumoniae	GCF_000733255	Klebsiella_pneumoniae_subsp._pneumoniae_PittNDM01,_complete_genome.	NZ_CP006798		255639	257473..257547	S	E	canonical
Proteobacteria	Klebsiella pneumoniae	GCF_000733255	Klebsiella_pneumoniae_subsp._pneumoniae_PittNDM01,_complete_genome.	NZ_CP006798		1500952	1499044..1499118	A	E	canonical
Proteobacteria	Klebsiella pneumoniae	GCF_000733255	Klebsiella_pneumoniae_subsp._pneumoniae_PittNDM01_plasmid1,_complete_sequence.	NZ_CP006799		113798	111890..111964	A	E	canonical
Proteobacteria	Klebsiella pneumoniae	GCF_000733255	Klebsiella_pneumoniae_subsp._pneumoniae_PittNDM01_plasmid1,_complete_sequence.	NZ_CP006799		259896	257988..258062	A	E	canonical
Proteobacteria	Klebsiella pneumoniae	GCF_000733255	Klebsiella_pneumoniae_subsp._pneumoniae_PittNDM01_plasmid2,_complete_sequence.	NZ_CP006800		20576	18668..18742	A	E	canonical
Proteobacteria	Klebsiella pneumoniae	GCF_000733255	Klebsiella_pneumoniae_subsp._pneumoniae_PittNDM01_plasmid3,_complete_sequence.	NZ_CP006801		18082	19915..19989	S	E	canonical
Proteobacteria	Escherichia coli	GCF_000801185	Escherichia_coli_strain_94-3024,_complete_genome.	NZ_CP009106		656997	654729..654815	A	A	canonical
Proteobacteria	Pseudomonas_E monteilii_B	GCF_000831585	Escherichia_coli_strain_94-3024,_complete_genome.	NZ_CP009106		Not detected	753436..753511	S	-	-
Proteobacteria	Pseudomonas_E monteilii_B	GCF_000831585	Pseudomonas_plecoglossicida_strain_NyZ12,_complete_genome.	NZ_CP010359		1607772	1605895..1605966	A	C	canonical
Proteobacteria	Pseudomonas_E monteilii_B	GCF_000831585	Pseudomonas_plecoglossicida_strain_NyZ12,_complete_genome.	NZ_CP010359		3044235	3042367..3042438	A	C	interrupted_sequence
Proteobacteria	Pseudomonas_E monteilii_B	GCF_000831585	Pseudomonas_plecoglossicida_strain_NyZ12,_complete_genome.	NZ_CP010359		3063128	3061280..3061355	A	D	canonical
Proteobacteria	Pseudomonas_E monteilii_B	GCF_000831585	Pseudomonas_plecoglossicida_strain_NyZ12,_complete_genome.	NZ_CP010359		3519423	3517546..3517617	A	C	canonical
Proteobacteria	Pseudomonas_E monteilii_B	GCF_000831585	Pseudomonas_plecoglossicida_strain_NyZ12,_complete_genome.	NZ_CP010359		4994789	4992955..4993029	A	C	canonical
Proteobacteria	Pseudomonas_E monteilii_B	GCF_000831585	Pseudomonas_plecoglossicida_strain_NyZ12,_complete_genome.	NZ_CP010359		5615032	5616793..5616867	S	C	canonical
Firmicutes_A	No definition in GTDB	GCF_000952975	Peptoniphilus_sp._ING2-D1G_genome_assembly,_chromosome:_I.	NZ_LM997412		Not detected	1496745..1496820	A	C	interrupted_sequence
Proteobacteria	Methylomicrobium_A alcaliphilum	GCF_000968535	Methylomicrobium_alcaliphilum_str._20Z_chromosome,_complete_genome.	NC_016112		2447791	2445905..2445980	A	D	canonical
Proteobacteria	Nitrosomonas communis	GCF_001007935	Nitrosomonas_communis_strain_Nm2,_complete_genome.	NZ_CP011451		262634	264438..264513	S	D	short_orf
Proteobacteria	Nitrosomonas communis	GCF_001007935	Nitrosomonas_communis_strain_Nm2,_complete_genome.	NZ_CP011451		1507892	1509729..1509877	S	F(g2-g5)	canonical
Proteobacteria	Nitrosomonas communis	GCF_001007935	Nitrosomonas_communis_strain_Nm2,_complete_genome.	NZ_CP011451		2314317	2316091..2316171	S	D	interrupted_sequence
Proteobacteria	Nitrosomonas communis	GCF_001007935	Nitrosomonas_communis_strain_Nm2,_complete_genome.	NZ_CP011451		2317272	2319077..2319219	S	D	short_orf
Proteobacteria	Escherichia coli	GCF_001021635	Escherichia_coli_APEC_O2-211_chromosome,_complete_genome.	NZ_CP006834		4544121	4541853..4541939	A	A	canonical
Firmicutes	Bacillus_E coagulans_A	GCF_001039495	Bacillus_coagulans_strain_S-lac,_complete_genome.	NZ_CP011939		99475	97580..97656	A	C	canonical
Firmicutes	Bacillus_E coagulans_A	GCF_001039495	Bacillus_coagulans_strain_S-lac,_complete_genome.	NZ_CP011939		571733	569838..569914	A	C	canonical
Firmicutes	Bacillus_E coagulans_A	GCF_001039495	Bacillus_coagulans_strain_S-lac,_complete_genome.	NZ_CP011939		1386994	1388813..1388889	S	C	canonical
Firmicutes	Bacillus_E coagulans_A	GCF_001039495	Bacillus_coagulans_strain_S-lac,_complete_genome.	NZ_CP011939		1742033	1743852..1743928	S	C	canonical
Firmicutes	Bacillus_E coagulans_A	GCF_001039495	Bacillus_coagulans_strain_S-lac,_complete_genome.	NZ_CP011939		2273811	2275638..2275714	S	C	canonical
Firmicutes	Bacillus_E coagulans_A	GCF_001039495	Bacillus_coagulans_strain_S-lac,_complete_genome.	NZ_CP011939		2315077	2316896..2316972	S	C	canonical
Firmicutes	Bacillus_E coagulans_A	GCF_001039495	Bacillus_coagulans_strain_S-lac,_complete_genome.	NZ_CP011939		2426289	2428108..2428184	S	C	canonical
Firmicutes	Bacillus_E coagulans_A	GCF_001039495	Bacillus_coagulans_strain_S-lac,_complete_genome.	NZ_CP011939		2832563	2834382..2834458	S	C	canonical
Firmicutes	Bacillus_E coagulans_A	GCF_001039495	Bacillus_coagulans_strain_S-lac,_complete_genome.	NZ_CP011939		2980745	2982564..2982640	S	C	canonical
Firmicutes	Bacillus_E coagulans_A	GCF_001039495	Bacillus_coagulans_strain_S-lac,_complete_genome.	NZ_CP011939		3224829	3222934..3223010	A	C	canonical
Firmicutes	Bacillus_E coagulans_A	GCF_001039495	Bacillus_coagulans_strain_S-lac,_complete_genome.	NZ_CP011939		3340101	3338206..3338282	A	C	canonical
Proteobacteria	Thauera humireducens	GCF_001051995	Thauera_humireducens_strain_SgZ-1,_complete_genome.	NZ_CP014646		1908256	1906417..1906493	A	C	canonical
Proteobacteria	Thauera humireducens	GCF_001051995	Thauera_humireducens_strain_SgZ-1,_complete_genome.	NZ_CP014646		2641199	2639339..2639415	A	C	canonical
Proteobacteria	Thauera humireducens	GCF_001051995	Thauera_humireducens_strain_SgZ-1,_complete_genome.	NZ_CP014646		2940972	2939133..2939209	A	C	canonical
Proteobacteria	Thauera humireducens	GCF_001051995	Thauera_humireducens_strain_SgZ-1,_complete_genome.	NZ_CP014646		3032779	3030919..3030995	A	C	canonical
Proteobacteria	Thauera humireducens	GCF_001051995	Thauera_humireducens_strain_SgZ-1,_complete_genome.	NZ_CP014646		3223434	3220914..3220990	A	CL1A	canonical
Proteobacteria	Escherichia coli	GCF_001280345	Escherichia_coli_strain_SF-468,_complete_genome.	NZ_CP012625		849870	848098..848169	A	C	interrupted_sequence
Bacteroidota	Persicobacter sp1	GCF_001308105	Persicobacter_sp._JZB09,_complete_genome.	NZ_CP012851		16814	14916..15002	A	C	canonical
Bacteroidota	Persicobacter sp1	GCF_001308105	Persicobacter_sp._JZB09,_complete_genome.	NZ_CP012851		101227	99329..99415	A	C	canonical
Bacteroidota	Persicobacter sp1	GCF_001308105	Persicobacter_sp._JZB09,_complete_genome.	NZ_CP012851		143111	141213..141299	A	C	canonical
Bacteroidota	Persicobacter sp1	GCF_001308105	Persicobacter_sp._JZB09,_complete_genome.	NZ_CP012851		487136	485238..485324	A	C	canonical
Bacteroidota	Persicobacter sp1	GCF_001308105	Persicobacter_sp._JZB09,_complete_genome.	NZ_CP012851		Not detected	567674..567748	A	E	interrupted_sequence
Bacteroidota	Persicobacter sp1	GCF_001308105	Persicobacter_sp._JZB09,_complete_genome.	NZ_CP012851		Not detected	676155..676229	S	E	canonical
Bacteroidota	Persicobacter sp1	GCF_001308105	Persicobacter_sp._JZB09,_complete_genome.	NZ_CP012851		Not detected	926614..926688	S	E	interrupted_sequence
Bacteroidota	Persicobacter sp1	GCF_001308105	Persicobacter_sp._JZB09,_complete_genome.	NZ_CP012851		Not detected	1154961..1155035	S	E	canonical
Bacteroidota	Persicobacter sp1	GCF_001308105	Persicobacter_sp._JZB09,_complete_genome.	NZ_CP012851		1236675	1238487..1238573	S	C	canonical
Bacteroidota	Persicobacter sp1	GCF_001308105	Persicobacter_sp._JZB09,_complete_genome.	NZ_CP012851		Not detected	1441746..1441820	S	E	canonical
Bacteroidota	Persicobacter sp1	GCF_001308105	Persicobacter_sp._JZB09,_complete_genome.	NZ_CP012851		1540220	1542032..1542118	S	C	canonical
Bacteroidota	Persicobacter sp1	GCF_001308105	Persicobacter_sp._JZB09,_complete_genome.	NZ_CP012851		Not detected	1641591..1641665	S	E	canonical
Bacteroidota	Persicobacter sp1	GCF_001308105	Persicobacter_sp._JZB09,_complete_genome.	NZ_CP012851		1696814	1698626..1698712	S	C	canonical
Bacteroidota	Persicobacter sp1	GCF_001308105	Persicobacter_sp._JZB09,_complete_genome.	NZ_CP012851		Not detected	2206636..2206710	S	E	canonical
Bacteroidota	Persicobacter sp1	GCF_001308105	Persicobacter_sp._JZB09,_complete_genome.	NZ_CP012851		2248394	2250206..2250292	S	C	canonical
Bacteroidota	Persicobacter sp1	GCF_001308105	Persicobacter_sp._JZB09,_complete_genome.	NZ_CP012851		2283383	2285195..2285281	S	C	canonical
Bacteroidota	Persicobacter sp1	GCF_001308105	Persicobacter_sp._JZB09,_complete_genome.	NZ_CP012851		Not detected	2671444..2671518	A	E	interrupted_sequence
Bacteroidota	Persicobacter sp1	GCF_001308105	Persicobacter_sp._JZB09,_complete_genome.	NZ_CP012851		Not detected	2705181..2705255	A	E	canonical
Bacteroidota	Persicobacter sp1	GCF_001308105	Persicobacter_sp._JZB09,_complete_genome.	NZ_CP012851		2956147	2954249..2954335	A	C	canonical
Bacteroidota	Persicobacter sp1	GCF_001308105	Persicobacter_sp._JZB09,_complete_genome.	NZ_CP012851		Not detected	3155926..3156000	A	E	interrupted_sequence
Bacteroidota	Persicobacter sp1	GCF_001308105	Persicobacter_sp._JZB09,_complete_genome.	NZ_CP012851		3466986	3465088..3465174	A	C	canonical
Bacteroidota	Persicobacter sp1	GCF_001308105	Persicobacter_sp._JZB09,_complete_genome.	NZ_CP012851		3749144	3747246..3747332	A	C	canonical
Bacteroidota	Persicobacter sp1	GCF_001308105	Persicobacter_sp._JZB09,_complete_genome.	NZ_CP012851		Not detected	3750651..3750725	A	E	canonical
Bacteroidota	Persicobacter sp1	GCF_001308105	Persicobacter_sp._JZB09,_complete_genome.	NZ_CP012851		3757807	3755909..3755995	A	C	canonical
Bacteroidota	Persicobacter sp1	GCF_001308105	Persicobacter_sp._JZB09_plasmid_JZB09-Plasmid1,_complete_sequence.	NZ_CP012852		Not detected	110881..110955	S	E	interrupted_sequence
Bacteroidota	Persicobacter sp1	GCF_001308105	Persicobacter_sp._JZB09_plasmid_JZB09-Plasmid1,_complete_sequence.	NZ_CP012852		Not detected	411260..411333	A	E	canonical
Bacteroidota	Persicobacter sp1	GCF_001308105	Persicobacter_sp._JZB09_plasmid_JZB09-Plasmid1,_complete_sequence.	NZ_CP012852		538397	536499..536585	A	C	canonical
Bacteroidota	Persicobacter sp1	GCF_001308105	Persicobacter_sp._JZB09_plasmid_JZB09-Plasmid1,_complete_sequence.	NZ_CP012852		Not detected	844820..844894	A	E	canonical
Bacteroidota	Persicobacter sp1	GCF_001308105	Persicobacter_sp._JZB09_plasmid_JZB09-Plasmid1,_complete_sequence.	NZ_CP012852		1053484	1051603..1051678	A	D	canonical
Bacteroidota	Persicobacter sp1	GCF_001308105	Persicobacter_sp._JZB09_plasmid_JZB09-Plasmid1,_complete_sequence.	NZ_CP012852		Not detected	1274664..1274738	S	E	canonical
Bacteroidota	Persicobacter sp1	GCF_001308105	Persicobacter_sp._JZB09_plasmid_JZB09-Plasmid2,_complete_sequence.	NZ_CP012860		79532	81344..81430	S	C	canonical
Bacteroidota	Persicobacter sp1	GCF_001308105	Persicobacter_sp._JZB09_plasmid_JZB09-Plasmid2,_complete_sequence.	NZ_CP012860		Not detected	139203..139277	S	E	interrupted_sequence
Bacteroidota	Persicobacter sp1	GCF_001308105	Persicobacter_sp._JZB09_plasmid_JZB09-Plasmid2,_complete_sequence.	NZ_CP012860		Not detected	572278..572352	A	E	canonical
Bacteroidota	Persicobacter sp1	GCF_001308105	Persicobacter_sp._JZB09_plasmid_JZB09-Plasmid2,_complete_sequence.	NZ_CP012860		829609	827711..827797	A	C	canonical
Bacteroidota	Persicobacter sp1	GCF_001308105	Persicobacter_sp._JZB09_plasmid_JZB09-Plasmid2,_complete_sequence.	NZ_CP012860		Not detected	854830..854904	A	E	canonical
Bacteroidota	Persicobacter sp1	GCF_001308105	Persicobacter_sp._JZB09_plasmid_JZB09-Plasmid2,_complete_sequence.	NZ_CP012860		Not detected	856870..856944	A	E	interrupted_sequence
Bacteroidota	Persicobacter sp1	GCF_001308105	Persicobacter_sp._JZB09_plasmid_JZB09-Plasmid3,_complete_sequence.	NZ_CP012861		Not detected	471244..471317	S	E	canonical
Bacteroidota	Persicobacter sp1	GCF_001308105	Persicobacter_sp._JZB09_plasmid_JZB09-Plasmid3,_complete_sequence.	NZ_CP012861		Not detected	605427..605501	A	E	canonical
Bacteroidota	Persicobacter sp1	GCF_001308105	Persicobacter_sp._JZB09_plasmid_JZB09-Plasmid4,_complete_sequence.	NZ_CP012862		66346	64396..64470	A	E	canonical
Bacteroidota	Persicobacter sp1	GCF_001308105	Persicobacter_sp._JZB09_plasmid_JZB09-Plasmid4,_complete_sequence.	NZ_CP012862		110329	108358..108432	A	E	interrupted_sequence
Bacteroidota	Persicobacter sp1	GCF_001308105	Persicobacter_sp._JZB09_plasmid_JZB09-Plasmid4,_complete_sequence.	NZ_CP012862		Not detected	192113..192192	S	-	-
Bacteroidota	Persicobacter sp1	GCF_001308105	Persicobacter_sp._JZB09_plasmid_JZB09-Plasmid4,_complete_sequence.	NZ_CP012862		195800	197552..197636	S	C	canonical
Bacteroidota	Persicobacter sp1	GCF_001308105	Persicobacter_sp._JZB09_plasmid_JZB09-Plasmid5,_complete_sequence.	NZ_CP012863		Not detected	214948..215022	S	E	interrupted_sequence
Bacteroidota	Persicobacter sp1	GCF_001308105	Persicobacter_sp._JZB09_plasmid_JZB09-Plasmid5,_complete_sequence.	NZ_CP012863		Not detected	17920..17999	S	-	-
Bacteroidota	Persicobacter sp1	GCF_001308105	Persicobacter_sp._JZB09_plasmid_JZB09-Plasmid8,_complete_sequence.	NZ_CP012866		17998	19788..19863	S	D	canonical
Bacteroidota	Persicobacter sp1	GCF_001308105	Persicobacter_sp._JZB09_plasmid_JZB09-Plasmid8,_complete_sequence.	NZ_CP012866		Not detected	55411..55485	S	E	interrupted_sequence
Proteobacteria	Escherichia coli	GCF_001420955	Escherichia_coli_strain_2009C-3133,_complete_genome.	NZ_CP013025		Not detected	1698372..1698447	A	D	canonical
Proteobacteria	Escherichia coli	GCF_001420955	Escherichia_coli_strain_2009C-3133_plasmid_unnamed3,_complete_sequence.	NZ_CP013027		19615	17347..17433	A	A	canonical
Proteobacteria	Sphingopyxis granuli	GCF_001559015	Sphingopyxis_granuli_strain_TFA,_complete_genome.	NZ_CP012199		2756997	2754427..2754513	A	ML	canonical
Proteobacteria	Escherichia coli	GCF_001618345	Escherichia_coli_strain_Ecol_745,_complete_genome.	NZ_CP015074		691096	688828..688914	A	A	canonical
Proteobacteria	Escherichia coli	GCF_001618345	Escherichia_coli_strain_Ecol_745,_complete_genome.	NZ_CP015074		1525514	1527696..1527782	S	A	canonical
Proteobacteria	Escherichia coli	GCF_001618345	Escherichia_coli_strain_Ecol_745,_complete_genome.	NZ_CP015074		1549705	1551887..1551973	S	A	canonical
Proteobacteria	Escherichia coli	GCF_001618365	Escherichia_coli_strain_Ecol_448,_complete_genome.	NZ_CP015076		2695640	2693372..2693458	A	A	canonical
Proteobacteria	Escherichia coli	GCF_001618365	Escherichia_coli_strain_Ecol_448,_complete_genome.	NZ_CP015076		2719831	2717563..2717649	A	A	canonical
Proteobacteria	Escherichia coli	GCF_001618365	Escherichia_coli_strain_Ecol_448,_complete_genome.	NZ_CP015076		3568778	3566510..3566596	A	A	canonical
Proteobacteria	Klebsiella pneumoniae	GCF_001644765	Klebsiella_pneumoniae_strain_SKGH01_chromosome,_complete_genome.	NZ_CP015500		838512	840344..840418	S	E	canonical
Proteobacteria	Klebsiella pneumoniae	GCF_001644765	Klebsiella_pneumoniae_strain_SKGH01_chromosome,_complete_genome.	NZ_CP015500		1762771	1764604..1764678	S	E	canonical
Proteobacteria	Klebsiella pneumoniae	GCF_001644765	Klebsiella_pneumoniae_strain_SKGH01_chromosome,_complete_genome.	NZ_CP015500		2390422	2392321..2392390	S	C	canonical
Proteobacteria	Klebsiella pneumoniae	GCF_001644765	Klebsiella_pneumoniae_strain_SKGH01_chromosome,_complete_genome.	NZ_CP015500		2917057	2915150..2915224	A	E	canonical
Proteobacteria	Klebsiella pneumoniae	GCF_001644765	Klebsiella_pneumoniae_strain_SKGH01_plasmid_unnamed_1,_complete_sequence.	NZ_CP015501		9955	11782..11853	S	E	canonical
Proteobacteria	Klebsiella pneumoniae	GCF_001644765	Klebsiella_pneumoniae_strain_SKGH01_plasmid_unnamed_1,_complete_sequence.	NZ_CP015501		71152	69245..69319	A	E	canonical
Proteobacteria	Klebsiella pneumoniae	GCF_001644765	Klebsiella_pneumoniae_strain_SKGH01_plasmid_unnamed_1,_complete_sequence.	NZ_CP015501		111627	113809..113895	S	A	canonical
Proteobacteria	Klebsiella pneumoniae	GCF_001644765	Klebsiella_pneumoniae_strain_SKGH01_plasmid_unnamed_1,_complete_sequence.	NZ_CP015501		158379	160212..160286	S	E	canonical
Proteobacteria	Klebsiella pneumoniae	GCF_001644765	Klebsiella_pneumoniae_strain_SKGH01_plasmid_unnamed_1,_complete_sequence.	NZ_CP015501		264471	262203..262289	A	A	canonical
Proteobacteria	Klebsiella pneumoniae	GCF_001644765	Klebsiella_pneumoniae_strain_SKGH01_plasmid_unnamed_2,_complete_sequence.	NZ_CP015502		93216	95115..95184	S	C	canonical
Proteobacteria	Klebsiella pneumoniae	GCF_001644765	Klebsiella_pneumoniae_strain_SKGH01_plasmid_unnamed_3,_complete_sequence.	NZ_CP015503		57724	59623..59692	S	C	canonical
Proteobacteria	Klebsiella pneumoniae	GCF_001644765	Klebsiella_pneumoniae_strain_SKGH01_plasmid_unnamed_3,_complete_sequence.	NZ_CP015503		78999	76658..76734	A	CL1A	canonical
Proteobacteria	Marinobacterium_A aestuarii	GCF_001651805	Marinobacterium_aestuarii_strain_ST58-10,_complete_genome.	NZ_CP015839		Not detected	1248268..1248339	S	C	canonical
Proteobacteria	Marinobacterium_A aestuarii	GCF_001651805	Marinobacterium_aestuarii_strain_ST58-10,_complete_genome.	NZ_CP015839		1571692	1569421..1569507	A	A	canonical
Proteobacteria	Marinobacterium_A aestuarii	GCF_001651805	Marinobacterium_aestuarii_strain_ST58-10,_complete_genome.	NZ_CP015839		3649578	3647307..3647393	A	A	canonical
Proteobacteria	Vibrio vulnificus_A	GCF_001675245	Vibrio_vulnificus_strain_FORC_017_chromosome_2,_complete_sequence.	NZ_CP012740		796252	798333..798409	S	CL1A	canonical
Firmicutes	Staphylococcus pseudintermedius	GCF_001682335	Staphylococcus_pseudintermedius_strain_NA45,_complete_genome.	NZ_CP016072		391652	393438..393514	S	C	short_orf
Firmicutes	Staphylococcus pseudintermedius	GCF_001682335	Staphylococcus_pseudintermedius_strain_NA45,_complete_genome.	NZ_CP016072		536222	538013..538089	S	C	canonical
Firmicutes	Staphylococcus pseudintermedius	GCF_001682335	Staphylococcus_pseudintermedius_strain_NA45,_complete_genome.	NZ_CP016072		746607	748394..748470	S	C	short_orf
Firmicutes	Staphylococcus pseudintermedius	GCF_001682335	Staphylococcus_pseudintermedius_strain_NA45,_complete_genome.	NZ_CP016072		814156	815948..816024	S	C	canonical
Firmicutes	Staphylococcus pseudintermedius	GCF_001682335	Staphylococcus_pseudintermedius_strain_NA45,_complete_genome.	NZ_CP016072		1087629	1089421..1089497	S	C	canonical
Firmicutes	Staphylococcus pseudintermedius	GCF_001682335	Staphylococcus_pseudintermedius_strain_NA45,_complete_genome.	NZ_CP016072		1164040	1165833..1165909	S	C	interrupted_sequence
Firmicutes	Staphylococcus pseudintermedius	GCF_001682335	Staphylococcus_pseudintermedius_strain_NA45,_complete_genome.	NZ_CP016072		1187494	1189284..1189360	S	C	canonical
Firmicutes	Staphylococcus pseudintermedius	GCF_001682335	Staphylococcus_pseudintermedius_strain_NA45,_complete_genome.	NZ_CP016072		1923904	1922037..1922113	A	C	canonical
Firmicutes	Staphylococcus pseudintermedius	GCF_001682335	Staphylococcus_pseudintermedius_strain_NA45,_complete_genome.	NZ_CP016072		2480373	2478507..2478583	A	C	canonical
Firmicutes	Staphylococcus pseudintermedius	GCF_001682335	Staphylococcus_pseudintermedius_strain_NA45,_complete_genome.	NZ_CP016072		2541951	2540084..2540160	A	C	canonical
Firmicutes	Staphylococcus pseudintermedius	GCF_001682335	Staphylococcus_pseudintermedius_strain_NA45,_complete_genome.	NZ_CP016072		2741867	2740001..2740077	A	C	canonical
Firmicutes	Bacillus_A cereus_AJ	GCF_001721145	Bacillus_cereus_strain_FORC_024,_complete_genome.	NZ_CP012691		1022825	1025106..1025182	S	CL1B	canonical
Firmicutes	Bacillus_A cereus_AJ	GCF_001721145	Bacillus_cereus_strain_FORC_024,_complete_genome.	NZ_CP012691		4016294	4013783..4013879	A	ML	canonical
Proteobacteria	Escherichia coli	GCF_001721525	Escherichia_coli_strain_MS6198,_complete_genome.	NZ_CP015834		3371955	3373722..3373793	S	C	interrupted_sequence
Proteobacteria	Escherichia coli	GCF_001721525	Escherichia_coli_strain_MS6198_plasmid_pMS6198B,_complete_sequence.	NZ_CP015836		76791	74881..74956	A	E	canonical
Proteobacteria	Escherichia coli	GCF_001721525	Escherichia_coli_strain_MS6198_plasmid_pMS6198D,_complete_sequence.	NZ_CP015838		31518	28859..28979	A	ML	canonical
Proteobacteria	Escherichia coli	GCF_001721525	Escherichia_coli_strain_MS6198_plasmid_pMS6198D,_complete_sequence.	NZ_CP015838		32132	34397..34473	S	CL1A	canonical
Firmicutes	Streptococcus suis_M	GCF_001721625	Streptococcus_suis_strain_GZ0565_chromosome,_complete_genome.	NZ_CP017142		880148	882381..882457	S	CL1A	canonical
Firmicutes	Streptococcus suis_M	GCF_001721625	Streptococcus_suis_strain_GZ0565_chromosome,_complete_genome.	NZ_CP017142		886019	888717..888801	S	B	canonical
Proteobacteria	No definition in GTDB	GCF_001758565	Wolbachia_endosymbiont_of_Drosophila_incompta_strain_wInc_Cu_genome.	NZ_CP011148		245744	243829..243927	A	E	canonical
Proteobacteria	No definition in GTDB	GCF_001758565	Wolbachia_endosymbiont_of_Drosophila_incompta_strain_wInc_Cu_genome.	NZ_CP011148		379546	377254..377330	A	CL1A	canonical
Proteobacteria	No definition in GTDB	GCF_001758565	Wolbachia_endosymbiont_of_Drosophila_incompta_strain_wInc_Cu_genome.	NZ_CP011148		488502	486587..486685	A	E	canonical
Proteobacteria	No definition in GTDB	GCF_001758565	Wolbachia_endosymbiont_of_Drosophila_incompta_strain_wInc_Cu_genome.	NZ_CP011148		510393	507558..507656	A	E	canonical
Proteobacteria	No definition in GTDB	GCF_001758565	Wolbachia_endosymbiont_of_Drosophila_incompta_strain_wInc_Cu_genome.	NZ_CP011148		522583	524799..524875	S	CL1A	canonical
Proteobacteria	No definition in GTDB	GCF_001758565	Wolbachia_endosymbiont_of_Drosophila_incompta_strain_wInc_Cu_genome.	NZ_CP011148		582656	584473..584571	S	E	canonical
Proteobacteria	No definition in GTDB	GCF_001758565	Wolbachia_endosymbiont_of_Drosophila_incompta_strain_wInc_Cu_genome.	NZ_CP011148		668936	671152..671228	S	CL1A	canonical
Proteobacteria	No definition in GTDB	GCF_001758565	Wolbachia_endosymbiont_of_Drosophila_incompta_strain_wInc_Cu_genome.	NZ_CP011148		951015	953231..953307	S	CL1A	canonical
Proteobacteria	No definition in GTDB	GCF_001758565	Wolbachia_endosymbiont_of_Drosophila_incompta_strain_wInc_Cu_genome.	NZ_CP011148		1091501	1089208..1089284	A	CL1A	interrupted_sequence
Proteobacteria	Escherichia coli	GCF_001806285	Escherichia_coli_strain_NADC_5570/86-24/6564,_complete_sequence.	NZ_CP017251		2410607	2408208..2408284	A	CL1A	canonical
Proteobacteria	Escherichia coli	GCF_001806285	Escherichia_coli_strain_NADC_5570/86-24/6564_plasmid_pO157,_complete_sequence.	NZ_CP017252		83196	80792..80868	A	CL1A	canonical
Proteobacteria	Escherichia coli	GCF_001886555	Escherichia_coli_strain_MRSN346638_chromosome,_complete_genome.	NZ_CP018115		Not detected	318073..318159	A	A	canonical
Proteobacteria	Escherichia coli	GCF_001886575	Escherichia_coli_strain_MRSN346355_chromosome,_complete_genome.	NZ_CP018121		Not detected	318073..318159	A	A	canonical
Desulfuromonadota	Pelobacter_A acetylenicus	GCF_001888165	Pelobacter_acetylenicus_strain_DSM_3246_chromosome,_complete_genome.	NZ_CP015455		1027521	1029309..1029384	S	D	canonical
Proteobacteria	No definition in GTDB	GCF_001890385	Sphingomonas_sp._JJ-A5,_complete_genome.	NZ_CP018221		Not detected	2626862..2626946	A	ML	canonical
Proteobacteria	No definition in GTDB	GCF_001890385	Sphingomonas_sp._JJ-A5,_complete_genome.	NZ_CP018221		2640894	2638320..2638405	A	ML	canonical
Proteobacteria	No definition in GTDB	GCF_001890385	Sphingomonas_sp._JJ-A5,_complete_genome.	NZ_CP018221		3370984	3373472..3373557	S	ML	canonical
Proteobacteria	No definition in GTDB	GCF_001890385	Sphingomonas_sp._JJ-A5_plasmid_pHSL1,_complete_sequence.	NZ_CP018222		54692	52118..52203	A	ML	canonical
Proteobacteria	No definition in GTDB	GCF_001890385	Sphingomonas_sp._JJ-A5_plasmid_pHSL2,_complete_sequence.	NZ_CP018223		7545	10034..10119	S	ML	canonical
Proteobacteria	Escherichia coli	GCF_001900315	Escherichia_coli_strain_C4,_complete_genome.	NZ_CP010121		4183799	4181910..4181985	A	D	canonical
Proteobacteria	Escherichia coli	GCF_001900395	Escherichia_coli_strain_D8,_complete_genome.	NZ_CP010151		3647748	3649544..3649615	S	C	canonical
Proteobacteria	Escherichia coli	GCF_001900395	Escherichia_coli_strain_D8,_complete_genome.	NZ_CP010151		3672592	3674745..3674831	S	A	interrupted_sequence
Proteobacteria	Escherichia coli	GCF_001900395	Escherichia_coli_strain_D8,_complete_genome.	NZ_CP010151		3677813	3679546..3679624	S	D	canonical
Proteobacteria	Escherichia coli	GCF_001900415	Escherichia_coli_strain_H5,_complete_genome.	NZ_CP010169		Not detected	2259504..2259590	S	A	canonical
Proteobacteria	Escherichia coli	GCF_001900435	Escherichia_coli_strain_H6,_complete_genome.	NZ_CP010170		Not detected	3930282..3930368	A	A	canonical
Proteobacteria	Escherichia coli	GCF_001900615	Escherichia_coli_strain_D2,_complete_genome.	NZ_CP010137		4268451	4266576..4266647	A	C	canonical
Proteobacteria	Escherichia coli	GCF_001900775	Escherichia_coli_strain_H1,_complete_genome.	NZ_CP010160		437168	439350..439436	S	A	canonical
Proteobacteria	Escherichia coli	GCF_001900775	Escherichia_coli_strain_H1,_complete_genome.	NZ_CP010160		2986923	2984654..2984741	A	A	canonical
Proteobacteria	Escherichia coli	GCF_001900775	Escherichia_coli_strain_H1,_complete_genome.	NZ_CP010160		3453630	3451361..3451448	A	A	canonical
Proteobacteria	Escherichia coli	GCF_001900835	Escherichia_coli_strain_H8,_complete_genome.	NZ_CP010172		4023149	4025331..4025417	S	A	canonical
Proteobacteria	Escherichia coli	GCF_001900835	Escherichia_coli_strain_H8_plasmid_B,_complete_genome.	NZ_CP010174		20916	19012..19086	A	E	interrupted_sequence
Proteobacteria	Escherichia coli	GCF_001900985	Escherichia_coli_strain_S43,_complete_genome.	NZ_CP010237		754396	756578..756664	S	A	canonical
Proteobacteria	Escherichia coli	GCF_001900985	Escherichia_coli_strain_S43,_complete_genome.	NZ_CP010237		2322731	2320463..2320549	A	A	canonical
Proteobacteria	Escherichia coli	GCF_001900985	Escherichia_coli_strain_S43,_complete_genome.	NZ_CP010237		3569077	3571259..3571345	S	A	canonical
Proteobacteria	Escherichia coli	GCF_001900985	Escherichia_coli_strain_S43,_complete_genome.	NZ_CP010237		3853069	3850801..3850887	A	A	canonical
Proteobacteria	Escherichia coli	GCF_001900985	Escherichia_coli_strain_S43,_complete_genome.	NZ_CP010237		4270320	4268052..4268138	A	A	canonical
Proteobacteria	Escherichia coli	GCF_001901025	Escherichia_coli_strain_M1,_complete_genome.	NZ_CP010180		643206	640805..640881	A	CL1A	canonical
Proteobacteria	Escherichia coli	GCF_001901025	Escherichia_coli_strain_M1_plasmid_A,_complete_sequence.	NZ_CP010181		188648	190973..191049	S	CL1A	canonical
Proteobacteria	Escherichia coli	GCF_001901045	Escherichia_coli_strain_M3,_complete_genome.	NZ_CP010183		4288931	4291256..4291332	S	CL1A	canonical
Proteobacteria	Escherichia coli	GCF_001901045	Escherichia_coli_strain_M3_plasmid_A,_complete_sequence.	NZ_CP010184		187647	189972..190048	S	CL1A	canonical
Proteobacteria	Escherichia coli	GCF_001901065	Escherichia_coli_strain_M6,_complete_genome.	NZ_CP010186		106566	108363..108434	S	C	canonical
Proteobacteria	Escherichia coli	GCF_001901065	Escherichia_coli_strain_M6,_complete_genome.	NZ_CP010186		Not detected	77209..77280	S	-	-
Proteobacteria	Escherichia coli	GCF_001901105	Escherichia_coli_strain_M9,_complete_genome.	NZ_CP010196		106566	108363..108434	S	C	canonical
Proteobacteria	Escherichia coli	GCF_001901105	Escherichia_coli_strain_M9,_complete_genome.	NZ_CP010196		Not detected	77209..77280	S	-	-
Proteobacteria	Escherichia coli	GCF_001901145	Escherichia_coli_strain_M11,_complete_genome.	NZ_CP010206		3065199	3063331..3063402	A	C	canonical
Proteobacteria	Escherichia coli	GCF_001901145	Escherichia_coli_strain_M11,_complete_genome.	NZ_CP010206		Not detected	23470..23541	S	-	-
Proteobacteria	Escherichia coli	GCF_001901165	Escherichia_coli_strain_M15,_complete_genome.	NZ_CP010213		3848226	3846358..3846429	A	C	canonical
Proteobacteria	Escherichia coli	GCF_001901165	Escherichia_coli_strain_M15,_complete_genome.	NZ_CP010213		Not detected	57410..57481	A	-	-
Proteobacteria	Escherichia coli	GCF_001901185	Escherichia_coli_strain_M18,_complete_genome.	NZ_CP010219		22857	20456..20532	A	CL1A	canonical
Proteobacteria	Escherichia coli	GCF_001901185	Escherichia_coli_strain_M18,_complete_genome.	NZ_CP010219		1276117	1278442..1278518	S	CL1A	canonical
Proteobacteria	Escherichia coli	GCF_001901185	Escherichia_coli_strain_M18,_complete_genome.	NZ_CP010219		3949366	3951163..3951234	S	C	canonical
Proteobacteria	Escherichia coli	GCF_001901185	Escherichia_coli_strain_M18,_complete_genome.	NZ_CP010219		5089272	5091597..5091673	S	CL1A	canonical
Proteobacteria	Escherichia coli	GCF_001901215	Escherichia_coli_strain_M19,_complete_genome.	NZ_CP010221		3055178	3053310..3053381	A	C	canonical
Proteobacteria	Escherichia coli	GCF_001901215	Escherichia_coli_strain_M19,_complete_genome.	NZ_CP010221		Not detected	77180..77251	S	-	-
Proteobacteria	Escherichia coli	GCF_001901315	Escherichia_coli_strain_S1,_complete_genome.	NZ_CP010226		1840252	1837984..1838070	A	A	canonical
Proteobacteria	Escherichia coli	GCF_001901315	Escherichia_coli_strain_S1,_complete_genome.	NZ_CP010226		3735432	3737614..3737700	S	A	canonical
Proteobacteria	Escherichia coli	GCF_002011985	Escherichia_coli_strain_Ecol_316_chromosome,_complete_genome.	NZ_CP018957		2389964	2391778..2391853	S	D	canonical
Proteobacteria	Escherichia coli	GCF_002011985	Escherichia_coli_strain_Ecol_316_plasmid_pEC316_2,_complete_sequence.	NZ_CP018955		63161	61254..61328	A	E	canonical
Proteobacteria	Escherichia coli	GCF_002012085	Escherichia_coli_strain_Ecol_AZ146_chromosome,_complete_genome.	NZ_CP018991		5271614	5273447..5273521	S	E	canonical
Proteobacteria	Escherichia coli	GCF_002012085	Escherichia_coli_strain_Ecol_AZ146_plasmid_pECAZ146_1,_complete_sequence.	NZ_CP018990		48210	50749..50869	S	ML	canonical
Proteobacteria	Escherichia coli	GCF_002012085	Escherichia_coli_strain_Ecol_AZ146_plasmid_pECAZ146_1,_complete_sequence.	NZ_CP018990		146172	143904..143990	A	A	canonical
Proteobacteria	Escherichia coli	GCF_002012085	Escherichia_coli_strain_Ecol_AZ146_plasmid_pECAZ146_KPC,_complete_sequence.	NZ_CP018989		62307	60400..60474	A	E	canonical
Proteobacteria	Escherichia coli	GCF_002012125	Escherichia_coli_strain_Ecol_AZ155_chromosome,_complete_genome.	NZ_CP019005		1204370	1206174..1206245	S	C	interrupted_sequence
Proteobacteria	Escherichia coli	GCF_002012165	Escherichia_coli_strain_Ecol_AZ162_chromosome,_complete_genome.	NZ_CP019015		1331703	1333404..1333475	S	C	interrupted_sequence
Proteobacteria	Escherichia coli	GCF_002012185	Escherichia_coli_strain_Ecol_422_chromosome,_complete_genome.	NZ_CP018962		2254328	2252060..2252146	A	A	canonical
Proteobacteria	Escherichia coli	GCF_002012185	Escherichia_coli_strain_Ecol_422_chromosome,_complete_genome.	NZ_CP018962		3917349	3919531..3919617	S	A	canonical
Proteobacteria	Escherichia coli	GCF_002012185	Escherichia_coli_strain_Ecol_422_plasmid_pEC422_1,_complete_sequence.	NZ_CP018961		275625	273718..273792	A	E	canonical
Proteobacteria	Escherichia coli	GCF_002012225	Escherichia_coli_strain_Ecol_881_chromosome,_complete_genome.	NZ_CP019029		4144013	4142208..4142279	A	C	interrupted_sequence
Proteobacteria	Escherichia coli	GCF_002012225	Escherichia_coli_strain_Ecol_881_chromosome,_complete_genome.	NZ_CP019029		4754508	4756773..4756849	S	CL1A	canonical
Proteobacteria	Escherichia coli	GCF_002012225	Escherichia_coli_strain_Ecol_881_plasmid_pEC881_1,_complete_sequence.	NZ_CP019028		129197	126856..126932	A	CL1A	canonical
Firmicutes_A	Clostridium_P perfringens	GCF_002012325	Clostridium_perfringens_strain_Del1_genome.	NZ_CP019576		1974430	1971957..1972053	A	ML	canonical
Firmicutes_A	Clostridium_P perfringens	GCF_002012325	Clostridium_perfringens_strain_Del1_plasmid_pDel1_1,_complete_sequence.	NZ_CP019577		23342	25715..25811	S	ML	interrupted_sequence
Firmicutes_A	Clostridium_P perfringens	GCF_002012325	Clostridium_perfringens_strain_Del1_plasmid_pDel1_4,_complete_sequence.	NZ_CP019580		24458	26832..26928	S	ML	canonical
Proteobacteria	Escherichia coli	GCF_002055635	Escherichia_coli_strain_AR_0118,_complete_genome.	NZ_CP020048		538088	536181..536255	A	E	canonical
Proteobacteria	Escherichia coli	GCF_002055635	Escherichia_coli_strain_AR_0118,_complete_genome.	NZ_CP020048		2106385	2108086..2108157	S	C	interrupted_sequence
Proteobacteria	Escherichia coli	GCF_002056145	Escherichia_coli_strain_AR_0069,_complete_genome.	NZ_CP020055		199557	197289..197375	A	A	canonical
Proteobacteria	Comamonas kerstersii	GCF_002056725	Comamonas_kerstersii_strain_8943_chromosome,_complete_genome.	NZ_CP020121		245190	242669..242745	A	CL1A	canonical
Actinobacteriota	No definition in GTDB	GCF_002057455	Nonomuraea_sp._ATCC_55076_chromosome,_complete_genome.	NZ_CP017717		Not detected	4057287..4057385	S	G(g1)	canonical
Firmicutes	Bacillus_A thuringiensis	GCF_002119445	Bacillus_thuringiensis_strain_ATCC_10792_chromosome,_complete_genome.	NZ_CP021061		469258	466654..466739	A	B	canonical
Firmicutes	Bacillus_A thuringiensis	GCF_002119445	Bacillus_thuringiensis_strain_ATCC_10792_chromosome,_complete_genome.	NZ_CP021061		877447	874843..874928	A	B	canonical
Firmicutes	Bacillus_A thuringiensis	GCF_002119445	Bacillus_thuringiensis_strain_ATCC_10792_chromosome,_complete_genome.	NZ_CP021061		3816680	3814003..3814087	A	B	canonical
Firmicutes	Bacillus_A thuringiensis	GCF_002119445	Bacillus_thuringiensis_strain_ATCC_10792_plasmid_poh1,_complete_sequence.	NZ_CP021062		23394	20717..20801	A	B	canonical
Firmicutes	Bacillus_A thuringiensis	GCF_002119445	Bacillus_thuringiensis_strain_ATCC_10792_plasmid_poh1,_complete_sequence.	NZ_CP021062		Not detected	34230..34314	A	B	canonical
Firmicutes	Bacillus_A thuringiensis	GCF_002119445	Bacillus_thuringiensis_strain_ATCC_10792_plasmid_poh1,_complete_sequence.	NZ_CP021062		40050	37502..37598	A	ML	canonical
Firmicutes	Bacillus_A thuringiensis	GCF_002119445	Bacillus_thuringiensis_strain_ATCC_10792_plasmid_poh1,_complete_sequence.	NZ_CP021062		93933	96540..96624	S	B	canonical
Firmicutes	Bacillus_A thuringiensis	GCF_002119445	Bacillus_thuringiensis_strain_ATCC_10792_plasmid_poh1,_complete_sequence.	NZ_CP021062		102694	105213..105298	S	B	canonical
Firmicutes	Bacillus_A thuringiensis	GCF_002119445	Bacillus_thuringiensis_strain_ATCC_10792_plasmid_poh1,_complete_sequence.	NZ_CP021062		105468	108061..108145	S	B	canonical
Firmicutes	Bacillus_A thuringiensis	GCF_002119445	Bacillus_thuringiensis_strain_ATCC_10792_plasmid_poh1,_complete_sequence.	NZ_CP021062		108302	110729..110825	S	ML	canonical
Firmicutes	Bacillus_A thuringiensis	GCF_002119445	Bacillus_thuringiensis_strain_ATCC_10792_plasmid_poh1,_complete_sequence.	NZ_CP021062		154891	156767..156859	S	F(g2-g5)	canonical
Firmicutes	Bacillus_A thuringiensis	GCF_002119445	Bacillus_thuringiensis_strain_ATCC_10792_plasmid_poh2,_complete_sequence.	NZ_CP021063		16022	18615..18699	S	B	canonical
Firmicutes	Bacillus_A thuringiensis	GCF_002119445	Bacillus_thuringiensis_strain_ATCC_10792_plasmid_poh2,_complete_sequence.	NZ_CP021063		Not detected	52159..52243	S	-	-
Firmicutes	Bacillus_A thuringiensis	GCF_002119445	Bacillus_thuringiensis_strain_ATCC_10792_plasmid_poh3,_complete_sequence.	NZ_CP021064		76052	74084..74176	A	F(g2-g5)	canonical
Firmicutes	Bacillus_A thuringiensis	GCF_002119445	Bacillus_thuringiensis_strain_ATCC_10792_plasmid_poh4,_complete_sequence.	NZ_CP021065		66986	69579..69663	S	B	canonical
Proteobacteria	Escherichia coli	GCF_002142695	Escherichia_coli_strain_5CRE51_chromosome,_complete_genome.	NZ_CP021175		376937	379119..379205	S	A	canonical
Proteobacteria	Escherichia coli	GCF_002142695	Escherichia_coli_strain_5CRE51_chromosome,_complete_genome.	NZ_CP021175		3962331	3964513..3964599	S	A	canonical
Proteobacteria	Escherichia coli	GCF_002142695	Escherichia_coli_strain_5CRE51_chromosome,_complete_genome.	NZ_CP021175		4378340	4380522..4380608	S	A	canonical
Proteobacteria	Escherichia coli	GCF_002142695	Escherichia_coli_strain_5CRE51_chromosome,_complete_genome.	NZ_CP021175		4714781	4712513..4712599	A	A	canonical
Proteobacteria	Escherichia coli	GCF_002142695	Escherichia_coli_strain_5CRE51_chromosome,_complete_genome.	NZ_CP021175		4731777	4733959..4734045	S	A	canonical
Proteobacteria	No definition in GTDB	GCF_002163715	Curvibacter_sp._AEP1-3_genome.	NZ_CP015698		217543	215643..215714	A	C	canonical
Proteobacteria	No definition in GTDB	GCF_002163715	Curvibacter_sp._AEP1-3_genome.	NZ_CP015698		219445	217545..217616	A	C	canonical
Proteobacteria	No definition in GTDB	GCF_002163715	Curvibacter_sp._AEP1-3_genome.	NZ_CP015698		1018865	1020694..1020765	S	C	canonical
Proteobacteria	No definition in GTDB	GCF_002163715	Curvibacter_sp._AEP1-3_genome.	NZ_CP015698		1027649	1025749..1025820	A	C	canonical
Proteobacteria	No definition in GTDB	GCF_002163715	Curvibacter_sp._AEP1-3_genome.	NZ_CP015698		1029551	1027651..1027722	A	C	canonical
Proteobacteria	No definition in GTDB	GCF_002163715	Curvibacter_sp._AEP1-3_genome.	NZ_CP015698		2088680	2086780..2086851	A	C	canonical
Proteobacteria	No definition in GTDB	GCF_002163715	Curvibacter_sp._AEP1-3_genome.	NZ_CP015698		2458549	2456291..2456362	A	C	canonical
Proteobacteria	No definition in GTDB	GCF_002163715	Curvibacter_sp._AEP1-3_genome.	NZ_CP015698		2736781	2738610..2738681	S	C	canonical
Proteobacteria	No definition in GTDB	GCF_002163715	Curvibacter_sp._AEP1-3_genome.	NZ_CP015698		2738683	2740512..2740583	S	C	canonical
Proteobacteria	No definition in GTDB	GCF_002163715	Curvibacter_sp._AEP1-3_genome.	NZ_CP015698		Not detected	2958105..2958181	A	CL1A	canonical
Proteobacteria	No definition in GTDB	GCF_002163715	Curvibacter_sp._AEP1-3_genome.	NZ_CP015698		3353565	3355394..3355465	S	C	canonical
Proteobacteria	No definition in GTDB	GCF_002163715	Curvibacter_sp._AEP1-3_genome.	NZ_CP015698		3355467	3357296..3357367	S	C	canonical
Cyanobacteriota	No definition in GTDB	GCF_002163975	Nostocales_cyanobacterium_HT-58-2,_complete_genome.	NZ_CP019636		5224384	5221998..5222073	A	CL2A	interrupted_sequence
Proteobacteria	Escherichia coli	GCF_002164635	Escherichia_coli_strain_WCHEC96200_chromosome,_complete_genome.	NZ_CP022229		2342882	2340612..2340698	A	A	canonical
Proteobacteria	Escherichia coli	GCF_002164635	Escherichia_coli_strain_WCHEC96200_chromosome,_complete_genome.	NZ_CP022229		2506581	2504311..2504397	A	A	canonical
Proteobacteria	Escherichia coli	GCF_002164635	Escherichia_coli_strain_WCHEC96200_chromosome,_complete_genome.	NZ_CP022229		2533452	2535153..2535224	S	C	interrupted_sequence
Proteobacteria	Escherichia coli	GCF_002164635	Escherichia_coli_strain_WCHEC96200_plasmid_pOXA1_WCHEC96200,_complete_sequence.	NZ_CP022227		125503	127768..127844	S	CL1A	canonical
Proteobacteria	Escherichia coli	GCF_002164635	Escherichia_coli_strain_WCHEC96200_plasmid_pOXA1_WCHEC96200,_complete_sequence.	NZ_CP022227		132922	135187..135263	S	CL1A	canonical
Proteobacteria	Escherichia coli	GCF_002164645	Escherichia_coli_strain_WCHEC4533_chromosome,_complete_genome.	NZ_CP028589		4383936	4381668..4381754	A	A	canonical
Proteobacteria	Escherichia coli	GCF_002164645	Escherichia_coli_strain_WCHEC4533_chromosome,_complete_genome.	NZ_CP028589		4547633	4545365..4545451	A	A	canonical
Proteobacteria	Escherichia coli	GCF_002164645	Escherichia_coli_strain_WCHEC4533_chromosome,_complete_genome.	NZ_CP028589		4574504	4576205..4576276	S	C	interrupted_sequence
Proteobacteria	Escherichia coli	GCF_002164645	Escherichia_coli_strain_WCHEC4533_plasmid_pCTXM15_000533,_complete_sequence.	NZ_CP028587		125503	127768..127844	S	CL1A	canonical
Proteobacteria	Escherichia coli	GCF_002164645	Escherichia_coli_strain_WCHEC4533_plasmid_pCTXM15_000533,_complete_sequence.	NZ_CP028587		132922	135187..135263	S	CL1A	canonical
Proteobacteria	Escherichia coli	GCF_002165095	Escherichia_coli_strain_SCEC020022_chromosome,_complete_genome.	NZ_CP032892		737870	740052..740138	S	A	canonical
Proteobacteria	Escherichia coli	GCF_002165095	Escherichia_coli_strain_SCEC020022_plasmid_pCTXM14_020022,_complete_sequence.	NZ_CP032888		43319	40978..41054	A	CL1A	canonical
Proteobacteria	Escherichia coli	GCF_002165095	Escherichia_coli_strain_SCEC020022_plasmid_pTetA_020022,_complete_sequence.	NZ_CP032890		11287	9019..9105	A	A	canonical
Proteobacteria	Escherichia coli	GCF_002165095	Escherichia_coli_strain_SCEC020022_plasmid_pVir_020022,_complete_sequence.	NZ_CP032891		8509	10691..10777	S	A	canonical
Proteobacteria	Escherichia coli	GCF_002165115	Escherichia_coli_strain_SCEC020001_chromosome,_complete_genome.	NZ_CP032426		935065	932797..932883	A	A	canonical
Proteobacteria	Klebsiella pneumoniae	GCF_002180075	Klebsiella_pneumoniae_strain_AR_0047,_complete_genome.	NZ_CP021539		1784900	1786734..1786808	S	E	canonical
Proteobacteria	Klebsiella pneumoniae	GCF_002180075	Klebsiella_pneumoniae_strain_AR_0047,_complete_genome.	NZ_CP021539		2227013	2228847..2228921	S	E	canonical
Proteobacteria	Klebsiella pneumoniae	GCF_002180075	Klebsiella_pneumoniae_strain_AR_0047,_complete_genome.	NZ_CP021539		2570305	2572139..2572213	S	E	canonical
Proteobacteria	Klebsiella pneumoniae	GCF_002180075	Klebsiella_pneumoniae_strain_AR_0047,_complete_genome.	NZ_CP021539		2754279	2756113..2756187	S	E	canonical
Proteobacteria	Klebsiella pneumoniae	GCF_002180075	Klebsiella_pneumoniae_strain_AR_0047,_complete_genome.	NZ_CP021539		2756189	2758023..2758097	S	E	canonical
Proteobacteria	Klebsiella pneumoniae	GCF_002180075	Klebsiella_pneumoniae_strain_AR_0047,_complete_genome.	NZ_CP021539		3999257	3997349..3997423	A	E	canonical
Proteobacteria	Klebsiella pneumoniae	GCF_002180075	Klebsiella_pneumoniae_strain_AR_0047,_complete_genome.	NZ_CP021539		4570891	4568983..4569057	A	E	canonical
Proteobacteria	Klebsiella pneumoniae	GCF_002180075	Klebsiella_pneumoniae_strain_AR_0047_plasmid_tig00000001,_complete_sequence.	NZ_CP021540		172696	170788..170862	A	E	canonical
Proteobacteria	Klebsiella pneumoniae	GCF_002180075	Klebsiella_pneumoniae_strain_AR_0047_plasmid_tig00000002,_complete_sequence.	NZ_CP021541		9647	11480..11554	S	E	canonical
Proteobacteria	Klebsiella pneumoniae	GCF_002180155	Klebsiella_pneumoniae_strain_AR_0112,_complete_genome.	NZ_CP021549		936921	938755..938829	S	E	canonical
Proteobacteria	Klebsiella pneumoniae	GCF_002180155	Klebsiella_pneumoniae_strain_AR_0112,_complete_genome.	NZ_CP021549		1379035	1380869..1380943	S	E	canonical
Proteobacteria	Klebsiella pneumoniae	GCF_002180155	Klebsiella_pneumoniae_strain_AR_0112,_complete_genome.	NZ_CP021549		1721549	1723383..1723457	S	E	canonical
Proteobacteria	Klebsiella pneumoniae	GCF_002180155	Klebsiella_pneumoniae_strain_AR_0112,_complete_genome.	NZ_CP021549		1899612	1901446..1901520	S	E	canonical
Proteobacteria	Klebsiella pneumoniae	GCF_002180155	Klebsiella_pneumoniae_strain_AR_0112,_complete_genome.	NZ_CP021549		1901522	1903356..1903430	S	E	canonical
Proteobacteria	Klebsiella pneumoniae	GCF_002180155	Klebsiella_pneumoniae_strain_AR_0112,_complete_genome.	NZ_CP021549		3140809	3138901..3138975	A	E	canonical
Proteobacteria	Klebsiella pneumoniae	GCF_002180155	Klebsiella_pneumoniae_strain_AR_0112_plasmid_tig00000000,_complete_sequence.	NZ_CP021544		168401	166493..166567	A	E	canonical
Proteobacteria	Klebsiella pneumoniae	GCF_002180155	Klebsiella_pneumoniae_strain_AR_0112_plasmid_tig00000003,_complete_sequence.	NZ_CP021547		605	2438..2512	S	E	canonical
Proteobacteria	Escherichia coli	GCF_002180215	Escherichia_coli_strain_AR_0151,_complete_genome.	NZ_CP021691		1053545	1055727..1055813	S	A	canonical
Proteobacteria	Escherichia coli	GCF_002180215	Escherichia_coli_strain_AR_0151,_complete_genome.	NZ_CP021691		1362013	1360241..1360312	A	C	interrupted_sequence
Proteobacteria	Escherichia coli	GCF_002180215	Escherichia_coli_strain_AR_0151,_complete_genome.	NZ_CP021691		3295445	3297627..3297713	S	A	canonical
Proteobacteria	Escherichia coli	GCF_002180215	Escherichia_coli_strain_AR_0151,_complete_genome.	NZ_CP021691		4248325	4250507..4250593	S	A	canonical
Proteobacteria	Escherichia coli	GCF_002180215	Escherichia_coli_strain_AR_0151,_complete_genome.	NZ_CP021691		4709383	4707115..4707201	A	A	canonical
Proteobacteria	Escherichia coli	GCF_002180215	Escherichia_coli_strain_AR_0151,_complete_genome.	NZ_CP021691		4721985	4724167..4724253	S	A	canonical
Proteobacteria	Klebsiella pneumoniae	GCF_002180295	Klebsiella_pneumoniae_strain_AR_0129,_complete_genome.	NZ_CP021718		17537	19371..19445	S	E	canonical
Proteobacteria	Klebsiella pneumoniae	GCF_002180295	Klebsiella_pneumoniae_strain_AR_0129,_complete_genome.	NZ_CP021718		459650	461484..461558	S	E	canonical
Proteobacteria	Klebsiella pneumoniae	GCF_002180295	Klebsiella_pneumoniae_strain_AR_0129,_complete_genome.	NZ_CP021718		853713	855547..855621	S	E	canonical
Proteobacteria	Klebsiella pneumoniae	GCF_002180295	Klebsiella_pneumoniae_strain_AR_0129,_complete_genome.	NZ_CP021718		2214174	2212266..2212340	A	E	canonical
Proteobacteria	Klebsiella pneumoniae	GCF_002180295	Klebsiella_pneumoniae_strain_AR_0129_plasmid_tig00000000,_complete_sequence.	NZ_CP021713		86762	84854..84928	A	E	canonical
Proteobacteria	Escherichia coli	GCF_002192295	Escherichia_coli_strain_AR_0150,_complete_genome.	NZ_CP021736		1014400	1016101..1016172	S	C	interrupted_sequence
Proteobacteria	Escherichia coli	GCF_002192295	Escherichia_coli_strain_AR_0150,_complete_genome.	NZ_CP021736		1322868	1320600..1320686	A	A	canonical
Proteobacteria	Escherichia coli	GCF_002192295	Escherichia_coli_strain_AR_0150,_complete_genome.	NZ_CP021736		2517379	2515111..2515197	A	A	canonical
Proteobacteria	Escherichia coli	GCF_002192295	Escherichia_coli_strain_AR_0150,_complete_genome.	NZ_CP021736		2529981	2532163..2532249	S	A	canonical
Proteobacteria	Escherichia coli	GCF_002192295	Escherichia_coli_strain_AR_0150,_complete_genome.	NZ_CP021736		2991037	2988769..2988855	A	A	canonical
Proteobacteria	Escherichia coli	GCF_002192295	Escherichia_coli_strain_AR_0150,_complete_genome.	NZ_CP021736		3945117	3942849..3942935	A	A	canonical
Proteobacteria	Klebsiella pneumoniae	GCF_002192315	Klebsiella_pneumoniae_strain_AR_0126,_complete_genome.	NZ_CP021740		2847701	2849535..2849609	S	E	canonical
Proteobacteria	Klebsiella pneumoniae	GCF_002192315	Klebsiella_pneumoniae_strain_AR_0126_plasmid_tig00000001,_complete_sequence.	NZ_CP021741		29029	30863..30937	S	E	canonical
Proteobacteria	Escherichia coli	GCF_002196475	Escherichia_coli_strain_EC974_chromosome,_complete_genome.	NZ_CP021840		3963458	3965246..3965321	S	D	interrupted_sequence
Proteobacteria	Escherichia coli	GCF_002196475	Escherichia_coli_strain_EC974_plasmid_pEC974-2,_complete_sequence.	NZ_CP021842		29632	31387..31458	S	C	interrupted_sequence
Proteobacteria	Escherichia coli	GCF_002196475	Escherichia_coli_strain_EC974_plasmid_pEC974-2,_complete_sequence.	NZ_CP021842		90634	88366..88452	A	A	canonical
Proteobacteria	Escherichia coli	GCF_002196495	Escherichia_coli_strain_EC1515_chromosome,_complete_genome.	NZ_CP021844		2642570	2640707..2640782	A	D	interrupted_sequence
Proteobacteria	Escherichia coli	GCF_002196495	Escherichia_coli_strain_EC1515_plasmid_pEC1515-2,_complete_sequence.	NZ_CP021846		32679	30411..30497	A	A	canonical
Proteobacteria	Escherichia coli	GCF_002196495	Escherichia_coli_strain_EC1515_plasmid_pEC1515-2,_complete_sequence.	NZ_CP021846		64061	65816..65887	S	C	interrupted_sequence
Proteobacteria	Klebsiella pneumoniae	GCF_002202195	Klebsiella_pneumoniae_strain_AR_0139,_complete_genome.	NZ_CP021960		4423906	4426088..4426174	S	A	canonical
Proteobacteria	Stenotrophomonas maltophilia	GCF_002208885	Stenotrophomonas_maltophilia_strain_FDAARGOS_325_chromosome,_complete_genome.	NZ_CP022053		2140997	2138545..2138623	A	CL1A	canonical
Proteobacteria	Vibrio vulnificus	GCF_002215135	Vibrio_vulnificus_strain_CECT_4999_chromosome_I,_complete_sequence.	NZ_CP014636		974058	976089..976161	S	g6	canonical
Proteobacteria	Vibrio vulnificus	GCF_002215135	Vibrio_vulnificus_strain_CECT_4999_chromosome_I,_complete_sequence.	NZ_CP014636		1019438	1021469..1021541	S	g6	canonical
Proteobacteria	Vibrio vulnificus	GCF_002215135	Vibrio_vulnificus_strain_CECT_4999_chromosome_I,_complete_sequence.	NZ_CP014636		1885783	1883680..1883752	A	g6	canonical
Proteobacteria	Vibrio vulnificus	GCF_002215135	Vibrio_vulnificus_strain_CECT_4999_chromosome_I,_complete_sequence.	NZ_CP014636		2632913	2630783..2630882	A	g6	canonical
Proteobacteria	Vibrio vulnificus	GCF_002215135	Vibrio_vulnificus_strain_CECT_4999_chromosome_II,_complete_sequence.	NZ_CP014637		215454	217485..217557	S	g6	canonical
Proteobacteria	Vibrio vulnificus	GCF_002215135	Vibrio_vulnificus_strain_CECT_4999_chromosome_II,_complete_sequence.	NZ_CP014637		408693	410724..410796	S	g6	canonical
Proteobacteria	Vibrio vulnificus	GCF_002215135	Vibrio_vulnificus_strain_CECT_4999_chromosome_II,_complete_sequence.	NZ_CP014637		Not detected	870264..870336	A	g6	canonical
Proteobacteria	Pseudomonas aeruginosa	GCF_002237405	Pseudomonas_aeruginosa_strain_Ocean-1155_chromosome,_complete_genome.	NZ_CP022526		476870	474994..475065	A	C	canonical
Proteobacteria	Pseudomonas aeruginosa	GCF_002237405	Pseudomonas_aeruginosa_strain_Ocean-1155_chromosome,_complete_genome.	NZ_CP022526		1481978	1480102..1480173	A	C	canonical
Proteobacteria	Pseudomonas aeruginosa	GCF_002237405	Pseudomonas_aeruginosa_strain_Ocean-1155_chromosome,_complete_genome.	NZ_CP022526		1822239	1820363..1820434	A	C	canonical
Proteobacteria	Pseudomonas aeruginosa	GCF_002237405	Pseudomonas_aeruginosa_strain_Ocean-1155_chromosome,_complete_genome.	NZ_CP022526		1847873	1845997..1846068	A	C	canonical
Proteobacteria	Pseudomonas aeruginosa	GCF_002237405	Pseudomonas_aeruginosa_strain_Ocean-1155_chromosome,_complete_genome.	NZ_CP022526		2406446	2404570..2404641	A	C	canonical
Proteobacteria	Pseudomonas aeruginosa	GCF_002237405	Pseudomonas_aeruginosa_strain_Ocean-1155_chromosome,_complete_genome.	NZ_CP022526		2605383	2603507..2603578	A	C	canonical
Proteobacteria	Pseudomonas aeruginosa	GCF_002237405	Pseudomonas_aeruginosa_strain_Ocean-1155_chromosome,_complete_genome.	NZ_CP022526		3346935	3345059..3345130	A	C	canonical
Proteobacteria	Pseudomonas aeruginosa	GCF_002237405	Pseudomonas_aeruginosa_strain_Ocean-1155_chromosome,_complete_genome.	NZ_CP022526		3768352	3770157..3770228	S	C	canonical
Proteobacteria	Pseudomonas aeruginosa	GCF_002237405	Pseudomonas_aeruginosa_strain_Ocean-1155_chromosome,_complete_genome.	NZ_CP022526		3954705	3956510..3956581	S	C	canonical
Proteobacteria	Pseudomonas aeruginosa	GCF_002237405	Pseudomonas_aeruginosa_strain_Ocean-1155_chromosome,_complete_genome.	NZ_CP022526		4267926	4269731..4269802	S	C	canonical
Proteobacteria	Pseudomonas aeruginosa	GCF_002237405	Pseudomonas_aeruginosa_strain_Ocean-1155_chromosome,_complete_genome.	NZ_CP022526		4338702	4340507..4340578	S	C	canonical
Proteobacteria	Pseudomonas aeruginosa	GCF_002237405	Pseudomonas_aeruginosa_strain_Ocean-1155_chromosome,_complete_genome.	NZ_CP022526		4427393	4429198..4429269	S	C	canonical
Proteobacteria	Pseudomonas aeruginosa	GCF_002237405	Pseudomonas_aeruginosa_strain_Ocean-1155_chromosome,_complete_genome.	NZ_CP022526		4847709	4849514..4849585	S	C	canonical
Proteobacteria	Pseudomonas aeruginosa	GCF_002237405	Pseudomonas_aeruginosa_strain_Ocean-1155_chromosome,_complete_genome.	NZ_CP022526		5229751	5231556..5231627	S	C	canonical
Proteobacteria	Pseudomonas aeruginosa	GCF_002237405	Pseudomonas_aeruginosa_strain_Ocean-1155_chromosome,_complete_genome.	NZ_CP022526		5248753	5250558..5250629	S	C	canonical
Proteobacteria	Pseudomonas aeruginosa	GCF_002237405	Pseudomonas_aeruginosa_strain_Ocean-1155_chromosome,_complete_genome.	NZ_CP022526		5304963	5306768..5306839	S	C	canonical
Proteobacteria	Pseudomonas aeruginosa	GCF_002237405	Pseudomonas_aeruginosa_strain_Ocean-1155_chromosome,_complete_genome.	NZ_CP022526		5327209	5329014..5329085	S	C	canonical
Proteobacteria	Pseudomonas aeruginosa	GCF_002237405	Pseudomonas_aeruginosa_strain_Ocean-1155_chromosome,_complete_genome.	NZ_CP022526		6331965	6333770..6333841	S	C	canonical
Proteobacteria	Pseudomonas aeruginosa	GCF_002237405	Pseudomonas_aeruginosa_strain_Ocean-1155_chromosome,_complete_genome.	NZ_CP022526		6351854	6353659..6353730	S	C	canonical
Proteobacteria	Pseudomonas aeruginosa	GCF_002237405	Pseudomonas_aeruginosa_strain_Ocean-1155_chromosome,_complete_genome.	NZ_CP022526		6569466	6567590..6567661	A	C	canonical
Proteobacteria	Pseudomonas aeruginosa	GCF_002237405	Pseudomonas_aeruginosa_strain_Ocean-1155_chromosome,_complete_genome.	NZ_CP022526		6610191	6611996..6612067	S	C	canonical
Proteobacteria	Pseudomonas aeruginosa	GCF_002237405	Pseudomonas_aeruginosa_strain_Ocean-1155_chromosome,_complete_genome.	NZ_CP022526		6915768	6917573..6917644	S	C	canonical
Proteobacteria	Klebsiella pneumoniae	GCF_002249975	Klebsiella_pneumoniae_subsp._pneumoniae_strain_AUSMDU00008079_chromosome,_complete_genome.	NZ_CP022691		1391810	1389902..1389976	A	E	canonical
Proteobacteria	Klebsiella pneumoniae	GCF_002249975	Klebsiella_pneumoniae_subsp._pneumoniae_strain_AUSMDU00008079_chromosome,_complete_genome.	NZ_CP022691		1813147	1814981..1815055	S	E	canonical
Proteobacteria	Klebsiella pneumoniae	GCF_002249975	Klebsiella_pneumoniae_subsp._pneumoniae_strain_AUSMDU00008079_chromosome,_complete_genome.	NZ_CP022691		3112715	3110807..3110881	A	E	canonical
Proteobacteria	Klebsiella pneumoniae	GCF_002249975	Klebsiella_pneumoniae_subsp._pneumoniae_strain_AUSMDU00008079_chromosome,_complete_genome.	NZ_CP022691		3293077	3291169..3291243	A	E	canonical
Proteobacteria	Klebsiella pneumoniae	GCF_002249975	Klebsiella_pneumoniae_subsp._pneumoniae_strain_AUSMDU00008079_chromosome,_complete_genome.	NZ_CP022691		3636792	3634884..3634958	A	E	canonical
Proteobacteria	Klebsiella pneumoniae	GCF_002249975	Klebsiella_pneumoniae_subsp._pneumoniae_strain_AUSMDU00008079_chromosome,_complete_genome.	NZ_CP022691		4078906	4076998..4077072	A	E	canonical
Proteobacteria	Klebsiella pneumoniae	GCF_002249975	Klebsiella_pneumoniae_subsp._pneumoniae_strain_AUSMDU00008079_plasmid_pAUSMDU8079-1,_complete_sequence.	NZ_CP022692		199823	197915..197989	A	E	canonical
Proteobacteria	Bradyrhizobium ottawaense	GCF_002278135	Bradyrhizobium_ottawaense_strain_OO99_chromosome,_complete_genome.	NZ_CP029425		609394	607605..607680	A	D	short_orf
Proteobacteria	Bradyrhizobium ottawaense	GCF_002278135	Bradyrhizobium_ottawaense_strain_OO99_chromosome,_complete_genome.	NZ_CP029425		700904	698983..699081	A	F(g2-g5)	canonical
Proteobacteria	Bradyrhizobium ottawaense	GCF_002278135	Bradyrhizobium_ottawaense_strain_OO99_chromosome,_complete_genome.	NZ_CP029425		Not detected	955261..955331	A	E	short_orf
Proteobacteria	Bradyrhizobium ottawaense	GCF_002278135	Bradyrhizobium_ottawaense_strain_OO99_chromosome,_complete_genome.	NZ_CP029425		Not detected	3145049..3145121	S	C	short_orf
Proteobacteria	Bradyrhizobium ottawaense	GCF_002278135	Bradyrhizobium_ottawaense_strain_OO99_chromosome,_complete_genome.	NZ_CP029425		Not detected	3248684..3248838	S	F(g2-g5)	canonical
Proteobacteria	Bradyrhizobium ottawaense	GCF_002278135	Bradyrhizobium_ottawaense_strain_OO99_chromosome,_complete_genome.	NZ_CP029425		Not detected	6032472..6032544	S	C	canonical
Proteobacteria	Escherichia coli	GCF_002310635	Escherichia_coli_strain_1105_chromosome,_complete_genome.	NZ_CP023388		Not detected	106495..106573	A	D	canonical
Proteobacteria	Escherichia coli	GCF_002310635	Escherichia_coli_strain_1105_chromosome,_complete_genome.	NZ_CP023388		116234	113995..114081	A	A	interrupted_sequence
Proteobacteria	Escherichia coli	GCF_002310635	Escherichia_coli_strain_1105_chromosome,_complete_genome.	NZ_CP023388		141073	139206..139277	A	C	canonical
Proteobacteria	Escherichia coli	GCF_002310635	Escherichia_coli_strain_1105_chromosome,_complete_genome.	NZ_CP023388		187601	185679..185762	A	E	canonical
Proteobacteria	Escherichia coli	GCF_002310715	Escherichia_coli_strain_1223_chromosome,_complete_genome.	NZ_CP023383		596459	598263..598334	S	C	interrupted_sequence
Proteobacteria	Escherichia coli	GCF_002310735	Escherichia_coli_strain_1283_chromosome,_complete_genome.	NZ_CP023371		1897289	1895021..1895107	A	A	canonical
Proteobacteria	Escherichia coli	GCF_002310735	Escherichia_coli_strain_1283_chromosome,_complete_genome.	NZ_CP023371		4073969	4072094..4072165	A	C	interrupted_sequence
Proteobacteria	Escherichia coli	GCF_002357895	Escherichia_coli_DNA,_complete_genome,_strain:_MRY15-117.	NZ_AP017617		3277492	3275224..3275310	A	A	canonical
Proteobacteria	Escherichia coli	GCF_002741195	Escherichia_coli_O6:H16_strain_2014EL-1346-6_chromosome,_complete_genome.	NZ_CP024232		2162556	2164734..2164820	S	A	canonical
Proteobacteria	Escherichia coli	GCF_002741195	Escherichia_coli_O6:H16_strain_2014EL-1346-6_chromosome,_complete_genome.	NZ_CP024232		4116901	4114633..4114719	A	A	canonical
Proteobacteria	Escherichia coli	GCF_002741195	Escherichia_coli_O6:H16_strain_2014EL-1346-6_plasmid_unnamed3,_complete_sequence.	NZ_CP024235		42244	44422..44508	S	A	canonical
Proteobacteria	Escherichia coli	GCF_002741195	Escherichia_coli_O6:H16_strain_2014EL-1346-6_plasmid_unnamed5,_complete_sequence.	NZ_CP024237		123700	125882..125968	S	A	canonical
Proteobacteria	Escherichia coli	GCF_002741215	Escherichia_coli_O15:H11_strain_90-9272_chromosome,_complete_genome.	NZ_CP024239		Not detected	4815584..4815670	S	A	canonical
Proteobacteria	Escherichia coli	GCF_002741215	Escherichia_coli_O15:H11_strain_90-9272_plasmid_unnamed.	NZ_CP024238		38419	36635..36712	A	D	canonical
Proteobacteria	Escherichia coli	GCF_002741215	Escherichia_coli_O15:H11_strain_90-9272_plasmid_unnamed.	NZ_CP024238		236704	234436..234522	A	A	canonical
Proteobacteria	Escherichia coli	GCF_002741315	Escherichia_coli_O25:H16_strain_F5505-C1_chromosome,_complete_genome.	NZ_CP024257		2294249	2291981..2292067	A	A	canonical
Proteobacteria	Escherichia coli	GCF_002741315	Escherichia_coli_O25:H16_strain_F5505-C1_chromosome,_complete_genome.	NZ_CP024257		4474413	4472145..4472231	A	A	canonical
Proteobacteria	Escherichia coli	GCF_002741315	Escherichia_coli_O25:H16_strain_F5505-C1_chromosome,_complete_genome.	NZ_CP024257		4485372	4487176..4487247	S	C	canonical
Proteobacteria	Escherichia coli	GCF_002741315	Escherichia_coli_O25:H16_strain_F5505-C1_plasmid_unnamed1,_complete_sequence.	NZ_CP024258		71956	69690..69776	A	A	canonical
None	No definition in GTDB	GCF_900327245	Orientia_tsutsugamushi_str._Gilliam_genome_assembly,_chromosome:_I.	NZ_LS398551		24982	27139..27247	S	CL1B	interrupted_sequence
None	No definition in GTDB	GCF_900327245	Orientia_tsutsugamushi_str._Gilliam_genome_assembly,_chromosome:_I.	NZ_LS398551		Not detected	1198019..1198197	A	-	-
None	No definition in GTDB	GCF_900327245	Orientia_tsutsugamushi_str._Gilliam_genome_assembly,_chromosome:_I.	NZ_LS398551		Not detected	1898941..1899018	A	E	canonical
Proteobacteria	Escherichia coli	GCF_002741335	Escherichia_coli_strain_F5656C1_chromosome,_complete_genome.	NZ_CP024260		233987	231719..231805	A	A	canonical
Proteobacteria	Escherichia coli	GCF_002741335	Escherichia_coli_strain_F5656C1_chromosome,_complete_genome.	NZ_CP024260		3077947	3080129..3080215	S	A	canonical
Proteobacteria	Escherichia coli	GCF_002741335	Escherichia_coli_strain_F5656C1_plasmid_unnamed2,_complete_sequence.	NZ_CP024262		51896	54078..54164	S	A	canonical
Proteobacteria	Escherichia coli	GCF_002741355	Escherichia_coli_strain_ATCC_43896_chromosome,_complete_genome.	NZ_CP024278		488436	486168..486254	A	A	canonical
Proteobacteria	Escherichia coli	GCF_002741355	Escherichia_coli_strain_ATCC_43896_chromosome,_complete_genome.	NZ_CP024278		1485069	1482801..1482887	A	A	canonical
Proteobacteria	Escherichia coli	GCF_002741355	Escherichia_coli_strain_ATCC_43896_chromosome,_complete_genome.	NZ_CP024278		2613485	2611217..2611303	A	A	canonical
Proteobacteria	Escherichia coli	GCF_002741355	Escherichia_coli_strain_ATCC_43896_plasmid_unnamed2.	NZ_CP024280		18267	15999..16085	A	A	canonical
Proteobacteria	Escherichia albertii	GCF_002741375	Escherichia_albertii_strain_2014C-4356_chromosome,_complete_genome.	NZ_CP024282		4758145	4756225..4756300	A	D	canonical
Proteobacteria	Escherichia coli	GCF_002741455	Escherichia_coli_O128:H27_strain_90-9281_chromosome,_complete_genome.	NZ_CP024243		1452279	1450011..1450097	A	A	canonical
Proteobacteria	Escherichia coli	GCF_002741455	Escherichia_coli_O128:H27_strain_90-9281_chromosome,_complete_genome.	NZ_CP024243		Not detected	1654412..1654498	S	A	canonical
Proteobacteria	Escherichia coli	GCF_002741475	Escherichia_coli_O27:H7_strain_B4103-1_chromosome,_complete_genome.	NZ_CP024245		174552	172284..172370	A	A	canonical
Proteobacteria	Escherichia coli	GCF_002741475	Escherichia_coli_O27:H7_strain_B4103-1_chromosome,_complete_genome.	NZ_CP024245		187154	189336..189422	S	A	canonical
Proteobacteria	Escherichia coli	GCF_002741495	Escherichia_coli_O169:H41_strain_F6326-C1_chromosome,_complete_genome.	NZ_CP024263		4108332	4106064..4106150	A	A	canonical
Proteobacteria	Escherichia coli	GCF_002741495	Escherichia_coli_O169:H41_strain_F6326-C1_chromosome,_complete_genome.	NZ_CP024263		4120934	4123116..4123202	S	A	canonical
Proteobacteria	Escherichia coli	GCF_002741555	Escherichia_coli_strain_F9792_chromosome,_complete_genome.	NZ_CP024273		4625012	4622744..4622830	A	A	canonical
Proteobacteria	Escherichia coli	GCF_002741555	Escherichia_coli_strain_F9792_chromosome,_complete_genome.	NZ_CP024273		4637614	4639796..4639882	S	A	canonical
Proteobacteria	Escherichia coli	GCF_002741575	Escherichia_coli_O6:H16_strain_M9682-C1_chromosome,_complete_genome.	NZ_CP024275		2071562	2073744..2073830	S	A	canonical
Proteobacteria	Escherichia coli	GCF_002741575	Escherichia_coli_O6:H16_strain_M9682-C1_chromosome,_complete_genome.	NZ_CP024275		4056186	4053918..4054004	A	A	canonical
Proteobacteria	Escherichia coli	GCF_002741575	Escherichia_coli_O6:H16_strain_M9682-C1_plasmid_unnamed2,_complete_sequence.	NZ_CP024277		29727	31909..31995	S	A	canonical
Proteobacteria	Escherichia coli	GCF_002764015	Escherichia_coli_strain_LS4_chromosome,_complete_genome.	NZ_CP024717		Not detected	354304..354390	A	A	canonical
Proteobacteria	Klebsiella pneumoniae	GCF_002786755	Klebsiella_pneumoniae_strain_CRKP-1215_chromosome,_complete_genome.	NZ_CP024838		2155766	2157665..2157734	S	C	canonical
Proteobacteria	Klebsiella pneumoniae	GCF_002786755	Klebsiella_pneumoniae_strain_CRKP-1215_chromosome,_complete_genome.	NZ_CP024838		4781775	4783674..4783743	S	C	canonical
Proteobacteria	Klebsiella pneumoniae	GCF_002786755	Klebsiella_pneumoniae_strain_CRKP-1215_plasmid_pCRKP-1215_1,_complete_sequence.	NZ_CP024839		3209	5108..5177	S	C	canonical
Proteobacteria	Klebsiella pneumoniae	GCF_002786755	Klebsiella_pneumoniae_strain_CRKP-1215_plasmid_pCRKP-1215_1,_complete_sequence.	NZ_CP024839		21981	23880..23949	S	C	canonical
Proteobacteria	Klebsiella pneumoniae	GCF_002786755	Klebsiella_pneumoniae_strain_CRKP-1215_plasmid_pCRKP-1215_2,_complete_sequence.	NZ_CP024840		46105	48370..48446	S	CL1A	canonical
Proteobacteria	Klebsiella pneumoniae	GCF_002786755	Klebsiella_pneumoniae_strain_CRKP-1215_plasmid_pCRKP-1215_2,_complete_sequence.	NZ_CP024840		67380	65412..65481	A	C	canonical
Proteobacteria	Escherichia coli	GCF_002787315	Escherichia_coli_strain_AR_0014,_complete_genome.	NZ_CP024859		552769	554951..555037	S	A	canonical
Proteobacteria	Escherichia coli	GCF_002787315	Escherichia_coli_strain_AR_0014,_complete_genome.	NZ_CP024859		1507115	1509297..1509383	S	A	canonical
Proteobacteria	Escherichia coli	GCF_002787315	Escherichia_coli_strain_AR_0014,_complete_genome.	NZ_CP024859		1923404	1921136..1921222	A	A	canonical
Proteobacteria	Escherichia coli	GCF_002787315	Escherichia_coli_strain_AR_0014,_complete_genome.	NZ_CP024859		1936007	1938189..1938275	S	A	canonical
Proteobacteria	Escherichia coli	GCF_002787315	Escherichia_coli_strain_AR_0014,_complete_genome.	NZ_CP024859		3139761	3141943..3142029	S	A	canonical
Proteobacteria	Escherichia coli	GCF_002787315	Escherichia_coli_strain_AR_0014,_complete_genome.	NZ_CP024859		3438403	3436631..3436702	A	C	interrupted_sequence
Proteobacteria	Escherichia coli	GCF_002787315	Escherichia_coli_strain_AR_0014_plasmid_unitig_1_pilon,_complete_sequence.	NZ_CP024860		61908	59640..59726	A	A	canonical
Proteobacteria	Klebsiella pneumoniae	GCF_002787755	Klebsiella_pneumoniae_strain_CRKP-2297_chromosome,_complete_genome.	NZ_CP024834		1963444	1965343..1965412	S	C	canonical
Proteobacteria	Klebsiella pneumoniae	GCF_002787755	Klebsiella_pneumoniae_strain_CRKP-2297_chromosome,_complete_genome.	NZ_CP024834		2126974	2128873..2128942	S	C	canonical
Proteobacteria	Klebsiella pneumoniae	GCF_002787755	Klebsiella_pneumoniae_strain_CRKP-2297_chromosome,_complete_genome.	NZ_CP024834		4927594	4929493..4929562	S	C	canonical
Proteobacteria	Klebsiella pneumoniae	GCF_002787755	Klebsiella_pneumoniae_strain_CRKP-2297_plasmid_pCRKP-2297_1,_complete_sequence.	NZ_CP024835		86045	87944..88013	S	C	canonical
Proteobacteria	Klebsiella pneumoniae	GCF_002787755	Klebsiella_pneumoniae_strain_CRKP-2297_plasmid_pCRKP-2297_2,_complete_sequence.	NZ_CP024836		25406	27671..27747	S	CL1A	canonical
Proteobacteria	Klebsiella pneumoniae	GCF_002787755	Klebsiella_pneumoniae_strain_CRKP-2297_plasmid_pCRKP-2297_2,_complete_sequence.	NZ_CP024836		46681	44713..44782	A	C	canonical
Proteobacteria	Escherichia coli	GCF_002788115	Escherichia_coli_strain_AR_0015,_complete_genome.	NZ_CP024862		2957555	2955783..2955854	A	C	interrupted_sequence
Proteobacteria	Escherichia coli	GCF_002788115	Escherichia_coli_strain_AR_0015,_complete_genome.	NZ_CP024862		2984426	2986608..2986694	S	A	canonical
Proteobacteria	Escherichia coli	GCF_002788115	Escherichia_coli_strain_AR_0015_plasmid_unitig_1_pilon,_complete_sequence.	NZ_CP024863		20976	18317..18437	A	ML	canonical
Proteobacteria	Escherichia coli	GCF_002788115	Escherichia_coli_strain_AR_0015_plasmid_unitig_2_pilon,_complete_sequence.	NZ_CP024864		55136	57675..57795	S	ML	canonical
None	No definition in GTDB	GCF_002853715	Escherichia_coli_strain_14EC020_chromosome,_complete_genome.	NZ_CP024138		4355536	4357237..4357308	S	C	interrupted_sequence
None	No definition in GTDB	GCF_002855325	Escherichia_coli_strain_14EC001_chromosome,_complete_genome.	NZ_CP024127		4457272	4455397..4455468	A	C	canonical
None	No definition in GTDB	GCF_002860105	Escherichia_coli_strain_CRE1493_chromosome,_complete_genome.	NZ_CP019071		516517	518699..518785	S	A	canonical
None	No definition in GTDB	GCF_002860105	Escherichia_coli_strain_CRE1493_chromosome,_complete_genome.	NZ_CP019071		824984	823212..823283	A	C	interrupted_sequence
None	No definition in GTDB	GCF_002860105	Escherichia_coli_strain_CRE1493_chromosome,_complete_genome.	NZ_CP019071		2774296	2776478..2776564	S	A	canonical
None	No definition in GTDB	GCF_002860105	Escherichia_coli_strain_CRE1493_chromosome,_complete_genome.	NZ_CP019071		3728059	3730241..3730327	S	A	canonical
None	No definition in GTDB	GCF_002860105	Escherichia_coli_strain_CRE1493_chromosome,_complete_genome.	NZ_CP019071		4182811	4180543..4180629	A	A	canonical
None	No definition in GTDB	GCF_002860105	Escherichia_coli_strain_CRE1493_chromosome,_complete_genome.	NZ_CP019071		4195413	4197595..4197681	S	A	canonical
Proteobacteria	Vibrio vulnificus	GCF_002863725	Vibrio_vulnificus_strain_FORC_054_chromosome_1,_complete_sequence.	NZ_CP019121		685071	687086..687185	S	g6	canonical
Proteobacteria	Vibrio vulnificus	GCF_002863725	Vibrio_vulnificus_strain_FORC_054_chromosome_1,_complete_sequence.	NZ_CP019121		728392	730407..730502	S	g6	canonical
Proteobacteria	Vibrio vulnificus	GCF_002863725	Vibrio_vulnificus_strain_FORC_054_chromosome_1,_complete_sequence.	NZ_CP019121		786693	788708..788780	S	g6	canonical
Proteobacteria	Vibrio vulnificus	GCF_002863725	Vibrio_vulnificus_strain_FORC_054_chromosome_1,_complete_sequence.	NZ_CP019121		1348875	1350890..1350962	S	g6	canonical
Proteobacteria	Vibrio vulnificus	GCF_002863725	Vibrio_vulnificus_strain_FORC_054_chromosome_2,_complete_sequence.	NZ_CP019122		28355	30370..30442	S	g6	canonical
Proteobacteria	Vibrio vulnificus	GCF_002863725	Vibrio_vulnificus_strain_FORC_054_chromosome_2,_complete_sequence.	NZ_CP019122		938950	936863..936935	A	g6	canonical
Proteobacteria	Vibrio vulnificus	GCF_002863725	Vibrio_vulnificus_strain_FORC_054_chromosome_2,_complete_sequence.	NZ_CP019122		999862	997760..997832	A	g6	canonical
None	No definition in GTDB	GCF_002870885	Klebsiella_pneumoniae_strain_LS357_chromosome.	NZ_CP025639		2257190	2259023..2259097	S	E	canonical
None	No definition in GTDB	GCF_002870885	Klebsiella_pneumoniae_strain_LS357_chromosome.	NZ_CP025639		3751337	3749430..3749504	A	E	canonical
None	No definition in GTDB	GCF_002870885	Klebsiella_pneumoniae_strain_LS357_chromosome.	NZ_CP025639		4177527	4179360..4179434	S	E	canonical
None	No definition in GTDB	GCF_002870885	Klebsiella_pneumoniae_strain_LS357_plasmid_pKP9.	NZ_CP025640		81872	83705..83779	S	E	canonical
None	No definition in GTDB	GCF_002903125	Escherichia_coli_strain_ECONIH6_chromosome,_complete_genome.	NZ_CP026199		699386	701568..701654	S	A	canonical
None	No definition in GTDB	GCF_002903125	Escherichia_coli_strain_ECONIH6_chromosome,_complete_genome.	NZ_CP026199		1652664	1654846..1654932	S	A	canonical
None	No definition in GTDB	GCF_002903125	Escherichia_coli_strain_ECONIH6_chromosome,_complete_genome.	NZ_CP026199		2113716	2111448..2111534	A	A	canonical
None	No definition in GTDB	GCF_002903125	Escherichia_coli_strain_ECONIH6_chromosome,_complete_genome.	NZ_CP026199		2126318	2128500..2128586	S	A	canonical
None	No definition in GTDB	GCF_002903125	Escherichia_coli_strain_ECONIH6_chromosome,_complete_genome.	NZ_CP026199		3324759	3326941..3327027	S	A	canonical
None	No definition in GTDB	GCF_002903125	Escherichia_coli_strain_ECONIH6_chromosome,_complete_genome.	NZ_CP026199		3632630	3630858..3630929	A	C	interrupted_sequence
None	No definition in GTDB	GCF_002903125	Escherichia_coli_strain_ECONIH6_plasmid_pNDM-d2e9,_complete_sequence.	NZ_CP026201		74051	71710..71786	A	CL1A	canonical
None	No definition in GTDB	GCF_002903125	Escherichia_coli_strain_ECONIH6_plasmid_pNDM-d2e9,_complete_sequence.	NZ_CP026201		74702	77241..77361	S	ML	canonical
None	No definition in GTDB	GCF_002903125	Escherichia_coli_strain_ECONIH6_plasmid_pNDM-d2e9,_complete_sequence.	NZ_CP026201		84480	82139..82215	A	CL1A	canonical
None	No definition in GTDB	GCF_002903215	Citrobacter_freundii_complex_sp._CFNIH3_chromosome,_complete_genome.	NZ_CP026235		1007212	1009394..1009480	S	A	canonical
None	No definition in GTDB	GCF_002903215	Citrobacter_freundii_complex_sp._CFNIH3_chromosome,_complete_genome.	NZ_CP026235		2894821	2897003..2897089	S	A	canonical
None	No definition in GTDB	GCF_002903215	Citrobacter_freundii_complex_sp._CFNIH3_chromosome,_complete_genome.	NZ_CP026235		3070169	3072351..3072437	S	A	canonical
None	No definition in GTDB	GCF_002903215	Citrobacter_freundii_complex_sp._CFNIH3_chromosome,_complete_genome.	NZ_CP026235		4246141	4244166..4244235	A	C	canonical
None	No definition in GTDB	GCF_002903215	Citrobacter_freundii_complex_sp._CFNIH3_chromosome,_complete_genome.	NZ_CP026235		4494615	4492347..4492433	A	A	canonical
None	No definition in GTDB	GCF_002946835	Streptomyces_dengpaensis_strain_XZHG99_chromosome,_complete_genome.	NZ_CP026652		Not detected	133114..133213	A	G(g1)	canonical
None	No definition in GTDB	GCF_002946835	Streptomyces_dengpaensis_strain_XZHG99_chromosome,_complete_genome.	NZ_CP026652		Not detected	187894..187992	A	G(g1)	canonical
None	No definition in GTDB	GCF_002946835	Streptomyces_dengpaensis_strain_XZHG99_chromosome,_complete_genome.	NZ_CP026652		Not detected	893662..893760	S	G(g1)	canonical
None	No definition in GTDB	GCF_002946835	Streptomyces_dengpaensis_strain_XZHG99_chromosome,_complete_genome.	NZ_CP026652		Not detected	8445213..8445312	S	G(g1)	canonical
None	No definition in GTDB	GCF_002946835	Streptomyces_dengpaensis_strain_XZHG99_chromosome,_complete_genome.	NZ_CP026652		Not detected	8521411..8521487	S	CL1B	canonical
None	No definition in GTDB	GCF_002951875	Paenibacillus_larvae_subsp._larvae_strain_ERIC_I_chromosome,_complete_genome.	NZ_CP019651		2994864	2992983..2993053	A	C	short_orf
None	No definition in GTDB	GCF_002951875	Paenibacillus_larvae_subsp._larvae_strain_ERIC_I_chromosome,_complete_genome.	NZ_CP019651		Not detected	3978601..3978676	A	D	interrupted_sequence
None	No definition in GTDB	GCF_900327265	Orientia_tsutsugamushi_isolate_Kato_genome_assembly,_chromosome:_I.	NZ_LS398550		25955	28208..28281	S	CL1B	canonical
None	No definition in GTDB	GCF_900327265	Orientia_tsutsugamushi_isolate_Kato_genome_assembly,_chromosome:_I.	NZ_LS398550		82710	80786..80864	A	E	canonical
None	No definition in GTDB	GCF_900327265	Orientia_tsutsugamushi_isolate_Kato_genome_assembly,_chromosome:_I.	NZ_LS398550		98186	95860..95933	A	CL1B	canonical
None	No definition in GTDB	GCF_900327265	Orientia_tsutsugamushi_isolate_Kato_genome_assembly,_chromosome:_I.	NZ_LS398550		144614	146867..146940	S	CL1B	canonical
None	No definition in GTDB	GCF_900327265	Orientia_tsutsugamushi_isolate_Kato_genome_assembly,_chromosome:_I.	NZ_LS398550		166959	165035..165112	A	E	canonical
None	No definition in GTDB	GCF_900327265	Orientia_tsutsugamushi_isolate_Kato_genome_assembly,_chromosome:_I.	NZ_LS398550		231431	229105..229178	A	CL1B	canonical
None	No definition in GTDB	GCF_900327265	Orientia_tsutsugamushi_isolate_Kato_genome_assembly,_chromosome:_I.	NZ_LS398550		247262	245339..245416	A	E	canonical
None	No definition in GTDB	GCF_900327265	Orientia_tsutsugamushi_isolate_Kato_genome_assembly,_chromosome:_I.	NZ_LS398550		270914	272761..272838	S	E	canonical
None	No definition in GTDB	GCF_900327265	Orientia_tsutsugamushi_isolate_Kato_genome_assembly,_chromosome:_I.	NZ_LS398550		299792	297867..297944	A	E	interrupted_sequence
None	No definition in GTDB	GCF_900327265	Orientia_tsutsugamushi_isolate_Kato_genome_assembly,_chromosome:_I.	NZ_LS398550		415832	418086..418159	S	CL1B	canonical
None	No definition in GTDB	GCF_900327265	Orientia_tsutsugamushi_isolate_Kato_genome_assembly,_chromosome:_I.	NZ_LS398550		530313	527987..528060	A	CL1B	canonical
None	No definition in GTDB	GCF_900327265	Orientia_tsutsugamushi_isolate_Kato_genome_assembly,_chromosome:_I.	NZ_LS398550		704324	701997..702070	A	CL1B	canonical
None	No definition in GTDB	GCF_900327265	Orientia_tsutsugamushi_isolate_Kato_genome_assembly,_chromosome:_I.	NZ_LS398550		764867	762541..762614	A	CL1B	canonical
None	No definition in GTDB	GCF_900327265	Orientia_tsutsugamushi_isolate_Kato_genome_assembly,_chromosome:_I.	NZ_LS398550		805080	807333..807406	S	CL1B	canonical
None	No definition in GTDB	GCF_900327265	Orientia_tsutsugamushi_isolate_Kato_genome_assembly,_chromosome:_I.	NZ_LS398550		930082	927756..927829	A	CL1B	canonical
None	No definition in GTDB	GCF_900327265	Orientia_tsutsugamushi_isolate_Kato_genome_assembly,_chromosome:_I.	NZ_LS398550		998608	1000861..1000934	S	CL1B	canonical
None	No definition in GTDB	GCF_900327265	Orientia_tsutsugamushi_isolate_Kato_genome_assembly,_chromosome:_I.	NZ_LS398550		1165841	1163515..1163588	A	CL1B	canonical
None	No definition in GTDB	GCF_900327265	Orientia_tsutsugamushi_isolate_Kato_genome_assembly,_chromosome:_I.	NZ_LS398550		1209144	1210991..1211068	S	E	canonical
None	No definition in GTDB	GCF_900327265	Orientia_tsutsugamushi_isolate_Kato_genome_assembly,_chromosome:_I.	NZ_LS398550		1362591	1360265..1360338	A	CL1B	canonical
None	No definition in GTDB	GCF_900327265	Orientia_tsutsugamushi_isolate_Kato_genome_assembly,_chromosome:_I.	NZ_LS398550		1373491	1372279..1372356	A	E	canonical
None	No definition in GTDB	GCF_900327265	Orientia_tsutsugamushi_isolate_Kato_genome_assembly,_chromosome:_I.	NZ_LS398550		1465836	1463510..1463583	A	CL1B	canonical
None	No definition in GTDB	GCF_900327265	Orientia_tsutsugamushi_isolate_Kato_genome_assembly,_chromosome:_I.	NZ_LS398550		1544346	1546599..1546672	S	CL1B	canonical
None	No definition in GTDB	GCF_900327265	Orientia_tsutsugamushi_isolate_Kato_genome_assembly,_chromosome:_I.	NZ_LS398550		1607008	1609262..1609335	S	CL1B	canonical
None	No definition in GTDB	GCF_900327265	Orientia_tsutsugamushi_isolate_Kato_genome_assembly,_chromosome:_I.	NZ_LS398550		1934362	1936209..1936286	S	E	canonical
None	No definition in GTDB	GCF_900327265	Orientia_tsutsugamushi_isolate_Kato_genome_assembly,_chromosome:_I.	NZ_LS398550		2181199	2178873..2178946	A	CL1B	canonical
None	No definition in GTDB	GCF_900327265	Orientia_tsutsugamushi_isolate_Kato_genome_assembly,_chromosome:_I.	NZ_LS398550		2218874	2216950..2217027	A	E	canonical
None	No definition in GTDB	GCF_900327265	Orientia_tsutsugamushi_isolate_Kato_genome_assembly,_chromosome:_I.	NZ_LS398550		2235099	2232773..2232846	A	CL1B	canonical
None	No definition in GTDB	GCF_002953115	Pseudomonas_sp._XWY-1_chromosome,_complete_genome.	NZ_CP026332		2347312	2349117..2349188	S	C	canonical
None	No definition in GTDB	GCF_002953115	Pseudomonas_sp._XWY-1_plasmid,_complete_genome.	NZ_CP026333		203372	205176..205247	S	C	canonical
None	No definition in GTDB	GCF_002953115	Pseudomonas_sp._XWY-1_plasmid,_complete_genome.	NZ_CP026333		288077	289869..289944	S	D	canonical
None	No definition in GTDB	GCF_002966775	Pseudomonas_sp._MYb193_chromosome,_complete_genome.	NZ_CP023269		1608276	1610034..1610108	S	C	canonical
None	No definition in GTDB	GCF_002966775	Pseudomonas_sp._MYb193_chromosome,_complete_genome.	NZ_CP023269		1898617	1900374..1900448	S	C	canonical
None	No definition in GTDB	GCF_002966775	Pseudomonas_sp._MYb193_chromosome,_complete_genome.	NZ_CP023269		2538663	2540421..2540495	S	C	canonical
None	No definition in GTDB	GCF_002966775	Pseudomonas_sp._MYb193_chromosome,_complete_genome.	NZ_CP023269		3192854	3191022..3191096	A	C	canonical
None	No definition in GTDB	GCF_002966775	Pseudomonas_sp._MYb193_chromosome,_complete_genome.	NZ_CP023269		5050932	5049102..5049176	A	C	canonical
None	No definition in GTDB	GCF_002966775	Pseudomonas_sp._MYb193_chromosome,_complete_genome.	NZ_CP023269		5598061	5596230..5596304	A	C	canonical
None	No definition in GTDB	GCF_002968755	Pseudomonas_aeruginosa_strain_AR_0356_chromosome,_complete_genome.	NZ_CP027169		2032046	2033847..2033918	S	C	canonical
None	No definition in GTDB	GCF_002968755	Pseudomonas_aeruginosa_strain_AR_0356_chromosome,_complete_genome.	NZ_CP027169		3700099	3701900..3701971	S	C	canonical
None	No definition in GTDB	GCF_002968755	Pseudomonas_aeruginosa_strain_AR_0356_chromosome,_complete_genome.	NZ_CP027169		6097382	6095534..6095609	A	D	canonical
None	No definition in GTDB	GCF_002968755	Pseudomonas_aeruginosa_strain_AR_0356_plasmid_unnamed2,_complete_sequence.	NZ_CP027170		282163	283968..284039	S	C	canonical
None	No definition in GTDB	GCF_002997005	Pseudomonas_aeruginosa_strain_AR_0095_chromosome,_complete_genome.	NZ_CP027538		1948176	1946328..1946403	A	D	canonical
None	No definition in GTDB	GCF_003017615	Escherichia_coli_strain_2014C-4135_chromosome,_complete_genome.	NZ_CP027310		634654	632779..632850	A	C	canonical
None	No definition in GTDB	GCF_003017885	Escherichia_coli_strain_2014C-3741_chromosome.	NZ_CP027328		12829	15145..15236	S	ML	interrupted_sequence
None	No definition in GTDB	GCF_003017885	Escherichia_coli_strain_2014C-3741_chromosome.	NZ_CP027328		1099733	1102273..1102349	S	CL1A	canonical
None	No definition in GTDB	GCF_003017885	Escherichia_coli_strain_2014C-3741_chromosome.	NZ_CP027328		3852824	3850208..3850284	A	CL1A	canonical
None	No definition in GTDB	GCF_003018155	Escherichia_coli_strain_2014C-3061_chromosome,_complete_genome.	NZ_CP027548		1811750	1809865..1809940	A	D	canonical
None	No definition in GTDB	GCF_003018335	Escherichia_coli_strain_2013C-4282_chromosome,_complete_genome.	NZ_CP027579		1087445	1085560..1085635	A	D	canonical
None	No definition in GTDB	GCF_003018335	Escherichia_coli_strain_2013C-4282_chromosome,_complete_genome.	NZ_CP027579		2066609	2064724..2064799	A	D	canonical
None	No definition in GTDB	GCF_003018335	Escherichia_coli_strain_2013C-4282_chromosome,_complete_genome.	NZ_CP027579		2458445	2456560..2456635	A	D	canonical
None	No definition in GTDB	GCF_003018335	Escherichia_coli_strain_2013C-4282_chromosome,_complete_genome.	NZ_CP027579		3318454	3316569..3316644	A	D	canonical
None	No definition in GTDB	GCF_003018335	Escherichia_coli_strain_2013C-4282_plasmid_unnamed2,_complete_sequence.	NZ_CP027581		67284	64883..64959	A	CL1A	canonical
None	No definition in GTDB	GCF_003018695	Escherichia_coli_strain_2015C-3107_chromosome,_complete_genome.	NZ_CP027317		1874160	1876476..1876567	S	ML	interrupted_sequence
None	No definition in GTDB	GCF_003018715	Escherichia_coli_strain_2013C-3277_chromosome,_complete_genome.	NZ_CP027331		1792498	1794814..1794905	S	ML	interrupted_sequence
None	No definition in GTDB	GCF_003018775	Escherichia_coli_strain_2014C-3655_chromosome,_complete_genome.	NZ_CP027351		5114525	5112118..5112209	A	ML	interrupted_sequence
None	No definition in GTDB	GCF_003018815	Escherichia_coli_strain_2013C-4991_chromosome,_complete_genome.	NZ_CP027355		3061917	3060042..3060113	A	C	canonical
None	No definition in GTDB	GCF_003018815	Escherichia_coli_strain_2013C-4991_chromosome,_complete_genome.	NZ_CP027355		4589808	4587540..4587626	A	A	canonical
None	No definition in GTDB	GCF_003018855	Escherichia_coli_strain_05-3629_chromosome,_complete_genome.	NZ_CP027373		3550030	3547629..3547705	A	CL1A	canonical
None	No definition in GTDB	GCF_003018855	Escherichia_coli_strain_05-3629_chromosome,_complete_genome.	NZ_CP027373		3867035	3864634..3864710	A	CL1A	canonical
None	No definition in GTDB	GCF_003018855	Escherichia_coli_strain_05-3629_plasmid_unnamed1,_complete_sequence.	NZ_CP027374		74697	77025..77101	S	CL1A	canonical
None	No definition in GTDB	GCF_003018855	Escherichia_coli_strain_05-3629_plasmid_unnamed2,_complete_sequence.	NZ_CP027375		34175	36500..36576	S	CL1A	canonical
None	No definition in GTDB	GCF_003018915	Escherichia_coli_strain_2011C-4251_chromosome,_complete_genome.	NZ_CP027388		349775	347368..347459	A	ML	interrupted_sequence
None	No definition in GTDB	GCF_003018915	Escherichia_coli_strain_2011C-4251_chromosome,_complete_genome.	NZ_CP027388		3254530	3256846..3256937	S	ML	interrupted_sequence
None	No definition in GTDB	GCF_003018915	Escherichia_coli_strain_2011C-4251_chromosome,_complete_genome.	NZ_CP027388		4497129	4499445..4499536	S	ML	interrupted_sequence
None	No definition in GTDB	GCF_003018935	Escherichia_coli_strain_2014C-3599_chromosome,_complete_genome.	NZ_CP027435		4704216	4701809..4701900	A	ML	interrupted_sequence
None	No definition in GTDB	GCF_900327275	Orientia_tsutsugamushi_isolate_Karp_genome_assembly,_chromosome:_I.	NZ_LS398548		57278	59921..59991	S	CL1B	interrupted_sequence
None	No definition in GTDB	GCF_900327275	Orientia_tsutsugamushi_isolate_Karp_genome_assembly,_chromosome:_I.	NZ_LS398548		85024	87278..87351	S	CL1B	interrupted_sequence
[truncated: 11,046 more rows]

## Sheet: archaea
Supplementary Table S2. Summary of G2Is detected in this study.
Phyla	Information of the species					Information of G2Is detected in this study
	Species Name (GTDB taxonomy)	NCBI assembly ID	NCBI DEFINITION	RefSeq ID		5' position	Domains V, VI position	Strand (Sense or Antisense)	IEP type
Halobacterota	Methanococcoides burtonii	GCF_000013725	Methanococcoides_burtonii_DSM_6242,_complete_genome.	NC_007955		Not detected	709527..709603	A	CL1A
Halobacterota	Methanococcoides burtonii	GCF_000013725	Methanococcoides_burtonii_DSM_6242,_complete_genome.	NC_007955		Not detected	803648..803724	S	CL1A
Halobacterota	Methanococcoides burtonii	GCF_000013725	Methanococcoides_burtonii_DSM_6242,_complete_genome.	NC_007955		Not detected	2109203..2109279	S	CL1A
Halobacterota	Methanococcoides burtonii	GCF_000013725	Methanococcoides_burtonii_DSM_6242,_complete_genome.	NC_007955		Not detected	2148545..2148621	S	CL1A
None	No definition in GTDB	GCF_003268005	Methanosphaera_sp._BMS,_complete_genome.	NZ_CP014213		Not detected	110808..110884	A	CL1B
None	No definition in GTDB	GCF_003268005	Methanosphaera_sp._BMS,_complete_genome.	NZ_CP014213		Not detected	368578..368654	A	CL1B
None	No definition in GTDB	GCF_003268005	Methanosphaera_sp._BMS,_complete_genome.	NZ_CP014213		Not detected	701617..701693	A	CL1B
None	No definition in GTDB	GCF_003268005	Methanosphaera_sp._BMS,_complete_genome.	NZ_CP014213		Not detected	728940..729016	A	CL1B
Halobacterota	Methanospirillum hungatei	GCF_000013445	Methanospirillum_hungatei_JF-1,_complete_genome.	NC_007796		293583	291453..291529	A	CL1A
Halobacterota	Methanospirillum hungatei	GCF_000013445	Methanospirillum_hungatei_JF-1,_complete_genome.	NC_007796		1374763	1376816..1376892	S	CL1A
Halobacterota	Methanospirillum hungatei	GCF_000013445	Methanospirillum_hungatei_JF-1,_complete_genome.	NC_007796		1523526	1521402..1521470	A	CL1A
Halobacterota	Methanospirillum hungatei	GCF_000013445	Methanospirillum_hungatei_JF-1,_complete_genome.	NC_007796		2410437	2412490..2412566	S	CL1A
Halobacterota	Methanospirillum hungatei	GCF_000013445	Methanospirillum_hungatei_JF-1,_complete_genome.	NC_007796		2920081	2922147..2922223	S	CL1A
Halobacterota	Methanospirillum hungatei	GCF_000013445	Methanospirillum_hungatei_JF-1,_complete_genome.	NC_007796		3055568	3057624..3057700	S	CL1A
Halobacterota	Methanosarcina mazei	GCF_000007065	Methanosarcina_mazei_strain_Goe1,_complete_genome.	NC_003901		3206608	3208676..3208753	S	CL1A
Halobacterota	Methanosarcina mazei	GCF_000007065	Methanosarcina_mazei_strain_Goe1,_complete_genome.	NC_003901		Not detected	3223780..3223857	S	CL1A
Halobacterota	Methanosarcina barkeri	GCF_000195895	Methanosarcina_mazei_strain_Goe1,_complete_genome.	NC_003901		Not detected	538225..538301	S	-
Halobacterota	Methanosarcina barkeri	GCF_000195895	Methanosarcina_barkeri_str._Fusaro,_complete_genome.	NC_007355		2122632	2124719..2124795	S	CL1A
Thermoplasmatota	No definition in GTDB	GCF_001560915	Methanosarcina_barkeri_str._Fusaro,_complete_genome.	NC_007355		Not detected	908846..908922	S	-
Thermoplasmatota	No definition in GTDB	GCF_001560915	Methanogenic_archaeon_ISO4-H5_chromosome,_complete_genome.	NZ_CP014214		1893005	1891064..1891140	A	C
Halobacterota	Methanosarcina barkeri	GCF_001027005	Methanogenic_archaeon_ISO4-H5_chromosome,_complete_genome.	NZ_CP014214		Not detected	259402..259477	A	-
Halobacterota	Methanosarcina barkeri	GCF_001027005	Methanosarcina_barkeri_CM1,_complete_genome.	NZ_CP008746		1053791	1051632..1051708	A	CL1A
Halobacterota	Methanosarcina barkeri	GCF_001027005	Methanosarcina_barkeri_CM1,_complete_genome.	NZ_CP008746		2055698	2053386..2053462	A	CL1A
Halobacterota	Methanosarcina barkeri	GCF_001027005	Methanosarcina_barkeri_CM1,_complete_genome.	NZ_CP008746		3087090	3084929..3085005	A	CL1A
Thermoplasmatota	Methanomethylophilus alvus	GCF_000300255	Methanosarcina_barkeri_CM1,_complete_genome.	NZ_CP008746		Not detected	1168611..1168686	A	-
Thermoplasmatota	Methanomethylophilus alvus	GCF_000300255	Candidatus_Methanomethylophilus_alvus_Mx1201,_complete_genome.	NC_020913		Not detected	1264398..1264473	A	C
Euryarchaeota	Methanobrevibacter_A millerae	GCF_001477655	Methanobrevibacter_millerae_strain_SM9,_complete_genome.	NZ_CP011266		Not detected	284805..284881	S	CL1B
Euryarchaeota	Methanobrevibacter_A millerae	GCF_001477655	Methanobrevibacter_millerae_strain_SM9,_complete_genome.	NZ_CP011266		Not detected	285817..285893	S	CL1B
Euryarchaeota	Methanobrevibacter_A millerae	GCF_001477655	Methanobrevibacter_millerae_strain_SM9,_complete_genome.	NZ_CP011266		Not detected	544924..545000	A	CL1B
Euryarchaeota	Methanobrevibacter_A millerae	GCF_001477655	Methanobrevibacter_millerae_strain_SM9,_complete_genome.	NZ_CP011266		Not detected	1062078..1062154	A	CL1B
Euryarchaeota	Methanobrevibacter_A millerae	GCF_001477655	Methanobrevibacter_millerae_strain_SM9,_complete_genome.	NZ_CP011266		Not detected	1298288..1298364	S	CL1B
Euryarchaeota	Methanobrevibacter_A millerae	GCF_001477655	Methanobrevibacter_millerae_strain_SM9,_complete_genome.	NZ_CP011266		Not detected	1695110..1695186	A	CL1B
Euryarchaeota	Methanobrevibacter_A millerae	GCF_001477655	Methanobrevibacter_millerae_strain_SM9,_complete_genome.	NZ_CP011266		Not detected	2275977..2276053	S	CL1B
None	No definition in GTDB	GCF_003711245	Methanobrevibacter_millerae_strain_SM9,_complete_genome.	NZ_CP011266		Not detected	1168583..1168658	A	-
None	No definition in GTDB	GCF_003711245	Candidatus_Methanomethylophilus_alvus_strain_Mx-05_chromosome,_complete_genome.	NZ_CP017686		Not detected	1264370..1264445	A	C
Halobacterota	Methanosarcina mazei	GCF_000970165	Methanosarcina_mazei_WWM610,_complete_genome.	NZ_CP009509		2450358	2448212..2448289	A	CL1A
Halobacterota	Methanosarcina mazei	GCF_000970165	Methanosarcina_mazei_WWM610,_complete_genome.	NZ_CP009509		2636178	2634013..2634089	A	CL1A
Halobacterota	Methanosarcina sp2	GCF_000969965	Methanosarcina_mazei_WWM610,_complete_genome.	NZ_CP009509		Not detected	577010..577100	A	-
Halobacterota	Methanosarcina sp2	GCF_000969965	Methanosarcina_mazei_WWM610,_complete_genome.	NZ_CP009509		Not detected	1357500..1357575	A	-
Halobacterota	Methanosarcina sp2	GCF_000969965	Methanosarcina_mazei_WWM610,_complete_genome.	NZ_CP009509		Not detected	2501332..2501407	S	-
Halobacterota	Methanomethylovorans hollandica	GCF_000328665	Methanomethylovorans_hollandica_DSM_15978_plasmid_pMETHO01,_complete_sequence.	NC_019972		177886	175732..175808	A	CL1A
Halobacterota	Methanolobus_A psychrophilus	GCF_000306725	Methanolobus_psychrophilus_R15,_complete_genome.	NC_018876		Not detected	2559733..2559809	S	CL1A
Halobacterota	Methanosarcina sp2	GCF_000970005	Methanolobus_psychrophilus_R15,_complete_genome.	NC_018876		Not detected	549931..550021	A	-
Halobacterota	Methanosarcina sp2	GCF_000970005	Methanolobus_psychrophilus_R15,_complete_genome.	NC_018876		Not detected	1257733..1257808	A	-
Halobacterota	Methanosarcina sp2	GCF_000970005	Methanolobus_psychrophilus_R15,_complete_genome.	NC_018876		Not detected	3621116..3621191	A	-
Halobacterota	No definition in GTDB	GCF_000970045	Methanosarcina_sp._MTP4,_complete_genome.	NZ_CP009505		2368915	2371249..2371325	S	CL1A
Halobacterota	Methanosarcina siciliae	GCF_000970085	Methanosarcina_siciliae_T4/M,_complete_genome.	NZ_CP009506		502239	500131..500207	A	CL1A
Halobacterota	Methanosarcina siciliae	GCF_000970085	Methanosarcina_siciliae_T4/M,_complete_genome.	NZ_CP009506		Not detected	515847..515923	S	CL1A
Halobacterota	Methanosarcina siciliae	GCF_000970085	Methanosarcina_siciliae_T4/M,_complete_genome.	NZ_CP009506		4755204	4753056..4753133	A	CL1A
Halobacterota	Methanosarcina mazei	GCF_000970185	Methanosarcina_mazei_SarPi,_complete_genome.	NZ_CP009511		2712139	2714223..2714300	S	CL1A
Halobacterota	Methanosarcina mazei	GCF_000970205	Methanosarcina_mazei_S-6,_complete_genome.	NZ_CP009512		Not detected	2521303..2521380	A	CL2B
Halobacterota	Methanosarcina mazei	GCF_000970205	Methanosarcina_mazei_S-6,_complete_genome.	NZ_CP009512		2537016	2534871..2534948	A	CL1A
Halobacterota	Methanosarcina mazei	GCF_000970225	Methanosarcina_mazei_LYC,_complete_genome.	NZ_CP009513		2567354	2565209..2565286	A	CL1A
Halobacterota	Methanosarcina mazei	GCF_000970245	Methanosarcina_mazei_C16,_complete_genome.	NZ_CP009514		1077433	1079507..1079584	S	CL1A
Halobacterota	Methanosarcina mazei	GCF_000970245	Methanosarcina_mazei_C16,_complete_genome.	NZ_CP009514		1337551	1339619..1339696	S	CL1A
Halobacterota	Methanosarcina lacustris	GCF_000970265	Methanosarcina_lacustris_Z-7289,_complete_genome.	NZ_CP009515		2716398	2714528..2714603	A	D
Halobacterota	Methanosarcina vacuolata	GCF_000969905	Methanosarcina_vacuolata_Z-761,_complete_genome.	NZ_CP009520		2082009	2079640..2079716	A	CL1A
Halobacterota	Methanosarcina vacuolata	GCF_000969905	Methanosarcina_vacuolata_Z-761,_complete_genome.	NZ_CP009520		3644376	3642227..3642303	A	CL1A
Halobacterota	Methanosarcina vacuolata	GCF_000969945	Methanosarcina_sp._Kolksee,_complete_genome.	NZ_CP009524		988905	990971..991047	S	CL1A
Halobacterota	Methanosarcina vacuolata	GCF_000969945	Methanosarcina_sp._Kolksee,_complete_genome.	NZ_CP009524		2033548	2031179..2031255	A	CL1A
Halobacterota	Methanosarcina barkeri	GCF_000970065	Methanosarcina_sp._Kolksee,_complete_genome.	NZ_CP009524		Not detected	265850..265925	A	-
Halobacterota	Methanosarcina barkeri	GCF_000970065	Methanosarcina_sp._Kolksee,_complete_genome.	NZ_CP009524		Not detected	1178317..1178393	A	-
Halobacterota	Methanosarcina barkeri	GCF_000970065	Methanosarcina_barkeri_227,_complete_genome.	NZ_CP009530		3241043	3238898..3238974	A	CL1A
Halobacterota	Methanosarcina barkeri	GCF_000970065	Methanosarcina_barkeri_227,_complete_genome.	NZ_CP009530		4114642	4112494..4112570	A	CL1A
Halobacterota	Methanosarcina barkeri	GCF_000970025	Methanosarcina_barkeri_MS,_complete_genome.	NZ_CP009528		264691	266766..266842	S	CL1A
Halobacterota	Methanosarcina barkeri	GCF_000970025	Methanosarcina_barkeri_MS,_complete_genome.	NZ_CP009528		1037917	1035548..1035624	A	CL1A
Halobacterota	Methanosarcina barkeri	GCF_000970025	Methanosarcina_barkeri_MS,_complete_genome.	NZ_CP009528		Not detected	1942944..1943020	S	-
Halobacterota	Methanosarcina barkeri	GCF_000969985	Methanosarcina_barkeri_MS,_complete_genome.	NZ_CP009528		Not detected	652738..652814	A	-
Halobacterota	Methanosarcina barkeri	GCF_000969985	Methanosarcina_barkeri_MS,_complete_genome.	NZ_CP009528		Not detected	2691553..2691619	A	-
Halobacterota	Methanosarcina barkeri	GCF_000969985	Methanosarcina_barkeri_str._Wiesmoor,_complete_genome.	NZ_CP009526		3942508	3940350..3940426	A	CL1A
Halobacterota	Methanosarcina siciliae	GCF_000970145	Methanosarcina_siciliae_C2J,_complete_genome.	NZ_CP009508		1109250	1111315..1111391	S	CL1A
Halobacterota	Methanosarcina siciliae	GCF_000970145	Methanosarcina_siciliae_C2J,_complete_genome.	NZ_CP009508		1391698	1393767..1393843	S	CL1A
Halobacterota	Methanosarcina siciliae	GCF_000970145	Methanosarcina_siciliae_C2J,_complete_genome.	NZ_CP009508		1536212	1534086..1534162	A	CL1A
Halobacterota	Methanosarcina siciliae	GCF_000970145	Methanosarcina_siciliae_C2J,_complete_genome.	NZ_CP009508		1574309	1576365..1576441	S	CL1A
Halobacterota	Methanosarcina siciliae	GCF_000970145	Methanosarcina_siciliae_C2J,_complete_genome.	NZ_CP009508		2112808	2114876..2114952	S	CL1A
Halobacterota	Methanosarcina siciliae	GCF_000970145	Methanosarcina_siciliae_C2J,_complete_genome.	NZ_CP009508		2389500	2387354..2387430	A	CL1A
Halobacterota	Methanosarcina siciliae	GCF_000970145	Methanosarcina_siciliae_C2J,_complete_genome.	NZ_CP009508		3330286	3332357..3332434	S	CL1A
Halobacterota	Methanosarcina siciliae	GCF_000970145	Methanosarcina_siciliae_C2J,_complete_genome.	NZ_CP009508		3334792	3332661..3332737	A	CL1A
Halobacterota	Methanosarcina siciliae	GCF_000970145	Methanosarcina_siciliae_C2J,_complete_genome.	NZ_CP009508		Not detected	5147255..5147332	A	CL1A
Halobacterota	Methanosarcina siciliae	GCF_000970145	Methanosarcina_siciliae_C2J,_complete_genome.	NZ_CP009508		5165766	5167838..5167915	S	CL1A
