# Supplementary material for: Distinct Expansion of Group II Introns During Evolution of Prokaryotes and Possible Factors Involved in Its Regulation
Source: Front Microbiol. 2022 Feb 28;13:849080. doi: 10.3389/fmicb.2022.849080 (PMC8919778; doi:10.3389/fmicb.2022.849080)
Supplement: Supplementary file 3 [file Table_4.xlsx]

## Sheet: Information of genomes
Supplementary Table 4. Summary of prokaryotic genomes used in this study.
NCBI assembly ID	Domain	GTDB taxonomy	NCBI RefSeq ID list	RefSeq ID of longest chromosome	NCBI taxonomy	NCBI chromosome definition	Representative specie	Total genome size (bp)
GCF_000010525	Bacteria	d__Bacteria;p__Proteobacteria;c__Alphaproteobacteria;o__Rhizobiales;f__Xanthobacteraceae;g__Azorhizobium;s__Azorhizobium caulinodans	NC_009937	NC_009937	Bacteria; Proteobacteria; Alphaproteobacteria; Hyphomicrobiales; Xanthobacteraceae; Azorhizobium; Azorhizobium caulinodans	Azorhizobium_caulinodans_ORS_571_DNA,_complete_genome.	o	5369772
GCF_000007365	Bacteria	d__Bacteria;p__Proteobacteria;c__Gammaproteobacteria;o__Enterobacterales;f__Enterobacteriaceae;g__Buchnera;s__Buchnera aphidicola_O	NC_004061	NC_004061	Bacteria; Proteobacteria; Gammaproteobacteria; Enterobacterales; Erwiniaceae; Buchnera; Buchnera aphidicola; Buchnera aphidicola (Schizaphis graminum)	Buchnera_aphidicola_str._Sg_(Schizaphis_graminum),_complete_genome.	o	641454
GCF_000007725	Bacteria	d__Bacteria;p__Proteobacteria;c__Gammaproteobacteria;o__Enterobacterales;f__Enterobacteriaceae;g__Buchnera;s__Buchnera aphidicola_H	NC_004545,NC_004555	NC_004545	Bacteria; Proteobacteria; Gammaproteobacteria; Enterobacterales; Erwiniaceae; Buchnera; Buchnera aphidicola; Buchnera aphidicola (Baizongia pistaciae)	Buchnera_aphidicola_str._Bp_(Baizongia_pistaciae),_complete_genome.	o	618379
GCF_000009605	Bacteria	d__Bacteria;p__Proteobacteria;c__Gammaproteobacteria;o__Enterobacterales;f__Enterobacteriaceae;g__Buchnera;s__Buchnera aphidicola_I	NC_002528,NC_002253,NC_002252	NC_002528	Bacteria; Proteobacteria; Gammaproteobacteria; Enterobacterales; Erwiniaceae; Buchnera; Buchnera aphidicola; Buchnera aphidicola (Acyrthosiphon pisum)	Buchnera_aphidicola_str._APS_(Acyrthosiphon_pisum)_chromosome,_complete_genome.	o	655725
GCF_000021065	Bacteria	d__Bacteria;p__Proteobacteria;c__Gammaproteobacteria;o__Enterobacterales;f__Enterobacteriaceae;g__Buchnera;s__Buchnera aphidicola_I	NC_011834	NC_011834	Bacteria; Proteobacteria; Gammaproteobacteria; Enterobacterales; Erwiniaceae; Buchnera; Buchnera aphidicola; Buchnera aphidicola (Acyrthosiphon pisum)	Buchnera_aphidicola_str._Tuc7_(Acyrthosiphon_pisum),_complete_genome.		641895
GCF_000021085	Bacteria	d__Bacteria;p__Proteobacteria;c__Gammaproteobacteria;o__Enterobacterales;f__Enterobacteriaceae;g__Buchnera;s__Buchnera aphidicola_I	NC_011833	NC_011833	Bacteria; Proteobacteria; Gammaproteobacteria; Enterobacterales; Erwiniaceae; Buchnera; Buchnera aphidicola	Buchnera_aphidicola_str._5A_(Acyrthosiphon_pisum),_complete_genome.		642122
GCF_000090965	Bacteria	d__Bacteria;p__Proteobacteria;c__Gammaproteobacteria;o__Enterobacterales;f__Enterobacteriaceae;g__Buchnera;s__Buchnera aphidicola_F	NC_008513,NC_011878	NC_008513	Bacteria; Proteobacteria; Gammaproteobacteria; Enterobacterales; Erwiniaceae; Buchnera; Buchnera aphidicola; Buchnera aphidicola (Cinara cedri)	Buchnera_aphidicola_BCc,_complete_genome.	o	422434
GCF_000174075	Bacteria	d__Bacteria;p__Proteobacteria;c__Gammaproteobacteria;o__Enterobacterales;f__Enterobacteriaceae;g__Buchnera;s__Buchnera aphidicola_I	NZ_ACFK01000001	NZ_ACFK01000001	Bacteria; Proteobacteria; Gammaproteobacteria; Enterobacterales; Erwiniaceae; Buchnera; Buchnera aphidicola; Buchnera aphidicola (Acyrthosiphon pisum)	Buchnera_aphidicola_str._LSR1_(Acyrthosiphon_pisum)_chromosome,_whole_genome_shotgun_sequence.		642011
GCF_000183225	Bacteria	d__Bacteria;p__Proteobacteria;c__Gammaproteobacteria;o__Enterobacterales;f__Enterobacteriaceae;g__Buchnera;s__Buchnera aphidicola_I	NC_017255	NC_017255	Bacteria; Proteobacteria; Gammaproteobacteria; Enterobacterales; Erwiniaceae; Buchnera; Buchnera aphidicola; Buchnera aphidicola (Acyrthosiphon pisum)	Buchnera_aphidicola_str._LL01_(Acyrthosiphon_pisum),_complete_genome.		641799
GCF_000183245	Bacteria	d__Bacteria;p__Proteobacteria;c__Gammaproteobacteria;o__Enterobacterales;f__Enterobacteriaceae;g__Buchnera;s__Buchnera aphidicola_I	NC_017252	NC_017252	Bacteria; Proteobacteria; Gammaproteobacteria; Enterobacterales; Erwiniaceae; Buchnera; Buchnera aphidicola; Buchnera aphidicola (Acyrthosiphon pisum)	Buchnera_aphidicola_str._TLW03_(Acyrthosiphon_pisum),_complete_genome.		641770
GCF_000183285	Bacteria	d__Bacteria;p__Proteobacteria;c__Gammaproteobacteria;o__Enterobacterales;f__Enterobacteriaceae;g__Buchnera;s__Buchnera aphidicola_I	NC_017253	NC_017253	Bacteria; Proteobacteria; Gammaproteobacteria; Enterobacterales; Erwiniaceae; Buchnera; Buchnera aphidicola; Buchnera aphidicola (Acyrthosiphon pisum)	Buchnera_aphidicola_str._JF99_(Acyrthosiphon_pisum),_complete_genome.		641716
GCF_000183305	Bacteria	d__Bacteria;p__Proteobacteria;c__Gammaproteobacteria;o__Enterobacterales;f__Enterobacteriaceae;g__Buchnera;s__Buchnera aphidicola_I	NC_017254	NC_017254	Bacteria; Proteobacteria; Gammaproteobacteria; Enterobacterales; Erwiniaceae; Buchnera; Buchnera aphidicola; Buchnera aphidicola (Acyrthosiphon pisum)	Buchnera_aphidicola_str._JF98_(Acyrthosiphon_pisum),_complete_genome.		641771
GCF_000217635	Bacteria	d__Bacteria;p__Proteobacteria;c__Gammaproteobacteria;o__Enterobacterales;f__Enterobacteriaceae;g__Buchnera;s__Buchnera aphidicola_G	NC_015662	NC_015662	Bacteria; Proteobacteria; Gammaproteobacteria; Enterobacterales; Erwiniaceae; Buchnera; Buchnera aphidicola	Buchnera_aphidicola_(Cinara_tujafilina),_complete_genome.	o	444925
GCF_000225445	Bacteria	d__Bacteria;p__Proteobacteria;c__Gammaproteobacteria;o__Enterobacterales;f__Enterobacteriaceae;g__Buchnera;s__Buchnera aphidicola_A	NC_017256,NC_017257,NC_017258	NC_017256	Bacteria; Proteobacteria; Gammaproteobacteria; Enterobacterales; Erwiniaceae; Buchnera; Buchnera aphidicola; Buchnera aphidicola (Acyrthosiphon kondoi)	Buchnera_aphidicola_str._Ak_(Acyrthosiphon_kondoi),_complete_genome.	o	653223
GCF_000225465	Bacteria	d__Bacteria;p__Proteobacteria;c__Gammaproteobacteria;o__Enterobacterales;f__Enterobacteriaceae;g__Buchnera;s__Buchnera aphidicola_B	NC_017259,NC_017261,NC_017260	NC_017259	Bacteria; Proteobacteria; Gammaproteobacteria; Enterobacterales; Erwiniaceae; Buchnera; Buchnera aphidicola; Buchnera aphidicola (Uroleucon ambrosiae)	Buchnera_aphidicola_str._Ua_(Uroleucon_ambrosiae),_complete_genome.	o	627953
GCF_000521525	Bacteria	d__Bacteria;p__Proteobacteria;c__Gammaproteobacteria;o__Enterobacterales;f__Enterobacteriaceae;g__Buchnera;s__Buchnera aphidicola_C	NZ_CP002697,NZ_CP002698	NZ_CP002697	Bacteria; Proteobacteria; Gammaproteobacteria; Enterobacterales; Erwiniaceae; Buchnera; Buchnera aphidicola; Buchnera aphidicola (Myzus persicae)	Buchnera_aphidicola_str._USDA_(Myzus_persicae),_complete_genome.		651306
GCF_000521545	Bacteria	d__Bacteria;p__Proteobacteria;c__Gammaproteobacteria;o__Enterobacterales;f__Enterobacteriaceae;g__Buchnera;s__Buchnera aphidicola_C	NZ_CP002699,NZ_CP002700	NZ_CP002699	Bacteria; Proteobacteria; Gammaproteobacteria; Enterobacterales; Erwiniaceae; Buchnera; Buchnera aphidicola; Buchnera aphidicola (Myzus persicae)	Buchnera_aphidicola_str._W106_(Myzus_persicae),_complete_genome.		651304
GCF_000521565	Bacteria	d__Bacteria;p__Proteobacteria;c__Gammaproteobacteria;o__Enterobacterales;f__Enterobacteriaceae;g__Buchnera;s__Buchnera aphidicola_C	NZ_CP002701,NZ_CP002702	NZ_CP002701	Bacteria; Proteobacteria; Gammaproteobacteria; Enterobacterales; Erwiniaceae; Buchnera; Buchnera aphidicola; Buchnera aphidicola (Myzus persicae)	Buchnera_aphidicola_str._G002_(Myzus_persicae),_complete_genome.	o	651316
GCF_000521585	Bacteria	d__Bacteria;p__Proteobacteria;c__Gammaproteobacteria;o__Enterobacterales;f__Enterobacteriaceae;g__Buchnera;s__Buchnera aphidicola_C	NZ_CP002703,NZ_CP002704	NZ_CP002703	Bacteria; Proteobacteria; Gammaproteobacteria; Enterobacterales; Erwiniaceae; Buchnera; Buchnera aphidicola; Buchnera aphidicola (Myzus persicae)	Buchnera_aphidicola_str._F009_(Myzus_persicae),_complete_genome.		651310
GCF_001280225	Bacteria	d__Bacteria;p__Proteobacteria;c__Gammaproteobacteria;o__Enterobacterales;f__Enterobacteriaceae;g__Buchnera;s__Buchnera aphidicola_E	NZ_CP009253,NZ_CP009254,NZ_CP009255	NZ_CP009253	Bacteria; Proteobacteria; Gammaproteobacteria; Enterobacterales; Erwiniaceae; Buchnera; Buchnera aphidicola	Buchnera_aphidicola_(Aphis_glycines)_strain_BAg,_complete_genome.	o	638851
GCF_001648115	Bacteria	d__Bacteria;p__Proteobacteria;c__Gammaproteobacteria;o__Enterobacterales;f__Enterobacteriaceae;g__Buchnera;s__Buchnera aphidicola_N	NZ_CP011299	NZ_CP011299	Bacteria; Proteobacteria; Gammaproteobacteria; Enterobacterales; Erwiniaceae; Buchnera; Buchnera aphidicola	Buchnera_aphidicola_(Schlechtendalia_chinensis)_strain_SC,_complete_genome.	o	607835
GCF_001700895	Bacteria	d__Bacteria;p__Proteobacteria;c__Gammaproteobacteria;o__Enterobacterales;f__Enterobacteriaceae;g__Buchnera;s__Buchnera aphidicola_D	NZ_CP013259	NZ_CP013259	Bacteria; Proteobacteria; Gammaproteobacteria; Enterobacterales; Erwiniaceae; Buchnera; Buchnera aphidicola	Buchnera_aphidicola_(Diuraphis_noxia),_complete_genome.	o	636266
GCF_003099975	Bacteria	No definition in GTDB	NZ_CP029205,NZ_CP029203,NZ_CP029204	NZ_CP029205	Bacteria; Proteobacteria; Gammaproteobacteria; Enterobacterales; Erwiniaceae; Buchnera; Buchnera aphidicola	Buchnera_aphidicola_(Schizaphis_graminum)_isolate_LNK_chromosome,_complete_genome.		653353
GCF_900016785	Bacteria	d__Bacteria;p__Proteobacteria;c__Gammaproteobacteria;o__Enterobacterales;f__Enterobacteriaceae;g__Buchnera;s__Buchnera aphidicola_M	NZ_LN890285,NZ_LN890286,NZ_LN890287	NZ_LN890285	Bacteria; Proteobacteria; Gammaproteobacteria; Enterobacterales; Erwiniaceae; Buchnera; Buchnera aphidicola	Buchnera_aphidicola_(Tuberolachnus_salignus)_strain_BTs_genome_assembly,_chromosome:_1.	o	430464
GCF_900128595	Bacteria	d__Bacteria;p__Proteobacteria;c__Gammaproteobacteria;o__Enterobacterales;f__Enterobacteriaceae;g__Buchnera;s__Buchnera aphidicola_J	NZ_LT635893,NZ_LT635894,NZ_LT635895	NZ_LT635893	Bacteria; Proteobacteria; Gammaproteobacteria; Enterobacterales; Erwiniaceae; Buchnera; Buchnera aphidicola	Buchnera_aphidicola_(Cinara_pseudotaxifoliae)_strain_BCipseudotaxifoliae_genome_assembly,_chromosome:_1.	o	455403
GCF_900128725	Bacteria	d__Bacteria;p__Proteobacteria;c__Gammaproteobacteria;o__Enterobacterales;f__Enterobacteriaceae;g__Buchnera;s__Buchnera aphidicola_K	NZ_LT667500,NZ_LT667501,NZ_LT667502	NZ_LT667500	Bacteria; Proteobacteria; Gammaproteobacteria; Enterobacterales; Erwiniaceae; Buchnera	Buchnera_aphidicola_strain_BCifornacula_genome_assembly,_chromosome:_1.	o	456703
GCF_900128735	Bacteria	d__Bacteria;p__Proteobacteria;c__Gammaproteobacteria;o__Enterobacterales;f__Enterobacteriaceae;g__Buchnera;s__Buchnera aphidicola_L	NZ_LT667503,NZ_LT667504	NZ_LT667503	Bacteria; Proteobacteria; Gammaproteobacteria; Enterobacterales; Erwiniaceae; Buchnera; Buchnera aphidicola	Buchnera_aphidicola_(Cinara_confinis)_strain_BCiconfinis_genome_assembly,_chromosome:_1.	o	451961
GCF_000218545	Bacteria	d__Bacteria;p__Actinobacteriota;c__Actinobacteria;o__Actinomycetales;f__Cellulomonadaceae;g__Cellulomonas;s__Cellulomonas gilvus	NC_015671	NC_015671	Bacteria; Terrabacteria group; Actinobacteria; Actinomycetia; Micrococcales; Cellulomonadaceae; Cellulomonas; Cellulomonas gilvus	Cellulomonas_gilvus_ATCC_13127,_complete_genome.	o	3526441
GCF_000020965	Bacteria	d__Bacteria;p__Dictyoglomota;c__Dictyoglomia;o__Dictyoglomales;f__Dictyoglomaceae;g__Dictyoglomus;s__Dictyoglomus thermophilum	NC_011297	NC_011297	Bacteria; Dictyoglomi; Dictyoglomia; Dictyoglomales; Dictyoglomaceae; Dictyoglomus; Dictyoglomus thermophilum	Dictyoglomus_thermophilum_H-6-12,_complete_genome.	o	1959987
GCF_000012885	Bacteria	d__Bacteria;p__Desulfuromonadota;c__Desulfuromonadia;o__Desulfuromonadales;f__Pelobacteraceae_A;g__Pelobacter_A;s__Pelobacter_A carbinolicus	NC_007498	NC_007498	Bacteria; Proteobacteria; delta/epsilon subdivisions; Deltaproteobacteria; Desulfuromonadales; Syntrophotaleaceae; Syntrophotalea; Syntrophotalea carbinolica	Pelobacter_carbinolicus_DSM_2380,_complete_genome.	o	3665893
GCF_000016585	Bacteria	d__Bacteria;p__Proteobacteria;c__Gammaproteobacteria;o__Enterobacterales;f__Shewanellaceae;g__Shewanella;s__Shewanella putrefaciens	NC_009438	NC_009438	Bacteria; Proteobacteria; Gammaproteobacteria; Alteromonadales; Shewanellaceae; Shewanella; Shewanella putrefaciens	Shewanella_putrefaciens_CN-32,_complete_genome.		4659220
GCF_000169215	Bacteria	d__Bacteria;p__Proteobacteria;c__Gammaproteobacteria;o__Enterobacterales;f__Shewanellaceae;g__Shewanella;s__Shewanella putrefaciens	NC_017566	NC_017566	Bacteria; Proteobacteria; Gammaproteobacteria; Alteromonadales; Shewanellaceae; Shewanella; Shewanella putrefaciens	Shewanella_putrefaciens_200,_complete_genome.		4840251
GCF_003044255	Bacteria	No definition in GTDB	NZ_CP028435	NZ_CP028435	Bacteria; Proteobacteria; Gammaproteobacteria; Alteromonadales; Shewanellaceae; Shewanella	Shewanella_putrefaciens_strain_WS13_chromosome,_complete_genome.		4384460
GCF_900636665	Bacteria	No definition in GTDB	NZ_LR134303	NZ_LR134303	Bacteria; Proteobacteria; Gammaproteobacteria; Alteromonadales; Shewanellaceae; Shewanella	Shewanella_putrefaciens_strain_NCTC12093_genome_assembly,_chromosome:_1.		5049396
GCF_900636855	Bacteria	No definition in GTDB	NZ_LR134321	NZ_LR134321	Bacteria; Proteobacteria; Gammaproteobacteria; Alteromonadales; Shewanellaceae; Shewanella	Shewanella_putrefaciens_strain_NCTC10737_genome_assembly,_chromosome:_1.		4999751
GCF_000988565	Bacteria	d__Bacteria;p__Myxococcota;c__Myxococcia;o__Myxococcales;f__Myxococcaceae;g__Myxococcus;s__Myxococcus fulvus	NZ_CP006003	NZ_CP006003	Bacteria; Proteobacteria; delta/epsilon subdivisions; Deltaproteobacteria; Myxococcales; Cystobacterineae; Myxococcaceae; Myxococcus; Myxococcus fulvus	Myxococcus_fulvus_124B02,_complete_genome.		11048835
GCF_000012685	Bacteria	d__Bacteria;p__Myxococcota;c__Myxococcia;o__Myxococcales;f__Myxococcaceae;g__Myxococcus;s__Myxococcus xanthus	NC_008095	NC_008095	Bacteria; Proteobacteria; delta/epsilon subdivisions; Deltaproteobacteria; Myxococcales; Cystobacterineae; Myxococcaceae; Myxococcus; Myxococcus xanthus	Myxococcus_xanthus_DK_1622,_complete_genome.	o	9139763
GCF_000219105	Bacteria	d__Bacteria;p__Myxococcota;c__Myxococcia;o__Myxococcales;f__Myxococcaceae;g__Myxococcus;s__Myxococcus macrosporus	NC_015711	NC_015711	Bacteria; Proteobacteria; delta/epsilon subdivisions; Deltaproteobacteria; Myxococcales; Cystobacterineae; Myxococcaceae; Corallococcus	Myxococcus_macrosporus_strain_HW-1,_complete_genome.	o	9003593
GCF_002305895	Bacteria	d__Bacteria;p__Myxococcota;c__Myxococcia;o__Myxococcales;f__Myxococcaceae;g__Myxococcus;s__Myxococcus macrosporus	NZ_CP022203	NZ_CP022203	Bacteria; Proteobacteria; delta/epsilon subdivisions; Deltaproteobacteria; Myxococcales; Cystobacterineae; Myxococcaceae; Corallococcus; Corallococcus macrosporus	Myxococcus_macrosporus_DSM_14697_chromosome,_complete_genome.		8973512
GCF_000165485	Bacteria	d__Bacteria;p__Myxococcota;c__Myxococcia;o__Myxococcales;f__Myxococcaceae;g__Stigmatella;s__Stigmatella aurantiaca_A	NC_014623	NC_014623	Bacteria; Proteobacteria; delta/epsilon subdivisions; Deltaproteobacteria; Myxococcales; Cystobacterineae; Archangiaceae; Stigmatella; Stigmatella aurantiaca	Stigmatella_aurantiaca_DW4/3-1,_complete_genome.	o	10260756
GCF_002305875	Bacteria	d__Bacteria;p__Myxococcota;c__Myxococcia;o__Myxococcales;f__Myxococcaceae;g__Cystobacter;s__Cystobacter fuscus	NZ_CP022098	NZ_CP022098	Bacteria; Proteobacteria; delta/epsilon subdivisions; Deltaproteobacteria; Myxococcales; Cystobacterineae; Archangiaceae; Cystobacter	Cystobacter_fuscus_strain_DSM_52655_chromosome,_complete_genome.		12349744
GCF_001027285	Bacteria	d__Bacteria;p__Myxococcota;c__Myxococcia;o__Myxococcales;f__Myxococcaceae;g__Archangium;s__Archangium gephyra	NZ_CP011509	NZ_CP011509	Bacteria; Proteobacteria; delta/epsilon subdivisions; Deltaproteobacteria; Myxococcales; Cystobacterineae; Archangiaceae; Archangium	Archangium_gephyra_strain_DSM_2261,_complete_genome.	o	12489432
GCF_001189295	Bacteria	d__Bacteria;p__Myxococcota;c__Polyangia;o__Polyangiales;f__Polyangiaceae;g__Chondromyces;s__Chondromyces crocatus	NZ_CP012159	NZ_CP012159	Bacteria; Proteobacteria; delta/epsilon subdivisions; Deltaproteobacteria; Myxococcales; Sorangiineae; Polyangiaceae; Chondromyces	Chondromyces_crocatus_strain_Cm_c5,_complete_genome.	o	11388132
GCF_000067165	Bacteria	d__Bacteria;p__Myxococcota;c__Polyangia;o__Polyangiales;f__Polyangiaceae;g__Sorangium;s__Sorangium cellulosum_B	NC_010162	NC_010162	Bacteria; Proteobacteria; delta/epsilon subdivisions; Deltaproteobacteria; Myxococcales; Sorangiineae; Polyangiaceae; Sorangium; Sorangium cellulosum	Sorangium_cellulosum_'So_ce_56'_complete_genome.	o	13033779
GCF_000418325	Bacteria	d__Bacteria;p__Myxococcota;c__Polyangia;o__Polyangiales;f__Polyangiaceae;g__Sorangium;s__Sorangium cellulosum_D	NC_021658	NC_021658	Bacteria; Proteobacteria; delta/epsilon subdivisions; Deltaproteobacteria; Myxococcales; Sorangiineae; Polyangiaceae; Sorangium; Sorangium cellulosum	Sorangium_cellulosum_So0157-2,_complete_genome.		14782125
GCF_002950945	Bacteria	No definition in GTDB	NZ_CP012673	NZ_CP012673	Bacteria; Proteobacteria; delta/epsilon subdivisions; Deltaproteobacteria; Myxococcales; Sorangiineae; Polyangiaceae; Sorangium	Sorangium_cellulosum_strain_So_ce26_chromosome,_complete_genome.		14557589
GCF_004135735	Bacteria	No definition in GTDB	NZ_CP012670	NZ_CP012670	Bacteria; Proteobacteria; delta/epsilon subdivisions; Deltaproteobacteria; Myxococcales; Sorangiineae; Polyangiaceae; Sorangium	Sorangium_cellulosum_strain_So_ceGT47_chromosome,_complete_genome.		11261481
GCF_004135755	Bacteria	No definition in GTDB	NZ_CP012672	NZ_CP012672	Bacteria; Proteobacteria; delta/epsilon subdivisions; Deltaproteobacteria; Myxococcales; Sorangiineae; Polyangiaceae; Sorangium	Sorangium_cellulosum_strain_So_ce836_chromosome,_complete_genome.		14598830
GCF_002222655	Bacteria	d__Bacteria;p__Proteobacteria;c__Gammaproteobacteria;o__Betaproteobacteriales;f__Burkholderiaceae;g__Vitreoscilla_A;s__Vitreoscilla_A filiformis	NZ_CP022423,NZ_CP022424,NZ_CP022425	NZ_CP022423	Bacteria; Proteobacteria; Betaproteobacteria; Neisseriales; Neisseriaceae; Vitreoscilla	Vitreoscilla_filiformis_strain_ATCC_15551_chromosome,_complete_genome.	o	3787551
GCF_001442515	Bacteria	d__Bacteria;p__Proteobacteria;c__Gammaproteobacteria;o__Xanthomonadales;f__Xanthomonadaceae;g__Lysobacter;s__Lysobacter enzymogenes	NZ_CP013140	NZ_CP013140	Bacteria; Proteobacteria; Gammaproteobacteria; Xanthomonadales; Xanthomonadaceae; Lysobacter	Lysobacter_enzymogenes_strain_C3_genome.	o	6157384
GCF_002355975	Bacteria	d__Bacteria;p__Proteobacteria;c__Gammaproteobacteria;o__Xanthomonadales;f__Xanthomonadaceae;g__Lysobacter;s__Lysobacter enzymogenes_A	NZ_AP014940	NZ_AP014940	Bacteria; Proteobacteria; Gammaproteobacteria; Xanthomonadales; Xanthomonadaceae; Lysobacter	Lysobacter_enzymogenes_DNA,_complete_genome,_strain:_M497-1.		6096022
GCF_002951835	Bacteria	No definition in GTDB	NZ_CP019448	NZ_CP019448	Bacteria; Proteobacteria; Betaproteobacteria; Neisseriales; Neisseriaceae; Simonsiella; Simonsiella muelleri	Simonsiella_muelleri_ATCC_29453_chromosome,_complete_genome.		2469862
GCF_000222485	Bacteria	d__Bacteria;p__Bacteroidota;c__Bacteroidia;o__Cytophagales;f__Cyclobacteriaceae;g__Cyclobacterium;s__Cyclobacterium marinum	NC_015914	NC_015914	Bacteria; FCB group; Bacteroidetes/Chlorobi group; Bacteroidetes; Cytophagia; Cytophagales; Cyclobacteriaceae; Cyclobacterium; Cyclobacterium marinum	Cyclobacterium_marinum_DSM_745,_complete_genome.	o	6221273
GCF_003149495	Bacteria	No definition in GTDB	NZ_CP025958	NZ_CP025958	Bacteria; PVC group; Planctomycetes; Planctomycetia; Gemmatales; Gemmataceae; Gemmata	Gemmata_obscuriglobus_strain_DSM_5831_chromosome,_complete_genome.		8998893
GCF_000165715	Bacteria	d__Bacteria;p__Planctomycetota;c__Planctomycetes;o__Planctomycetales;f__Planctomycetaceae;g__Rubinisphaera;s__Rubinisphaera brasiliensis	NC_015174	NC_015174	Bacteria; PVC group; Planctomycetes; Planctomycetia; Planctomycetales; Planctomycetaceae; Rubinisphaera; Rubinisphaera brasiliensis	Rubinisphaera_brasiliensis_DSM_5305,_complete_genome.	o	6006602
GCF_000092105	Bacteria	d__Bacteria;p__Planctomycetota;c__Planctomycetes;o__Planctomycetales;f__Planctomycetaceae;g__Planctopirus;s__Planctopirus limnophila	NC_014148,NC_014149	NC_014148	Bacteria; PVC group; Planctomycetes; Planctomycetia; Planctomycetales; Planctomycetaceae; Planctopirus; Planctopirus limnophila	Planctopirus_limnophila_DSM_3776,_complete_genome.	o	5460085
GCF_000025185	Bacteria	d__Bacteria;p__Planctomycetota;c__Planctomycetes;o__Pirellulales;f__Pirellulaceae;g__Pirellula_A;s__Pirellula_A staleyi	NC_013720	NC_013720	Bacteria; PVC group; Planctomycetes; Planctomycetia; Pirellulales; Pirellulaceae; Pirellula; Pirellula staleyi	Pirellula_staleyi_DSM_6068,_complete_genome.	o	6196199
GCF_000186345	Bacteria	d__Bacteria;p__Planctomycetota;c__Planctomycetes;o__Isosphaerales;f__Isosphaeraceae;g__Isosphaera;s__Isosphaera pallida	NC_014962,NC_014957	NC_014962	Bacteria; PVC group; Planctomycetes; Planctomycetia; Isosphaerales; Isosphaeraceae; Isosphaera; Isosphaera pallida	Isosphaera_pallida_ATCC_43644,_complete_genome.	o	5529304
GCF_000008685	Bacteria	d__Bacteria;p__Spirochaetota;c__Spirochaetia;o__Borreliales;f__Borreliaceae;g__Borreliella;s__Borreliella burgdorferi	NC_001318,NC_001903,NC_000948,NC_000949,NC_000950,NC_000951,NC_000952,NC_000953,NC_000954,NC_001904,NC_001849,NC_000955,NC_001850,NC_001851,NC_001852,NC_001853,NC_001854,NC_001855,NC_001856,NC_000957,NC_001857,NC_000956	NC_001318	Bacteria; Spirochaetes; Spirochaetia; Spirochaetales; Borreliaceae; Borreliella; Borreliella burgdorferi	Borrelia_burgdorferi_B31_chromosome,_complete_genome.	o	1521208
GCF_000021405	Bacteria	d__Bacteria;p__Spirochaetota;c__Spirochaetia;o__Borreliales;f__Borreliaceae;g__Borreliella;s__Borreliella burgdorferi	NC_011728,NC_011724,NC_011731,NC_011735,NC_011720,NC_011736,NC_011722,NC_011782,NC_011783,NC_011780,NC_011779,NC_011781,NC_011785,NC_011778,NC_011784	NC_011728	Bacteria; Spirochaetes; Spirochaetia; Spirochaetales; Borreliaceae; Borreliella; Borreliella burgdorferi	Borrelia_burgdorferi_ZS7,_complete_genome.		1345494
GCF_000166635	Bacteria	d__Bacteria;p__Spirochaetota;c__Spirochaetia;o__Borreliales;f__Borreliaceae;g__Borreliella;s__Borreliella burgdorferi	NC_017418,NC_017401,NC_017424,NC_017423,NC_017400,NC_017398,NC_017422,NC_017402,NC_017399,NC_017417,NC_017420,NC_017419,NC_017416,NC_017415,NC_017414,NC_017421,NC_013130	NC_017418	Bacteria; Spirochaetes; Spirochaetia; Spirochaetales; Borreliaceae; Borreliella; Borreliella burgdorferi	Borrelia_burgdorferi_N40,_complete_genome.		1339539
GCF_000166655	Bacteria	d__Bacteria;p__Spirochaetota;c__Spirochaetia;o__Borreliales;f__Borreliaceae;g__Borreliella;s__Borreliella burgdorferi	NC_017403,NC_017395,NC_017394,NC_017428,NC_017393,NC_017396,NC_017427,NC_017425,NC_017426,NC_017397,NC_017410,NC_017409,NC_017404,NC_017405,NC_017407,NC_017406,NC_017408,NC_017412,NC_017411,NC_017413,NC_013129	NC_017403	Bacteria; Spirochaetes; Spirochaetia; Spirochaetales; Borreliaceae; Borreliella; Borreliella burgdorferi	Borrelia_burgdorferi_JD1,_complete_genome.		1531091
GCF_000444465	Bacteria	d__Bacteria;p__Spirochaetota;c__Spirochaetia;o__Borreliales;f__Borreliaceae;g__Borreliella;s__Borreliella burgdorferi	NC_022048	NC_022048	Bacteria; Spirochaetes; Spirochaetia; Spirochaetales; Borreliaceae; Borreliella; Borreliella burgdorferi	Borrelia_burgdorferi_CA382,_complete_genome.		910736
GCF_002151465	Bacteria	d__Bacteria;p__Spirochaetota;c__Spirochaetia;o__Borreliales;f__Borreliaceae;g__Borreliella;s__Borreliella burgdorferi	NZ_CP019844,NZ_CP019845,NZ_CP019846,NZ_CP019847,NZ_CP019848,NZ_CP019849,NZ_CP019850,NZ_CP019851,NZ_CP019852,NZ_CP019853,NZ_CP019854,NZ_CP019855	NZ_CP019844	Bacteria; Spirochaetes; Spirochaetia; Spirochaetales; Borreliaceae; Borreliella	Borreliella_burgdorferi_strain_PAli,_complete_genome.		1288112
GCF_002151485	Bacteria	d__Bacteria;p__Spirochaetota;c__Spirochaetia;o__Borreliales;f__Borreliaceae;g__Borreliella;s__Borreliella burgdorferi	NZ_CP019916,NZ_CP019917,NZ_CP019919,NZ_CP019920,NZ_CP019918,NZ_CP019921,NZ_CP019922,NZ_CP019923,NZ_CP019924,NZ_CP019925,NZ_CP019926	NZ_CP019916	Bacteria; Spirochaetes; Spirochaetia; Spirochaetales; Borreliaceae; Borreliella	Borreliella_burgdorferi_strain_PAbe_chromosome,_complete_genome.		1301554
GCF_002151505	Bacteria	d__Bacteria;p__Spirochaetota;c__Spirochaetia;o__Borreliales;f__Borreliaceae;g__Borreliella;s__Borreliella burgdorferi	NZ_CP019767,NZ_CP019755,NZ_CP019756,NZ_CP019757,NZ_CP019758,NZ_CP019759,NZ_CP019760,NZ_CP019761,NZ_CP019762,NZ_CP019763,NZ_CP019764,NZ_CP019765,NZ_CP019766	NZ_CP019767	Bacteria; Spirochaetes; Spirochaetia; Spirochaetales; Borreliaceae; Borreliella	Borrelia_burgdorferi_strain_B31_NRZ,_complete_sequence.		1341182
GCF_002442595	Bacteria	d__Bacteria;p__Spirochaetota;c__Spirochaetia;o__Borreliales;f__Borreliaceae;g__Borreliella;s__Borreliella burgdorferi	NZ_CP017201,NZ_CP017202,NZ_CP017203,NZ_CP017204,NZ_CP017205,NZ_CP017206,NZ_CP017207,NZ_CP017208,NZ_CP017209,NZ_CP017210,NZ_CP017211,NZ_CP017212,NZ_CP017213,NZ_CP017214,NZ_CP017215,NZ_CP017216,NZ_CP017217,NZ_CP017218,NZ_CP017219	NZ_CP017201	Bacteria; Spirochaetes; Spirochaetia; Spirochaetales; Borreliaceae; Borreliella	Borreliella_burgdorferi_strain_B331_chromosome,_complete_genome.		1410009
GCF_003367295	Bacteria	No definition in GTDB	NZ_CP031412,NZ_CP031398,NZ_CP031408,NZ_CP031410,NZ_CP031411,NZ_CP031405,NZ_CP031407,NZ_CP031406,NZ_CP031399,NZ_CP031400,NZ_CP031401,NZ_CP031402,NZ_CP031403,NZ_CP031409,NZ_CP031404,NZ_CP031397	NZ_CP031412	Bacteria; Spirochaetes; Spirochaetia; Spirochaetales; Borreliaceae; Borreliella	Borreliella_burgdorferi_strain_MM1_chromosome_main,_complete_sequence.		1280240
GCF_000012065	Bacteria	d__Bacteria;p__Spirochaetota;c__Spirochaetia;o__Borreliales;f__Borreliaceae;g__Borrelia;s__Borrelia hermsii	NC_010673,NT_187145,NT_187144,NT_187138,NT_187141,NT_187137,NT_187139,NT_187143,NT_187142,NT_187140,NT_187136	NC_010673	Bacteria; Spirochaetes; Spirochaetia; Spirochaetales; Borreliaceae; Borrelia; Borrelia hermsii	Borrelia_hermsii_DAH,_complete_genome.		1066225
GCF_000568675	Bacteria	d__Bacteria;p__Spirochaetota;c__Spirochaetia;o__Borreliales;f__Borreliaceae;g__Borrelia;s__Borrelia hermsii_A	NZ_CP004146,NZ_CP004147,NZ_CP004148,NZ_CP004149,NZ_CP004150,NZ_CP004151,NZ_CP004152,NZ_CP004153,NZ_CP004154,NZ_CP004155,NZ_CP004156,NZ_CP004157,NZ_CP004158,NZ_CP004159,NZ_CP004160,NZ_CP004161,NZ_CP004162,NZ_CP004163,NZ_CP004164,NZ_CP004165,NZ_CP004166,NZ_CP004167,NZ_CP004168,NZ_CP004169,NZ_CP004170,NZ_CP004171,NZ_CP004172,NZ_CP004173,NZ_CP004174,NZ_CP004175,NZ_CP004176,NZ_CP004177,NZ_CP004178,NZ_…	NZ_CP004146	Bacteria; Spirochaetes; Spirochaetia; Spirochaetales; Borreliaceae; Borrelia; Borrelia hermsii	Borrelia_hermsii_YOR,_complete_genome.		1394607
GCF_000568775	Bacteria	d__Bacteria;p__Spirochaetota;c__Spirochaetia;o__Borreliales;f__Borreliaceae;g__Borrelia;s__Borrelia hermsii	NZ_CP005706,NZ_CP005707,NZ_CP005708,NZ_CP005709,NZ_CP005710,NZ_CP005711,NZ_CP005712,NZ_CP005713,NZ_CP005714,NZ_CP005715,NZ_CP005716,NZ_CP005717,NZ_CP005718,NZ_CP005719,NZ_CP005720,NZ_CP005721,NZ_CP005722,NZ_CP005723,NZ_CP005724,NZ_CP005725,NZ_CP005726,NZ_CP005727,NZ_CP005728,NZ_CP005729,NZ_CP005730,NZ_CP005731,NZ_CP005732,NZ_CP005733,NZ_CP005734,NZ_CP005735,NZ_CP005736,NZ_CP005737,NZ_CP005738,NZ_…	NZ_CP005706	Bacteria; Spirochaetes; Spirochaetia; Spirochaetales; Borreliaceae; Borrelia; Borrelia hermsii	Borrelia_hermsii_YBT,_complete_genome.		1377933
GCF_000568795	Bacteria	d__Bacteria;p__Spirochaetota;c__Spirochaetia;o__Borreliales;f__Borreliaceae;g__Borrelia;s__Borrelia hermsii_A	NZ_CP005680,NZ_CP005681,NZ_CP005682,NZ_CP005683,NZ_CP005684,NZ_CP005685,NZ_CP005686,NZ_CP005687,NZ_CP005688,NZ_CP005689,NZ_CP005690,NZ_CP005691,NZ_CP005692,NZ_CP005693,NZ_CP005694,NZ_CP005695,NZ_CP005696,NZ_CP005697,NZ_CP005698,NZ_CP005699,NZ_CP005700,NZ_CP005701,NZ_CP005702,NZ_CP005703,NZ_CP005704,NZ_CP005705	NZ_CP005680	Bacteria; Spirochaetes; Spirochaetia; Spirochaetales; Borreliaceae; Borrelia; Borrelia hermsii	Borrelia_hermsii_MTW,_complete_genome.		1319405
GCF_000956315	Bacteria	d__Bacteria;p__Spirochaetota;c__Spirochaetia;o__Borreliales;f__Borreliaceae;g__Borrelia;s__Borrelia hermsii	NZ_CP011060	NZ_CP011060	Bacteria; Spirochaetes; Spirochaetia; Spirochaetales; Borreliaceae; Borrelia; Borrelia hermsii	Borrelia_hermsii_CC1,_complete_genome.		922280
GCF_001598195	Bacteria	d__Bacteria;p__Spirochaetota;c__Spirochaetia;o__Borreliales;f__Borreliaceae;g__Borrelia;s__Borrelia hermsii	NZ_CP014808,NZ_CP014809,NZ_CP014816,NZ_CP014813,NZ_CP014815,NZ_CP014811,NZ_CP014812,NZ_CP014810,NZ_CP014814,NZ_CP014817,NZ_CP014818,NZ_CP014819,NZ_CP014820,NZ_CP014821,NZ_CP014822,NZ_CP014823,NZ_CP014824,NZ_CP014825,NZ_CP014826,NZ_CP014827,NZ_CP014828,NZ_CP014829,NZ_CP014830,NZ_CP014831,NZ_CP014832,NZ_CP014833	NZ_CP014808	Bacteria; Spirochaetes; Spirochaetia; Spirochaetales; Borreliaceae; Borrelia	Borrelia_hermsii_strain_DAH-2E7,_complete_genome.		1399024
GCF_001660005	Bacteria	d__Bacteria;p__Spirochaetota;c__Spirochaetia;o__Borreliales;f__Borreliaceae;g__Borrelia;s__Borrelia hermsii	NZ_CP014349,NZ_CP014351,NZ_CP015335,NZ_CP014792,NZ_CP014871,NZ_CP015336,NZ_CP015334,NZ_CP015331,NZ_CP015332,NZ_CP015333,NZ_CP014350,NZ_CP015337	NZ_CP014349	Bacteria; Spirochaetes; Spirochaetia; Spirochaetales; Borreliaceae; Borrelia; Borrelia hermsii	Borrelia_hermsii_HS1_isolate_Browne_Mountain,_complete_genome.	o	1390006
GCF_000512145	Bacteria	d__Bacteria;p__Spirochaetota;c__Spirochaetia;o__Borreliales;f__Borreliaceae;g__Borrelia;s__Borrelia parkeri	NZ_CP007022,NZ_CP007036	NZ_CP007022	Bacteria; Spirochaetes; Spirochaetia; Spirochaetales; Borreliaceae; Borrelia; Borrelia parkeri	Borrelia_parkeri_HR1,_complete_genome.		1030684
GCF_000568735	Bacteria	d__Bacteria;p__Spirochaetota;c__Spirochaetia;o__Borreliales;f__Borreliaceae;g__Borrelia;s__Borrelia parkeri	NZ_CP005851,NZ_CP005852,NZ_CP005853,NZ_CP005854,NZ_CP005855,NZ_CP005856,NZ_CP005857,NZ_CP005858,NZ_CP005859,NZ_CP005860,NZ_CP005861,NZ_CP005862,NZ_CP005863,NZ_CP005864,NZ_CP005865,NZ_CP005866,NZ_CP005867,NZ_CP005868,NZ_CP005869,NZ_CP005870,NZ_CP005871,NZ_CP005872,NZ_CP005873,NZ_CP005874,NZ_CP005875,NZ_CP005876,NZ_CP005877,NZ_CP005878,NZ_CP005879,NZ_CP005880,NZ_CP005881,NZ_CP005882,NZ_CP005883,NZ_…	NZ_CP005851	Bacteria; Spirochaetes; Spirochaetia; Spirochaetales; Borreliaceae; Borrelia; Borrelia parkeri	Borrelia_parkeri_SLO,_complete_genome.		1053291
GCF_000012085	Bacteria	d__Bacteria;p__Spirochaetota;c__Spirochaetia;o__Borreliales;f__Borreliaceae;g__Borrelia;s__Borrelia turicatae	NC_008710,NZ_CP019362,NZ_CP019363,NZ_CP019364,NZ_CP019365,NZ_CP019366,NZ_CP019367,NZ_CP019368,NZ_CP019369	NC_008710	Bacteria; Spirochaetes; Spirochaetia; Spirochaetales; Borreliaceae; Borrelia; Borrelia turicatae	Borrelia_turicatae_91E135,_complete_genome.	o	1165365
GCF_003568645	Bacteria	No definition in GTDB	NZ_CP015629,NZ_CP015630,NZ_CP015631,NZ_CP015632,NZ_CP015633,NZ_CP015634,NZ_CP015635,NZ_CP015636	NZ_CP015629	Bacteria; Spirochaetes; Spirochaetia; Spirochaetales; Borreliaceae; Borrelia	Borrelia_turicatae_strain_BTE5EL,_complete_genome.		1305758
GCF_000568655	Bacteria	d__Bacteria;p__Spirochaetota;c__Spirochaetia;o__Borreliales;f__Borreliaceae;g__Borrelia;s__Borrelia anserina	NZ_CP005829,NZ_CP005830,NZ_CP005831,NZ_CP005832,NZ_CP005833,NZ_CP005834,NZ_CP005835,NZ_CP005836,NZ_CP005837,NZ_CP005838,NZ_CP005839,NZ_CP005840,NZ_CP005841,NZ_CP005842,NZ_CP005843,NZ_CP005844,NZ_CP005845,NZ_CP005846,NZ_CP005847,NZ_CP005848,NZ_CP005849,NZ_CP005850	NZ_CP005829	Bacteria; Spirochaetes; Spirochaetia; Spirochaetales; Borreliaceae; Borrelia; Borrelia anserina	Borrelia_anserina_BA2,_complete_genome.		1147345
GCF_001936255	Bacteria	d__Bacteria;p__Spirochaetota;c__Spirochaetia;o__Borreliales;f__Borreliaceae;g__Borrelia;s__Borrelia anserina	NZ_CP013704,NZ_CP014521,NZ_CP018882,NZ_CP014325,NZ_CP014605,NZ_CP014520	NZ_CP013704	Bacteria; Spirochaetes; Spirochaetia; Spirochaetales; Borreliaceae; Borrelia; Borrelia anserina	Borrelia_anserina_Es,_complete_genome.	o	1042690
GCF_000568755	Bacteria	d__Bacteria;p__Spirochaetota;c__Spirochaetia;o__Borreliales;f__Borreliaceae;g__Borrelia;s__Borrelia coriaceae	NZ_CP005745,NZ_CP005746,NZ_CP005747,NZ_CP005748,NZ_CP005749,NZ_CP005750,NZ_CP005751,NZ_CP005752,NZ_CP005753,NZ_CP005754,NZ_CP005755,NZ_CP005756,NZ_CP005757,NZ_CP005758,NZ_CP005759,NZ_CP005760,NZ_CP005761,NZ_CP005762,NZ_CP005763,NZ_CP005764,NZ_CP005765,NZ_CP005766,NZ_CP005767,NZ_CP005768,NZ_CP005769,NZ_CP005770,NZ_CP005771,NZ_CP005772,NZ_CP005773,NZ_CP005774,NZ_CP005775,NZ_CP005776,NZ_CP005777,NZ_…	NZ_CP005745	Bacteria; Spirochaetes; Spirochaetia; Spirochaetales; Borreliaceae; Borrelia; Borrelia coriaceae	Borrelia_coriaceae_Co53,_complete_genome.	o	1730484
GCF_000147075	Bacteria	d__Bacteria;p__Spirochaetota;c__Spirochaetia;o__Spirochaetales;f__Spirochaetaceae_A;g__Spirochaeta_A;s__Spirochaeta_A thermophila	NC_014484	NC_014484	Bacteria; Spirochaetes; Spirochaetia; Spirochaetales; Spirochaetaceae; Spirochaeta; Spirochaeta thermophila	Spirochaeta_thermophila_DSM_6192,_complete_genome.		2472645
GCF_000184345	Bacteria	d__Bacteria;p__Spirochaetota;c__Spirochaetia;o__Spirochaetales;f__Spirochaetaceae_A;g__Spirochaeta_A;s__Spirochaeta_A thermophila	NC_017583	NC_017583	Bacteria; Spirochaetes; Spirochaetia; Spirochaetales; Spirochaetaceae; Spirochaeta; Spirochaeta thermophila	Spirochaeta_thermophila_DSM_6578,_complete_genome.	o	2560222
GCF_000008185	Bacteria	d__Bacteria;p__Spirochaetota;c__Spirochaetia;o__Treponematales;f__Treponemataceae;g__Treponema_B;s__Treponema_B denticola	NC_002967	NC_002967	Bacteria; Spirochaetes; Spirochaetia; Spirochaetales; Treponemataceae; Treponema; Treponema denticola	Treponema_denticola_ATCC_35405_chromosome,_complete_genome.	o	2843201
GCF_000340605	Bacteria	d__Bacteria;p__Spirochaetota;c__Spirochaetia;o__Treponematales;f__Treponemataceae;g__Treponema_B;s__Treponema_B denticola	NZ_CM001794	NZ_CM001794	Bacteria; Spirochaetes; Spirochaetia; Spirochaetales; Treponemataceae; Treponema; Treponema denticola	Treponema_denticola_H1-T_chromosome,_whole_genome_shotgun_sequence.		2929700
GCF_000340645	Bacteria	d__Bacteria;p__Spirochaetota;c__Spirochaetia;o__Treponematales;f__Treponemataceae;g__Treponema_B;s__Treponema_B denticola	NZ_CM001795	NZ_CM001795	Bacteria; Spirochaetes; Spirochaetia; Spirochaetales; Treponemataceae; Treponema; Treponema denticola	Treponema_denticola_H-22_chromosome,_whole_genome_shotgun_sequence.		2757856
GCF_000340685	Bacteria	d__Bacteria;p__Spirochaetota;c__Spirochaetia;o__Treponematales;f__Treponemataceae;g__Treponema_B;s__Treponema_B denticola	NZ_CM001796	NZ_CM001796	Bacteria; Spirochaetes; Spirochaetia; Spirochaetales; Treponemataceae; Treponema; Treponema denticola	Treponema_denticola_ATCC_35404_chromosome,_whole_genome_shotgun_sequence.		2771508
GCF_000340705	Bacteria	d__Bacteria;p__Spirochaetota;c__Spirochaetia;o__Treponematales;f__Treponemataceae;g__Treponema_B;s__Treponema_B denticola	NZ_CM001797	NZ_CM001797	Bacteria; Spirochaetes; Spirochaetia; Spirochaetales; Treponemataceae; Treponema; Treponema denticola	Treponema_denticola_OTK_chromosome,_whole_genome_shotgun_sequence.		2857526
GCF_000340725	Bacteria	d__Bacteria;p__Spirochaetota;c__Spirochaetia;o__Treponematales;f__Treponemataceae;g__Treponema_B;s__Treponema_B denticola	NZ_CM001798	NZ_CM001798	Bacteria; Spirochaetes; Spirochaetia; Spirochaetales; Treponemataceae; Treponema; Treponema denticola	Treponema_denticola_AL-2_chromosome,_whole_genome_shotgun_sequence.		2843090
GCF_000022105	Bacteria	d__Bacteria;p__Spirochaetota;c__Brachyspirae;o__Brachyspirales;f__Brachyspiraceae;g__Brachyspira;s__Brachyspira hyodysenteriae	NC_012225,NC_012226	NC_012225	Bacteria; Spirochaetes; Spirochaetia; Brachyspirales; Brachyspiraceae; Brachyspira; Brachyspira hyodysenteriae	Brachyspira_hyodysenteriae_WA1,_complete_genome.		3036634
GCF_001676785	Bacteria	d__Bacteria;p__Spirochaetota;c__Brachyspirae;o__Brachyspirales;f__Brachyspiraceae;g__Brachyspira;s__Brachyspira hyodysenteriae	NZ_CP015910,NZ_CP016085	NZ_CP015910	Bacteria; Spirochaetes; Spirochaetia; Brachyspirales; Brachyspiraceae; Brachyspira; Brachyspira hyodysenteriae	Brachyspira_hyodysenteriae_ATCC_27164,_complete_genome.	o	3074045
GCF_002850235	Bacteria	d__Bacteria;p__Spirochaetota;c__Brachyspirae;o__Brachyspirales;f__Brachyspiraceae;g__Brachyspira;s__Brachyspira hyodysenteriae	NZ_CP019600,NZ_CP019601	NZ_CP019600	Bacteria; Spirochaetes; Spirochaetia; Brachyspirales; Brachyspiraceae; Brachyspira	Brachyspira_hyodysenteriae_strain_BH718_chromosome,_complete_genome.		3034648
GCF_000024485	Bacteria	d__Bacteria;p__Spirochaetota;c__Spirochaetia;o__Treponematales;f__Treponemataceae;g__Treponema;s__Treponema pallidum	NC_017268	NC_017268	Bacteria; Spirochaetes; Spirochaetia; Spirochaetales; Treponemataceae; Treponema; Treponema pallidum; Treponema pallidum subsp. pallidum	Treponema_pallidum_subsp._pallidum_str._Chicago,_complete_genome.		1139281
GCF_000246755	Bacteria	d__Bacteria;p__Spirochaetota;c__Spirochaetia;o__Treponematales;f__Treponemataceae;g__Treponema;s__Treponema pallidum	NC_016842	NC_016842	Bacteria; Spirochaetes; Spirochaetia; Spirochaetales; Treponemataceae; Treponema; Treponema pallidum; Treponema pallidum subsp. pertenue	Treponema_pallidum_subsp._pertenue_str._SamoaD,_complete_genome.		1139330
GCF_000246775	Bacteria	d__Bacteria;p__Spirochaetota;c__Spirochaetia;o__Treponematales;f__Treponemataceae;g__Treponema;s__Treponema pallidum	NC_016848	NC_016848	Bacteria; Spirochaetes; Spirochaetia; Spirochaetales; Treponemataceae; Treponema; Treponema pallidum; Treponema pallidum subsp. pertenue	Treponema_pallidum_subsp._pertenue_str._CDC2,_complete_genome.		1139744
GCF_000246795	Bacteria	d__Bacteria;p__Spirochaetota;c__Spirochaetia;o__Treponematales;f__Treponemataceae;g__Treponema;s__Treponema pallidum	NC_016843	NC_016843	Bacteria; Spirochaetes; Spirochaetia; Spirochaetales; Treponemataceae; Treponema; Treponema pallidum; Treponema pallidum subsp. pertenue	Treponema_pallidum_subsp._pertenue_str._Gauthier,_complete_genome.		1139417
GCF_000246815	Bacteria	d__Bacteria;p__Spirochaetota;c__Spirochaetia;o__Treponematales;f__Treponemataceae;g__Treponema;s__Treponema pallidum	NC_016844	NC_016844	Bacteria; Spirochaetes; Spirochaetia; Spirochaetales; Treponemataceae; Treponema; Treponema pallidum; Treponema pallidum subsp. pallidum	Treponema_pallidum_subsp._pallidum_DAL-1,_complete_genome.		1139971
GCF_000304295	Bacteria	d__Bacteria;p__Spirochaetota;c__Spirochaetia;o__Treponematales;f__Treponemataceae;g__Treponema;s__Treponema pallidum	NC_018722	NC_018722	Bacteria; Spirochaetes; Spirochaetia; Spirochaetales; Treponemataceae; Treponema; Treponema pallidum; Treponema pallidum subsp. pallidum	Treponema_pallidum_subsp._pallidum_str._Mexico_A,_complete_genome.		1140038
GCF_000387485	Bacteria	d__Bacteria;p__Spirochaetota;c__Spirochaetia;o__Treponematales;f__Treponemataceae;g__Treponema;s__Treponema pallidum	NC_021179	NC_021179	Bacteria; Spirochaetes; Spirochaetia; Spirochaetales; Treponemataceae; Treponema; Treponema pallidum	Treponema_pallidum_str._Fribourg-Blanc,_complete_genome.		1140481
GCF_000410535	Bacteria	d__Bacteria;p__Spirochaetota;c__Spirochaetia;o__Treponematales;f__Treponemataceae;g__Treponema;s__Treponema pallidum	NC_021490	NC_021490	Bacteria; Spirochaetes; Spirochaetia; Spirochaetales; Treponemataceae; Treponema; Treponema pallidum; Treponema pallidum subsp. pallidum	Treponema_pallidum_subsp._pallidum_str._Nichols,_complete_genome.		1139633
GCF_000410555	Bacteria	d__Bacteria;p__Spirochaetota;c__Spirochaetia;o__Treponematales;f__Treponemataceae;g__Treponema;s__Treponema pallidum	NC_021508	NC_021508	Bacteria; Spirochaetes; Spirochaetia; Spirochaetales; Treponemataceae; Treponema; Treponema pallidum; Treponema pallidum subsp. pallidum	Treponema_pallidum_subsp._pallidum_SS14,_complete_genome.		1139569
GCF_000604125	Bacteria	d__Bacteria;p__Spirochaetota;c__Spirochaetia;o__Treponematales;f__Treponemataceae;g__Treponema;s__Treponema pallidum	NZ_CP003679	NZ_CP003679	Bacteria; Spirochaetes; Spirochaetia; Spirochaetales; Treponemataceae; Treponema; Treponema pallidum; Treponema pallidum subsp. pallidum	Treponema_pallidum_subsp._pallidum_str._Sea_81-4,_complete_genome.	o	1139203
GCF_000813285	Bacteria	d__Bacteria;p__Spirochaetota;c__Spirochaetia;o__Treponematales;f__Treponemataceae;g__Treponema;s__Treponema pallidum	NZ_CP007548	NZ_CP007548	Bacteria; Spirochaetes; Spirochaetia; Spirochaetales; Treponemataceae; Treponema; Treponema pallidum; Treponema pallidum subsp. endemicum	Treponema_pallidum_subsp._endemicum_str._Bosnia_A_genome.		1137653
GCF_001655235	Bacteria	d__Bacteria;p__Spirochaetota;c__Spirochaetia;o__Treponematales;f__Treponemataceae;g__Treponema;s__Treponema pallidum	NZ_CP010558	NZ_CP010558	Bacteria; Spirochaetes; Spirochaetia; Spirochaetales; Treponemataceae; Treponema; Treponema pallidum	Treponema_pallidum_subsp._pallidum_strain_Chicago_Population_genome.		1139466
GCF_001655275	Bacteria	d__Bacteria;p__Spirochaetota;c__Spirochaetia;o__Treponematales;f__Treponemataceae;g__Treponema;s__Treponema pallidum	NZ_CP010559	NZ_CP010559	Bacteria; Spirochaetes; Spirochaetia; Spirochaetales; Treponemataceae; Treponema; Treponema pallidum	Treponema_pallidum_subsp._pallidum_strain_CDC-A_genome.		1139722
GCF_001655315	Bacteria	d__Bacteria;p__Spirochaetota;c__Spirochaetia;o__Treponematales;f__Treponemataceae;g__Treponema;s__Treponema pallidum	NZ_CP010560	NZ_CP010560	Bacteria; Spirochaetes; Spirochaetia; Spirochaetales; Treponemataceae; Treponema; Treponema pallidum	Treponema_pallidum_subsp._pallidum_strain_Nichols_Houston_clone_E_genome.		1138471
GCF_001655355	Bacteria	d__Bacteria;p__Spirochaetota;c__Spirochaetia;o__Treponematales;f__Treponemataceae;g__Treponema;s__Treponema pallidum	NZ_CP010561	NZ_CP010561	Bacteria; Spirochaetes; Spirochaetia; Spirochaetales; Treponemataceae; Treponema; Treponema pallidum	Treponema_pallidum_subsp._pallidum_strain_Nichols_Houston_clone_J_genome.		1139641
GCF_001655395	Bacteria	d__Bacteria;p__Spirochaetota;c__Spirochaetia;o__Treponematales;f__Treponemataceae;g__Treponema;s__Treponema pallidum	NZ_CP010562	NZ_CP010562	Bacteria; Spirochaetes; Spirochaetia; Spirochaetales; Treponemataceae; Treponema; Treponema pallidum	Treponema_pallidum_subsp._pallidum_strain_UW074B_genome.		1139594
GCF_001655435	Bacteria	d__Bacteria;p__Spirochaetota;c__Spirochaetia;o__Treponematales;f__Treponemataceae;g__Treponema;s__Treponema pallidum	NZ_CP010563	NZ_CP010563	Bacteria; Spirochaetes; Spirochaetia; Spirochaetales; Treponemataceae; Treponema; Treponema pallidum	Treponema_pallidum_subsp._pallidum_strain_UW189B_genome.		1139829
GCF_001655475	Bacteria	d__Bacteria;p__Spirochaetota;c__Spirochaetia;o__Treponematales;f__Treponemataceae;g__Treponema;s__Treponema pallidum	NZ_CP010564	NZ_CP010564	Bacteria; Spirochaetes; Spirochaetia; Spirochaetales; Treponemataceae; Treponema; Treponema pallidum	Treponema_pallidum_subsp._pallidum_strain_UW228B_genome.		1140059
GCF_001655515	Bacteria	d__Bacteria;p__Spirochaetota;c__Spirochaetia;o__Treponematales;f__Treponemataceae;g__Treponema;s__Treponema pallidum	NZ_CP010565	NZ_CP010565	Bacteria; Spirochaetes; Spirochaetia; Spirochaetales; Treponemataceae; Treponema; Treponema pallidum	Treponema_pallidum_subsp._pallidum_strain_UW254B_genome.		1139865
GCF_001655555	Bacteria	d__Bacteria;p__Spirochaetota;c__Spirochaetia;o__Treponematales;f__Treponemataceae;g__Treponema;s__Treponema pallidum	NZ_CP010566	NZ_CP010566	Bacteria; Spirochaetes; Spirochaetia; Spirochaetales; Treponemataceae; Treponema; Treponema pallidum	Treponema_pallidum_subsp._pallidum_strain_UW391B_genome.		1139777
GCF_001712895	Bacteria	d__Bacteria;p__Spirochaetota;c__Spirochaetia;o__Treponematales;f__Treponemataceae;g__Treponema;s__Treponema pallidum	NZ_CP016045	NZ_CP016045	Bacteria; Spirochaetes; Spirochaetia; Spirochaetales; Treponemataceae; Treponema; Treponema pallidum	Treponema_pallidum_subsp._pallidum_strain_PT_SIF0697_genome.		1139168
GCF_001712915	Bacteria	d__Bacteria;p__Spirochaetota;c__Spirochaetia;o__Treponematales;f__Treponemataceae;g__Treponema;s__Treponema pallidum	NZ_CP016047	NZ_CP016047	Bacteria; Spirochaetes; Spirochaetia; Spirochaetales; Treponemataceae; Treponema; Treponema pallidum	Treponema_pallidum_subsp._pallidum_strain_PT_SIF0857_genome.		1139148
GCF_001712935	Bacteria	d__Bacteria;p__Spirochaetota;c__Spirochaetia;o__Treponematales;f__Treponemataceae;g__Treponema;s__Treponema pallidum	NZ_CP016049	NZ_CP016049	Bacteria; Spirochaetes; Spirochaetia; Spirochaetales; Treponemataceae; Treponema; Treponema pallidum	Treponema_pallidum_subsp._pallidum_strain_PT_SIF0908_genome.		1139067
GCF_001712955	Bacteria	d__Bacteria;p__Spirochaetota;c__Spirochaetia;o__Treponematales;f__Treponemataceae;g__Treponema;s__Treponema pallidum	NZ_CP016050	NZ_CP016050	Bacteria; Spirochaetes; Spirochaetia; Spirochaetales; Treponemataceae; Treponema; Treponema pallidum	Treponema_pallidum_subsp._pallidum_strain_PT_SIF0954_genome.		1139143
GCF_001712975	Bacteria	d__Bacteria;p__Spirochaetota;c__Spirochaetia;o__Treponematales;f__Treponemataceae;g__Treponema;s__Treponema pallidum	NZ_CP016051	NZ_CP016051	Bacteria; Spirochaetes; Spirochaetia; Spirochaetales; Treponemataceae; Treponema; Treponema pallidum	Treponema_pallidum_subsp._pallidum_strain_PT_SIF1002_genome.		1139126
GCF_001712995	Bacteria	d__Bacteria;p__Spirochaetota;c__Spirochaetia;o__Treponematales;f__Treponemataceae;g__Treponema;s__Treponema pallidum	NZ_CP016052	NZ_CP016052	Bacteria; Spirochaetes; Spirochaetia; Spirochaetales; Treponemataceae; Treponema; Treponema pallidum	Treponema_pallidum_subsp._pallidum_strain_PT_SIF1020_genome.		1139178
GCF_001713015	Bacteria	d__Bacteria;p__Spirochaetota;c__Spirochaetia;o__Treponematales;f__Treponemataceae;g__Treponema;s__Treponema pallidum	NZ_CP016053	NZ_CP016053	Bacteria; Spirochaetes; Spirochaetia; Spirochaetales; Treponemataceae; Treponema; Treponema pallidum	Treponema_pallidum_subsp._pallidum_strain_PT_SIF1063_genome.		1139145
GCF_001713035	Bacteria	d__Bacteria;p__Spirochaetota;c__Spirochaetia;o__Treponematales;f__Treponemataceae;g__Treponema;s__Treponema pallidum	NZ_CP016054	NZ_CP016054	Bacteria; Spirochaetes; Spirochaetia; Spirochaetales; Treponemataceae; Treponema; Treponema pallidum	Treponema_pallidum_subsp._pallidum_strain_PT_SIF1127_genome.		1138929
GCF_001713055	Bacteria	d__Bacteria;p__Spirochaetota;c__Spirochaetia;o__Treponematales;f__Treponemataceae;g__Treponema;s__Treponema pallidum	NZ_CP016055	NZ_CP016055	Bacteria; Spirochaetes; Spirochaetia; Spirochaetales; Treponemataceae; Treponema; Treponema pallidum	Treponema_pallidum_subsp._pallidum_strain_PT_SIF1135_genome.		1139184
GCF_001713075	Bacteria	d__Bacteria;p__Spirochaetota;c__Spirochaetia;o__Treponematales;f__Treponemataceae;g__Treponema;s__Treponema pallidum	NZ_CP016056	NZ_CP016056	Bacteria; Spirochaetes; Spirochaetia; Spirochaetales; Treponemataceae; Treponema; Treponema pallidum	Treponema_pallidum_subsp._pallidum_strain_PT_SIF1140_genome.		1139185
GCF_001713095	Bacteria	d__Bacteria;p__Spirochaetota;c__Spirochaetia;o__Treponematales;f__Treponemataceae;g__Treponema;s__Treponema pallidum	NZ_CP016057	NZ_CP016057	Bacteria; Spirochaetes; Spirochaetia; Spirochaetales; Treponemataceae; Treponema; Treponema pallidum	Treponema_pallidum_subsp._pallidum_strain_PT_SIF1142_genome.		1139159
GCF_001713115	Bacteria	d__Bacteria;p__Spirochaetota;c__Spirochaetia;o__Treponematales;f__Treponemataceae;g__Treponema;s__Treponema pallidum	NZ_CP016058	NZ_CP016058	Bacteria; Spirochaetes; Spirochaetia; Spirochaetales; Treponemataceae; Treponema; Treponema pallidum	Treponema_pallidum_subsp._pallidum_strain_PT_SIF1156_genome.		1139151
GCF_001713135	Bacteria	d__Bacteria;p__Spirochaetota;c__Spirochaetia;o__Treponematales;f__Treponemataceae;g__Treponema;s__Treponema pallidum	NZ_CP016059	NZ_CP016059	Bacteria; Spirochaetes; Spirochaetia; Spirochaetales; Treponemataceae; Treponema; Treponema pallidum	Treponema_pallidum_subsp._pallidum_strain_PT_SIF1167_genome.		1139129
GCF_001713155	Bacteria	d__Bacteria;p__Spirochaetota;c__Spirochaetia;o__Treponematales;f__Treponemataceae;g__Treponema;s__Treponema pallidum	NZ_CP016060	NZ_CP016060	Bacteria; Spirochaetes; Spirochaetia; Spirochaetales; Treponemataceae; Treponema; Treponema pallidum	Treponema_pallidum_subsp._pallidum_strain_PT_SIF1183_genome.		1139138
GCF_001713175	Bacteria	d__Bacteria;p__Spirochaetota;c__Spirochaetia;o__Treponematales;f__Treponemataceae;g__Treponema;s__Treponema pallidum	NZ_CP016061	NZ_CP016061	Bacteria; Spirochaetes; Spirochaetia; Spirochaetales; Treponemataceae; Treponema; Treponema pallidum	Treponema_pallidum_subsp._pallidum_strain_PT_SIF1196_genome.		1139146
GCF_001713195	Bacteria	d__Bacteria;p__Spirochaetota;c__Spirochaetia;o__Treponematales;f__Treponemataceae;g__Treponema;s__Treponema pallidum	NZ_CP016062	NZ_CP016062	Bacteria; Spirochaetes; Spirochaetia; Spirochaetales; Treponemataceae; Treponema; Treponema pallidum	Treponema_pallidum_subsp._pallidum_strain_PT_SIF1200_genome.		1139130
GCF_001713215	Bacteria	d__Bacteria;p__Spirochaetota;c__Spirochaetia;o__Treponematales;f__Treponemataceae;g__Treponema;s__Treponema pallidum	NZ_CP016063	NZ_CP016063	Bacteria; Spirochaetes; Spirochaetia; Spirochaetales; Treponemataceae; Treponema; Treponema pallidum	Treponema_pallidum_subsp._pallidum_strain_PT_SIF1242_genome.		1139123
GCF_001713235	Bacteria	d__Bacteria;p__Spirochaetota;c__Spirochaetia;o__Treponematales;f__Treponemataceae;g__Treponema;s__Treponema pallidum	NZ_CP016064	NZ_CP016064	Bacteria; Spirochaetes; Spirochaetia; Spirochaetales; Treponemataceae; Treponema; Treponema pallidum	Treponema_pallidum_subsp._pallidum_strain_PT_SIF1252_genome.		1139132
GCF_001713255	Bacteria	d__Bacteria;p__Spirochaetota;c__Spirochaetia;o__Treponematales;f__Treponemataceae;g__Treponema;s__Treponema pallidum	NZ_CP016065	NZ_CP016065	Bacteria; Spirochaetes; Spirochaetia; Spirochaetales; Treponemataceae; Treponema; Treponema pallidum	Treponema_pallidum_subsp._pallidum_strain_PT_SIF1261_genome.		1139131
GCF_001713275	Bacteria	d__Bacteria;p__Spirochaetota;c__Spirochaetia;o__Treponematales;f__Treponemataceae;g__Treponema;s__Treponema pallidum	NZ_CP016066	NZ_CP016066	Bacteria; Spirochaetes; Spirochaetia; Spirochaetales; Treponemataceae; Treponema; Treponema pallidum	Treponema_pallidum_subsp._pallidum_strain_PT_SIF1278_genome.		1139163
GCF_001713295	Bacteria	d__Bacteria;p__Spirochaetota;c__Spirochaetia;o__Treponematales;f__Treponemataceae;g__Treponema;s__Treponema pallidum	NZ_CP016067	NZ_CP016067	Bacteria; Spirochaetes; Spirochaetia; Spirochaetales; Treponemataceae; Treponema; Treponema pallidum	Treponema_pallidum_subsp._pallidum_strain_PT_SIF1280_genome.		1139135
GCF_001713315	Bacteria	d__Bacteria;p__Spirochaetota;c__Spirochaetia;o__Treponematales;f__Treponemataceae;g__Treponema;s__Treponema pallidum	NZ_CP016068	NZ_CP016068	Bacteria; Spirochaetes; Spirochaetia; Spirochaetales; Treponemataceae; Treponema; Treponema pallidum	Treponema_pallidum_subsp._pallidum_strain_PT_SIF1299_genome.		1139137
GCF_001713335	Bacteria	d__Bacteria;p__Spirochaetota;c__Spirochaetia;o__Treponematales;f__Treponemataceae;g__Treponema;s__Treponema pallidum	NZ_CP016069	NZ_CP016069	Bacteria; Spirochaetes; Spirochaetia; Spirochaetales; Treponemataceae; Treponema; Treponema pallidum	Treponema_pallidum_subsp._pallidum_strain_PT_SIF1348_genome.		1139158
GCF_001761515	Bacteria	d__Bacteria;p__Spirochaetota;c__Spirochaetia;o__Treponematales;f__Treponemataceae;g__Treponema;s__Treponema pallidum	NZ_CP016046	NZ_CP016046	Bacteria; Spirochaetes; Spirochaetia; Spirochaetales; Treponemataceae; Treponema; Treponema pallidum	Treponema_pallidum_subsp._pallidum_strain_PT_SIF0751_genome.		1139160
GCF_001761565	Bacteria	d__Bacteria;p__Spirochaetota;c__Spirochaetia;o__Treponematales;f__Treponemataceae;g__Treponema;s__Treponema pallidum	NZ_CP016048	NZ_CP016048	Bacteria; Spirochaetes; Spirochaetia; Spirochaetales; Treponemataceae; Treponema; Treponema pallidum	Treponema_pallidum_subsp._pallidum_strain_PT_SIF0877_3_genome.		1139139
GCF_001941545	Bacteria	d__Bacteria;p__Spirochaetota;c__Spirochaetia;o__Treponematales;f__Treponemataceae;g__Treponema;s__Treponema pallidum	NZ_CP010422	NZ_CP010422	Bacteria; Spirochaetes; Spirochaetia; Spirochaetales; Treponemataceae; Treponema; Treponema pallidum	Treponema_pallidum_subsp._pallidum_strain_Seattle_Nichols_genome.		1139844
GCF_002271195	Bacteria	d__Bacteria;p__Spirochaetota;c__Spirochaetia;o__Treponematales;f__Treponemataceae;g__Treponema;s__Treponema pallidum	NZ_CP020365	NZ_CP020365	Bacteria; Spirochaetes; Spirochaetia; Spirochaetales; Treponemataceae; Treponema; Treponema pallidum	Treponema_pallidum_subsp._pertenue_strain_Ghana-051_chromosome.		1139577
GCF_002271235	Bacteria	d__Bacteria;p__Spirochaetota;c__Spirochaetia;o__Treponematales;f__Treponemataceae;g__Treponema;s__Treponema pallidum	NZ_CP020366	NZ_CP020366	Bacteria; Spirochaetes; Spirochaetia; Spirochaetales; Treponemataceae; Treponema; Treponema pallidum	Treponema_pallidum_subsp._pertenue_strain_CDC_2575_chromosome.		1139577
GCF_003055985	Bacteria	No definition in GTDB	NZ_CP028438	NZ_CP028438	Bacteria; Spirochaetes; Spirochaetia; Spirochaetales; Treponemataceae; Treponema; Treponema pallidum	Treponema_pallidum_subsp._pallidum_strain_UZ1974_chromosome.		1139510
GCF_003076575	Bacteria	No definition in GTDB	NZ_CP021113	NZ_CP021113	Bacteria; Spirochaetes; Spirochaetia; Spirochaetales; Treponemataceae; Treponema; Treponema pallidum	Treponema_pallidum_subsp._pertenue_strain_LMNP-1_genome_sequence.		1139772
GCF_003611295	Bacteria	No definition in GTDB	NZ_CP024088	NZ_CP024088	Bacteria; Spirochaetes; Spirochaetia; Spirochaetales; Treponemataceae; Treponema; Treponema pallidum	Treponema_pallidum_subsp._pertenue_strain_Kampung_Dalan_K363_chromosome.		1139764
GCF_003611315	Bacteria	No definition in GTDB	NZ_CP024089	NZ_CP024089	Bacteria; Spirochaetes; Spirochaetia; Spirochaetales; Treponemataceae; Treponema; Treponema pallidum	Treponema_pallidum_subsp._pertenue_strain_Sei_Geringging_K403_chromosome.		1139464
GCF_003627115	Bacteria	No definition in GTDB	NZ_CP032623	NZ_CP032623	Bacteria; Spirochaetes; Spirochaetia; Spirochaetales; Treponemataceae; Treponema; Treponema pallidum	Treponema_pallidum_subsp._pallidum_strain_Haiti_B_chromosome.		1139526
GCF_003952805	Bacteria	No definition in GTDB	NZ_CP024750	NZ_CP024750	Bacteria; Spirochaetes; Spirochaetia; Spirochaetales; Treponemataceae; Treponema; Treponema pallidum	Treponema_pallidum_subsp._pertenue_strain_CDC-1_chromosome.		1139578
GCF_004194495	Bacteria	No definition in GTDB	NZ_CP032303	NZ_CP032303	Bacteria; Spirochaetes; Spirochaetia; Spirochaetales; Treponemataceae; Treponema; Treponema pallidum	Treponema_pallidum_subsp._endemicum_strain_Iraq_B_chromosome.		1137653
GCF_000195275	Bacteria	d__Bacteria;p__Spirochaetota;c__Spirochaetia;o__Treponematales;f__Treponemataceae;g__Treponema_D;s__Treponema_D succinifaciens	NC_015385,NC_015386	NC_015385	Bacteria; Spirochaetes; Spirochaetia; Spirochaetales; Treponemataceae; Treponema; Treponema succinifaciens	Treponema_succinifaciens_DSM_2489,_complete_genome.	o	2897425
GCF_000017605	Bacteria	d__Bacteria;p__Spirochaetota;c__Leptospirae;o__Leptospirales;f__Leptospiraceae;g__Leptospira_A;s__Leptospira_A biflexa	NC_010842,NC_010845,NC_010846	NC_010842	Bacteria; Spirochaetes; Spirochaetia; Leptospirales; Leptospiraceae; Leptospira; Leptospira biflexa; Leptospira biflexa serovar Patoc	Leptospira_biflexa_serovar_Patoc_strain_'Patoc_1_(Ames)'_chromosome_I,_complete_sequence.		3956089
GCF_000017685	Bacteria	d__Bacteria;p__Spirochaetota;c__Leptospirae;o__Leptospirales;f__Leptospiraceae;g__Leptospira_A;s__Leptospira_A biflexa	NC_010602,NC_010843,NC_010844	NC_010602	Bacteria; Spirochaetes; Spirochaetia; Leptospirales; Leptospiraceae; Leptospira; Leptospira biflexa; Leptospira biflexa serovar Patoc	Leptospira_biflexa_serovar_Patoc_strain_'Patoc_1_(Paris)'_chromosome_I,_complete_sequence.	o	3951448
GCF_000007685	Bacteria	d__Bacteria;p__Spirochaetota;c__Leptospirae;o__Leptospirales;f__Leptospiraceae;g__Leptospira;s__Leptospira interrogans	NC_005823,NC_005824	NC_005823	Bacteria; Spirochaetes; Spirochaetia; Leptospirales; Leptospiraceae; Leptospira; Leptospira interrogans; Leptospira interrogans serovar Copenhageni	Leptospira_interrogans_serovar_Copenhageni_str._Fiocruz_L1-130,_chromosome_I,_complete_sequence.		4627366
GCF_000092565	Bacteria	d__Bacteria;p__Spirochaetota;c__Leptospirae;o__Leptospirales;f__Leptospiraceae;g__Leptospira;s__Leptospira interrogans	NC_004342,NC_004343	NC_004342	Bacteria; Spirochaetes; Spirochaetia; Leptospirales; Leptospiraceae; Leptospira; Leptospira interrogans; Leptospira interrogans serovar Lai	Leptospira_interrogans_serovar_Lai_str._56601_chromosome_I,_complete_sequence.	o	4698134
GCF_000231175	Bacteria	d__Bacteria;p__Spirochaetota;c__Leptospirae;o__Leptospirales;f__Leptospiraceae;g__Leptospira;s__Leptospira interrogans	NC_017551,NC_017552	NC_017551	Bacteria; Spirochaetes; Spirochaetia; Leptospirales; Leptospiraceae; Leptospira; Leptospira interrogans; Leptospira interrogans serovar Lai	Leptospira_interrogans_serovar_Lai_str._IPAV_chromosome_1,_complete_sequence.		4708530
GCF_000941035	Bacteria	d__Bacteria;p__Spirochaetota;c__Leptospirae;o__Leptospirales;f__Leptospiraceae;g__Leptospira;s__Leptospira interrogans	NZ_CP006723,NZ_CP006724,NZ_CP006725,NZ_CP006726,NZ_CP006727	NZ_CP006723	Bacteria; Spirochaetes; Spirochaetia; Leptospirales; Leptospiraceae; Leptospira; Leptospira interrogans; Leptospira interrogans serovar Linhai	Leptospira_interrogans_serovar_Linhai_str._56609_chromosome_1,_complete_sequence.		4915652
GCF_001010765	Bacteria	d__Bacteria;p__Spirochaetota;c__Leptospirae;o__Leptospirales;f__Leptospiraceae;g__Leptospira;s__Leptospira interrogans	NZ_CP011410,NZ_CP011411	NZ_CP011410	Bacteria; Spirochaetes; Spirochaetia; Leptospirales; Leptospiraceae; Leptospira; Leptospira interrogans	Leptospira_interrogans_serovar_Bratislava_strain_PigK151_chromosome_I,_complete_sequence.		4721584
GCF_001047635	Bacteria	d__Bacteria;p__Spirochaetota;c__Leptospirae;o__Leptospirales;f__Leptospiraceae;g__Leptospira;s__Leptospira interrogans	NZ_CP011931,NZ_CP011932,NZ_CP011933	NZ_CP011931	Bacteria; Spirochaetes; Spirochaetia; Leptospirales; Leptospiraceae; Leptospira; Leptospira interrogans	Leptospira_interrogans_serovar_Manilae_strain_UP-MMC-NIID_LP_chromosome_1,_complete_sequence.		4667405
GCF_001047655	Bacteria	d__Bacteria;p__Spirochaetota;c__Leptospirae;o__Leptospirales;f__Leptospiraceae;g__Leptospira;s__Leptospira interrogans	NZ_CP011934,NZ_CP011935,NZ_CP011936	NZ_CP011934	Bacteria; Spirochaetes; Spirochaetia; Leptospirales; Leptospiraceae; Leptospira; Leptospira interrogans	Leptospira_interrogans_serovar_Manilae_strain_UP-MMC-NIID_HP_chromosome_1,_complete_sequence.		4667354
GCF_001293065	Bacteria	d__Bacteria;p__Spirochaetota;c__Leptospirae;o__Leptospirales;f__Leptospiraceae;g__Leptospira;s__Leptospira interrogans	NZ_CP012603,NZ_CP012604	NZ_CP012603	Bacteria; Spirochaetes; Spirochaetia; Leptospirales; Leptospiraceae; Leptospira; Leptospira interrogans; Leptospira interrogans serovar Hardjo	Leptospira_interrogans_serovar_Hardjo_str._Norma_chromosome_I,_complete_sequence.		4762150
GCF_001443305	Bacteria	d__Bacteria;p__Spirochaetota;c__Leptospirae;o__Leptospirales;f__Leptospiraceae;g__Leptospira;s__Leptospira interrogans	NZ_CP013147,NZ_CP013148	NZ_CP013147	Bacteria; Spirochaetes; Spirochaetia; Leptospirales; Leptospiraceae; Leptospira; Leptospira interrogans; Leptospira interrogans serovar Hardjo	Leptospira_interrogans_serovar_Hardjo-prajitno_strain_Hardjoprajitno_chromosome_1_sequence.		4692322
GCF_001683775	Bacteria	d__Bacteria;p__Spirochaetota;c__Leptospirae;o__Leptospirales;f__Leptospiraceae;g__Leptospira;s__Leptospira interrogans	NZ_CP018146,NZ_CP018147	NZ_CP018146	Bacteria; Spirochaetes; Spirochaetia; Leptospirales; Leptospiraceae; Leptospira; Leptospira interrogans	Leptospira_interrogans_serovar_Copenhageni/Icterohaemorrhagiae_strain_Piscina_chromosome_1_sequence.		4583747
GCF_002073495	Bacteria	d__Bacteria;p__Spirochaetota;c__Leptospirae;o__Leptospirales;f__Leptospiraceae;g__Leptospira;s__Leptospira interrogans	NZ_CP020414,NZ_CP020413	NZ_CP020414	Bacteria; Spirochaetes; Spirochaetia; Leptospirales; Leptospiraceae; Leptospira; Leptospira interrogans	Leptospira_interrogans_serovar_Copenhageni_strain_FDAARGOS_203_chromosome,_complete_genome.		4630763
GCF_900236655	Bacteria	No definition in GTDB	NZ_LT962963	NZ_LT962963	Bacteria; Spirochaetes; Spirochaetia; Leptospirales; Leptospiraceae; Leptospira; Leptospira interrogans	Leptospira_interrogans_serovar_Manilae_isolate_L495_chromosome_LMANV2,_whole_genome_shotgun_sequence.		4614703
GCF_000013945	Bacteria	d__Bacteria;p__Spirochaetota;c__Leptospirae;o__Leptospirales;f__Leptospiraceae;g__Leptospira;s__Leptospira borgpetersenii	NC_008508,NC_008509	NC_008508	Bacteria; Spirochaetes; Spirochaetia; Leptospirales; Leptospiraceae; Leptospira; Leptospira borgpetersenii; Leptospira borgpetersenii serovar Hardjo-bovis	Leptospira_borgpetersenii_serovar_Hardjo-bovis_L550_chromosome_1,_complete_sequence.	o	3931782
GCF_000013965	Bacteria	d__Bacteria;p__Spirochaetota;c__Leptospirae;o__Leptospirales;f__Leptospiraceae;g__Leptospira;s__Leptospira borgpetersenii	NC_008510,NC_008511	NC_008510	Bacteria; Spirochaetes; Spirochaetia; Leptospirales; Leptospiraceae; Leptospira; Leptospira borgpetersenii; Leptospira borgpetersenii serovar Hardjo-bovis	Leptospira_borgpetersenii_serovar_Hardjo-bovis_JB197_chromosome_1,_complete_sequence.		3876235
GCF_001444465	Bacteria	d__Bacteria;p__Spirochaetota;c__Leptospirae;o__Leptospirales;f__Leptospiraceae;g__Leptospira;s__Leptospira borgpetersenii	NZ_CP012029,NZ_CP012030,NZ_CP012031,NZ_CP012032	NZ_CP012029	Bacteria; Spirochaetes; Spirochaetia; Leptospirales; Leptospiraceae; Leptospira; Leptospira borgpetersenii	Leptospira_borgpetersenii_serovar_Ballum_strain_56604_chromosome_1,_complete_sequence.		4037579
GCF_001618445	Bacteria	d__Bacteria;p__Spirochaetota;c__Leptospirae;o__Leptospirales;f__Leptospiraceae;g__Leptospira;s__Leptospira borgpetersenii	NZ_CP015048,NZ_CP015049	NZ_CP015048	Bacteria; Spirochaetes; Spirochaetia; Leptospirales; Leptospiraceae; Leptospira; Leptospira borgpetersenii	Leptospira_borgpetersenii_serovar_Hardjo_strain_BK-30_chromosome_1_sequence.		3947069
GCF_001618485	Bacteria	d__Bacteria;p__Spirochaetota;c__Leptospirae;o__Leptospirales;f__Leptospiraceae;g__Leptospira;s__Leptospira borgpetersenii	NZ_CP015052,NZ_CP015053	NZ_CP015052	Bacteria; Spirochaetes; Spirochaetia; Leptospirales; Leptospiraceae; Leptospira; Leptospira borgpetersenii	Leptospira_borgpetersenii_serovar_Hardjo_strain_NVSL_S_818_chromosome_1_sequence.		3884697
GCF_001618525	Bacteria	d__Bacteria;p__Spirochaetota;c__Leptospirae;o__Leptospirales;f__Leptospiraceae;g__Leptospira;s__Leptospira borgpetersenii	NZ_CP015044,NZ_CP015045	NZ_CP015044	Bacteria; Spirochaetes; Spirochaetia; Leptospirales; Leptospiraceae; Leptospira; Leptospira borgpetersenii	Leptospira_borgpetersenii_serovar_Hardjo_strain_BK-6_chromosome_1_sequence.		3967801
GCF_001618565	Bacteria	d__Bacteria;p__Spirochaetota;c__Leptospirae;o__Leptospirales;f__Leptospiraceae;g__Leptospira;s__Leptospira borgpetersenii	NZ_CP015046,NZ_CP015047	NZ_CP015046	Bacteria; Spirochaetes; Spirochaetia; Leptospirales; Leptospiraceae; Leptospira; Leptospira borgpetersenii	Leptospira_borgpetersenii_serovar_Hardjo_strain_BK-9_chromosome_1,_complete_sequence.		3949086
GCF_001618585	Bacteria	d__Bacteria;p__Spirochaetota;c__Leptospirae;o__Leptospirales;f__Leptospiraceae;g__Leptospira;s__Leptospira borgpetersenii	NZ_CP015050,NZ_CP015051	NZ_CP015050	Bacteria; Spirochaetes; Spirochaetia; Leptospirales; Leptospiraceae; Leptospira; Leptospira borgpetersenii	Leptospira_borgpetersenii_serovar_Hardjo_strain_NVSL_S_1343_chromosome_1_sequence.		3932487
GCF_001652525	Bacteria	d__Bacteria;p__Spirochaetota;c__Leptospirae;o__Leptospirales;f__Leptospiraceae;g__Leptospira;s__Leptospira borgpetersenii	NZ_CP015814,NZ_CP015815	NZ_CP015814	Bacteria; Spirochaetes; Spirochaetia; Leptospirales; Leptospiraceae; Leptospira; Leptospira borgpetersenii	Leptospira_borgpetersenii_str._4E_chromosome_1_sequence.		3912599
GCF_003254845	Bacteria	No definition in GTDB	NZ_CP021412,NZ_CP021413	NZ_CP021412	Bacteria; Spirochaetes; Spirochaetia; Leptospirales; Leptospiraceae; Leptospira; Leptospira borgpetersenii	Leptospira_borgpetersenii_serovar_Hardjo-bovis_strain_203_chromosome_I,_complete_sequence.		3907328
GCF_003516145	Bacteria	No definition in GTDB	NZ_CP026671,NZ_CP026672	NZ_CP026671	Bacteria; Spirochaetes; Spirochaetia; Leptospirales; Leptospiraceae; Leptospira; Leptospira borgpetersenii	Leptospira_borgpetersenii_serovar_Ceylonica_strain_Piyasena_chromosome_1,_complete_sequence.		3992782
GCF_003716785	Bacteria	No definition in GTDB	NZ_CP033440,NZ_CP033441	NZ_CP033440	Bacteria; Spirochaetes; Spirochaetia; Leptospirales; Leptospiraceae; Leptospira; Leptospira borgpetersenii	Leptospira_borgpetersenii_serovar_Hardjo-bovis_strain_L49_chromosome_1,_complete_sequence.		3935911
GCF_000284315	Bacteria	d__Bacteria;p__Nitrospirota_A;c__Leptospirillia;o__Leptospirillales;f__Leptospirillaceae;g__Leptospirillum;s__Leptospirillum ferrooxidans	NC_017094	NC_017094	Bacteria; Nitrospirae; Nitrospira; Nitrospirales; Nitrospiraceae; Leptospirillum; Leptospirillum sp. Group I; Leptospirillum ferrooxidans	Leptospirillum_ferrooxidans_C2-3_DNA,_complete_genome.	o	2559538
GCF_000237365	Bacteria	d__Bacteria;p__Proteobacteria;c__Alphaproteobacteria;o__Azospirillales;f__Azospirillaceae;g__Azospirillum;s__Azospirillum brasilense	NC_016617,NC_016594,NC_016618,NC_016595,NC_016596,NC_016619,NC_016597	NC_016617	Bacteria; Proteobacteria; Alphaproteobacteria; Rhodospirillales; Azospirillaceae; Azospirillum	Azospirillum_brasilense_Sp245_main_chromosome_complete_genome.		7530241
GCF_000632475	Bacteria	d__Bacteria;p__Proteobacteria;c__Alphaproteobacteria;o__Azospirillales;f__Azospirillaceae;g__Azospirillum;s__Azospirillum brasilense	NZ_CP007793,NZ_CP007794,NZ_CP007795,NZ_CP007796,NZ_CP007797,NZ_CP007798	NZ_CP007793	Bacteria; Proteobacteria; Alphaproteobacteria; Rhodospirillales; Azospirillaceae; Azospirillum	Azospirillum_brasilense_strain_Az39,_complete_genome.		7391279
GCF_001315015	Bacteria	d__Bacteria;p__Proteobacteria;c__Alphaproteobacteria;o__Azospirillales;f__Azospirillaceae;g__Azospirillum;s__Azospirillum brasilense	NZ_CP012914,NZ_CP012915,NZ_CP012916,NZ_CP012917,NZ_CP012918,NZ_CP012919	NZ_CP012914	Bacteria; Proteobacteria; Alphaproteobacteria; Rhodospirillales; Azospirillaceae; Azospirillum	Azospirillum_brasilense_strain_Sp7,_complete_sequence.	o	6587527
GCF_003119195	Bacteria	No definition in GTDB	NZ_CP022253,NZ_CP022254,NZ_CP022255,NZ_CP022256,NZ_CP022260,NZ_CP022261,NZ_CP022262	NZ_CP022253	Bacteria; Proteobacteria; Alphaproteobacteria; Rhodospirillales; Azospirillaceae; Azospirillum	Azospirillum_brasilense_Sp245_chromosome.		7682393
GCF_000010725	Bacteria	d__Bacteria;p__Proteobacteria;c__Alphaproteobacteria;o__Azospirillales;f__Azospirillaceae;g__Azospirillum;s__	NC_013854,NC_013855,NC_013856,NC_013857,NC_013858,NC_013859,NC_013860	NC_013854	Bacteria; Proteobacteria; Alphaproteobacteria; Rhodospirillales; Azospirillaceae; Azospirillum; unclassified Azospirillum	Azospirillum_sp._B510_DNA,_complete_genome.		7599738
GCF_000283655	Bacteria	d__Bacteria;p__Proteobacteria;c__Alphaproteobacteria;o__Azospirillales;f__Azospirillaceae;g__Azospirillum;s__Azospirillum lipoferum	NC_016622,NC_016585,NC_016586,NC_016623,NC_016587,NC_016624,NC_016588	NC_016622	Bacteria; Proteobacteria; Alphaproteobacteria; Rhodospirillales; Azospirillaceae; Azospirillum; Azospirillum lipoferum	Azospirillum_lipoferum_4B_main_chromosome,_complete_genome.		6846400
GCF_000465235	Bacteria	d__Bacteria;p__Campylobacterota;c__Campylobacteria;o__Campylobacterales;f__Campylobacteraceae;g__Campylobacter;s__Campylobacter coli	NC_022347,NC_022355,NC_022348	NC_022347	Bacteria; Proteobacteria; delta/epsilon subdivisions; Epsilonproteobacteria; Campylobacterales; Campylobacteraceae; Campylobacter; Campylobacter coli	Campylobacter_coli_CVM_N29710,_complete_genome.		1732055
GCF_000470055	Bacteria	d__Bacteria;p__Campylobacterota;c__Campylobacteria;o__Campylobacterales;f__Campylobacteraceae;g__Campylobacter;s__Campylobacter coli_A	NC_022132	NC_022132	Bacteria; Proteobacteria; delta/epsilon subdivisions; Epsilonproteobacteria; Campylobacterales; Campylobacteraceae; Campylobacter; Campylobacter coli	Campylobacter_coli_76339,_complete_genome.		1584486
GCF_000494775	Bacteria	d__Bacteria;p__Campylobacterota;c__Campylobacteria;o__Campylobacterales;f__Campylobacteraceae;g__Campylobacter;s__Campylobacter coli	NC_022660,NC_022656	NC_022660	Bacteria; Proteobacteria; delta/epsilon subdivisions; Epsilonproteobacteria; Campylobacterales; Campylobacteraceae; Campylobacter; Campylobacter coli	Campylobacter_coli_15-537360,_complete_genome.		1685020
GCF_000583755	Bacteria	d__Bacteria;p__Campylobacterota;c__Campylobacteria;o__Campylobacterales;f__Campylobacteraceae;g__Campylobacter;s__Campylobacter coli	NZ_CP007183,NZ_CP007185,NZ_CP007186,NZ_CP007187,NZ_CP007184	NZ_CP007183	Bacteria; Proteobacteria; delta/epsilon subdivisions; Epsilonproteobacteria; Campylobacterales; Campylobacteraceae; Campylobacter; Campylobacter coli	Campylobacter_coli_RM1875,_complete_genome.		1858716
GCF_000583795	Bacteria	d__Bacteria;p__Campylobacterota;c__Campylobacteria;o__Campylobacterales;f__Campylobacteraceae;g__Campylobacter;s__Campylobacter coli	NZ_CP007179,NZ_CP007180	NZ_CP007179	Bacteria; Proteobacteria; delta/epsilon subdivisions; Epsilonproteobacteria; Campylobacterales; Campylobacteraceae; Campylobacter; Campylobacter coli	Campylobacter_coli_RM5611,_complete_genome.		1733165
GCF_000954195	Bacteria	d__Bacteria;p__Campylobacterota;c__Campylobacteria;o__Campylobacterales;f__Campylobacteraceae;g__Campylobacter;s__Campylobacter coli	NZ_CP011015,NZ_CP011016,NZ_CP011017	NZ_CP011015	Bacteria; Proteobacteria; delta/epsilon subdivisions; Epsilonproteobacteria; Campylobacterales; Campylobacteraceae; Campylobacter	Campylobacter_coli_strain_FB1,_complete_genome.		1732548
GCF_001417615	Bacteria	d__Bacteria;p__Campylobacterota;c__Campylobacteria;o__Campylobacterales;f__Campylobacteraceae;g__Campylobacter;s__Campylobacter coli	NZ_CP013032,NZ_CP013033	NZ_CP013032	Bacteria; Proteobacteria; delta/epsilon subdivisions; Epsilonproteobacteria; Campylobacterales; Campylobacteraceae; Campylobacter	Campylobacter_coli_strain_CO2-160_genome.		1727452
GCF_001417635	Bacteria	d__Bacteria;p__Campylobacterota;c__Campylobacteria;o__Campylobacterales;f__Campylobacteraceae;g__Campylobacter;s__Campylobacter coli	NZ_CP013034,NZ_CP013035	NZ_CP013034	Bacteria; Proteobacteria; delta/epsilon subdivisions; Epsilonproteobacteria; Campylobacterales; Campylobacteraceae; Campylobacter	Campylobacter_coli_strain_HC2-48,_complete_genome.		1707846
GCF_001417655	Bacteria	d__Bacteria;p__Campylobacterota;c__Campylobacteria;o__Campylobacterales;f__Campylobacteraceae;g__Campylobacter;s__Campylobacter coli	NZ_CP013036,NZ_CP013037	NZ_CP013036	Bacteria; Proteobacteria; delta/epsilon subdivisions; Epsilonproteobacteria; Campylobacterales; Campylobacteraceae; Campylobacter	Campylobacter_coli_strain_CF2-75_genome.		1755626
GCF_001483845	Bacteria	d__Bacteria;p__Campylobacterota;c__Campylobacteria;o__Campylobacterales;f__Campylobacteraceae;g__Campylobacter;s__Campylobacter coli	NZ_CP013733,NZ_CP013736,NZ_CP013735,NZ_CP013734	NZ_CP013733	Bacteria; Proteobacteria; delta/epsilon subdivisions; Epsilonproteobacteria; Campylobacterales; Campylobacteraceae; Campylobacter	Campylobacter_coli_strain_OR12,_complete_genome.		2127266
GCF_001639125	Bacteria	d__Bacteria;p__Campylobacterota;c__Campylobacteria;o__Campylobacterales;f__Campylobacteraceae;g__Campylobacter;s__Campylobacter coli	NZ_CP015528	NZ_CP015528	Bacteria; Proteobacteria; delta/epsilon subdivisions; Epsilonproteobacteria; Campylobacterales; Campylobacteraceae; Campylobacter	Campylobacter_coli_strain_YH501,_complete_genome.		1668523
GCF_001717605	Bacteria	d__Bacteria;p__Campylobacterota;c__Campylobacteria;o__Campylobacterales;f__Campylobacteraceae;g__Campylobacter;s__Campylobacter coli	NZ_CP017025,NZ_CP017026,NZ_CP017027,NZ_CP017028	NZ_CP017025	Bacteria; Proteobacteria; delta/epsilon subdivisions; Epsilonproteobacteria; Campylobacterales; Campylobacteraceae; Campylobacter	Campylobacter_coli_strain_14983A_chromosome,_complete_genome.		1985382
GCF_001865455	Bacteria	d__Bacteria;p__Campylobacterota;c__Campylobacteria;o__Campylobacterales;f__Campylobacteraceae;g__Campylobacter;s__Campylobacter coli	NZ_CP017865,NZ_CP017866,NZ_CP017867	NZ_CP017865	Bacteria; Proteobacteria; delta/epsilon subdivisions; Epsilonproteobacteria; Campylobacterales; Campylobacteraceae; Campylobacter	Campylobacter_coli_strain_YF2105_chromosome,_complete_genome.		1758709
GCF_001865475	Bacteria	d__Bacteria;p__Campylobacterota;c__Campylobacteria;o__Campylobacterales;f__Campylobacteraceae;g__Campylobacter;s__Campylobacter coli	NZ_CP017868,NZ_CP017869,NZ_CP017870	NZ_CP017868	Bacteria; Proteobacteria; delta/epsilon subdivisions; Epsilonproteobacteria; Campylobacterales; Campylobacteraceae; Campylobacter	Campylobacter_coli_strain_MG1116,_complete_genome.		1735653
GCF_001865495	Bacteria	d__Bacteria;p__Campylobacterota;c__Campylobacteria;o__Campylobacterales;f__Campylobacteraceae;g__Campylobacter;s__Campylobacter coli	NZ_CP017871,NZ_CP017872	NZ_CP017871	Bacteria; Proteobacteria; delta/epsilon subdivisions; Epsilonproteobacteria; Campylobacterales; Campylobacteraceae; Campylobacter	Campylobacter_coli_strain_BP3183_chromosome,_complete_genome.		1750482
GCF_001865515	Bacteria	d__Bacteria;p__Campylobacterota;c__Campylobacteria;o__Campylobacterales;f__Campylobacteraceae;g__Campylobacter;s__Campylobacter coli	NZ_CP017873,NZ_CP017874	NZ_CP017873	Bacteria; Proteobacteria; delta/epsilon subdivisions; Epsilonproteobacteria; Campylobacterales; Campylobacteraceae; Campylobacter	Campylobacter_coli_strain_WA333_chromosome,_complete_genome.		1866609
GCF_001865535	Bacteria	d__Bacteria;p__Campylobacterota;c__Campylobacteria;o__Campylobacterales;f__Campylobacteraceae;g__Campylobacter;s__Campylobacter coli	NZ_CP017875,NZ_CP017877,NZ_CP017876	NZ_CP017875	Bacteria; Proteobacteria; delta/epsilon subdivisions; Epsilonproteobacteria; Campylobacterales; Campylobacteraceae; Campylobacter	Campylobacter_coli_strain_ZV1224_chromosome,_complete_genome.		1924810
GCF_001865555	Bacteria	d__Bacteria;p__Campylobacterota;c__Campylobacteria;o__Campylobacterales;f__Campylobacteraceae;g__Campylobacter;s__Campylobacter coli	NZ_CP017878,NZ_CP017879,NZ_CP017880	NZ_CP017878	Bacteria; Proteobacteria; delta/epsilon subdivisions; Epsilonproteobacteria; Campylobacterales; Campylobacteraceae; Campylobacter	Campylobacter_coli_strain_BG2108_chromosome,_complete_genome.		1767110
GCF_001936355	Bacteria	d__Bacteria;p__Campylobacterota;c__Campylobacteria;o__Campylobacterales;f__Campylobacteraceae;g__Campylobacter;s__Campylobacter coli	NZ_CP018900,NZ_CP018901	NZ_CP018900	Bacteria; Proteobacteria; delta/epsilon subdivisions; Epsilonproteobacteria; Campylobacterales; Campylobacteraceae; Campylobacter	Campylobacter_coli_strain_YH502_chromosome,_complete_genome.		1844938
GCF_002024185	Bacteria	d__Bacteria;p__Campylobacterota;c__Campylobacteria;o__Campylobacterales;f__Campylobacteraceae;g__Campylobacter;s__Campylobacter coli	NZ_CP019977	NZ_CP019977	Bacteria; Proteobacteria; delta/epsilon subdivisions; Epsilonproteobacteria; Campylobacterales; Campylobacteraceae; Campylobacter	Campylobacter_coli_strain_aerotolerant_OR12,_complete_genome.	o	2033919
GCF_002407145	Bacteria	d__Bacteria;p__Campylobacterota;c__Campylobacteria;o__Campylobacterales;f__Campylobacteraceae;g__Campylobacter;s__Campylobacter coli	NZ_CP023545,NZ_CP023546,NZ_CP023547	NZ_CP023545	Bacteria; Proteobacteria; delta/epsilon subdivisions; Epsilonproteobacteria; Campylobacterales; Campylobacteraceae; Campylobacter	Campylobacter_coli_strain_CFSAN032805_chromosome,_complete_genome.		1750173
GCF_002843985	Bacteria	d__Bacteria;p__Campylobacterota;c__Campylobacteria;o__Campylobacterales;f__Campylobacteraceae;g__Campylobacter;s__Campylobacter coli	NZ_CP025281,NZ_CP025282	NZ_CP025281	Bacteria; Proteobacteria; delta/epsilon subdivisions; Epsilonproteobacteria; Campylobacterales; Campylobacteraceae; Campylobacter	Campylobacter_coli_strain_YH503_chromosome,_complete_genome.		1814258
GCF_003030205	Bacteria	No definition in GTDB	NZ_CP028187,NZ_CP028188	NZ_CP028187	Bacteria; Proteobacteria; delta/epsilon subdivisions; Epsilonproteobacteria; Campylobacterales; Campylobacteraceae; Campylobacter	Campylobacter_coli_strain_CFSAN054106_chromosome,_complete_genome.		1925274
GCF_004307315	Bacteria	No definition in GTDB	NZ_CP035927	NZ_CP035927	Bacteria; Proteobacteria; delta/epsilon subdivisions; Epsilonproteobacteria; Campylobacterales; Campylobacteraceae; Campylobacter	Campylobacter_coli_strain_RM2228_chromosome,_complete_genome.		1684122
GCF_000015085	Bacteria	d__Bacteria;p__Campylobacterota;c__Campylobacteria;o__Campylobacterales;f__Campylobacteraceae;g__Campylobacter_C;s__Campylobacter_C fetus_B	NC_008599	NC_008599	Bacteria; Proteobacteria; delta/epsilon subdivisions; Epsilonproteobacteria; Campylobacterales; Campylobacteraceae; Campylobacter; Campylobacter fetus; Campylobacter fetus subsp. fetus	Campylobacter_fetus_subsp._fetus_82-40,_complete_genome.		1773615
GCF_000512745	Bacteria	d__Bacteria;p__Campylobacterota;c__Campylobacteria;o__Campylobacterales;f__Campylobacteraceae;g__Campylobacter_C;s__Campylobacter_C fetus_B	NZ_CP006999,NZ_CP007000,NZ_CP007001,NZ_CP007002	NZ_CP006999	Bacteria; Proteobacteria; delta/epsilon subdivisions; Epsilonproteobacteria; Campylobacterales; Campylobacteraceae; Campylobacter; Campylobacter fetus; Campylobacter fetus subsp. venerealis; Campylobacter fetus subsp. venerealis bv. intermedius	Campylobacter_fetus_subsp._venerealis_cfvi03/293,_complete_genome.		1996729
GCF_000759485	Bacteria	d__Bacteria;p__Campylobacterota;c__Campylobacteria;o__Campylobacterales;f__Campylobacteraceae;g__Campylobacter_C;s__Campylobacter_C fetus_B	NZ_CP008808,NZ_CP008809	NZ_CP008808	Bacteria; Proteobacteria; delta/epsilon subdivisions; Epsilonproteobacteria; Campylobacterales; Campylobacteraceae; Campylobacter; Campylobacter fetus; Campylobacter fetus subsp. fetus	Campylobacter_fetus_subsp._fetus_04/554,_complete_genome.		1826626
GCF_000759515	Bacteria	d__Bacteria;p__Campylobacterota;c__Campylobacteria;o__Campylobacterales;f__Campylobacteraceae;g__Campylobacter_C;s__Campylobacter_C fetus_B	NZ_CP008810,NZ_CP008811,NZ_CP008812	NZ_CP008810	Bacteria; Proteobacteria; delta/epsilon subdivisions; Epsilonproteobacteria; Campylobacterales; Campylobacteraceae; Campylobacter; Campylobacter fetus; Campylobacter fetus subsp. venerealis	Campylobacter_fetus_subsp._venerealis_97/608_chromosome,_complete_genome.		2000424
GCF_000814265	Bacteria	d__Bacteria;p__Campylobacterota;c__Campylobacteria;o__Campylobacterales;f__Campylobacteraceae;g__Campylobacter_C;s__Campylobacter_C fetus	NZ_CP009226	NZ_CP009226	Bacteria; Proteobacteria; delta/epsilon subdivisions; Epsilonproteobacteria; Campylobacterales; Campylobacteraceae; Campylobacter; Campylobacter fetus	Campylobacter_fetus_subsp._testudinum_strain_pet-3,_complete_genome.		1776391
GCF_000967135	Bacteria	d__Bacteria;p__Campylobacterota;c__Campylobacteria;o__Campylobacterales;f__Campylobacteraceae;g__Campylobacter_C;s__Campylobacter_C fetus_B	NZ_HG004426,NZ_HG004427	NZ_HG004426	Bacteria; Proteobacteria; delta/epsilon subdivisions; Epsilonproteobacteria; Campylobacterales; Campylobacteraceae; Campylobacter; Campylobacter fetus; Campylobacter fetus subsp. venerealis	Campylobacter_fetus_subsp._venerealis_str._84-112,_complete_genome.		1988028
GCF_001484645	Bacteria	d__Bacteria;p__Campylobacterota;c__Campylobacteria;o__Campylobacterales;f__Campylobacteraceae;g__Campylobacter_C;s__Campylobacter_C fetus	NZ_CP010953	NZ_CP010953	Bacteria; Proteobacteria; delta/epsilon subdivisions; Epsilonproteobacteria; Campylobacterales; Campylobacteraceae; Campylobacter; Campylobacter fetus; Campylobacter fetus subsp. testudinum	Campylobacter_fetus_subsp._testudinum_Sp3_chromosome,_complete_genome.		1819051
GCF_001686885	Bacteria	d__Bacteria;p__Campylobacterota;c__Campylobacteria;o__Campylobacterales;f__Campylobacteraceae;g__Campylobacter_C;s__Campylobacter_C fetus_B	NZ_CP014568,NZ_CP014569,NZ_CP014570	NZ_CP014568	Bacteria; Proteobacteria; delta/epsilon subdivisions; Epsilonproteobacteria; Campylobacterales; Campylobacteraceae; Campylobacter; Campylobacter fetus	Campylobacter_fetus_subsp._venerealis_strain_01/165,_complete_genome.		1930368
GCF_002973655	Bacteria	No definition in GTDB	NZ_CP027287	NZ_CP027287	Bacteria; Proteobacteria; delta/epsilon subdivisions; Epsilonproteobacteria; Campylobacterales; Campylobacteraceae; Campylobacter; Campylobacter fetus	Campylobacter_fetus_subsp._testudinum_strain_772_chromosome,_complete_genome.		1863540
GCF_900475935	Bacteria	No definition in GTDB	NZ_LS483431	NZ_LS483431	Bacteria; Proteobacteria; delta/epsilon subdivisions; Epsilonproteobacteria; Campylobacterales; Campylobacteraceae; Campylobacter; Campylobacter fetus	Campylobacter_fetus_subsp._fetus_strain_NCTC10842_genome_assembly,_chromosome:_1.		1763253
GCF_000009085	Bacteria	d__Bacteria;p__Campylobacterota;c__Campylobacteria;o__Campylobacterales;f__Campylobacteraceae;g__Campylobacter;s__Campylobacter jejuni	NC_002163	NC_002163	Bacteria; Proteobacteria; delta/epsilon subdivisions; Epsilonproteobacteria; Campylobacterales; Campylobacteraceae; Campylobacter; Campylobacter jejuni; Campylobacter jejuni subsp. jejuni	Campylobacter_jejuni_subsp._jejuni_NCTC_11168_=_ATCC_700819_chromosome,_complete_genome.	o	1641481
GCF_000011865	Bacteria	d__Bacteria;p__Campylobacterota;c__Campylobacteria;o__Campylobacterales;f__Campylobacteraceae;g__Campylobacter;s__Campylobacter jejuni	NC_003912	NC_003912	Bacteria; Proteobacteria; delta/epsilon subdivisions; Epsilonproteobacteria; Campylobacterales; Campylobacteraceae; Campylobacter; Campylobacter jejuni	Campylobacter_jejuni_RM1221,_complete_genome.		1777831
GCF_000015525	Bacteria	d__Bacteria;p__Campylobacterota;c__Campylobacteria;o__Campylobacterales;f__Campylobacteraceae;g__Campylobacter;s__Campylobacter jejuni	NC_008787,NC_008790,NC_008770	NC_008787	Bacteria; Proteobacteria; delta/epsilon subdivisions; Epsilonproteobacteria; Campylobacterales; Campylobacteraceae; Campylobacter; Campylobacter jejuni; Campylobacter jejuni subsp. jejuni	Campylobacter_jejuni_subsp._jejuni_81-176,_complete_sequence.		1699052
GCF_000017905	Bacteria	d__Bacteria;p__Campylobacterota;c__Campylobacteria;o__Campylobacterales;f__Campylobacteraceae;g__Campylobacter;s__Campylobacter jejuni	NC_009839	NC_009839	Bacteria; Proteobacteria; delta/epsilon subdivisions; Epsilonproteobacteria; Campylobacterales; Campylobacteraceae; Campylobacter; Campylobacter jejuni; Campylobacter jejuni subsp. jejuni	Campylobacter_jejuni_subsp._jejuni_81116,_complete_genome.		1628115
GCF_000025425	Bacteria	d__Bacteria;p__Campylobacterota;c__Campylobacteria;o__Campylobacterales;f__Campylobacteraceae;g__Campylobacter;s__Campylobacter jejuni	NC_017279,NC_017284	NC_017279	Bacteria; Proteobacteria; delta/epsilon subdivisions; Epsilonproteobacteria; Campylobacterales; Campylobacteraceae; Campylobacter; Campylobacter jejuni; Campylobacter jejuni subsp. jejuni	Campylobacter_jejuni_subsp._jejuni_IA3902,_complete_genome.		1672219
GCF_000148705	Bacteria	d__Bacteria;p__Campylobacterota;c__Campylobacteria;o__Campylobacterales;f__Campylobacteraceae;g__Campylobacter;s__Campylobacter jejuni	NC_017280	NC_017280	Bacteria; Proteobacteria; delta/epsilon subdivisions; Epsilonproteobacteria; Campylobacterales; Campylobacteraceae; Campylobacter; Campylobacter jejuni; Campylobacter jejuni subsp. jejuni	Campylobacter_jejuni_subsp._jejuni_M1,_complete_genome.		1616648
GCF_000163975	Bacteria	d__Bacteria;p__Campylobacterota;c__Campylobacteria;o__Campylobacterales;f__Campylobacteraceae;g__Campylobacter;s__Campylobacter jejuni	NZ_CM000854	NZ_CM000854	Bacteria; Proteobacteria; delta/epsilon subdivisions; Epsilonproteobacteria; Campylobacterales; Campylobacteraceae; Campylobacter; Campylobacter jejuni; Campylobacter jejuni subsp. jejuni	Campylobacter_jejuni_subsp._jejuni_1336_chromosome,_whole_genome_shotgun_sequence.		1702833
GCF_000171795	Bacteria	d__Bacteria;p__Campylobacterota;c__Campylobacteria;o__Campylobacterales;f__Campylobacteraceae;g__Campylobacter;s__Campylobacter jejuni	NZ_CP005388	NZ_CP005388	Bacteria; Proteobacteria; delta/epsilon subdivisions; Epsilonproteobacteria; Campylobacterales; Campylobacteraceae; Campylobacter; Campylobacter jejuni; Campylobacter jejuni subsp. jejuni	Campylobacter_jejuni_subsp._jejuni_CG8421,_complete_genome.		1636029
GCF_000184205	Bacteria	d__Bacteria;p__Campylobacterota;c__Campylobacteria;o__Campylobacterales;f__Campylobacteraceae;g__Campylobacter;s__Campylobacter jejuni	NC_017281,NC_017282	NC_017281	Bacteria; Proteobacteria; delta/epsilon subdivisions; Epsilonproteobacteria; Campylobacterales; Campylobacteraceae; Campylobacter; Campylobacter jejuni; Campylobacter jejuni subsp. jejuni	Campylobacter_jejuni_subsp._jejuni_S3,_complete_genome.		1724586
GCF_000302555	Bacteria	d__Bacteria;p__Campylobacterota;c__Campylobacteria;o__Campylobacterales;f__Campylobacteraceae;g__Campylobacter;s__Campylobacter jejuni	NC_018709	NC_018709	Bacteria; Proteobacteria; delta/epsilon subdivisions; Epsilonproteobacteria; Campylobacterales; Campylobacteraceae; Campylobacter; Campylobacter jejuni; Campylobacter jejuni subsp. jejuni	Campylobacter_jejuni_subsp._jejuni_PT14,_complete_genome.		1635301
GCF_000304375	Bacteria	d__Bacteria;p__Campylobacterota;c__Campylobacteria;o__Campylobacterales;f__Campylobacteraceae;g__Campylobacter;s__Campylobacter jejuni	NC_018521	NC_018521	Bacteria; Proteobacteria; delta/epsilon subdivisions; Epsilonproteobacteria; Campylobacterales; Campylobacteraceae; Campylobacter; Campylobacter jejuni; Campylobacter jejuni subsp. jejuni; Campylobacter jejuni subsp. jejuni NCTC 11168 = ATCC 700819	Campylobacter_jejuni_subsp._jejuni_NCTC_11168-BN148_complete_genome.		1641481
GCF_000430385	Bacteria	d__Bacteria;p__Campylobacterota;c__Campylobacteria;o__Campylobacterales;f__Campylobacteraceae;g__Campylobacter;s__Campylobacter jejuni	NC_021834	NC_021834	Bacteria; Proteobacteria; delta/epsilon subdivisions; Epsilonproteobacteria; Campylobacterales; Campylobacteraceae; Campylobacter; Campylobacter jejuni	Campylobacter_jejuni_32488,_complete_sequence.		1702398
GCF_000466065	Bacteria	d__Bacteria;p__Campylobacterota;c__Campylobacteria;o__Campylobacterales;f__Campylobacteraceae;g__Campylobacter;s__Campylobacter jejuni	NC_022351	NC_022351	Bacteria; Proteobacteria; delta/epsilon subdivisions; Epsilonproteobacteria; Campylobacterales; Campylobacteraceae; Campylobacter; Campylobacter jejuni; Campylobacter jejuni subsp. jejuni	Campylobacter_jejuni_subsp._jejuni_00-2538,_complete_genome.		1719369
GCF_000466075	Bacteria	d__Bacteria;p__Campylobacterota;c__Campylobacteria;o__Campylobacterales;f__Campylobacteraceae;g__Campylobacter;s__Campylobacter jejuni	NC_022353,NC_022354	NC_022353	Bacteria; Proteobacteria; delta/epsilon subdivisions; Epsilonproteobacteria; Campylobacterales; Campylobacteraceae; Campylobacter; Campylobacter jejuni; Campylobacter jejuni subsp. jejuni	Campylobacter_jejuni_subsp._jejuni_00-2544,_complete_genome.		1766434
GCF_000466105	Bacteria	d__Bacteria;p__Campylobacterota;c__Campylobacteria;o__Campylobacterales;f__Campylobacteraceae;g__Campylobacter;s__Campylobacter jejuni	NC_022352	NC_022352	Bacteria; Proteobacteria; delta/epsilon subdivisions; Epsilonproteobacteria; Campylobacterales; Campylobacteraceae; Campylobacter; Campylobacter jejuni; Campylobacter jejuni subsp. jejuni	Campylobacter_jejuni_subsp._jejuni_00-2426,_complete_genome.		1680813
GCF_000468915	Bacteria	d__Bacteria;p__Campylobacterota;c__Campylobacteria;o__Campylobacterales;f__Campylobacteraceae;g__Campylobacter;s__Campylobacter jejuni	NC_022362	NC_022362	Bacteria; Proteobacteria; delta/epsilon subdivisions; Epsilonproteobacteria; Campylobacterales; Campylobacteraceae; Campylobacter; Campylobacter jejuni; Campylobacter jejuni subsp. jejuni	Campylobacter_jejuni_subsp._jejuni_00-2425,_complete_genome.		1718982
GCF_000493495	Bacteria	d__Bacteria;p__Campylobacterota;c__Campylobacteria;o__Campylobacterales;f__Campylobacteraceae;g__Campylobacter;s__Campylobacter jejuni	NC_022529	NC_022529	Bacteria; Proteobacteria; delta/epsilon subdivisions; Epsilonproteobacteria; Campylobacterales; Campylobacteraceae; Campylobacter; Campylobacter jejuni	Campylobacter_jejuni_4031_genome_sequence.		1669329
GCF_000737085	Bacteria	d__Bacteria;p__Campylobacterota;c__Campylobacteria;o__Campylobacterales;f__Campylobacteraceae;g__Campylobacter;s__Campylobacter jejuni	NZ_CP008787	NZ_CP008787	Bacteria; Proteobacteria; delta/epsilon subdivisions; Epsilonproteobacteria; Campylobacterales; Campylobacteraceae; Campylobacter; Campylobacter jejuni	Campylobacter_jejuni_subsp._jejuni_strain_MTVDSCj20,_complete_genome.		1651739
GCF_000772225	Bacteria	d__Bacteria;p__Campylobacterota;c__Campylobacteria;o__Campylobacterales;f__Campylobacteraceae;g__Campylobacter;s__Campylobacter jejuni	NZ_CP006851	NZ_CP006851	Bacteria; Proteobacteria; delta/epsilon subdivisions; Epsilonproteobacteria; Campylobacterales; Campylobacteraceae; Campylobacter; Campylobacter jejuni; Campylobacter jejuni subsp. jejuni	Campylobacter_jejuni_subsp._jejuni_F38011,_complete_genome.		1691939
GCF_000830775	Bacteria	d__Bacteria;p__Campylobacterota;c__Campylobacteria;o__Campylobacterales;f__Campylobacteraceae;g__Campylobacter;s__Campylobacter jejuni	NZ_CP006685	NZ_CP006685	Bacteria; Proteobacteria; delta/epsilon subdivisions; Epsilonproteobacteria; Campylobacterales; Campylobacteraceae; Campylobacter; Campylobacter jejuni; Campylobacter jejuni subsp. jejuni; Campylobacter jejuni subsp. jejuni NCTC 11168 = ATCC 700819	Campylobacter_jejuni_subsp._jejuni_NCTC_11168-K12E5,_complete_genome.		1641481
GCF_000830805	Bacteria	d__Bacteria;p__Campylobacterota;c__Campylobacteria;o__Campylobacterales;f__Campylobacteraceae;g__Campylobacter;s__Campylobacter jejuni	NZ_CP006686	NZ_CP006686	Bacteria; Proteobacteria; delta/epsilon subdivisions; Epsilonproteobacteria; Campylobacterales; Campylobacteraceae; Campylobacter; Campylobacter jejuni; Campylobacter jejuni subsp. jejuni; Campylobacter jejuni subsp. jejuni NCTC 11168 = ATCC 700819	Campylobacter_jejuni_subsp._jejuni_NCTC_11168-Kf1,_complete_genome.		1641480
GCF_000830825	Bacteria	d__Bacteria;p__Campylobacterota;c__Campylobacteria;o__Campylobacterales;f__Campylobacteraceae;g__Campylobacter;s__Campylobacter jejuni	NZ_CP006687	NZ_CP006687	Bacteria; Proteobacteria; delta/epsilon subdivisions; Epsilonproteobacteria; Campylobacterales; Campylobacteraceae; Campylobacter; Campylobacter jejuni; Campylobacter jejuni subsp. jejuni; Campylobacter jejuni subsp. jejuni NCTC 11168 = ATCC 700819	Campylobacter_jejuni_subsp._jejuni_NCTC_11168-mcK12E5,_complete_genome.		1641471
GCF_000830845	Bacteria	d__Bacteria;p__Campylobacterota;c__Campylobacteria;o__Campylobacterales;f__Campylobacteraceae;g__Campylobacter;s__Campylobacter jejuni	NZ_CP006688	NZ_CP006688	Bacteria; Proteobacteria; delta/epsilon subdivisions; Epsilonproteobacteria; Campylobacterales; Campylobacteraceae; Campylobacter; Campylobacter jejuni; Campylobacter jejuni subsp. jejuni; Campylobacter jejuni subsp. jejuni NCTC 11168 = ATCC 700819	Campylobacter_jejuni_subsp._jejuni_NCTC_11168-mfK12E5,_complete_genome.		1641469
GCF_000830865	Bacteria	d__Bacteria;p__Campylobacterota;c__Campylobacteria;o__Campylobacterales;f__Campylobacteraceae;g__Campylobacter;s__Campylobacter jejuni	NZ_CP006689	NZ_CP006689	Bacteria; Proteobacteria; delta/epsilon subdivisions; Epsilonproteobacteria; Campylobacterales; Campylobacteraceae; Campylobacter; Campylobacter jejuni; Campylobacter jejuni subsp. jejuni; Campylobacter jejuni subsp. jejuni NCTC 11168 = ATCC 700819	Campylobacter_jejuni_subsp._jejuni_NCTC_11168-GSv,_complete_genome.		1641482
GCF_000835285	Bacteria	d__Bacteria;p__Campylobacterota;c__Campylobacteria;o__Campylobacterales;f__Campylobacteraceae;g__Campylobacter;s__Campylobacter jejuni	NZ_CP010306	NZ_CP010306	Bacteria; Proteobacteria; delta/epsilon subdivisions; Epsilonproteobacteria; Campylobacterales; Campylobacteraceae; Campylobacter; Campylobacter jejuni	Campylobacter_jejuni_subsp._jejuni_strain_00-1597,_complete_genome.		1742047
GCF_000835305	Bacteria	d__Bacteria;p__Campylobacterota;c__Campylobacteria;o__Campylobacterales;f__Campylobacteraceae;g__Campylobacter;s__Campylobacter jejuni	NZ_CP010307	NZ_CP010307	Bacteria; Proteobacteria; delta/epsilon subdivisions; Epsilonproteobacteria; Campylobacterales; Campylobacteraceae; Campylobacter; Campylobacter jejuni	Campylobacter_jejuni_subsp._jejuni_strain_00-6200,_complete_genome.		1670781
GCF_000835345	Bacteria	d__Bacteria;p__Campylobacterota;c__Campylobacteria;o__Campylobacterales;f__Campylobacteraceae;g__Campylobacter;s__Campylobacter jejuni	NZ_CP010072,NZ_CP010073,NZ_CP010074	NZ_CP010072	Bacteria; Proteobacteria; delta/epsilon subdivisions; Epsilonproteobacteria; Campylobacterales; Campylobacteraceae; Campylobacter; Campylobacter jejuni	Campylobacter_jejuni_subsp._jejuni_strain_01-1512,_complete_genome.		1827840
GCF_000835365	Bacteria	d__Bacteria;p__Campylobacterota;c__Campylobacteria;o__Campylobacterales;f__Campylobacteraceae;g__Campylobacter;s__Campylobacter jejuni	NZ_CP010301,NZ_CP010302,NZ_CP010303	NZ_CP010301	Bacteria; Proteobacteria; delta/epsilon subdivisions; Epsilonproteobacteria; Campylobacterales; Campylobacteraceae; Campylobacter; Campylobacter jejuni	Campylobacter_jejuni_subsp._jejuni_strain_00-0949,_complete_genome.		1831013
GCF_000934305	Bacteria	d__Bacteria;p__Campylobacterota;c__Campylobacteria;o__Campylobacterales;f__Campylobacteraceae;g__Campylobacter;s__Campylobacter jejuni	NZ_CP010906	NZ_CP010906	Bacteria; Proteobacteria; delta/epsilon subdivisions; Epsilonproteobacteria; Campylobacterales; Campylobacteraceae; Campylobacter; Campylobacter jejuni	Campylobacter_jejuni_subsp._jejuni_strain_35925,_complete_genome.		1612378
GCF_001299565	Bacteria	d__Bacteria;p__Campylobacterota;c__Campylobacteria;o__Campylobacterales;f__Campylobacteraceae;g__Campylobacter;s__Campylobacter jejuni	NZ_CP012689	NZ_CP012689	Bacteria; Proteobacteria; delta/epsilon subdivisions; Epsilonproteobacteria; Campylobacterales; Campylobacteraceae; Campylobacter; Campylobacter jejuni	Campylobacter_jejuni_subsp._jejuni_strain_RM3197,_complete_genome.		1664565
GCF_001299595	Bacteria	d__Bacteria;p__Campylobacterota;c__Campylobacteria;o__Campylobacterales;f__Campylobacteraceae;g__Campylobacter;s__Campylobacter jejuni	NZ_CP012690	NZ_CP012690	Bacteria; Proteobacteria; delta/epsilon subdivisions; Epsilonproteobacteria; Campylobacterales; Campylobacteraceae; Campylobacter; Campylobacter jejuni	Campylobacter_jejuni_subsp._jejuni_strain_RM3196,_complete_genome.		1664566
GCF_001314285	Bacteria	d__Bacteria;p__Campylobacterota;c__Campylobacteria;o__Campylobacterales;f__Campylobacteraceae;g__Campylobacter;s__Campylobacter jejuni	NZ_CP012696	NZ_CP012696	Bacteria; Proteobacteria; delta/epsilon subdivisions; Epsilonproteobacteria; Campylobacterales; Campylobacteraceae; Campylobacter	Campylobacter_jejuni_strain_RM1285,_complete_genome.		1635803
GCF_001412295	Bacteria	d__Bacteria;p__Campylobacterota;c__Campylobacteria;o__Campylobacterales;f__Campylobacteraceae;g__Campylobacter;s__Campylobacter jejuni	NZ_CP012149	NZ_CP012149	Bacteria; Proteobacteria; delta/epsilon subdivisions; Epsilonproteobacteria; Campylobacterales; Campylobacteraceae; Campylobacter	Campylobacter_jejuni_strain_CJM1cam,_complete_genome.		1616662
GCF_001432345	Bacteria	d__Bacteria;p__Campylobacterota;c__Campylobacteria;o__Campylobacterales;f__Campylobacteraceae;g__Campylobacter;s__Campylobacter jejuni	NZ_CP013116,NZ_CP013117	NZ_CP013116	Bacteria; Proteobacteria; delta/epsilon subdivisions; Epsilonproteobacteria; Campylobacterales; Campylobacteraceae; Campylobacter	Campylobacter_jejuni_strain_T1-21_genome.		1648710
GCF_001457695	Bacteria	d__Bacteria;p__Campylobacterota;c__Campylobacteria;o__Campylobacterales;f__Campylobacteraceae;g__Campylobacter;s__Campylobacter jejuni	NZ_LN831025	NZ_LN831025	Bacteria; Proteobacteria; delta/epsilon subdivisions; Epsilonproteobacteria; Campylobacterales; Campylobacteraceae; Campylobacter	Campylobacter_jejuni_genome_assembly_NCTC11351,_chromosome_:_1.		1766442
GCF_001506185	Bacteria	d__Bacteria;p__Campylobacterota;c__Campylobacteria;o__Campylobacterales;f__Campylobacteraceae;g__Campylobacter;s__Campylobacter jejuni	NZ_CP010471	NZ_CP010471	Bacteria; Proteobacteria; delta/epsilon subdivisions; Epsilonproteobacteria; Campylobacterales; Campylobacteraceae; Campylobacter	Campylobacter_jejuni_strain_CJ677CC519,_complete_genome.		1642794
GCF_001506205	Bacteria	d__Bacteria;p__Campylobacterota;c__Campylobacteria;o__Campylobacterales;f__Campylobacteraceae;g__Campylobacter;s__Campylobacter jejuni	NZ_CP010472	NZ_CP010472	Bacteria; Proteobacteria; delta/epsilon subdivisions; Epsilonproteobacteria; Campylobacterales; Campylobacteraceae; Campylobacter	Campylobacter_jejuni_strain_CJ677CC002,_complete_genome.		1669766
GCF_001506225	Bacteria	d__Bacteria;p__Campylobacterota;c__Campylobacteria;o__Campylobacterales;f__Campylobacteraceae;g__Campylobacter;s__Campylobacter jejuni	NZ_CP010473	NZ_CP010473	Bacteria; Proteobacteria; delta/epsilon subdivisions; Epsilonproteobacteria; Campylobacterales; Campylobacteraceae; Campylobacter	Campylobacter_jejuni_strain_CJ677CC534,_complete_genome.		1633831
GCF_001506245	Bacteria	d__Bacteria;p__Campylobacterota;c__Campylobacteria;o__Campylobacterales;f__Campylobacteraceae;g__Campylobacter;s__Campylobacter jejuni	NZ_CP010474	NZ_CP010474	Bacteria; Proteobacteria; delta/epsilon subdivisions; Epsilonproteobacteria; Campylobacterales; Campylobacteraceae; Campylobacter	Campylobacter_jejuni_strain_CJ677CC536,_complete_genome.		1642281
GCF_001506265	Bacteria	d__Bacteria;p__Campylobacterota;c__Campylobacteria;o__Campylobacterales;f__Campylobacteraceae;g__Campylobacter;s__Campylobacter jejuni	NZ_CP010475	NZ_CP010475	Bacteria; Proteobacteria; delta/epsilon subdivisions; Epsilonproteobacteria; Campylobacterales; Campylobacteraceae; Campylobacter	Campylobacter_jejuni_strain_CJ677CC073,_complete_genome.		1672553
GCF_001506285	Bacteria	d__Bacteria;p__Campylobacterota;c__Campylobacteria;o__Campylobacterales;f__Campylobacteraceae;g__Campylobacter;s__Campylobacter jejuni	NZ_CP010476	NZ_CP010476	Bacteria; Proteobacteria; delta/epsilon subdivisions; Epsilonproteobacteria; Campylobacterales; Campylobacteraceae; Campylobacter	Campylobacter_jejuni_strain_CJ677CC521,_complete_genome.		1668425
GCF_001506305	Bacteria	d__Bacteria;p__Campylobacterota;c__Campylobacteria;o__Campylobacterales;f__Campylobacteraceae;g__Campylobacter;s__Campylobacter jejuni	NZ_CP010477	NZ_CP010477	Bacteria; Proteobacteria; delta/epsilon subdivisions; Epsilonproteobacteria; Campylobacterales; Campylobacteraceae; Campylobacter	Campylobacter_jejuni_strain_CJ677CC526,_complete_genome.		1667602
GCF_001506345	Bacteria	d__Bacteria;p__Campylobacterota;c__Campylobacteria;o__Campylobacterales;f__Campylobacteraceae;g__Campylobacter;s__Campylobacter jejuni	NZ_CP010479	NZ_CP010479	Bacteria; Proteobacteria; delta/epsilon subdivisions; Epsilonproteobacteria; Campylobacterales; Campylobacteraceae; Campylobacter	Campylobacter_jejuni_strain_CJ677CC036,_complete_genome.		1665175
GCF_001506365	Bacteria	d__Bacteria;p__Campylobacterota;c__Campylobacteria;o__Campylobacterales;f__Campylobacteraceae;g__Campylobacter;s__Campylobacter jejuni	NZ_CP010480	NZ_CP010480	Bacteria; Proteobacteria; delta/epsilon subdivisions; Epsilonproteobacteria; Campylobacterales; Campylobacteraceae; Campylobacter	Campylobacter_jejuni_strain_CJ677CC524,_complete_genome.		1668335
GCF_001506385	Bacteria	d__Bacteria;p__Campylobacterota;c__Campylobacteria;o__Campylobacterales;f__Campylobacteraceae;g__Campylobacter;s__Campylobacter jejuni	NZ_CP010481	NZ_CP010481	Bacteria; Proteobacteria; delta/epsilon subdivisions; Epsilonproteobacteria; Campylobacterales; Campylobacteraceae; Campylobacter	Campylobacter_jejuni_strain_CJ677CC016,_complete_genome.		1637642
GCF_001506405	Bacteria	d__Bacteria;p__Campylobacterota;c__Campylobacteria;o__Campylobacterales;f__Campylobacteraceae;g__Campylobacter;s__Campylobacter jejuni	NZ_CP010482	NZ_CP010482	Bacteria; Proteobacteria; delta/epsilon subdivisions; Epsilonproteobacteria; Campylobacterales; Campylobacteraceae; Campylobacter	Campylobacter_jejuni_strain_CJ677CC041,_complete_genome.		1636128
GCF_001506425	Bacteria	d__Bacteria;p__Campylobacterota;c__Campylobacteria;o__Campylobacterales;f__Campylobacteraceae;g__Campylobacter;s__Campylobacter jejuni	NZ_CP010483	NZ_CP010483	Bacteria; Proteobacteria; delta/epsilon subdivisions; Epsilonproteobacteria; Campylobacterales; Campylobacteraceae; Campylobacter	Campylobacter_jejuni_strain_CJ677CC535,_complete_genome.		1633693
GCF_001506445	Bacteria	d__Bacteria;p__Campylobacterota;c__Campylobacteria;o__Campylobacterales;f__Campylobacteraceae;g__Campylobacter;s__Campylobacter jejuni	NZ_CP010488	NZ_CP010488	Bacteria; Proteobacteria; delta/epsilon subdivisions; Epsilonproteobacteria; Campylobacterales; Campylobacteraceae; Campylobacter	Campylobacter_jejuni_strain_CJ677CC092,_complete_genome.		1632718
GCF_001506465	Bacteria	d__Bacteria;p__Campylobacterota;c__Campylobacteria;o__Campylobacterales;f__Campylobacteraceae;g__Campylobacter;s__Campylobacter jejuni	NZ_CP010489	NZ_CP010489	Bacteria; Proteobacteria; delta/epsilon subdivisions; Epsilonproteobacteria; Campylobacterales; Campylobacteraceae; Campylobacter	Campylobacter_jejuni_strain_CJ677CC530,_complete_genome.		1649284
GCF_001506485	Bacteria	d__Bacteria;p__Campylobacterota;c__Campylobacteria;o__Campylobacterales;f__Campylobacteraceae;g__Campylobacter;s__Campylobacter jejuni	NZ_CP010490	NZ_CP010490	Bacteria; Proteobacteria; delta/epsilon subdivisions; Epsilonproteobacteria; Campylobacterales; Campylobacteraceae; Campylobacter	Campylobacter_jejuni_strain_CJ677CC532,_complete_genome.		1643038
GCF_001506505	Bacteria	d__Bacteria;p__Campylobacterota;c__Campylobacteria;o__Campylobacterales;f__Campylobacteraceae;g__Campylobacter;s__Campylobacter jejuni	NZ_CP010491	NZ_CP010491	Bacteria; Proteobacteria; delta/epsilon subdivisions; Epsilonproteobacteria; Campylobacterales; Campylobacteraceae; Campylobacter	Campylobacter_jejuni_strain_CJ677CC529,_complete_genome.		1631266
GCF_001506525	Bacteria	d__Bacteria;p__Campylobacterota;c__Campylobacteria;o__Campylobacterales;f__Campylobacteraceae;g__Campylobacter;s__Campylobacter jejuni	NZ_CP010492	NZ_CP010492	Bacteria; Proteobacteria; delta/epsilon subdivisions; Epsilonproteobacteria; Campylobacterales; Campylobacteraceae; Campylobacter	Campylobacter_jejuni_strain_CJ677CC531,_complete_genome.		1666051
GCF_001506545	Bacteria	d__Bacteria;p__Campylobacterota;c__Campylobacteria;o__Campylobacterales;f__Campylobacteraceae;g__Campylobacter;s__Campylobacter jejuni	NZ_CP010493	NZ_CP010493	Bacteria; Proteobacteria; delta/epsilon subdivisions; Epsilonproteobacteria; Campylobacterales; Campylobacteraceae; Campylobacter	Campylobacter_jejuni_strain_CJ677CC062,_complete_genome.		1644975
GCF_001506565	Bacteria	d__Bacteria;p__Campylobacterota;c__Campylobacteria;o__Campylobacterales;f__Campylobacteraceae;g__Campylobacter;s__Campylobacter jejuni	NZ_CP010494	NZ_CP010494	Bacteria; Proteobacteria; delta/epsilon subdivisions; Epsilonproteobacteria; Campylobacterales; Campylobacteraceae; Campylobacter	Campylobacter_jejuni_strain_CJ677CC059,_complete_genome.		1632509
GCF_001506585	Bacteria	d__Bacteria;p__Campylobacterota;c__Campylobacteria;o__Campylobacterales;f__Campylobacteraceae;g__Campylobacter;s__Campylobacter jejuni	NZ_CP010496	NZ_CP010496	Bacteria; Proteobacteria; delta/epsilon subdivisions; Epsilonproteobacteria; Campylobacterales; Campylobacteraceae; Campylobacter	Campylobacter_jejuni_strain_CJ677CC032,_complete_genome.		1675989
GCF_001506605	Bacteria	d__Bacteria;p__Campylobacterota;c__Campylobacteria;o__Campylobacterales;f__Campylobacteraceae;g__Campylobacter;s__Campylobacter jejuni	NZ_CP010497	NZ_CP010497	Bacteria; Proteobacteria; delta/epsilon subdivisions; Epsilonproteobacteria; Campylobacterales; Campylobacteraceae; Campylobacter	Campylobacter_jejuni_strain_CJ677CC033,_complete_genome.		1634109
GCF_001506625	Bacteria	d__Bacteria;p__Campylobacterota;c__Campylobacteria;o__Campylobacterales;f__Campylobacteraceae;g__Campylobacter;s__Campylobacter jejuni	NZ_CP010498	NZ_CP010498	Bacteria; Proteobacteria; delta/epsilon subdivisions; Epsilonproteobacteria; Campylobacterales; Campylobacteraceae; Campylobacter	Campylobacter_jejuni_strain_CJ677CC537,_complete_genome.		1633145
GCF_001506645	Bacteria	d__Bacteria;p__Campylobacterota;c__Campylobacteria;o__Campylobacterales;f__Campylobacteraceae;g__Campylobacter;s__Campylobacter jejuni	NZ_CP010499	NZ_CP010499	Bacteria; Proteobacteria; delta/epsilon subdivisions; Epsilonproteobacteria; Campylobacterales; Campylobacteraceae; Campylobacter	Campylobacter_jejuni_strain_CJ677CC542,_complete_genome.		1633596
GCF_001506665	Bacteria	d__Bacteria;p__Campylobacterota;c__Campylobacteria;o__Campylobacterales;f__Campylobacteraceae;g__Campylobacter;s__Campylobacter jejuni	NZ_CP010500	NZ_CP010500	Bacteria; Proteobacteria; delta/epsilon subdivisions; Epsilonproteobacteria; Campylobacterales; Campylobacteraceae; Campylobacter	Campylobacter_jejuni_strain_CJ677CC528,_complete_genome.		1645188
GCF_001506685	Bacteria	d__Bacteria;p__Campylobacterota;c__Campylobacteria;o__Campylobacterales;f__Campylobacteraceae;g__Campylobacter;s__Campylobacter jejuni	NZ_CP010495	NZ_CP010495	Bacteria; Proteobacteria; delta/epsilon subdivisions; Epsilonproteobacteria; Campylobacterales; Campylobacteraceae; Campylobacter	Campylobacter_jejuni_strain_CJ677CC538,_complete_genome.		1675952
GCF_001506705	Bacteria	d__Bacteria;p__Campylobacterota;c__Campylobacteria;o__Campylobacterales;f__Campylobacteraceae;g__Campylobacter;s__Campylobacter jejuni	NZ_CP010501	NZ_CP010501	Bacteria; Proteobacteria; delta/epsilon subdivisions; Epsilonproteobacteria; Campylobacterales; Campylobacteraceae; Campylobacter	Campylobacter_jejuni_strain_CJ677CC520,_complete_genome.		1679764
GCF_001506725	Bacteria	d__Bacteria;p__Campylobacterota;c__Campylobacteria;o__Campylobacterales;f__Campylobacteraceae;g__Campylobacter;s__Campylobacter jejuni	NZ_CP010502	NZ_CP010502	Bacteria; Proteobacteria; delta/epsilon subdivisions; Epsilonproteobacteria; Campylobacterales; Campylobacteraceae; Campylobacter	Campylobacter_jejuni_strain_CJ677CC014,_complete_genome.		1671231
GCF_001506745	Bacteria	d__Bacteria;p__Campylobacterota;c__Campylobacteria;o__Campylobacterales;f__Campylobacteraceae;g__Campylobacter;s__Campylobacter jejuni	NZ_CP010503	NZ_CP010503	Bacteria; Proteobacteria; delta/epsilon subdivisions; Epsilonproteobacteria; Campylobacterales; Campylobacteraceae; Campylobacter	Campylobacter_jejuni_strain_CJ677CC039,_complete_genome.		1635627
GCF_001506765	Bacteria	d__Bacteria;p__Campylobacterota;c__Campylobacteria;o__Campylobacterales;f__Campylobacteraceae;g__Campylobacter;s__Campylobacter jejuni	NZ_CP010504	NZ_CP010504	Bacteria; Proteobacteria; delta/epsilon subdivisions; Epsilonproteobacteria; Campylobacterales; Campylobacteraceae; Campylobacter	Campylobacter_jejuni_strain_CJ677CC085,_complete_genome.		1636377
GCF_001506785	Bacteria	d__Bacteria;p__Campylobacterota;c__Campylobacteria;o__Campylobacterales;f__Campylobacteraceae;g__Campylobacter;s__Campylobacter jejuni	NZ_CP010505	NZ_CP010505	Bacteria; Proteobacteria; delta/epsilon subdivisions; Epsilonproteobacteria; Campylobacterales; Campylobacteraceae; Campylobacter	Campylobacter_jejuni_strain_CJ677CC052,_complete_genome.		1635207
GCF_001506805	Bacteria	d__Bacteria;p__Campylobacterota;c__Campylobacteria;o__Campylobacterales;f__Campylobacteraceae;g__Campylobacter;s__Campylobacter jejuni	NZ_CP010506	NZ_CP010506	Bacteria; Proteobacteria; delta/epsilon subdivisions; Epsilonproteobacteria; Campylobacterales; Campylobacteraceae; Campylobacter	Campylobacter_jejuni_strain_CJ677CC527,_complete_genome.		1643938
GCF_001506825	Bacteria	d__Bacteria;p__Campylobacterota;c__Campylobacteria;o__Campylobacterales;f__Campylobacteraceae;g__Campylobacter;s__Campylobacter jejuni	NZ_CP010507	NZ_CP010507	Bacteria; Proteobacteria; delta/epsilon subdivisions; Epsilonproteobacteria; Campylobacterales; Campylobacteraceae; Campylobacter	Campylobacter_jejuni_strain_CJ677CC078,_complete_genome.		1631373
GCF_001506845	Bacteria	d__Bacteria;p__Campylobacterota;c__Campylobacteria;o__Campylobacterales;f__Campylobacteraceae;g__Campylobacter;s__Campylobacter jejuni	NZ_CP010508	NZ_CP010508	Bacteria; Proteobacteria; delta/epsilon subdivisions; Epsilonproteobacteria; Campylobacterales; Campylobacteraceae; Campylobacter	Campylobacter_jejuni_strain_CJ677CC523,_complete_genome.		1667224
GCF_001506865	Bacteria	d__Bacteria;p__Campylobacterota;c__Campylobacteria;o__Campylobacterales;f__Campylobacteraceae;g__Campylobacter;s__Campylobacter jejuni	NZ_CP010509	NZ_CP010509	Bacteria; Proteobacteria; delta/epsilon subdivisions; Epsilonproteobacteria; Campylobacterales; Campylobacteraceae; Campylobacter	Campylobacter_jejuni_strain_CJ677CC540,_complete_genome.		1636490
GCF_001506885	Bacteria	d__Bacteria;p__Campylobacterota;c__Campylobacteria;o__Campylobacterales;f__Campylobacteraceae;g__Campylobacter;s__Campylobacter jejuni	NZ_CP010510	NZ_CP010510	Bacteria; Proteobacteria; delta/epsilon subdivisions; Epsilonproteobacteria; Campylobacterales; Campylobacteraceae; Campylobacter	Campylobacter_jejuni_strain_CJ677CC040,_complete_genome.		1640646
GCF_001506905	Bacteria	d__Bacteria;p__Campylobacterota;c__Campylobacteria;o__Campylobacterales;f__Campylobacteraceae;g__Campylobacter;s__Campylobacter jejuni	NZ_CP010511	NZ_CP010511	Bacteria; Proteobacteria; delta/epsilon subdivisions; Epsilonproteobacteria; Campylobacterales; Campylobacteraceae; Campylobacter	Campylobacter_jejuni_strain_CJ677CC061,_complete_genome.		1635130
GCF_001506925	Bacteria	d__Bacteria;p__Campylobacterota;c__Campylobacteria;o__Campylobacterales;f__Campylobacteraceae;g__Campylobacter;s__Campylobacter jejuni	NZ_CP010457	NZ_CP010457	Bacteria; Proteobacteria; delta/epsilon subdivisions; Epsilonproteobacteria; Campylobacterales; Campylobacteraceae; Campylobacter	Campylobacter_jejuni_strain_CJ677CC539,_complete_genome.		1636223
GCF_001506945	Bacteria	d__Bacteria;p__Campylobacterota;c__Campylobacteria;o__Campylobacterales;f__Campylobacteraceae;g__Campylobacter;s__Campylobacter jejuni	NZ_CP010458	NZ_CP010458	Bacteria; Proteobacteria; delta/epsilon subdivisions; Epsilonproteobacteria; Campylobacterales; Campylobacteraceae; Campylobacter	Campylobacter_jejuni_strain_CJ677CC533,_complete_genome.		1657054
GCF_001506965	Bacteria	d__Bacteria;p__Campylobacterota;c__Campylobacteria;o__Campylobacterales;f__Campylobacteraceae;g__Campylobacter;s__Campylobacter jejuni	NZ_CP010459	NZ_CP010459	Bacteria; Proteobacteria; delta/epsilon subdivisions; Epsilonproteobacteria; Campylobacterales; Campylobacteraceae; Campylobacter	Campylobacter_jejuni_strain_CJ677CC047,_complete_genome.		1635237
GCF_001506985	Bacteria	d__Bacteria;p__Campylobacterota;c__Campylobacteria;o__Campylobacterales;f__Campylobacteraceae;g__Campylobacter;s__Campylobacter jejuni	NZ_CP010460	NZ_CP010460	Bacteria; Proteobacteria; delta/epsilon subdivisions; Epsilonproteobacteria; Campylobacterales; Campylobacteraceae; Campylobacter	Campylobacter_jejuni_strain_CJ677CC058,_complete_genome.		1632612
GCF_001507005	Bacteria	d__Bacteria;p__Campylobacterota;c__Campylobacteria;o__Campylobacterales;f__Campylobacteraceae;g__Campylobacter;s__Campylobacter jejuni	NZ_CP010461	NZ_CP010461	Bacteria; Proteobacteria; delta/epsilon subdivisions; Epsilonproteobacteria; Campylobacterales; Campylobacteraceae; Campylobacter	Campylobacter_jejuni_strain_CJ677CC013,_complete_genome.		1642694
GCF_001507025	Bacteria	d__Bacteria;p__Campylobacterota;c__Campylobacteria;o__Campylobacterales;f__Campylobacteraceae;g__Campylobacter;s__Campylobacter jejuni	NZ_CP010462	NZ_CP010462	Bacteria; Proteobacteria; delta/epsilon subdivisions; Epsilonproteobacteria; Campylobacterales; Campylobacteraceae; Campylobacter	Campylobacter_jejuni_strain_CJ677CC100,_complete_genome.		1669148
GCF_001507045	Bacteria	d__Bacteria;p__Campylobacterota;c__Campylobacteria;o__Campylobacterales;f__Campylobacteraceae;g__Campylobacter;s__Campylobacter jejuni	NZ_CP010463	NZ_CP010463	Bacteria; Proteobacteria; delta/epsilon subdivisions; Epsilonproteobacteria; Campylobacterales; Campylobacteraceae; Campylobacter	Campylobacter_jejuni_strain_CJ677CC522,_complete_genome.		1642497
GCF_001507065	Bacteria	d__Bacteria;p__Campylobacterota;c__Campylobacteria;o__Campylobacterales;f__Campylobacteraceae;g__Campylobacter;s__Campylobacter jejuni	NZ_CP010464	NZ_CP010464	Bacteria; Proteobacteria; delta/epsilon subdivisions; Epsilonproteobacteria; Campylobacterales; Campylobacteraceae; Campylobacter	Campylobacter_jejuni_strain_CJ677CC094,_complete_genome.		1641119
GCF_001507085	Bacteria	d__Bacteria;p__Campylobacterota;c__Campylobacteria;o__Campylobacterales;f__Campylobacteraceae;g__Campylobacter;s__Campylobacter jejuni	NZ_CP010465	NZ_CP010465	Bacteria; Proteobacteria; delta/epsilon subdivisions; Epsilonproteobacteria; Campylobacterales; Campylobacteraceae; Campylobacter	Campylobacter_jejuni_strain_CJ677CC008,_complete_genome.		1624545
GCF_001507105	Bacteria	d__Bacteria;p__Campylobacterota;c__Campylobacteria;o__Campylobacterales;f__Campylobacteraceae;g__Campylobacter;s__Campylobacter jejuni	NZ_CP010466	NZ_CP010466	Bacteria; Proteobacteria; delta/epsilon subdivisions; Epsilonproteobacteria; Campylobacterales; Campylobacteraceae; Campylobacter	Campylobacter_jejuni_strain_CJ677CC541,_complete_genome.		1634189
GCF_001507125	Bacteria	d__Bacteria;p__Campylobacterota;c__Campylobacteria;o__Campylobacterales;f__Campylobacteraceae;g__Campylobacter;s__Campylobacter jejuni	NZ_CP010467	NZ_CP010467	Bacteria; Proteobacteria; delta/epsilon subdivisions; Epsilonproteobacteria; Campylobacterales; Campylobacteraceae; Campylobacter	Campylobacter_jejuni_strain_CJ677CC024,_complete_genome.		1661567
GCF_001507145	Bacteria	d__Bacteria;p__Campylobacterota;c__Campylobacteria;o__Campylobacterales;f__Campylobacteraceae;g__Campylobacter;s__Campylobacter jejuni	NZ_CP010468	NZ_CP010468	Bacteria; Proteobacteria; delta/epsilon subdivisions; Epsilonproteobacteria; Campylobacterales; Campylobacteraceae; Campylobacter	Campylobacter_jejuni_strain_CJ677CC064,_complete_genome.		1645157
GCF_001507165	Bacteria	d__Bacteria;p__Campylobacterota;c__Campylobacteria;o__Campylobacterales;f__Campylobacteraceae;g__Campylobacter;s__Campylobacter jejuni	NZ_CP010469	NZ_CP010469	Bacteria; Proteobacteria; delta/epsilon subdivisions; Epsilonproteobacteria; Campylobacterales; Campylobacteraceae; Campylobacter	Campylobacter_jejuni_strain_CJ677CC525,_complete_genome.		1642039
GCF_001507185	Bacteria	d__Bacteria;p__Campylobacterota;c__Campylobacteria;o__Campylobacterales;f__Campylobacteraceae;g__Campylobacter;s__Campylobacter jejuni	NZ_CP010470	NZ_CP010470	Bacteria; Proteobacteria; delta/epsilon subdivisions; Epsilonproteobacteria; Campylobacterales; Campylobacteraceae; Campylobacter	Campylobacter_jejuni_strain_CJ677CC026,_complete_genome.		1635709
GCF_001507205	Bacteria	d__Bacteria;p__Campylobacterota;c__Campylobacteria;o__Campylobacterales;f__Campylobacteraceae;g__Campylobacter;s__Campylobacter jejuni	NZ_CP010484	NZ_CP010484	Bacteria; Proteobacteria; delta/epsilon subdivisions; Epsilonproteobacteria; Campylobacterales; Campylobacteraceae; Campylobacter	Campylobacter_jejuni_strain_CJ677CC034,_complete_genome.		1637207
GCF_001507225	Bacteria	d__Bacteria;p__Campylobacterota;c__Campylobacteria;o__Campylobacterales;f__Campylobacteraceae;g__Campylobacter;s__Campylobacter jejuni	NZ_CP010485	NZ_CP010485	Bacteria; Proteobacteria; delta/epsilon subdivisions; Epsilonproteobacteria; Campylobacterales; Campylobacteraceae; Campylobacter	Campylobacter_jejuni_strain_CJ677CC086,_complete_genome.		1629790
GCF_001507245	Bacteria	d__Bacteria;p__Campylobacterota;c__Campylobacteria;o__Campylobacterales;f__Campylobacteraceae;g__Campylobacter;s__Campylobacter jejuni	NZ_CP010486	NZ_CP010486	Bacteria; Proteobacteria; delta/epsilon subdivisions; Epsilonproteobacteria; Campylobacterales; Campylobacteraceae; Campylobacter	Campylobacter_jejuni_strain_CJ677CC095,_complete_genome.		1628907
GCF_001507265	Bacteria	d__Bacteria;p__Campylobacterota;c__Campylobacteria;o__Campylobacterales;f__Campylobacteraceae;g__Campylobacter;s__Campylobacter jejuni	NZ_CP010487	NZ_CP010487	Bacteria; Proteobacteria; delta/epsilon subdivisions; Epsilonproteobacteria; Campylobacterales; Campylobacteraceae; Campylobacter	Campylobacter_jejuni_strain_CJ677CC012,_complete_genome.		1633951
GCF_001563565	Bacteria	d__Bacteria;p__Campylobacterota;c__Campylobacteria;o__Campylobacterales;f__Campylobacteraceae;g__Campylobacter;s__Campylobacter jejuni	NZ_CP014344,NZ_CP014345	NZ_CP014344	Bacteria; Proteobacteria; delta/epsilon subdivisions; Epsilonproteobacteria; Campylobacterales; Campylobacteraceae; Campylobacter	Campylobacter_jejuni_strain_RM3194,_complete_genome.		1732262
GCF_001587015	Bacteria	d__Bacteria;p__Campylobacterota;c__Campylobacteria;o__Campylobacterales;f__Campylobacteraceae;g__Campylobacter;s__Campylobacter jejuni	NZ_CP014744,NZ_CP014745,NZ_CP014746	NZ_CP014744	Bacteria; Proteobacteria; delta/epsilon subdivisions; Epsilonproteobacteria; Campylobacterales; Campylobacteraceae; Campylobacter	Campylobacter_jejuni_strain_OD267,_complete_genome.		1826322
GCF_001587035	Bacteria	d__Bacteria;p__Campylobacterota;c__Campylobacteria;o__Campylobacterales;f__Campylobacteraceae;g__Campylobacter;s__Campylobacter jejuni	NZ_CP014742,NZ_CP014743	NZ_CP014742	Bacteria; Proteobacteria; delta/epsilon subdivisions; Epsilonproteobacteria; Campylobacterales; Campylobacteraceae; Campylobacter	Campylobacter_jejuni_strain_WP2202,_complete_genome.		1801450
GCF_001686905	Bacteria	d__Bacteria;p__Campylobacterota;c__Campylobacteria;o__Campylobacterales;f__Campylobacteraceae;g__Campylobacter;s__Campylobacter jejuni	NZ_CP015209	NZ_CP015209	Bacteria; Proteobacteria; delta/epsilon subdivisions; Epsilonproteobacteria; Campylobacterales; Campylobacteraceae; Campylobacter; Campylobacter jejuni	Campylobacter_jejuni_subsp._jejuni_strain_RM1285,_complete_genome.		1675112
GCF_001717625	Bacteria	d__Bacteria;p__Campylobacterota;c__Campylobacteria;o__Campylobacterales;f__Campylobacteraceae;g__Campylobacter;s__Campylobacter jejuni	NZ_CP017029,NZ_CP017030	NZ_CP017029	Bacteria; Proteobacteria; delta/epsilon subdivisions; Epsilonproteobacteria; Campylobacterales; Campylobacteraceae; Campylobacter; Campylobacter jejuni	Campylobacter_jejuni_subsp._jejuni_strain_14980A_chromosome,_complete_genome.		1759887
GCF_001721945	Bacteria	d__Bacteria;p__Campylobacterota;c__Campylobacteria;o__Campylobacterales;f__Campylobacteraceae;g__Campylobacter;s__Campylobacter jejuni	NZ_CP017031	NZ_CP017031	Bacteria; Proteobacteria; delta/epsilon subdivisions; Epsilonproteobacteria; Campylobacterales; Campylobacteraceae; Campylobacter; Campylobacter jejuni	Campylobacter_jejuni_subsp._jejuni_strain_MTVDSCj07_chromosome,_complete_genome.		1652714
GCF_001721965	Bacteria	d__Bacteria;p__Campylobacterota;c__Campylobacteria;o__Campylobacterales;f__Campylobacteraceae;g__Campylobacter;s__Campylobacter jejuni	NZ_CP017032	NZ_CP017032	Bacteria; Proteobacteria; delta/epsilon subdivisions; Epsilonproteobacteria; Campylobacterales; Campylobacteraceae; Campylobacter; Campylobacter jejuni	Campylobacter_jejuni_subsp._jejuni_strain_MTVDSCj13_chromosome,_complete_genome.		1684409
GCF_001721985	Bacteria	d__Bacteria;p__Campylobacterota;c__Campylobacteria;o__Campylobacterales;f__Campylobacteraceae;g__Campylobacter;s__Campylobacter jejuni	NZ_CP017033	NZ_CP017033	Bacteria; Proteobacteria; delta/epsilon subdivisions; Epsilonproteobacteria; Campylobacterales; Campylobacteraceae; Campylobacter; Campylobacter jejuni	Campylobacter_jejuni_subsp._jejuni_strain_MTVDSCj16_chromosome,_complete_genome.		1785310
GCF_001767215	Bacteria	d__Bacteria;p__Campylobacterota;c__Campylobacteria;o__Campylobacterales;f__Campylobacteraceae;g__Campylobacter;s__Campylobacter jejuni	NZ_CP017456	NZ_CP017456	Bacteria; Proteobacteria; delta/epsilon subdivisions; Epsilonproteobacteria; Campylobacterales; Campylobacteraceae; Campylobacter; Campylobacter jejuni; Campylobacter jejuni subsp. jejuni	Campylobacter_jejuni_subsp._jejuni_str._RM3420,_complete_genome.		1666780
GCF_001865395	Bacteria	d__Bacteria;p__Campylobacterota;c__Campylobacteria;o__Campylobacterales;f__Campylobacteraceae;g__Campylobacter;s__Campylobacter jejuni	NZ_CP017862	NZ_CP017862	Bacteria; Proteobacteria; delta/epsilon subdivisions; Epsilonproteobacteria; Campylobacterales; Campylobacteraceae; Campylobacter	Campylobacter_jejuni_strain_FJ3124_chromosome,_complete_genome.		1694324
GCF_001865415	Bacteria	d__Bacteria;p__Campylobacterota;c__Campylobacteria;o__Campylobacterales;f__Campylobacteraceae;g__Campylobacter;s__Campylobacter jejuni	NZ_CP017860,NZ_CP017861	NZ_CP017860	Bacteria; Proteobacteria; delta/epsilon subdivisions; Epsilonproteobacteria; Campylobacterales; Campylobacteraceae; Campylobacter	Campylobacter_jejuni_strain_TS1218_chromosome,_complete_genome.		1805673
GCF_001865435	Bacteria	d__Bacteria;p__Campylobacterota;c__Campylobacteria;o__Campylobacterales;f__Campylobacteraceae;g__Campylobacter;s__Campylobacter jejuni	NZ_CP017863,NZ_CP017864	NZ_CP017863	Bacteria; Proteobacteria; delta/epsilon subdivisions; Epsilonproteobacteria; Campylobacterales; Campylobacteraceae; Campylobacter	Campylobacter_jejuni_strain_IF1100_chromosome,_complete_genome.		1749380
GCF_001865595	Bacteria	d__Bacteria;p__Campylobacterota;c__Campylobacteria;o__Campylobacterales;f__Campylobacteraceae;g__Campylobacter;s__Campylobacter jejuni	NZ_CP007749,NZ_CP007750	NZ_CP007749	Bacteria; Proteobacteria; delta/epsilon subdivisions; Epsilonproteobacteria; Campylobacterales; Campylobacteraceae; Campylobacter; Campylobacter jejuni; Campylobacter jejuni subsp. jejuni	Campylobacter_jejuni_subsp._jejuni_M129_chromosome,_complete_genome.		1801315
GCF_001870085	Bacteria	d__Bacteria;p__Campylobacterota;c__Campylobacteria;o__Campylobacterales;f__Campylobacteraceae;g__Campylobacter;s__Campylobacter jejuni	NZ_CP017859,NZ_CP017857,NZ_CP017858	NZ_CP017859	Bacteria; Proteobacteria; delta/epsilon subdivisions; Epsilonproteobacteria; Campylobacterales; Campylobacteraceae; Campylobacter	Campylobacter_jejuni_strain_YQ2210_chromosome,_complete_genome.		1799846
GCF_001870105	Bacteria	d__Bacteria;p__Campylobacterota;c__Campylobacteria;o__Campylobacterales;f__Campylobacteraceae;g__Campylobacter;s__Campylobacter jejuni	NZ_CP017856,NZ_CP017854,NZ_CP017855	NZ_CP017856	Bacteria; Proteobacteria; delta/epsilon subdivisions; Epsilonproteobacteria; Campylobacterales; Campylobacteraceae; Campylobacter	Campylobacter_jejuni_strain_ZP3204_chromosome,_complete_genome.		1812854
GCF_001951235	Bacteria	d__Bacteria;p__Campylobacterota;c__Campylobacteria;o__Campylobacterales;f__Campylobacteraceae;g__Campylobacter;s__Campylobacter jejuni	NZ_CP007188	NZ_CP007188	Bacteria; Proteobacteria; delta/epsilon subdivisions; Epsilonproteobacteria; Campylobacterales; Campylobacteraceae; Campylobacter	Campylobacter_jejuni_strain_HF5-4A-4,_complete_genome.		1821520
GCF_001951255	Bacteria	d__Bacteria;p__Campylobacterota;c__Campylobacteria;o__Campylobacterales;f__Campylobacteraceae;g__Campylobacter;s__Campylobacter jejuni	NZ_CP007189	NZ_CP007189	Bacteria; Proteobacteria; delta/epsilon subdivisions; Epsilonproteobacteria; Campylobacterales; Campylobacteraceae; Campylobacter	Campylobacter_jejuni_strain_HF5-5-1,_complete_genome.		1629484
GCF_001951275	Bacteria	d__Bacteria;p__Campylobacterota;c__Campylobacteria;o__Campylobacterales;f__Campylobacteraceae;g__Campylobacter;s__Campylobacter jejuni	NZ_CP007190	NZ_CP007190	Bacteria; Proteobacteria; delta/epsilon subdivisions; Epsilonproteobacteria; Campylobacterales; Campylobacteraceae; Campylobacter	Campylobacter_jejuni_strain_HF5-7-1,_complete_genome.		1629485
GCF_001951295	Bacteria	d__Bacteria;p__Campylobacterota;c__Campylobacteria;o__Campylobacterales;f__Campylobacteraceae;g__Campylobacter;s__Campylobacter jejuni	NZ_CP007191	NZ_CP007191	Bacteria; Proteobacteria; delta/epsilon subdivisions; Epsilonproteobacteria; Campylobacterales; Campylobacteraceae; Campylobacter	Campylobacter_jejuni_strain_NS4-1-1,_complete_genome.		1669964
GCF_001951315	Bacteria	d__Bacteria;p__Campylobacterota;c__Campylobacteria;o__Campylobacterales;f__Campylobacteraceae;g__Campylobacter;s__Campylobacter jejuni	NZ_CP007192	NZ_CP007192	Bacteria; Proteobacteria; delta/epsilon subdivisions; Epsilonproteobacteria; Campylobacterales; Campylobacteraceae; Campylobacter	Campylobacter_jejuni_strain_NS4-5-1,_complete_genome.		1675330
GCF_001951335	Bacteria	d__Bacteria;p__Campylobacterota;c__Campylobacteria;o__Campylobacterales;f__Campylobacteraceae;g__Campylobacter;s__Campylobacter jejuni	NZ_CP007193	NZ_CP007193	Bacteria; Proteobacteria; delta/epsilon subdivisions; Epsilonproteobacteria; Campylobacterales; Campylobacteraceae; Campylobacter	Campylobacter_jejuni_strain_NS4-9-1,_complete_genome.		1644447
GCF_002024325	Bacteria	d__Bacteria;p__Campylobacterota;c__Campylobacteria;o__Campylobacterales;f__Campylobacteraceae;g__Campylobacter;s__Campylobacter jejuni	NZ_CP019965	NZ_CP019965	Bacteria; Proteobacteria; delta/epsilon subdivisions; Epsilonproteobacteria; Campylobacterales; Campylobacteraceae; Campylobacter	Campylobacter_jejuni_strain_NCTC12662_chromosome,_complete_genome.		1612586
GCF_002028305	Bacteria	d__Bacteria;p__Campylobacterota;c__Campylobacteria;o__Campylobacterales;f__Campylobacteraceae;g__Campylobacter;s__Campylobacter jejuni	NZ_CP020045	NZ_CP020045	Bacteria; Proteobacteria; delta/epsilon subdivisions; Epsilonproteobacteria; Campylobacterales; Campylobacteraceae; Campylobacter; Campylobacter jejuni	Campylobacter_jejuni_subsp._jejuni_strain_ATCC_35925,_complete_genome.		1618194
GCF_002101355	Bacteria	d__Bacteria;p__Campylobacterota;c__Campylobacteria;o__Campylobacterales;f__Campylobacteraceae;g__Campylobacter;s__Campylobacter jejuni	NZ_CP020776,NZ_CP020775	NZ_CP020776	Bacteria; Proteobacteria; delta/epsilon subdivisions; Epsilonproteobacteria; Campylobacterales; Campylobacteraceae; Campylobacter	Campylobacter_jejuni_strain_YH002_chromosome,_complete_genome.		1820488
GCF_002209005	Bacteria	d__Bacteria;p__Campylobacterota;c__Campylobacteria;o__Campylobacterales;f__Campylobacteraceae;g__Campylobacter;s__Campylobacter jejuni	NZ_CP022076	NZ_CP022076	Bacteria; Proteobacteria; delta/epsilon subdivisions; Epsilonproteobacteria; Campylobacterales; Campylobacteraceae; Campylobacter; Campylobacter jejuni	Campylobacter_jejuni_subsp._jejuni_strain_FDAARGOS_262_chromosome,_complete_genome.		1768428
GCF_002209025	Bacteria	d__Bacteria;p__Campylobacterota;c__Campylobacteria;o__Campylobacterales;f__Campylobacteraceae;g__Campylobacter;s__Campylobacter jejuni	NZ_CP022077	NZ_CP022077	Bacteria; Proteobacteria; delta/epsilon subdivisions; Epsilonproteobacteria; Campylobacterales; Campylobacteraceae; Campylobacter; Campylobacter jejuni	Campylobacter_jejuni_subsp._jejuni_strain_FDAARGOS_263_chromosome,_complete_genome.		1641468
GCF_002209045	Bacteria	d__Bacteria;p__Campylobacterota;c__Campylobacteria;o__Campylobacterales;f__Campylobacteraceae;g__Campylobacter;s__Campylobacter jejuni	NZ_CP022079,NZ_CP022078	NZ_CP022079	Bacteria; Proteobacteria; delta/epsilon subdivisions; Epsilonproteobacteria; Campylobacterales; Campylobacteraceae; Campylobacter; Campylobacter jejuni	Campylobacter_jejuni_subsp._jejuni_strain_FDAARGOS_265_chromosome,_complete_genome.		1696130
GCF_002209065	Bacteria	d__Bacteria;p__Campylobacterota;c__Campylobacteria;o__Campylobacterales;f__Campylobacteraceae;g__Campylobacter;s__Campylobacter jejuni	NZ_CP022080	NZ_CP022080	Bacteria; Proteobacteria; delta/epsilon subdivisions; Epsilonproteobacteria; Campylobacterales; Campylobacteraceae; Campylobacter; Campylobacter jejuni	Campylobacter_jejuni_subsp._jejuni_strain_FDAARGOS_266_chromosome,_complete_genome.		1620455
GCF_002214785	Bacteria	d__Bacteria;p__Campylobacterota;c__Campylobacteria;o__Campylobacterales;f__Campylobacteraceae;g__Campylobacter;s__Campylobacter jejuni	NZ_CP017229,NZ_CP017230,NZ_CP017231	NZ_CP017229	Bacteria; Proteobacteria; delta/epsilon subdivisions; Epsilonproteobacteria; Campylobacterales; Campylobacteraceae; Campylobacter	Campylobacter_jejuni_strain_FORC_046_chromosome,_complete_genome.		1709747
GCF_002224325	Bacteria	d__Bacteria;p__Campylobacterota;c__Campylobacteria;o__Campylobacterales;f__Campylobacteraceae;g__Campylobacter;s__Campylobacter jejuni	NZ_CP022439	NZ_CP022439	Bacteria; Proteobacteria; delta/epsilon subdivisions; Epsilonproteobacteria; Campylobacterales; Campylobacteraceae; Campylobacter	Campylobacter_jejuni_strain_11168H/lacY_chromosome,_complete_genome.		1645651
GCF_002224385	Bacteria	d__Bacteria;p__Campylobacterota;c__Campylobacteria;o__Campylobacterales;f__Campylobacteraceae;g__Campylobacter;s__Campylobacter jejuni	NZ_CP022440	NZ_CP022440	Bacteria; Proteobacteria; delta/epsilon subdivisions; Epsilonproteobacteria; Campylobacterales; Campylobacteraceae; Campylobacter	Campylobacter_jejuni_strain_81-176_G1_B0_chromosome,_complete_genome.		1620303
GCF_002234455	Bacteria	d__Bacteria;p__Campylobacterota;c__Campylobacteria;o__Campylobacterales;f__Campylobacteraceae;g__Campylobacter;s__Campylobacter jejuni	NZ_CP022470,NZ_CP022471	NZ_CP022470	Bacteria; Proteobacteria; delta/epsilon subdivisions; Epsilonproteobacteria; Campylobacterales; Campylobacteraceae; Campylobacter	Campylobacter_jejuni_strain_RM1246-ERRC_chromosome,_complete_genome.		1704891
GCF_002407125	Bacteria	d__Bacteria;p__Campylobacterota;c__Campylobacteria;o__Campylobacterales;f__Campylobacteraceae;g__Campylobacter;s__Campylobacter jejuni	NZ_CP023543,NZ_CP023544	NZ_CP023543	Bacteria; Proteobacteria; delta/epsilon subdivisions; Epsilonproteobacteria; Campylobacterales; Campylobacteraceae; Campylobacter	Campylobacter_jejuni_strain_CFSAN032806_chromosome,_complete_genome.		1782911
GCF_002587105	Bacteria	d__Bacteria;p__Campylobacterota;c__Campylobacteria;o__Campylobacterales;f__Campylobacteraceae;g__Campylobacter;s__Campylobacter jejuni	NZ_CP023867	NZ_CP023867	Bacteria; Proteobacteria; delta/epsilon subdivisions; Epsilonproteobacteria; Campylobacterales; Campylobacteraceae; Campylobacter	Campylobacter_jejuni_strain_FDAARGOS_422_chromosome,_complete_genome.		1690358
GCF_002587225	Bacteria	d__Bacteria;p__Campylobacterota;c__Campylobacteria;o__Campylobacterales;f__Campylobacteraceae;g__Campylobacter;s__Campylobacter jejuni	NZ_CP023866	NZ_CP023866	Bacteria; Proteobacteria; delta/epsilon subdivisions; Epsilonproteobacteria; Campylobacterales; Campylobacteraceae; Campylobacter	Campylobacter_jejuni_strain_FDAARGOS_421_chromosome,_complete_genome.		1777799
GCF_003030185	Bacteria	No definition in GTDB	NZ_CP028185,NZ_CP028186	NZ_CP028185	Bacteria; Proteobacteria; delta/epsilon subdivisions; Epsilonproteobacteria; Campylobacterales; Campylobacteraceae; Campylobacter	Campylobacter_jejuni_strain_CFSAN054107_chromosome,_complete_genome.		1898513
GCF_003060725	Bacteria	No definition in GTDB	NZ_CP028909	NZ_CP028909	Bacteria; Proteobacteria; delta/epsilon subdivisions; Epsilonproteobacteria; Campylobacterales; Campylobacteraceae; Campylobacter	Campylobacter_jejuni_strain_12567_chromosome,_complete_genome.		1705686
GCF_003060745	Bacteria	No definition in GTDB	NZ_CP028910	NZ_CP028910	Bacteria; Proteobacteria; delta/epsilon subdivisions; Epsilonproteobacteria; Campylobacterales; Campylobacteraceae; Campylobacter	Campylobacter_jejuni_strain_NCTC_12660_chromosome,_complete_genome.		1684042
GCF_003060765	Bacteria	No definition in GTDB	NZ_CP028911	NZ_CP028911	Bacteria; Proteobacteria; delta/epsilon subdivisions; Epsilonproteobacteria; Campylobacterales; Campylobacteraceae; Campylobacter	Campylobacter_jejuni_strain_NCTC_12661_chromosome,_complete_genome.		1614396
GCF_003060785	Bacteria	No definition in GTDB	NZ_CP028912	NZ_CP028912	Bacteria; Proteobacteria; delta/epsilon subdivisions; Epsilonproteobacteria; Campylobacterales; Campylobacteraceae; Campylobacter	Campylobacter_jejuni_strain_NCTC_12664_chromosome,_complete_genome.		1634231
GCF_003368045	Bacteria	No definition in GTDB	NZ_CP012206	NZ_CP012206	Bacteria; Proteobacteria; delta/epsilon subdivisions; Epsilonproteobacteria; Campylobacterales; Campylobacteraceae; Campylobacter	Campylobacter_jejuni_strain_CJ067CC45,_complete_genome.		1727122
GCF_003368065	Bacteria	No definition in GTDB	NZ_CP012210	NZ_CP012210	Bacteria; Proteobacteria; delta/epsilon subdivisions; Epsilonproteobacteria; Campylobacterales; Campylobacteraceae; Campylobacter	Campylobacter_jejuni_strain_CJ515CC45,_complete_genome.		1652581
GCF_003368085	Bacteria	No definition in GTDB	NZ_CP012211	NZ_CP012211	Bacteria; Proteobacteria; delta/epsilon subdivisions; Epsilonproteobacteria; Campylobacterales; Campylobacteraceae; Campylobacter	Campylobacter_jejuni_strain_CJ031CC45,_complete_genome.		1634294
GCF_003368105	Bacteria	No definition in GTDB	NZ_CP012212	NZ_CP012212	Bacteria; Proteobacteria; delta/epsilon subdivisions; Epsilonproteobacteria; Campylobacterales; Campylobacteraceae; Campylobacter	Campylobacter_jejuni_strain_CJ017CCUA,_complete_genome.		1681088
GCF_003368125	Bacteria	No definition in GTDB	NZ_CP012213	NZ_CP012213	Bacteria; Proteobacteria; delta/epsilon subdivisions; Epsilonproteobacteria; Campylobacterales; Campylobacteraceae; Campylobacter	Campylobacter_jejuni_strain_CJ513CC45,_complete_genome.		1614027
GCF_003368145	Bacteria	No definition in GTDB	NZ_CP012214	NZ_CP012214	Bacteria; Proteobacteria; delta/epsilon subdivisions; Epsilonproteobacteria; Campylobacterales; Campylobacteraceae; Campylobacter	Campylobacter_jejuni_strain_CJ088CC52,_complete_genome.		1605714
GCF_003368165	Bacteria	No definition in GTDB	NZ_CP012216	NZ_CP012216	Bacteria; Proteobacteria; delta/epsilon subdivisions; Epsilonproteobacteria; Campylobacterales; Campylobacteraceae; Campylobacter	Campylobacter_jejuni_strain_CJ074CC443,_complete_genome.		1692979
GCF_003368185	Bacteria	No definition in GTDB	NZ_CP012217	NZ_CP012217	Bacteria; Proteobacteria; delta/epsilon subdivisions; Epsilonproteobacteria; Campylobacterales; Campylobacteraceae; Campylobacter	Campylobacter_jejuni_strain_CJ071CC464,_complete_genome.		1747565
GCF_003368205	Bacteria	No definition in GTDB	NZ_CP012220	NZ_CP012220	Bacteria; Proteobacteria; delta/epsilon subdivisions; Epsilonproteobacteria; Campylobacterales; Campylobacteraceae; Campylobacter	Campylobacter_jejuni_strain_CJ090CC1332,_complete_genome.		1567232
GCF_003368225	Bacteria	No definition in GTDB	NZ_CP012221	NZ_CP012221	Bacteria; Proteobacteria; delta/epsilon subdivisions; Epsilonproteobacteria; Campylobacterales; Campylobacteraceae; Campylobacter	Campylobacter_jejuni_strain_CJ018CCUA,_complete_genome.		1793733
GCF_003368245	Bacteria	No definition in GTDB	NZ_CP012224	NZ_CP012224	Bacteria; Proteobacteria; delta/epsilon subdivisions; Epsilonproteobacteria; Campylobacterales; Campylobacteraceae; Campylobacter	Campylobacter_jejuni_strain_CJ066CC508,_complete_genome.		1658441
GCF_003574945	Bacteria	No definition in GTDB	NZ_CP032316	NZ_CP032316	Bacteria; Proteobacteria; delta/epsilon subdivisions; Epsilonproteobacteria; Campylobacterales; Campylobacteraceae; Campylobacter; Campylobacter jejuni	Campylobacter_jejuni_subsp._jejuni_strain_HPC5_chromosome,_complete_genome.		1795167
GCF_003950275	Bacteria	No definition in GTDB	NZ_CP034393	NZ_CP034393	Bacteria; Proteobacteria; delta/epsilon subdivisions; Epsilonproteobacteria; Campylobacterales; Campylobacteraceae; Campylobacter; Campylobacter jejuni	Campylobacter_jejuni_subsp._jejuni_strain_CLB104_chromosome,_complete_genome.		1754322
GCF_003971585	Bacteria	No definition in GTDB	NZ_CP028372,NZ_CP028373	NZ_CP028372	Bacteria; Proteobacteria; delta/epsilon subdivisions; Epsilonproteobacteria; Campylobacterales; Campylobacteraceae; Campylobacter; Campylobacter jejuni	Campylobacter_jejuni_subsp._jejuni_strain_huA17_chromosome,_complete_genome.		1817819
GCF_003999645	Bacteria	No definition in GTDB	NZ_CP019838	NZ_CP019838	Bacteria; Proteobacteria; delta/epsilon subdivisions; Epsilonproteobacteria; Campylobacterales; Campylobacteraceae; Campylobacter; Campylobacter jejuni	Campylobacter_jejuni_subsp._jejuni_strain_ATCC_33560,_complete_genome.		1782924
GCF_900475265	Bacteria	No definition in GTDB	NZ_LS483362	NZ_LS483362	Bacteria; Proteobacteria; delta/epsilon subdivisions; Epsilonproteobacteria; Campylobacterales; Campylobacteraceae; Campylobacter; Campylobacter jejuni	Campylobacter_jejuni_subsp._jejuni_strain_NCTC11168_genome_assembly,_chromosome:_1.		1641464
GCF_900638165	Bacteria	No definition in GTDB	NZ_LR134497	NZ_LR134497	Bacteria; Proteobacteria; delta/epsilon subdivisions; Epsilonproteobacteria; Campylobacterales; Campylobacteraceae; Campylobacter	Campylobacter_jejuni_strain_NCTC13268_genome_assembly,_chromosome:_1.		1801392
GCF_900638175	Bacteria	No definition in GTDB	NZ_LR134496	NZ_LR134496	Bacteria; Proteobacteria; delta/epsilon subdivisions; Epsilonproteobacteria; Campylobacterales; Campylobacteraceae; Campylobacter	Campylobacter_jejuni_strain_NCTC13266_genome_assembly,_chromosome:_1.		1664663
GCF_900638185	Bacteria	No definition in GTDB	NZ_LR134498	NZ_LR134498	Bacteria; Proteobacteria; delta/epsilon subdivisions; Epsilonproteobacteria; Campylobacterales; Campylobacteraceae; Campylobacter	Campylobacter_jejuni_strain_NCTC13265_genome_assembly,_chromosome:_1.		1822834
GCF_900638195	Bacteria	No definition in GTDB	NZ_LR134500	NZ_LR134500	Bacteria; Proteobacteria; delta/epsilon subdivisions; Epsilonproteobacteria; Campylobacterales; Campylobacteraceae; Campylobacter	Campylobacter_jejuni_strain_NCTC13261_genome_assembly,_chromosome:_1.		1666666
GCF_900638205	Bacteria	No definition in GTDB	NZ_LR134499	NZ_LR134499	Bacteria; Proteobacteria; delta/epsilon subdivisions; Epsilonproteobacteria; Campylobacterales; Campylobacteraceae; Campylobacter	Campylobacter_jejuni_strain_NCTC13255_genome_assembly,_chromosome:_1.		1666864
GCF_900638225	Bacteria	No definition in GTDB	NZ_LR134502	NZ_LR134502	Bacteria; Proteobacteria; delta/epsilon subdivisions; Epsilonproteobacteria; Campylobacterales; Campylobacteraceae; Campylobacter	Campylobacter_jejuni_strain_NCTC13257_genome_assembly,_chromosome:_1.		1634025
GCF_900638235	Bacteria	No definition in GTDB	NZ_LR134505	NZ_LR134505	Bacteria; Proteobacteria; delta/epsilon subdivisions; Epsilonproteobacteria; Campylobacterales; Campylobacteraceae; Campylobacter; Campylobacter jejuni	Campylobacter_jejuni_subsp._jejuni_strain_NCTC12109_genome_assembly,_chromosome:_1.		1653145
GCF_900638285	Bacteria	No definition in GTDB	NZ_LR134507	NZ_LR134507	Bacteria; Proteobacteria; delta/epsilon subdivisions; Epsilonproteobacteria; Campylobacterales; Campylobacteraceae; Campylobacter	Campylobacter_jejuni_strain_NCTC12851_genome_assembly,_chromosome:_1.		1634561
GCF_900638365	Bacteria	No definition in GTDB	NZ_LR134511	NZ_LR134511	Bacteria; Proteobacteria; delta/epsilon subdivisions; Epsilonproteobacteria; Campylobacterales; Campylobacteraceae; Campylobacter; Campylobacter jejuni	Campylobacter_jejuni_subsp._jejuni_strain_NCTC10983_genome_assembly,_chromosome:_1.		1641302
GCF_001643955	Bacteria	d__Bacteria;p__Campylobacterota;c__Campylobacteria;o__Campylobacterales;f__Campylobacteraceae;g__Campylobacter_C;s__Campylobacter_C hyointestinalis	NZ_CP015575	NZ_CP015575	Bacteria; Proteobacteria; delta/epsilon subdivisions; Epsilonproteobacteria; Campylobacterales; Campylobacteraceae; Campylobacter; Campylobacter hyointestinalis; Campylobacter hyointestinalis subsp. hyointestinalis	Campylobacter_hyointestinalis_subsp._hyointestinalis_LMG_9260,_complete_genome.	o	1753385
GCF_001643975	Bacteria	d__Bacteria;p__Campylobacterota;c__Campylobacteria;o__Campylobacterales;f__Campylobacteraceae;g__Campylobacter_C;s__Campylobacter_C hyointestinalis_A	NZ_CP015576	NZ_CP015576	Bacteria; Proteobacteria; delta/epsilon subdivisions; Epsilonproteobacteria; Campylobacterales; Campylobacteraceae; Campylobacter; Campylobacter hyointestinalis	Campylobacter_hyointestinalis_subsp._lawsonii_strain_LMG_15993,_complete_genome.	o	1753277
GCF_000017725	Bacteria	d__Bacteria;p__Campylobacterota;c__Campylobacteria;o__Campylobacterales;f__Campylobacteraceae;g__Campylobacter_A;s__Campylobacter_A concisus_A	NC_009802,NC_009796,NC_009795	NC_009802	Bacteria; Proteobacteria; delta/epsilon subdivisions; Epsilonproteobacteria; Campylobacterales; Campylobacteraceae; Campylobacter; Campylobacter concisus	Campylobacter_concisus_13826,_complete_genome.		2099413
GCF_001298465	Bacteria	d__Bacteria;p__Campylobacterota;c__Campylobacteria;o__Campylobacterales;f__Campylobacteraceae;g__Campylobacter_A;s__Campylobacter_A concisus	NZ_CP012541	NZ_CP012541	Bacteria; Proteobacteria; delta/epsilon subdivisions; Epsilonproteobacteria; Campylobacterales; Campylobacteraceae; Campylobacter	Campylobacter_concisus_strain_ATCC_33237_chromosome,_complete_genome.	o	1840041
GCF_003048375	Bacteria	No definition in GTDB	NZ_CP021642,NZ_CP021643	NZ_CP021642	Bacteria; Proteobacteria; delta/epsilon subdivisions; Epsilonproteobacteria; Campylobacterales; Campylobacteraceae; Campylobacter	Campylobacter_concisus_strain_P2CDO4_chromosome,_complete_genome.		2095236
GCF_000017465	Bacteria	d__Bacteria;p__Campylobacterota;c__Campylobacteria;o__Campylobacterales;f__Campylobacteraceae;g__Campylobacter_A;s__Campylobacter_A curvus	NC_009715	NC_009715	Bacteria; Proteobacteria; delta/epsilon subdivisions; Epsilonproteobacteria; Campylobacterales; Campylobacteraceae; Campylobacter; Campylobacter curvus	Campylobacter_curvus_525.92,_complete_genome.	o	1971270
GCF_000019205	Bacteria	d__Bacteria;p__Campylobacterota;c__Campylobacteria;o__Campylobacterales;f__Campylobacteraceae;g__Campylobacter;s__Campylobacter lari_A	NC_012039,NC_012040	NC_012039	Bacteria; Proteobacteria; delta/epsilon subdivisions; Epsilonproteobacteria; Campylobacterales; Campylobacteraceae; Campylobacter; Campylobacter lari	Campylobacter_lari_RM2100,_complete_genome.	o	1571661
GCF_000816225	Bacteria	d__Bacteria;p__Campylobacterota;c__Campylobacteria;o__Campylobacterales;f__Campylobacteraceae;g__Campylobacter;s__Campylobacter lari_B	NZ_CP007771	NZ_CP007771	Bacteria; Proteobacteria; delta/epsilon subdivisions; Epsilonproteobacteria; Campylobacterales; Campylobacteraceae; Campylobacter; Campylobacter lari; Campylobacter lari subsp. concheus	Campylobacter_lari_subsp._concheus_LMG_11760,_complete_genome.		1502102
GCF_000816365	Bacteria	d__Bacteria;p__Campylobacterota;c__Campylobacteria;o__Campylobacterales;f__Campylobacteraceae;g__Campylobacter;s__Campylobacter lari_C	NZ_CP007775	NZ_CP007775	Bacteria; Proteobacteria; delta/epsilon subdivisions; Epsilonproteobacteria; Campylobacterales; Campylobacteraceae; Campylobacter; Campylobacter lari	Campylobacter_lari_NCTC_11845_chromosome,_complete_genome.		1791508
GCF_000816385	Bacteria	d__Bacteria;p__Campylobacterota;c__Campylobacteria;o__Campylobacterales;f__Campylobacteraceae;g__Campylobacter;s__Campylobacter lari_C	NZ_CP007776	NZ_CP007776	Bacteria; Proteobacteria; delta/epsilon subdivisions; Epsilonproteobacteria; Campylobacterales; Campylobacteraceae; Campylobacter; Campylobacter lari	Campylobacter_lari_CCUG_22395_chromosome,_complete_genome.		1523028
GCF_000816405	Bacteria	d__Bacteria;p__Campylobacterota;c__Campylobacteria;o__Campylobacterales;f__Campylobacteraceae;g__Campylobacter;s__Campylobacter lari_C	NZ_CP007777	NZ_CP007777	Bacteria; Proteobacteria; delta/epsilon subdivisions; Epsilonproteobacteria; Campylobacterales; Campylobacteraceae; Campylobacter; Campylobacter lari	Campylobacter_lari_RM16701_chromosome,_complete_genome.		1516455
GCF_000816425	Bacteria	d__Bacteria;p__Campylobacterota;c__Campylobacteria;o__Campylobacterales;f__Campylobacteraceae;g__Campylobacter;s__Campylobacter lari_C	NZ_CP007778	NZ_CP007778	Bacteria; Proteobacteria; delta/epsilon subdivisions; Epsilonproteobacteria; Campylobacterales; Campylobacteraceae; Campylobacter; Campylobacter lari	Campylobacter_lari_RM16712_chromosome,_complete_genome.		1565009
GCF_001017575	Bacteria	d__Bacteria;p__Campylobacterota;c__Campylobacteria;o__Campylobacterales;f__Campylobacteraceae;g__Campylobacter;s__Campylobacter lari_C	NZ_CP011372	NZ_CP011372	Bacteria; Proteobacteria; delta/epsilon subdivisions; Epsilonproteobacteria; Campylobacterales; Campylobacteraceae; Campylobacter	Campylobacter_lari_strain_Slaughter_Beach,_complete_genome.		1563032
GCF_900638335	Bacteria	No definition in GTDB	NZ_LR134508	NZ_LR134508	Bacteria; Proteobacteria; delta/epsilon subdivisions; Epsilonproteobacteria; Campylobacterales; Campylobacteraceae; Campylobacter	Campylobacter_lari_strain_NCTC11937_genome_assembly,_chromosome:_1.		1542878
GCF_002220735	Bacteria	d__Bacteria;p__Campylobacterota;c__Campylobacteria;o__Campylobacterales;f__Campylobacteraceae;g__Campylobacter_B;s__Campylobacter_B sputorum_A	NZ_CP019683	NZ_CP019683	Bacteria; Proteobacteria; delta/epsilon subdivisions; Epsilonproteobacteria; Campylobacterales; Campylobacteraceae; Campylobacter; Campylobacter sputorum; Campylobacter sputorum biovar faecalis	Campylobacter_sputorum_bv._faecalis_CCUG_20703,_complete_genome.	o	1757292
GCF_002220755	Bacteria	d__Bacteria;p__Campylobacterota;c__Campylobacteria;o__Campylobacterales;f__Campylobacteraceae;g__Campylobacter_B;s__Campylobacter_B sputorum_A	NZ_CP019684	NZ_CP019684	Bacteria; Proteobacteria; delta/epsilon subdivisions; Epsilonproteobacteria; Campylobacterales; Campylobacteraceae; Campylobacter; Campylobacter sputorum; Campylobacter sputorum biovar paraureolyticus	Campylobacter_sputorum_bv._paraureolyticus_LMG_11764_strain_LMG_17589_chromosome,_complete_genome.		1725016
GCF_002220775	Bacteria	d__Bacteria;p__Campylobacterota;c__Campylobacteria;o__Campylobacterales;f__Campylobacteraceae;g__Campylobacter_B;s__Campylobacter_B sputorum	NZ_CP019685	NZ_CP019685	Bacteria; Proteobacteria; delta/epsilon subdivisions; Epsilonproteobacteria; Campylobacterales; Campylobacteraceae; Campylobacter	Campylobacter_sputorum_strain_RM8705,_complete_genome.		1681311
GCF_002220795	Bacteria	d__Bacteria;p__Campylobacterota;c__Campylobacteria;o__Campylobacterales;f__Campylobacteraceae;g__Campylobacter_B;s__Campylobacter_B sputorum_A	NZ_CP019682	NZ_CP019682	Bacteria; Proteobacteria; delta/epsilon subdivisions; Epsilonproteobacteria; Campylobacterales; Campylobacteraceae; Campylobacter; Campylobacter sputorum; Campylobacter sputorum biovar sputorum	Campylobacter_sputorum_bv._sputorum_RM3237_chromosome,_complete_genome.		1752258
GCF_000008525	Bacteria	d__Bacteria;p__Campylobacterota;c__Campylobacteria;o__Campylobacterales;f__Helicobacteraceae;g__Helicobacter;s__Helicobacter pylori_AS	NC_000915	NC_000915	Bacteria; Proteobacteria; delta/epsilon subdivisions; Epsilonproteobacteria; Campylobacterales; Helicobacteraceae; Helicobacter; Helicobacter pylori	Helicobacter_pylori_26695_chromosome,_complete_genome.	o	1667867
GCF_000008785	Bacteria	d__Bacteria;p__Campylobacterota;c__Campylobacteria;o__Campylobacterales;f__Helicobacteraceae;g__Helicobacter;s__Helicobacter pylori_BT	NC_000921	NC_000921	Bacteria; Proteobacteria; delta/epsilon subdivisions; Epsilonproteobacteria; Campylobacterales; Helicobacteraceae; Helicobacter; Helicobacter pylori	Helicobacter_pylori_J99,_complete_genome.		1643831
GCF_000011725	Bacteria	d__Bacteria;p__Campylobacterota;c__Campylobacteria;o__Campylobacterales;f__Helicobacteraceae;g__Helicobacter;s__Helicobacter pylori_C	NC_017382	NC_017382	Bacteria; Proteobacteria; delta/epsilon subdivisions; Epsilonproteobacteria; Campylobacterales; Helicobacteraceae; Helicobacter; Helicobacter pylori	Helicobacter_pylori_51,_complete_genome.		1589954
GCF_000013245	Bacteria	d__Bacteria;p__Campylobacterota;c__Campylobacteria;o__Campylobacterales;f__Helicobacteraceae;g__Helicobacter;s__Helicobacter pylori_AR	NC_008086,NC_008087	NC_008086	Bacteria; Proteobacteria; delta/epsilon subdivisions; Epsilonproteobacteria; Campylobacterales; Helicobacteraceae; Helicobacter; Helicobacter pylori	Helicobacter_pylori_HPAG1,_complete_genome.		1605736
GCF_000020245	Bacteria	d__Bacteria;p__Campylobacterota;c__Campylobacteria;o__Campylobacterales;f__Helicobacteraceae;g__Helicobacter;s__Helicobacter pylori_C	NC_010698	NC_010698	Bacteria; Proteobacteria; delta/epsilon subdivisions; Epsilonproteobacteria; Campylobacterales; Helicobacteraceae; Helicobacter; Helicobacter pylori	Helicobacter_pylori_Shi470,_complete_genome.		1608548
GCF_000021165	Bacteria	d__Bacteria;p__Campylobacterota;c__Campylobacteria;o__Campylobacterales;f__Helicobacteraceae;g__Helicobacter;s__Helicobacter pylori_BB	NC_011333,NC_011334	NC_011333	Bacteria; Proteobacteria; delta/epsilon subdivisions; Epsilonproteobacteria; Campylobacterales; Helicobacteraceae; Helicobacter; Helicobacter pylori	Helicobacter_pylori_G27,_complete_genome.		1663013
GCF_000021465	Bacteria	d__Bacteria;p__Campylobacterota;c__Campylobacteria;o__Campylobacterales;f__Helicobacteraceae;g__Helicobacter;s__Helicobacter pylori_BD	NC_011498,NC_011499	NC_011498	Bacteria; Proteobacteria; delta/epsilon subdivisions; Epsilonproteobacteria; Campylobacterales; Helicobacteraceae; Helicobacter; Helicobacter pylori	Helicobacter_pylori_P12,_complete_genome.		1684038
GCF_000023805	Bacteria	d__Bacteria;p__Campylobacterota;c__Campylobacteria;o__Campylobacterales;f__Helicobacteraceae;g__Helicobacter;s__Helicobacter pylori_C	NC_017354	NC_017354	Bacteria; Proteobacteria; delta/epsilon subdivisions; Epsilonproteobacteria; Campylobacterales; Helicobacteraceae; Helicobacter; Helicobacter pylori	Helicobacter_pylori_52,_complete_genome.		1568826
GCF_000091345	Bacteria	d__Bacteria;p__Campylobacterota;c__Campylobacteria;o__Campylobacterales;f__Helicobacteraceae;g__Helicobacter;s__Helicobacter pylori_BB	NC_012973	NC_012973	Bacteria; Proteobacteria; delta/epsilon subdivisions; Epsilonproteobacteria; Campylobacterales; Helicobacteraceae; Helicobacter; Helicobacter pylori	Helicobacter_pylori_B38_complete_genome,_strain_B38.		1576758
GCF_000093185	Bacteria	d__Bacteria;p__Campylobacterota;c__Campylobacteria;o__Campylobacterales;f__Helicobacteraceae;g__Helicobacter;s__Helicobacter pylori_C	NC_017355,NC_017383	NC_017355	Bacteria; Proteobacteria; delta/epsilon subdivisions; Epsilonproteobacteria; Campylobacterales; Helicobacteraceae; Helicobacter; Helicobacter pylori	Helicobacter_pylori_v225d,_complete_genome.		1595604
GCF_000148665	Bacteria	d__Bacteria;p__Campylobacterota;c__Campylobacteria;o__Campylobacterales;f__Helicobacteraceae;g__Helicobacter;s__Helicobacter pylori_BT	NC_017357	NC_017357	Bacteria; Proteobacteria; delta/epsilon subdivisions; Epsilonproteobacteria; Campylobacterales; Helicobacteraceae; Helicobacter; Helicobacter pylori	Helicobacter_pylori_908,_complete_genome.		1549666
GCF_000148855	Bacteria	d__Bacteria;p__Campylobacterota;c__Campylobacteria;o__Campylobacterales;f__Helicobacteraceae;g__Helicobacter;s__Helicobacter pylori_AK	NC_014560	NC_014560	Bacteria; Proteobacteria; delta/epsilon subdivisions; Epsilonproteobacteria; Campylobacterales; Helicobacteraceae; Helicobacter; Helicobacter pylori	Helicobacter_pylori_SJM180,_complete_genome.		1658051
GCF_000148875	Bacteria	d__Bacteria;p__Campylobacterota;c__Campylobacteria;o__Campylobacterales;f__Helicobacteraceae;g__Helicobacter;s__Helicobacter pylori_C	NC_014555,NC_014556	NC_014555	Bacteria; Proteobacteria; delta/epsilon subdivisions; Epsilonproteobacteria; Campylobacterales; Helicobacteraceae; Helicobacter; Helicobacter pylori	Helicobacter_pylori_PeCan4,_complete_genome.		1638269
GCF_000148895	Bacteria	d__Bacteria;p__Campylobacterota;c__Campylobacteria;o__Campylobacterales;f__Helicobacteraceae;g__Helicobacter;s__Helicobacter pylori_C	NC_017358	NC_017358	Bacteria; Proteobacteria; delta/epsilon subdivisions; Epsilonproteobacteria; Campylobacterales; Helicobacteraceae; Helicobacter; Helicobacter pylori	Helicobacter_pylori_Cuz20,_complete_genome.		1635449
GCF_000148915	Bacteria	d__Bacteria;p__Campylobacterota;c__Campylobacteria;o__Campylobacterales;f__Helicobacteraceae;g__Helicobacter;s__Helicobacter pylori_C	NC_017359,NC_017356	NC_017359	Bacteria; Proteobacteria; delta/epsilon subdivisions; Epsilonproteobacteria; Campylobacterales; Helicobacteraceae; Helicobacter; Helicobacter pylori	Helicobacter_pylori_Sat464,_complete_genome.		1567570
GCF_000178935	Bacteria	d__Bacteria;p__Campylobacterota;c__Campylobacteria;o__Campylobacterales;f__Helicobacteraceae;g__Helicobacter;s__Helicobacter pylori_C	NC_017360	NC_017360	Bacteria; Proteobacteria; delta/epsilon subdivisions; Epsilonproteobacteria; Campylobacterales; Helicobacteraceae; Helicobacter; Helicobacter pylori	Helicobacter_pylori_35A,_complete_genome.		1566655
GCF_000185185	Bacteria	d__Bacteria;p__Campylobacterota;c__Campylobacteria;o__Campylobacterales;f__Helicobacteraceae;g__Helicobacter;s__Helicobacter pylori_BC	NC_017372	NC_017372	Bacteria; Proteobacteria; delta/epsilon subdivisions; Epsilonproteobacteria; Campylobacterales; Helicobacteraceae; Helicobacter; Helicobacter pylori	Helicobacter_pylori_India7,_complete_genome.		1675918
GCF_000185205	Bacteria	d__Bacteria;p__Campylobacterota;c__Campylobacteria;o__Campylobacterales;f__Helicobacteraceae;g__Helicobacter;s__Helicobacter pylori_BT	NC_017371,NC_017364	NC_017371	Bacteria; Proteobacteria; delta/epsilon subdivisions; Epsilonproteobacteria; Campylobacterales; Helicobacteraceae; Helicobacter; Helicobacter pylori	Helicobacter_pylori_Gambia94/24,_complete_genome.		1712468
GCF_000185225	Bacteria	d__Bacteria;p__Campylobacterota;c__Campylobacteria;o__Campylobacterales;f__Helicobacteraceae;g__Helicobacter;s__Helicobacter pylori_AR	NC_017362,NC_017363	NC_017362	Bacteria; Proteobacteria; delta/epsilon subdivisions; Epsilonproteobacteria; Campylobacterales; Helicobacteraceae; Helicobacter; Helicobacter pylori	Helicobacter_pylori_Lithuania75,_complete_genome.		1640673
GCF_000185245	Bacteria	d__Bacteria;p__Campylobacterota;c__Campylobacteria;o__Campylobacterales;f__Helicobacteraceae;g__Helicobacter;s__Helicobacter pylori_CF	NC_017361,NC_017373	NC_017361	Bacteria; Proteobacteria; delta/epsilon subdivisions; Epsilonproteobacteria; Campylobacterales; Helicobacteraceae; Helicobacter; Helicobacter pylori	Helicobacter_pylori_SouthAfrica7,_complete_genome.		1679829
GCF_000192315	Bacteria	d__Bacteria;p__Campylobacterota;c__Campylobacteria;o__Campylobacterales;f__Helicobacteraceae;g__Helicobacter;s__Helicobacter pylori_BT	NC_017374	NC_017374	Bacteria; Proteobacteria; delta/epsilon subdivisions; Epsilonproteobacteria; Campylobacterales; Helicobacteraceae; Helicobacter; Helicobacter pylori; Helicobacter pylori 908	Helicobacter_pylori_2017,_complete_genome.		1548238
GCF_000192335	Bacteria	d__Bacteria;p__Campylobacterota;c__Campylobacteria;o__Campylobacterales;f__Helicobacteraceae;g__Helicobacter;s__Helicobacter pylori_BT	NC_017381	NC_017381	Bacteria; Proteobacteria; delta/epsilon subdivisions; Epsilonproteobacteria; Campylobacterales; Helicobacteraceae; Helicobacter; Helicobacter pylori; Helicobacter pylori 908	Helicobacter_pylori_2018,_complete_genome.		1562832
GCF_000196755	Bacteria	d__Bacteria;p__Campylobacterota;c__Campylobacteria;o__Campylobacterales;f__Helicobacteraceae;g__Helicobacter;s__Helicobacter pylori_AS	NC_014256,NC_014257	NC_014256	Bacteria; Proteobacteria; delta/epsilon subdivisions; Epsilonproteobacteria; Campylobacterales; Helicobacteraceae; Helicobacter; Helicobacter pylori	Helicobacter_pylori_B8_complete_genome.		1680029
GCF_000213135	Bacteria	d__Bacteria;p__Campylobacterota;c__Campylobacteria;o__Campylobacterales;f__Helicobacteraceae;g__Helicobacter;s__Helicobacter pylori_C	NC_017375	NC_017375	Bacteria; Proteobacteria; delta/epsilon subdivisions; Epsilonproteobacteria; Campylobacterales; Helicobacteraceae; Helicobacter; Helicobacter pylori	Helicobacter_pylori_83,_complete_genome.		1617426
GCF_000224535	Bacteria	d__Bacteria;p__Campylobacterota;c__Campylobacteria;o__Campylobacterales;f__Helicobacteraceae;g__Helicobacter;s__Helicobacter pylori_C	NC_017378,NC_017377	NC_017378	Bacteria; Proteobacteria; delta/epsilon subdivisions; Epsilonproteobacteria; Campylobacterales; Helicobacteraceae; Helicobacter; Helicobacter pylori	Helicobacter_pylori_Puno120,_complete_genome.		1637762
GCF_000224555	Bacteria	d__Bacteria;p__Campylobacterota;c__Campylobacteria;o__Campylobacterales;f__Helicobacteraceae;g__Helicobacter;s__Helicobacter pylori_C	NC_017379	NC_017379	Bacteria; Proteobacteria; delta/epsilon subdivisions; Epsilonproteobacteria; Campylobacterales; Helicobacteraceae; Helicobacter; Helicobacter pylori	Helicobacter_pylori_Puno135,_complete_genome.		1646139
GCF_000224575	Bacteria	d__Bacteria;p__Campylobacterota;c__Campylobacteria;o__Campylobacterales;f__Helicobacteraceae;g__Helicobacter;s__Helicobacter pylori_B	NC_017376,NC_017380	NC_017376	Bacteria; Proteobacteria; delta/epsilon subdivisions; Epsilonproteobacteria; Campylobacterales; Helicobacteraceae; Helicobacter; Helicobacter pylori	Helicobacter_pylori_SNT49,_complete_genome.		1610830
GCF_000255955	Bacteria	d__Bacteria;p__Campylobacterota;c__Campylobacteria;o__Campylobacterales;f__Helicobacteraceae;g__Helicobacter;s__Helicobacter pylori_U	NC_017063,NC_017064	NC_017063	Bacteria; Proteobacteria; delta/epsilon subdivisions; Epsilonproteobacteria; Campylobacterales; Helicobacteraceae; Helicobacter; Helicobacter pylori	Helicobacter_pylori_ELS37,_complete_genome.		1669876
GCF_000259235	Bacteria	d__Bacteria;p__Campylobacterota;c__Campylobacteria;o__Campylobacterales;f__Helicobacteraceae;g__Helicobacter;s__Helicobacter pylori_AO	NC_017733,NC_017734	NC_017733	Bacteria; Proteobacteria; delta/epsilon subdivisions; Epsilonproteobacteria; Campylobacterales; Helicobacteraceae; Helicobacter; Helicobacter pylori	Helicobacter_pylori_HUP-B14,_complete_genome.		1607584
GCF_000270005	Bacteria	d__Bacteria;p__Campylobacterota;c__Campylobacteria;o__Campylobacterales;f__Helicobacteraceae;g__Helicobacter;s__Helicobacter pylori_C	NC_017368	NC_017368	Bacteria; Proteobacteria; delta/epsilon subdivisions; Epsilonproteobacteria; Campylobacterales; Helicobacteraceae; Helicobacter; Helicobacter pylori	Helicobacter_pylori_F16_DNA,_complete_genome.		1575399
GCF_000270025	Bacteria	d__Bacteria;p__Campylobacterota;c__Campylobacteria;o__Campylobacterales;f__Helicobacteraceae;g__Helicobacter;s__Helicobacter pylori_C	NC_017365,NC_017369	NC_017365	Bacteria; Proteobacteria; delta/epsilon subdivisions; Epsilonproteobacteria; Campylobacterales; Helicobacteraceae; Helicobacter; Helicobacter pylori	Helicobacter_pylori_F30_DNA,_complete_genome.		1579693
GCF_000270045	Bacteria	d__Bacteria;p__Campylobacterota;c__Campylobacteria;o__Campylobacterales;f__Helicobacteraceae;g__Helicobacter;s__Helicobacter pylori_C	NC_017366,NC_017370	NC_017366	Bacteria; Proteobacteria; delta/epsilon subdivisions; Epsilonproteobacteria; Campylobacterales; Helicobacteraceae; Helicobacter; Helicobacter pylori	Helicobacter_pylori_F32_DNA,_complete_genome.		1581461
GCF_000270065	Bacteria	d__Bacteria;p__Campylobacterota;c__Campylobacteria;o__Campylobacterales;f__Helicobacteraceae;g__Helicobacter;s__Helicobacter pylori_C	NC_017367	NC_017367	Bacteria; Proteobacteria; delta/epsilon subdivisions; Epsilonproteobacteria; Campylobacterales; Helicobacteraceae; Helicobacter; Helicobacter pylori	Helicobacter_pylori_F57_DNA,_complete_genome.		1609006
GCF_000277365	Bacteria	d__Bacteria;p__Campylobacterota;c__Campylobacteria;o__Campylobacterales;f__Helicobacteraceae;g__Helicobacter;s__Helicobacter pylori_C	NC_017739	NC_017739	Bacteria; Proteobacteria; delta/epsilon subdivisions; Epsilonproteobacteria; Campylobacterales; Helicobacteraceae; Helicobacter; Helicobacter pylori	Helicobacter_pylori_Shi417,_complete_genome.		1665719
GCF_000277385	Bacteria	d__Bacteria;p__Campylobacterota;c__Campylobacteria;o__Campylobacterales;f__Helicobacteraceae;g__Helicobacter;s__Helicobacter pylori_C	NC_017740	NC_017740	Bacteria; Proteobacteria; delta/epsilon subdivisions; Epsilonproteobacteria; Campylobacterales; Helicobacteraceae; Helicobacter; Helicobacter pylori	Helicobacter_pylori_Shi169,_complete_genome.		1616909
GCF_000277405	Bacteria	d__Bacteria;p__Campylobacterota;c__Campylobacteria;o__Campylobacterales;f__Helicobacteraceae;g__Helicobacter;s__Helicobacter pylori_C	NC_017741	NC_017741	Bacteria; Proteobacteria; delta/epsilon subdivisions; Epsilonproteobacteria; Campylobacterales; Helicobacteraceae; Helicobacter; Helicobacter pylori	Helicobacter_pylori_Shi112,_complete_genome.		1663456
GCF_000277425	Bacteria	d__Bacteria;p__Campylobacterota;c__Campylobacteria;o__Campylobacterales;f__Helicobacteraceae;g__Helicobacter;s__Helicobacter pylori_BT	NC_017742	NC_017742	Bacteria; Proteobacteria; delta/epsilon subdivisions; Epsilonproteobacteria; Campylobacterales; Helicobacteraceae; Helicobacter; Helicobacter pylori	Helicobacter_pylori_PeCan18,_complete_genome.		1660685
GCF_000307795	Bacteria	d__Bacteria;p__Campylobacterota;c__Campylobacteria;o__Campylobacterales;f__Helicobacteraceae;g__Helicobacter;s__Helicobacter pylori_AS	NC_018939	NC_018939	Bacteria; Proteobacteria; delta/epsilon subdivisions; Epsilonproteobacteria; Campylobacterales; Helicobacteraceae; Helicobacter; Helicobacter pylori	Helicobacter_pylori_26695,_complete_genome.		1667892
GCF_000307815	Bacteria	d__Bacteria;p__Campylobacterota;c__Campylobacteria;o__Campylobacterales;f__Helicobacteraceae;g__Helicobacter;s__Helicobacter pylori_AS	NC_018937	NC_018937	Bacteria; Proteobacteria; delta/epsilon subdivisions; Epsilonproteobacteria; Campylobacterales; Helicobacteraceae; Helicobacter; Helicobacter pylori	Helicobacter_pylori_Rif1,_complete_genome.		1667883
GCF_000307835	Bacteria	d__Bacteria;p__Campylobacterota;c__Campylobacteria;o__Campylobacterales;f__Helicobacteraceae;g__Helicobacter;s__Helicobacter pylori_AS	NC_018938	NC_018938	Bacteria; Proteobacteria; delta/epsilon subdivisions; Epsilonproteobacteria; Campylobacterales; Helicobacteraceae; Helicobacter; Helicobacter pylori	Helicobacter_pylori_Rif2,_complete_genome.		1667890
GCF_000315955	Bacteria	d__Bacteria;p__Campylobacterota;c__Campylobacteria;o__Campylobacterales;f__Helicobacteraceae;g__Helicobacter;s__Helicobacter pylori_C	NC_019560,NC_019561,NC_019562	NC_019560	Bacteria; Proteobacteria; delta/epsilon subdivisions; Epsilonproteobacteria; Campylobacterales; Helicobacteraceae; Helicobacter; Helicobacter pylori	Helicobacter_pylori_Aklavik117,_complete_genome.		1636125
GCF_000317875	Bacteria	d__Bacteria;p__Campylobacterota;c__Campylobacteria;o__Campylobacterales;f__Helicobacteraceae;g__Helicobacter;s__Helicobacter pylori_C	NC_019563,NC_019564,NC_019565	NC_019563	Bacteria; Proteobacteria; delta/epsilon subdivisions; Epsilonproteobacteria; Campylobacterales; Helicobacteraceae; Helicobacter; Helicobacter pylori	Helicobacter_pylori_Aklavik86,_complete_genome.		1507930
GCF_000348865	Bacteria	d__Bacteria;p__Campylobacterota;c__Campylobacteria;o__Campylobacterales;f__Helicobacteraceae;g__Helicobacter;s__Helicobacter pylori_C	NC_020508	NC_020508	Bacteria; Proteobacteria; delta/epsilon subdivisions; Epsilonproteobacteria; Campylobacterales; Helicobacteraceae; Helicobacter; Helicobacter pylori	Helicobacter_pylori_OK113_DNA,_complete_genome.		1616617
GCF_000348885	Bacteria	d__Bacteria;p__Campylobacterota;c__Campylobacteria;o__Campylobacterales;f__Helicobacteraceae;g__Helicobacter;s__Helicobacter pylori_C	NC_020509,NC_020556	NC_020509	Bacteria; Proteobacteria; delta/epsilon subdivisions; Epsilonproteobacteria; Campylobacterales; Helicobacteraceae; Helicobacter; Helicobacter pylori	Helicobacter_pylori_OK310_DNA,_complete_genome.		1595436
GCF_000392455	Bacteria	d__Bacteria;p__Campylobacterota;c__Campylobacteria;o__Campylobacterales;f__Helicobacteraceae;g__Helicobacter;s__Helicobacter pylori_C	NC_021215	NC_021215	Bacteria; Proteobacteria; delta/epsilon subdivisions; Epsilonproteobacteria; Campylobacterales; Helicobacteraceae; Helicobacter; Helicobacter pylori	Helicobacter_pylori_UM032,_complete_genome.		1593537
GCF_000392475	Bacteria	d__Bacteria;p__Campylobacterota;c__Campylobacteria;o__Campylobacterales;f__Helicobacteraceae;g__Helicobacter;s__Helicobacter pylori_C	NC_021216	NC_021216	Bacteria; Proteobacteria; delta/epsilon subdivisions; Epsilonproteobacteria; Campylobacterales; Helicobacteraceae; Helicobacter; Helicobacter pylori	Helicobacter_pylori_UM299,_complete_genome.		1594569
GCF_000392515	Bacteria	d__Bacteria;p__Campylobacterota;c__Campylobacteria;o__Campylobacterales;f__Helicobacteraceae;g__Helicobacter;s__Helicobacter pylori_AZ	NC_021217	NC_021217	Bacteria; Proteobacteria; delta/epsilon subdivisions; Epsilonproteobacteria; Campylobacterales; Helicobacteraceae; Helicobacter; Helicobacter pylori	Helicobacter_pylori_UM037,_complete_genome.		1692794
GCF_000392535	Bacteria	d__Bacteria;p__Campylobacterota;c__Campylobacteria;o__Campylobacterales;f__Helicobacteraceae;g__Helicobacter;s__Helicobacter pylori_C	NC_021218	NC_021218	Bacteria; Proteobacteria; delta/epsilon subdivisions; Epsilonproteobacteria; Campylobacterales; Helicobacteraceae; Helicobacter; Helicobacter pylori	Helicobacter_pylori_UM066,_complete_genome.		1658047
GCF_000439295	Bacteria	d__Bacteria;p__Campylobacterota;c__Campylobacteria;o__Campylobacterales;f__Helicobacteraceae;g__Helicobacter;s__Helicobacter pylori_C	NC_021882	NC_021882	Bacteria; Proteobacteria; delta/epsilon subdivisions; Epsilonproteobacteria; Campylobacterales; Helicobacteraceae; Helicobacter; Helicobacter pylori	Helicobacter_pylori_UM298,_complete_genome.		1594544
GCF_000498315	Bacteria	d__Bacteria;p__Campylobacterota;c__Campylobacteria;o__Campylobacterales;f__Helicobacteraceae;g__Helicobacter;s__Helicobacter pylori_AR	NC_022886	NC_022886	Bacteria; Proteobacteria; delta/epsilon subdivisions; Epsilonproteobacteria; Campylobacterales; Helicobacteraceae; Helicobacter; Helicobacter pylori	Helicobacter_pylori_BM012A,_complete_genome.		1660425
GCF_000498335	Bacteria	d__Bacteria;p__Campylobacterota;c__Campylobacteria;o__Campylobacterales;f__Helicobacteraceae;g__Helicobacter;s__Helicobacter pylori_AR	NC_022911	NC_022911	Bacteria; Proteobacteria; delta/epsilon subdivisions; Epsilonproteobacteria; Campylobacterales; Helicobacteraceae; Helicobacter; Helicobacter pylori	Helicobacter_pylori_BM012S,_complete_genome.		1660469
GCF_000600045	Bacteria	d__Bacteria;p__Campylobacterota;c__Campylobacteria;o__Campylobacterales;f__Helicobacteraceae;g__Helicobacter;s__Helicobacter pylori	NZ_CP006820	NZ_CP006820	Bacteria; Proteobacteria; delta/epsilon subdivisions; Epsilonproteobacteria; Campylobacterales; Helicobacteraceae; Helicobacter; Helicobacter pylori	Helicobacter_pylori_oki102,_complete_genome.		1633212
GCF_000600085	Bacteria	d__Bacteria;p__Campylobacterota;c__Campylobacteria;o__Campylobacterales;f__Helicobacteraceae;g__Helicobacter;s__Helicobacter pylori	NZ_CP006821	NZ_CP006821	Bacteria; Proteobacteria; delta/epsilon subdivisions; Epsilonproteobacteria; Campylobacterales; Helicobacteraceae; Helicobacter; Helicobacter pylori	Helicobacter_pylori_oki112,_complete_genome.		1637925
GCF_000600125	Bacteria	d__Bacteria;p__Campylobacterota;c__Campylobacteria;o__Campylobacterales;f__Helicobacteraceae;g__Helicobacter;s__Helicobacter pylori_C	NZ_CP006822	NZ_CP006822	Bacteria; Proteobacteria; delta/epsilon subdivisions; Epsilonproteobacteria; Campylobacterales; Helicobacteraceae; Helicobacter; Helicobacter pylori	Helicobacter_pylori_oki128,_complete_genome.		1553826
GCF_000600145	Bacteria	d__Bacteria;p__Campylobacterota;c__Campylobacteria;o__Campylobacterales;f__Helicobacteraceae;g__Helicobacter;s__Helicobacter pylori_C	NZ_CP006823	NZ_CP006823	Bacteria; Proteobacteria; delta/epsilon subdivisions; Epsilonproteobacteria; Campylobacterales; Helicobacteraceae; Helicobacter; Helicobacter pylori	Helicobacter_pylori_oki154,_complete_genome.		1599700
GCF_000600165	Bacteria	d__Bacteria;p__Campylobacterota;c__Campylobacteria;o__Campylobacterales;f__Helicobacteraceae;g__Helicobacter;s__Helicobacter pylori	NZ_CP006824	NZ_CP006824	Bacteria; Proteobacteria; delta/epsilon subdivisions; Epsilonproteobacteria; Campylobacterales; Helicobacteraceae; Helicobacter; Helicobacter pylori	Helicobacter_pylori_oki422,_complete_genome.		1634852
GCF_000600185	Bacteria	d__Bacteria;p__Campylobacterota;c__Campylobacteria;o__Campylobacterales;f__Helicobacteraceae;g__Helicobacter;s__Helicobacter pylori_C	NZ_CP006825	NZ_CP006825	Bacteria; Proteobacteria; delta/epsilon subdivisions; Epsilonproteobacteria; Campylobacterales; Helicobacteraceae; Helicobacter; Helicobacter pylori	Helicobacter_pylori_oki673,_complete_genome.		1595058
GCF_000600205	Bacteria	d__Bacteria;p__Campylobacterota;c__Campylobacteria;o__Campylobacterales;f__Helicobacteraceae;g__Helicobacter;s__Helicobacter pylori_C	NZ_CP006826	NZ_CP006826	Bacteria; Proteobacteria; delta/epsilon subdivisions; Epsilonproteobacteria; Campylobacterales; Helicobacteraceae; Helicobacter; Helicobacter pylori	Helicobacter_pylori_oki828,_complete_genome.		1600345
GCF_000600225	Bacteria	d__Bacteria;p__Campylobacterota;c__Campylobacteria;o__Campylobacterales;f__Helicobacteraceae;g__Helicobacter;s__Helicobacter pylori	NZ_CP006827	NZ_CP006827	Bacteria; Proteobacteria; delta/epsilon subdivisions; Epsilonproteobacteria; Campylobacterales; Helicobacteraceae; Helicobacter; Helicobacter pylori	Helicobacter_pylori_oki898,_complete_genome.		1634875
GCF_000685625	Bacteria	d__Bacteria;p__Campylobacterota;c__Campylobacteria;o__Campylobacterales;f__Helicobacteraceae;g__Helicobacter;s__Helicobacter pylori_AO	NZ_CP007603	NZ_CP007603	Bacteria; Proteobacteria; delta/epsilon subdivisions; Epsilonproteobacteria; Campylobacterales; Helicobacteraceae; Helicobacter; Helicobacter pylori	Helicobacter_pylori_J166,_complete_genome.		1650561
GCF_000685665	Bacteria	d__Bacteria;p__Campylobacterota;c__Campylobacteria;o__Campylobacterales;f__Helicobacteraceae;g__Helicobacter;s__Helicobacter pylori_AV	NZ_CP007604	NZ_CP007604	Bacteria; Proteobacteria; delta/epsilon subdivisions; Epsilonproteobacteria; Campylobacterales; Helicobacteraceae; Helicobacter	Helicobacter_pylori_strain_BM013A,_complete_genome.		1604233
GCF_000685705	Bacteria	d__Bacteria;p__Campylobacterota;c__Campylobacteria;o__Campylobacterales;f__Helicobacteraceae;g__Helicobacter;s__Helicobacter pylori_AR	NZ_CP007605	NZ_CP007605	Bacteria; Proteobacteria; delta/epsilon subdivisions; Epsilonproteobacteria; Campylobacterales; Helicobacteraceae; Helicobacter	Helicobacter_pylori_strain_BM012B,_complete_genome.		1659060
GCF_000685745	Bacteria	d__Bacteria;p__Campylobacterota;c__Campylobacteria;o__Campylobacterales;f__Helicobacteraceae;g__Helicobacter;s__Helicobacter pylori_AV	NZ_CP007606	NZ_CP007606	Bacteria; Proteobacteria; delta/epsilon subdivisions; Epsilonproteobacteria; Campylobacterales; Helicobacteraceae; Helicobacter	Helicobacter_pylori_strain_BM013B,_complete_genome.		1604212
GCF_000817025	Bacteria	d__Bacteria;p__Campylobacterota;c__Campylobacteria;o__Campylobacterales;f__Helicobacteraceae;g__Helicobacter;s__Helicobacter pylori_C	NZ_CP010013	NZ_CP010013	Bacteria; Proteobacteria; delta/epsilon subdivisions; Epsilonproteobacteria; Campylobacterales; Helicobacteraceae; Helicobacter	Helicobacter_pylori_strain_Hp238,_complete_genome.		1586473
GCF_000826985	Bacteria	d__Bacteria;p__Campylobacterota;c__Campylobacteria;o__Campylobacterales;f__Helicobacteraceae;g__Helicobacter;s__Helicobacter pylori_AS	NZ_CP010435	NZ_CP010435	Bacteria; Proteobacteria; delta/epsilon subdivisions; Epsilonproteobacteria; Campylobacterales; Helicobacteraceae; Helicobacter; Helicobacter pylori	Helicobacter_pylori_26695-1,_complete_genome.		1667638
GCF_000827025	Bacteria	d__Bacteria;p__Campylobacterota;c__Campylobacteria;o__Campylobacterales;f__Helicobacteraceae;g__Helicobacter;s__Helicobacter pylori_AS	NZ_CP010436	NZ_CP010436	Bacteria; Proteobacteria; delta/epsilon subdivisions; Epsilonproteobacteria; Campylobacterales; Helicobacteraceae; Helicobacter	Helicobacter_pylori_strain_26695-1MET,_complete_genome.		1667303
GCF_000828955	Bacteria	d__Bacteria;p__Campylobacterota;c__Campylobacteria;o__Campylobacterales;f__Helicobacteraceae;g__Helicobacter;s__Helicobacter pylori_Y	NZ_AP014523	NZ_AP014523	Bacteria; Proteobacteria; delta/epsilon subdivisions; Epsilonproteobacteria; Campylobacterales; Helicobacteraceae; Helicobacter; Helicobacter pylori	Helicobacter_pylori_NY40_DNA,_complete_genome.		1696917
GCF_000829095	Bacteria	d__Bacteria;p__Campylobacterota;c__Campylobacteria;o__Campylobacterales;f__Helicobacteraceae;g__Helicobacter;s__Helicobacter pylori_AS	NZ_AP013354	NZ_AP013354	Bacteria; Proteobacteria; delta/epsilon subdivisions; Epsilonproteobacteria; Campylobacterales; Helicobacteraceae; Helicobacter; Helicobacter pylori	Helicobacter_pylori_26695-1_DNA,_complete_genome.		1667638
GCF_000829115	Bacteria	d__Bacteria;p__Campylobacterota;c__Campylobacteria;o__Campylobacterales;f__Helicobacteraceae;g__Helicobacter;s__Helicobacter pylori_AS	NZ_AP013356	NZ_AP013356	Bacteria; Proteobacteria; delta/epsilon subdivisions; Epsilonproteobacteria; Campylobacterales; Helicobacteraceae; Helicobacter; Helicobacter pylori; Helicobacter pylori 26695-1	Helicobacter_pylori_26695-1CL_DNA,_complete_genome.		1667239
GCF_000829135	Bacteria	d__Bacteria;p__Campylobacterota;c__Campylobacteria;o__Campylobacterales;f__Helicobacteraceae;g__Helicobacter;s__Helicobacter pylori_AS	NZ_AP013355	NZ_AP013355	Bacteria; Proteobacteria; delta/epsilon subdivisions; Epsilonproteobacteria; Campylobacterales; Helicobacteraceae; Helicobacter; Helicobacter pylori; Helicobacter pylori 26695-1	Helicobacter_pylori_26695-1CH_DNA,_complete_genome.		1667302
GCF_000982695	Bacteria	d__Bacteria;p__Campylobacterota;c__Campylobacteria;o__Campylobacterales;f__Helicobacteraceae;g__Helicobacter;s__Helicobacter pylori_BT	NZ_CP011330	NZ_CP011330	Bacteria; Proteobacteria; delta/epsilon subdivisions; Epsilonproteobacteria; Campylobacterales; Helicobacteraceae; Helicobacter; Helicobacter pylori	Helicobacter_pylori_J99,_complete_genome.		1698366
GCF_001433515	Bacteria	d__Bacteria;p__Campylobacterota;c__Campylobacteria;o__Campylobacterales;f__Helicobacteraceae;g__Helicobacter;s__Helicobacter pylori_BB	NZ_CP012905,NZ_CP012906	NZ_CP012905	Bacteria; Proteobacteria; delta/epsilon subdivisions; Epsilonproteobacteria; Campylobacterales; Helicobacteraceae; Helicobacter	Helicobacter_pylori_strain_7C,_complete_sequence.		1631276
GCF_001653375	Bacteria	d__Bacteria;p__Campylobacterota;c__Campylobacteria;o__Campylobacterales;f__Helicobacteraceae;g__Helicobacter;s__Helicobacter pylori_B	NZ_CP011482	NZ_CP011482	Bacteria; Proteobacteria; delta/epsilon subdivisions; Epsilonproteobacteria; Campylobacterales; Helicobacteraceae; Helicobacter	Helicobacter_pylori_strain_L7,_complete_genome.		1617826
GCF_001653395	Bacteria	d__Bacteria;p__Campylobacterota;c__Campylobacteria;o__Campylobacterales;f__Helicobacteraceae;g__Helicobacter;s__Helicobacter pylori_C	NZ_CP011483	NZ_CP011483	Bacteria; Proteobacteria; delta/epsilon subdivisions; Epsilonproteobacteria; Campylobacterales; Helicobacteraceae; Helicobacter	Helicobacter_pylori_strain_DU15,_complete_genome.		1614411
GCF_001653415	Bacteria	d__Bacteria;p__Campylobacterota;c__Campylobacteria;o__Campylobacterales;f__Helicobacteraceae;g__Helicobacter;s__Helicobacter pylori_BU	NZ_CP011484	NZ_CP011484	Bacteria; Proteobacteria; delta/epsilon subdivisions; Epsilonproteobacteria; Campylobacterales; Helicobacteraceae; Helicobacter	Helicobacter_pylori_strain_CC33C,_complete_genome.		1659899
GCF_001653435	Bacteria	d__Bacteria;p__Campylobacterota;c__Campylobacteria;o__Campylobacterales;f__Helicobacteraceae;g__Helicobacter;s__Helicobacter pylori_B	NZ_CP011485	NZ_CP011485	Bacteria; Proteobacteria; delta/epsilon subdivisions; Epsilonproteobacteria; Campylobacterales; Helicobacteraceae; Helicobacter	Helicobacter_pylori_strain_ausabrJ05,_complete_genome.		1510564
GCF_001653455	Bacteria	d__Bacteria;p__Campylobacterota;c__Campylobacteria;o__Campylobacterales;f__Helicobacteraceae;g__Helicobacter;s__Helicobacter pylori_A	NZ_CP011486	NZ_CP011486	Bacteria; Proteobacteria; delta/epsilon subdivisions; Epsilonproteobacteria; Campylobacterales; Helicobacteraceae; Helicobacter	Helicobacter_pylori_strain_K26A1,_complete_genome.		1570310
GCF_001653475	Bacteria	d__Bacteria;p__Campylobacterota;c__Campylobacteria;o__Campylobacterales;f__Helicobacteraceae;g__Helicobacter;s__Helicobacter pylori_C	NZ_CP011487	NZ_CP011487	Bacteria; Proteobacteria; delta/epsilon subdivisions; Epsilonproteobacteria; Campylobacterales; Helicobacteraceae; Helicobacter	Helicobacter_pylori_strain_PNG84A,_complete_genome.		1531450
GCF_001991095	Bacteria	d__Bacteria;p__Campylobacterota;c__Campylobacteria;o__Campylobacterales;f__Helicobacteraceae;g__Helicobacter;s__Helicobacter pylori_AO	NZ_CP018823,NZ_CP018824	NZ_CP018823	Bacteria; Proteobacteria; delta/epsilon subdivisions; Epsilonproteobacteria; Campylobacterales; Helicobacteraceae; Helicobacter; Helicobacter pylori	Helicobacter_pylori_strain_PMSS1_complete_genome.		1624538
GCF_002005525	Bacteria	d__Bacteria;p__Campylobacterota;c__Campylobacteria;o__Campylobacterales;f__Helicobacteraceae;g__Helicobacter;s__Helicobacter pylori_AO	NZ_CP009259,NZ_CP009260	NZ_CP009259	Bacteria; Proteobacteria; delta/epsilon subdivisions; Epsilonproteobacteria; Campylobacterales; Helicobacteraceae; Helicobacter; Helicobacter pylori	Helicobacter_pylori_SS1_chromosome,_complete_genome.		1624943
GCF_002222575	Bacteria	d__Bacteria;p__Campylobacterota;c__Campylobacteria;o__Campylobacterales;f__Helicobacteraceae;g__Helicobacter;s__Helicobacter pylori_C	NZ_CP022409,NZ_CP022410	NZ_CP022409	Bacteria; Proteobacteria; delta/epsilon subdivisions; Epsilonproteobacteria; Campylobacterales; Helicobacteraceae; Helicobacter	Helicobacter_pylori_strain_G272_chromosome,_complete_genome.		1584869
GCF_002356595	Bacteria	d__Bacteria;p__Campylobacterota;c__Campylobacteria;o__Campylobacterales;f__Helicobacteraceae;g__Helicobacter;s__Helicobacter pylori_C	NZ_CP023448	NZ_CP023448	Bacteria; Proteobacteria; delta/epsilon subdivisions; Epsilonproteobacteria; Campylobacterales; Helicobacteraceae; Helicobacter	Helicobacter_pylori_strain_HPJP26_chromosome,_complete_genome.		1578351
GCF_002357315	Bacteria	d__Bacteria;p__Campylobacterota;c__Campylobacteria;o__Campylobacterales;f__Helicobacteraceae;g__Helicobacter;s__Helicobacter pylori_C	NZ_AP017360,NZ_AP017361	NZ_AP017360	Bacteria; Proteobacteria; delta/epsilon subdivisions; Epsilonproteobacteria; Campylobacterales; Helicobacteraceae; Helicobacter	Helicobacter_pylori_DNA,_nearly_complete_genome,_strain:_MKM5.		1615564
GCF_002357335	Bacteria	d__Bacteria;p__Campylobacterota;c__Campylobacteria;o__Campylobacterales;f__Helicobacteraceae;g__Helicobacter;s__Helicobacter pylori_C	NZ_AP017339,NZ_AP017340	NZ_AP017339	Bacteria; Proteobacteria; delta/epsilon subdivisions; Epsilonproteobacteria; Campylobacterales; Helicobacteraceae; Helicobacter	Helicobacter_pylori_DNA,_nearly_complete_genome,_strain:_F28.		1623154
GCF_002357355	Bacteria	d__Bacteria;p__Campylobacterota;c__Campylobacteria;o__Campylobacterales;f__Helicobacteraceae;g__Helicobacter;s__Helicobacter pylori_C	NZ_AP017341,NZ_AP017342	NZ_AP017341	Bacteria; Proteobacteria; delta/epsilon subdivisions; Epsilonproteobacteria; Campylobacterales; Helicobacteraceae; Helicobacter	Helicobacter_pylori_DNA,_nearly_complete_genome,_strain:_F38.		1632955
GCF_002357375	Bacteria	d__Bacteria;p__Campylobacterota;c__Campylobacteria;o__Campylobacterales;f__Helicobacteraceae;g__Helicobacter;s__Helicobacter pylori_C	NZ_AP017346,NZ_AP017347	NZ_AP017346	Bacteria; Proteobacteria; delta/epsilon subdivisions; Epsilonproteobacteria; Campylobacterales; Helicobacteraceae; Helicobacter	Helicobacter_pylori_DNA,_nearly_complete_genome,_strain:_F63.		1598408
GCF_002357395	Bacteria	d__Bacteria;p__Campylobacterota;c__Campylobacteria;o__Campylobacterales;f__Helicobacteraceae;g__Helicobacter;s__Helicobacter pylori_C	NZ_AP017343,NZ_AP017344	NZ_AP017343	Bacteria; Proteobacteria; delta/epsilon subdivisions; Epsilonproteobacteria; Campylobacterales; Helicobacteraceae; Helicobacter	Helicobacter_pylori_DNA,_nearly_complete_genome,_strain:_F51.		1585868
GCF_002357415	Bacteria	d__Bacteria;p__Campylobacterota;c__Campylobacteria;o__Campylobacterales;f__Helicobacteraceae;g__Helicobacter;s__Helicobacter pylori_C	NZ_AP017352,NZ_AP017353	NZ_AP017352	Bacteria; Proteobacteria; delta/epsilon subdivisions; Epsilonproteobacteria; Campylobacterales; Helicobacteraceae; Helicobacter	Helicobacter_pylori_DNA,_nearly_complete_genome,_strain:_F78.		1656962
GCF_002357435	Bacteria	d__Bacteria;p__Campylobacterota;c__Campylobacteria;o__Campylobacterales;f__Helicobacteraceae;g__Helicobacter;s__Helicobacter pylori_C	NZ_AP017329	NZ_AP017329	Bacteria; Proteobacteria; delta/epsilon subdivisions; Epsilonproteobacteria; Campylobacterales; Helicobacteraceae; Helicobacter	Helicobacter_pylori_DNA,_nearly_complete_genome,_strain:_F13.		1591903
GCF_002357455	Bacteria	d__Bacteria;p__Campylobacterota;c__Campylobacteria;o__Campylobacterales;f__Helicobacteraceae;g__Helicobacter;s__Helicobacter pylori_C	NZ_AP017330	NZ_AP017330	Bacteria; Proteobacteria; delta/epsilon subdivisions; Epsilonproteobacteria; Campylobacterales; Helicobacteraceae; Helicobacter	Helicobacter_pylori_DNA,_nearly_complete_genome,_strain:_F17.		1571440
GCF_002357475	Bacteria	d__Bacteria;p__Campylobacterota;c__Campylobacteria;o__Campylobacterales;f__Helicobacteraceae;g__Helicobacter;s__Helicobacter pylori_C	NZ_AP017331	NZ_AP017331	Bacteria; Proteobacteria; delta/epsilon subdivisions; Epsilonproteobacteria; Campylobacterales; Helicobacteraceae; Helicobacter	Helicobacter_pylori_DNA,_nearly_complete_genome,_strain:_F18.		1607914
GCF_002357495	Bacteria	d__Bacteria;p__Campylobacterota;c__Campylobacteria;o__Campylobacterales;f__Helicobacteraceae;g__Helicobacter;s__Helicobacter pylori_C	NZ_AP017332	NZ_AP017332	Bacteria; Proteobacteria; delta/epsilon subdivisions; Epsilonproteobacteria; Campylobacterales; Helicobacteraceae; Helicobacter	Helicobacter_pylori_DNA,_nearly_complete_genome,_strain:_F209.		1582399
GCF_002357515	Bacteria	d__Bacteria;p__Campylobacterota;c__Campylobacteria;o__Campylobacterales;f__Helicobacteraceae;g__Helicobacter;s__Helicobacter pylori_C	NZ_AP017333	NZ_AP017333	Bacteria; Proteobacteria; delta/epsilon subdivisions; Epsilonproteobacteria; Campylobacterales; Helicobacteraceae; Helicobacter	Helicobacter_pylori_DNA,_nearly_complete_genome,_strain:_F20.		1578736
GCF_002357535	Bacteria	d__Bacteria;p__Campylobacterota;c__Campylobacteria;o__Campylobacterales;f__Helicobacteraceae;g__Helicobacter;s__Helicobacter pylori_C	NZ_AP017334	NZ_AP017334	Bacteria; Proteobacteria; delta/epsilon subdivisions; Epsilonproteobacteria; Campylobacterales; Helicobacteraceae; Helicobacter	Helicobacter_pylori_DNA,_nearly_complete_genome,_strain:_F210.		1634312
GCF_002357555	Bacteria	d__Bacteria;p__Campylobacterota;c__Campylobacteria;o__Campylobacterales;f__Helicobacteraceae;g__Helicobacter;s__Helicobacter pylori_C	NZ_AP017335	NZ_AP017335	Bacteria; Proteobacteria; delta/epsilon subdivisions; Epsilonproteobacteria; Campylobacterales; Helicobacteraceae; Helicobacter	Helicobacter_pylori_DNA,_nearly_complete_genome,_strain:_F211.		1585641
GCF_002357575	Bacteria	d__Bacteria;p__Campylobacterota;c__Campylobacteria;o__Campylobacterales;f__Helicobacteraceae;g__Helicobacter;s__Helicobacter pylori_C	NZ_AP017336	NZ_AP017336	Bacteria; Proteobacteria; delta/epsilon subdivisions; Epsilonproteobacteria; Campylobacterales; Helicobacteraceae; Helicobacter	Helicobacter_pylori_DNA,_nearly_complete_genome,_strain:_F21.		1566831
GCF_002357595	Bacteria	d__Bacteria;p__Campylobacterota;c__Campylobacteria;o__Campylobacterales;f__Helicobacteraceae;g__Helicobacter;s__Helicobacter pylori_C	NZ_AP017337	NZ_AP017337	Bacteria; Proteobacteria; delta/epsilon subdivisions; Epsilonproteobacteria; Campylobacterales; Helicobacteraceae; Helicobacter	Helicobacter_pylori_DNA,_nearly_complete_genome,_strain:_F23.		1558697
GCF_002357615	Bacteria	d__Bacteria;p__Campylobacterota;c__Campylobacteria;o__Campylobacterales;f__Helicobacteraceae;g__Helicobacter;s__Helicobacter pylori_C	NZ_AP017338	NZ_AP017338	Bacteria; Proteobacteria; delta/epsilon subdivisions; Epsilonproteobacteria; Campylobacterales; Helicobacteraceae; Helicobacter	Helicobacter_pylori_DNA,_nearly_complete_genome,_strain:_F24.		1570268
GCF_002357635	Bacteria	d__Bacteria;p__Campylobacterota;c__Campylobacteria;o__Campylobacterales;f__Helicobacteraceae;g__Helicobacter;s__Helicobacter pylori_C	NZ_AP017345	NZ_AP017345	Bacteria; Proteobacteria; delta/epsilon subdivisions; Epsilonproteobacteria; Campylobacterales; Helicobacteraceae; Helicobacter	Helicobacter_pylori_DNA,_nearly_complete_genome,_strain:_F55.		1623153
GCF_002357655	Bacteria	d__Bacteria;p__Campylobacterota;c__Campylobacteria;o__Campylobacterales;f__Helicobacteraceae;g__Helicobacter;s__Helicobacter pylori_C	NZ_AP017348	NZ_AP017348	Bacteria; Proteobacteria; delta/epsilon subdivisions; Epsilonproteobacteria; Campylobacterales; Helicobacteraceae; Helicobacter	Helicobacter_pylori_DNA,_nearly_complete_genome,_strain:_F67.		1587581
GCF_002357675	Bacteria	d__Bacteria;p__Campylobacterota;c__Campylobacteria;o__Campylobacterales;f__Helicobacteraceae;g__Helicobacter;s__Helicobacter pylori_C	NZ_AP017349	NZ_AP017349	Bacteria; Proteobacteria; delta/epsilon subdivisions; Epsilonproteobacteria; Campylobacterales; Helicobacteraceae; Helicobacter	Helicobacter_pylori_DNA,_nearly_complete_genome,_strain:_F70.		1631634
GCF_002357695	Bacteria	d__Bacteria;p__Campylobacterota;c__Campylobacteria;o__Campylobacterales;f__Helicobacteraceae;g__Helicobacter;s__Helicobacter pylori_C	NZ_AP017350	NZ_AP017350	Bacteria; Proteobacteria; delta/epsilon subdivisions; Epsilonproteobacteria; Campylobacterales; Helicobacteraceae; Helicobacter	Helicobacter_pylori_DNA,_nearly_complete_genome,_strain:_F72.		1625760
GCF_002357715	Bacteria	d__Bacteria;p__Campylobacterota;c__Campylobacteria;o__Campylobacterales;f__Helicobacteraceae;g__Helicobacter;s__Helicobacter pylori_C	NZ_AP017351	NZ_AP017351	Bacteria; Proteobacteria; delta/epsilon subdivisions; Epsilonproteobacteria; Campylobacterales; Helicobacteraceae; Helicobacter	Helicobacter_pylori_DNA,_nearly_complete_genome,_strain:_F75.		1627132
GCF_002357735	Bacteria	d__Bacteria;p__Campylobacterota;c__Campylobacteria;o__Campylobacterales;f__Helicobacteraceae;g__Helicobacter;s__Helicobacter pylori_C	NZ_AP017354	NZ_AP017354	Bacteria; Proteobacteria; delta/epsilon subdivisions; Epsilonproteobacteria; Campylobacterales; Helicobacteraceae; Helicobacter	Helicobacter_pylori_DNA,_nearly_complete_genome,_strain:_F90.		1588119
GCF_002357755	Bacteria	d__Bacteria;p__Campylobacterota;c__Campylobacteria;o__Campylobacterales;f__Helicobacteraceae;g__Helicobacter;s__Helicobacter pylori_C	NZ_AP017355	NZ_AP017355	Bacteria; Proteobacteria; delta/epsilon subdivisions; Epsilonproteobacteria; Campylobacterales; Helicobacteraceae; Helicobacter	Helicobacter_pylori_DNA,_nearly_complete_genome,_strain:_F94.		1566172
GCF_002357775	Bacteria	d__Bacteria;p__Campylobacterota;c__Campylobacteria;o__Campylobacterales;f__Helicobacteraceae;g__Helicobacter;s__Helicobacter pylori_C	NZ_AP017356	NZ_AP017356	Bacteria; Proteobacteria; delta/epsilon subdivisions; Epsilonproteobacteria; Campylobacterales; Helicobacteraceae; Helicobacter	Helicobacter_pylori_DNA,_nearly_complete_genome,_strain:_MKF10.		1617765
GCF_002357795	Bacteria	d__Bacteria;p__Campylobacterota;c__Campylobacteria;o__Campylobacterales;f__Helicobacteraceae;g__Helicobacter;s__Helicobacter pylori_C	NZ_AP017357	NZ_AP017357	Bacteria; Proteobacteria; delta/epsilon subdivisions; Epsilonproteobacteria; Campylobacterales; Helicobacteraceae; Helicobacter	Helicobacter_pylori_DNA,_nearly_complete_genome,_strain:_MKF3.		1602776
GCF_002357815	Bacteria	d__Bacteria;p__Campylobacterota;c__Campylobacteria;o__Campylobacterales;f__Helicobacteraceae;g__Helicobacter;s__Helicobacter pylori_C	NZ_AP017358	NZ_AP017358	Bacteria; Proteobacteria; delta/epsilon subdivisions; Epsilonproteobacteria; Campylobacterales; Helicobacteraceae; Helicobacter	Helicobacter_pylori_DNA,_nearly_complete_genome,_strain:_MKF8.		1592987
GCF_002357835	Bacteria	d__Bacteria;p__Campylobacterota;c__Campylobacteria;o__Campylobacterales;f__Helicobacteraceae;g__Helicobacter;s__Helicobacter pylori_C	NZ_AP017359	NZ_AP017359	Bacteria; Proteobacteria; delta/epsilon subdivisions; Epsilonproteobacteria; Campylobacterales; Helicobacteraceae; Helicobacter	Helicobacter_pylori_DNA,_nearly_complete_genome,_strain:_MKM1.		1567867
GCF_002357855	Bacteria	d__Bacteria;p__Campylobacterota;c__Campylobacteria;o__Campylobacterales;f__Helicobacteraceae;g__Helicobacter;s__Helicobacter pylori_C	NZ_AP017362	NZ_AP017362	Bacteria; Proteobacteria; delta/epsilon subdivisions; Epsilonproteobacteria; Campylobacterales; Helicobacteraceae; Helicobacter	Helicobacter_pylori_DNA,_nearly_complete_genome,_strain:_MKM6.		1577123
GCF_002906495	Bacteria	No definition in GTDB	NZ_CP026325	NZ_CP026325	Bacteria; Proteobacteria; delta/epsilon subdivisions; Epsilonproteobacteria; Campylobacterales; Helicobacteraceae; Helicobacter	Helicobacter_pylori_strain_dRdM1_chromosome,_complete_genome.		1670779
GCF_002906515	Bacteria	No definition in GTDB	NZ_CP026323	NZ_CP026323	Bacteria; Proteobacteria; delta/epsilon subdivisions; Epsilonproteobacteria; Campylobacterales; Helicobacteraceae; Helicobacter	Helicobacter_pylori_strain_26695-dRdM1dM2_chromosome,_complete_genome.		1666879
GCF_002906535	Bacteria	No definition in GTDB	NZ_CP026326	NZ_CP026326	Bacteria; Proteobacteria; delta/epsilon subdivisions; Epsilonproteobacteria; Campylobacterales; Helicobacteraceae; Helicobacter	Helicobacter_pylori_strain_26695-dR_chromosome,_complete_genome.		1666471
GCF_002906555	Bacteria	No definition in GTDB	NZ_CP026324	NZ_CP026324	Bacteria; Proteobacteria; delta/epsilon subdivisions; Epsilonproteobacteria; Campylobacterales; Helicobacteraceae; Helicobacter	Helicobacter_pylori_strain_26695-dRdM2_chromosome,_complete_genome.		1666735
GCF_002951975	Bacteria	No definition in GTDB	NZ_CP019700	NZ_CP019700	Bacteria; Proteobacteria; delta/epsilon subdivisions; Epsilonproteobacteria; Campylobacterales; Helicobacteraceae; Helicobacter	Helicobacter_pylori_strain_B128_1_chromosome,_complete_genome.		1674002
GCF_002952175	Bacteria	No definition in GTDB	NZ_CP027020	NZ_CP027020	Bacteria; Proteobacteria; delta/epsilon subdivisions; Epsilonproteobacteria; Campylobacterales; Helicobacteraceae; Helicobacter	Helicobacter_pylori_strain_B128_2_chromosome.		1674142
GCF_002952195	Bacteria	No definition in GTDB	NZ_CP027021	NZ_CP027021	Bacteria; Proteobacteria; delta/epsilon subdivisions; Epsilonproteobacteria; Campylobacterales; Helicobacteraceae; Helicobacter	Helicobacter_pylori_strain_B128_3_chromosome.		1674070
GCF_002952275	Bacteria	No definition in GTDB	NZ_CP023267	NZ_CP023267	Bacteria; Proteobacteria; delta/epsilon subdivisions; Epsilonproteobacteria; Campylobacterales; Helicobacteraceae; Helicobacter	Helicobacter_pylori_strain_7.13_1_genome.		1674115
GCF_002952355	Bacteria	No definition in GTDB	NZ_CP024016	NZ_CP024016	Bacteria; Proteobacteria; delta/epsilon subdivisions; Epsilonproteobacteria; Campylobacterales; Helicobacteraceae; Helicobacter	Helicobacter_pylori_strain_7.13_D1b_chromosome,_complete_genome.		1674080
GCF_002952395	Bacteria	No definition in GTDB	NZ_CP024018	NZ_CP024018	Bacteria; Proteobacteria; delta/epsilon subdivisions; Epsilonproteobacteria; Campylobacterales; Helicobacteraceae; Helicobacter	Helicobacter_pylori_strain_7.13_D2a_chromosome.		1674004
GCF_002952415	Bacteria	No definition in GTDB	NZ_CP024019	NZ_CP024019	Bacteria; Proteobacteria; delta/epsilon subdivisions; Epsilonproteobacteria; Campylobacterales; Helicobacteraceae; Helicobacter	Helicobacter_pylori_strain_7.13_D2b_chromosome.		1674005
GCF_002952435	Bacteria	No definition in GTDB	NZ_CP024020	NZ_CP024020	Bacteria; Proteobacteria; delta/epsilon subdivisions; Epsilonproteobacteria; Campylobacterales; Helicobacteraceae; Helicobacter	Helicobacter_pylori_strain_7.13_D2c_chromosome.		1673998
GCF_002952455	Bacteria	No definition in GTDB	NZ_CP024021	NZ_CP024021	Bacteria; Proteobacteria; delta/epsilon subdivisions; Epsilonproteobacteria; Campylobacterales; Helicobacteraceae; Helicobacter	Helicobacter_pylori_strain_7.13_D3a_chromosome,_complete_genome.		1674015
GCF_002952475	Bacteria	No definition in GTDB	NZ_CP024022	NZ_CP024022	Bacteria; Proteobacteria; delta/epsilon subdivisions; Epsilonproteobacteria; Campylobacterales; Helicobacteraceae; Helicobacter	Helicobacter_pylori_strain_7.13_D3b_chromosome,_complete_genome.		1674013
GCF_002952495	Bacteria	No definition in GTDB	NZ_CP024023	NZ_CP024023	Bacteria; Proteobacteria; delta/epsilon subdivisions; Epsilonproteobacteria; Campylobacterales; Helicobacteraceae; Helicobacter	Helicobacter_pylori_isolate_7.13_D3c_chromosome,_complete_genome.		1674013
GCF_002952515	Bacteria	No definition in GTDB	NZ_CP024079	NZ_CP024079	Bacteria; Proteobacteria; delta/epsilon subdivisions; Epsilonproteobacteria; Campylobacterales; Helicobacteraceae; Helicobacter	Helicobacter_pylori_strain_7.13_R3c_chromosome,_complete_genome.		1674018
GCF_002952535	Bacteria	No definition in GTDB	NZ_CP024078	NZ_CP024078	Bacteria; Proteobacteria; delta/epsilon subdivisions; Epsilonproteobacteria; Campylobacterales; Helicobacteraceae; Helicobacter	Helicobacter_pylori_strain_7.13_R3b_chromosome,_complete_genome.		1674019
GCF_002952555	Bacteria	No definition in GTDB	NZ_CP024076	NZ_CP024076	Bacteria; Proteobacteria; delta/epsilon subdivisions; Epsilonproteobacteria; Campylobacterales; Helicobacteraceae; Helicobacter	Helicobacter_pylori_strain_7.13_R2c_chromosome,_complete_genome.		1674009
GCF_002952575	Bacteria	No definition in GTDB	NZ_CP024074	NZ_CP024074	Bacteria; Proteobacteria; delta/epsilon subdivisions; Epsilonproteobacteria; Campylobacterales; Helicobacteraceae; Helicobacter	Helicobacter_pylori_strain_7.13_R2a_chromosome,_complete_genome.		1673951
GCF_002952595	Bacteria	No definition in GTDB	NZ_CP024073	NZ_CP024073	Bacteria; Proteobacteria; delta/epsilon subdivisions; Epsilonproteobacteria; Campylobacterales; Helicobacteraceae; Helicobacter	Helicobacter_pylori_strain_7.13_R1c_chromosome,_complete_genome.		1674009
GCF_002952615	Bacteria	No definition in GTDB	NZ_CP024077	NZ_CP024077	Bacteria; Proteobacteria; delta/epsilon subdivisions; Epsilonproteobacteria; Campylobacterales; Helicobacteraceae; Helicobacter	Helicobacter_pylori_strain_7.13_R3a_chromosome,_complete_genome.		1674020
GCF_002952635	Bacteria	No definition in GTDB	NZ_CP024075	NZ_CP024075	Bacteria; Proteobacteria; delta/epsilon subdivisions; Epsilonproteobacteria; Campylobacterales; Helicobacteraceae; Helicobacter	Helicobacter_pylori_strain_7.13_R2b_chromosome,_complete_genome.		1674026
GCF_002952655	Bacteria	No definition in GTDB	NZ_CP024072	NZ_CP024072	Bacteria; Proteobacteria; delta/epsilon subdivisions; Epsilonproteobacteria; Campylobacterales; Helicobacteraceae; Helicobacter	Helicobacter_pylori_strain_7.13_R1b_chromosome,_complete_genome.		1674010
GCF_002952675	Bacteria	No definition in GTDB	NZ_CP024071	NZ_CP024071	Bacteria; Proteobacteria; delta/epsilon subdivisions; Epsilonproteobacteria; Campylobacterales; Helicobacteraceae; Helicobacter	Helicobacter_pylori_strain_7.13_R1a_chromosome,_complete_genome.		1674018
GCF_002953555	Bacteria	No definition in GTDB	NZ_CP026515	NZ_CP026515	Bacteria; Proteobacteria; delta/epsilon subdivisions; Epsilonproteobacteria; Campylobacterales; Helicobacteraceae; Helicobacter	Helicobacter_pylori_strain_dRdM2addM2_chromosome,_complete_genome.		1668735
GCF_002983705	Bacteria	No definition in GTDB	NZ_CP027404	NZ_CP027404	Bacteria; Proteobacteria; delta/epsilon subdivisions; Epsilonproteobacteria; Campylobacterales; Helicobacteraceae; Helicobacter	Helicobacter_pylori_strain_FDAARGOS_300_chromosome,_complete_genome.		1645738
GCF_003050665	Bacteria	No definition in GTDB	NZ_CP028325	NZ_CP028325	Bacteria; Proteobacteria; delta/epsilon subdivisions; Epsilonproteobacteria; Campylobacterales; Helicobacteraceae; Helicobacter	Helicobacter_pylori_strain_FDAARGOS_298_chromosome,_complete_genome.		1680898
GCF_003636855	Bacteria	No definition in GTDB	NZ_CP034147	NZ_CP034147	Bacteria; Proteobacteria; delta/epsilon subdivisions; Epsilonproteobacteria; Campylobacterales; Helicobacteraceae; Helicobacter	Helicobacter_pylori_strain_HP14039_chromosome,_complete_genome.		1678260
GCF_003640585	Bacteria	No definition in GTDB	NZ_CP031558,NZ_CP031559	NZ_CP031558	Bacteria; Proteobacteria; delta/epsilon subdivisions; Epsilonproteobacteria; Campylobacterales; Helicobacteraceae; Helicobacter	Helicobacter_pylori_strain_GD63_chromosome,_complete_genome.		1590969
GCF_003711165	Bacteria	No definition in GTDB	NZ_CP025748	NZ_CP025748	Bacteria; Proteobacteria; delta/epsilon subdivisions; Epsilonproteobacteria; Campylobacterales; Helicobacteraceae; Helicobacter	Helicobacter_pylori_strain_Hp_TH2099_chromosome.		1667396
GCF_003855475	Bacteria	No definition in GTDB	NZ_CP034071	NZ_CP034071	Bacteria; Proteobacteria; delta/epsilon subdivisions; Epsilonproteobacteria; Campylobacterales; Helicobacteraceae; Helicobacter	Helicobacter_pylori_strain_Hpbs1_chromosome,_complete_genome.		1563701
GCF_003939085	Bacteria	No definition in GTDB	NZ_CP034314,NZ_CP034313,NZ_CP034312	NZ_CP034314	Bacteria; Proteobacteria; delta/epsilon subdivisions; Epsilonproteobacteria; Campylobacterales; Helicobacteraceae; Helicobacter	Helicobacter_pylori_strain_HP42K_chromosome,_complete_genome.		1658454
GCF_003957395	Bacteria	No definition in GTDB	NZ_CP025474	NZ_CP025474	Bacteria; Proteobacteria; delta/epsilon subdivisions; Epsilonproteobacteria; Campylobacterales; Helicobacteraceae; Helicobacter	Helicobacter_pylori_strain_H-137_chromosome,_complete_genome.		1637442
GCF_004088075	Bacteria	No definition in GTDB	NZ_CP035106	NZ_CP035106	Bacteria; Proteobacteria; delta/epsilon subdivisions; Epsilonproteobacteria; Campylobacterales; Helicobacteraceae; Helicobacter	Helicobacter_pylori_strain_Hpbs3_chromosome,_complete_genome.		1514674
GCF_004088155	Bacteria	No definition in GTDB	NZ_CP035105	NZ_CP035105	Bacteria; Proteobacteria; delta/epsilon subdivisions; Epsilonproteobacteria; Campylobacterales; Helicobacteraceae; Helicobacter	Helicobacter_pylori_strain_Hpbs2_chromosome,_complete_genome.		1535248
GCF_004295525	Bacteria	No definition in GTDB	NZ_AP017632	NZ_AP017632	Bacteria; Proteobacteria; delta/epsilon subdivisions; Epsilonproteobacteria; Campylobacterales; Helicobacteraceae; Helicobacter	Helicobacter_pylori_DNA,_complete_genome,_strain:_ATCC43504.		1680829
GCF_004295545	Bacteria	No definition in GTDB	NZ_AP017633,NZ_AP017634	NZ_AP017633	Bacteria; Proteobacteria; delta/epsilon subdivisions; Epsilonproteobacteria; Campylobacterales; Helicobacteraceae; Helicobacter	Helicobacter_pylori_DNA,_complete_genome,_strain:_PMSS1.		1609151
GCF_900119955	Bacteria	d__Bacteria;p__Campylobacterota;c__Campylobacteria;o__Campylobacterales;f__Helicobacteraceae;g__Helicobacter;s__Helicobacter pylori_BU	NZ_LT635474	NZ_LT635474	Bacteria; Proteobacteria; delta/epsilon subdivisions; Epsilonproteobacteria; Campylobacterales; Helicobacteraceae; Helicobacter	Helicobacter_pylori_isolate_HE171/09_genome_assembly,_chromosome:_I.		1667625
GCF_900119995	Bacteria	d__Bacteria;p__Campylobacterota;c__Campylobacteria;o__Campylobacterales;f__Helicobacteraceae;g__Helicobacter;s__Helicobacter pylori_BU	NZ_LT635458	NZ_LT635458	Bacteria; Proteobacteria; delta/epsilon subdivisions; Epsilonproteobacteria; Campylobacterales; Helicobacteraceae; Helicobacter	Helicobacter_pylori_isolate_HE143/09_genome_assembly,_chromosome:_I.		1667804
GCF_900120055	Bacteria	d__Bacteria;p__Campylobacterota;c__Campylobacteria;o__Campylobacterales;f__Helicobacteraceae;g__Helicobacter;s__Helicobacter pylori_BU	NZ_LT635460	NZ_LT635460	Bacteria; Proteobacteria; delta/epsilon subdivisions; Epsilonproteobacteria; Campylobacterales; Helicobacteraceae; Helicobacter	Helicobacter_pylori_isolate_HE178/09_genome_assembly,_chromosome:_I.		1667894
GCF_900120135	Bacteria	d__Bacteria;p__Campylobacterota;c__Campylobacteria;o__Campylobacterales;f__Helicobacteraceae;g__Helicobacter;s__Helicobacter pylori_BU	NZ_LT635459	NZ_LT635459	Bacteria; Proteobacteria; delta/epsilon subdivisions; Epsilonproteobacteria; Campylobacterales; Helicobacteraceae; Helicobacter	Helicobacter_pylori_isolate_HE132/09_genome_assembly,_chromosome:_I.		1668174
GCF_900120185	Bacteria	d__Bacteria;p__Campylobacterota;c__Campylobacteria;o__Campylobacterales;f__Helicobacteraceae;g__Helicobacter;s__Helicobacter pylori_BU	NZ_LT635476	NZ_LT635476	Bacteria; Proteobacteria; delta/epsilon subdivisions; Epsilonproteobacteria; Campylobacterales; Helicobacteraceae; Helicobacter	Helicobacter_pylori_isolate_HE134/09_genome_assembly,_chromosome:_I.		1667858
GCF_900120205	Bacteria	d__Bacteria;p__Campylobacterota;c__Campylobacteria;o__Campylobacterales;f__Helicobacteraceae;g__Helicobacter;s__Helicobacter pylori_BU	NZ_LT635471	NZ_LT635471	Bacteria; Proteobacteria; delta/epsilon subdivisions; Epsilonproteobacteria; Campylobacterales; Helicobacteraceae; Helicobacter	Helicobacter_pylori_isolate_HE141/09_genome_assembly,_chromosome:_I.		1670384
GCF_900120225	Bacteria	d__Bacteria;p__Campylobacterota;c__Campylobacteria;o__Campylobacterales;f__Helicobacteraceae;g__Helicobacter;s__Helicobacter pylori_BU	NZ_LT635473	NZ_LT635473	Bacteria; Proteobacteria; delta/epsilon subdivisions; Epsilonproteobacteria; Campylobacterales; Helicobacteraceae; Helicobacter	Helicobacter_pylori_isolate_HE136/09_genome_assembly,_chromosome:_I.		1667978
GCF_900120255	Bacteria	d__Bacteria;p__Campylobacterota;c__Campylobacteria;o__Campylobacterales;f__Helicobacteraceae;g__Helicobacter;s__Helicobacter pylori_BU	NZ_LT635456	NZ_LT635456	Bacteria; Proteobacteria; delta/epsilon subdivisions; Epsilonproteobacteria; Campylobacterales; Helicobacteraceae; Helicobacter	Helicobacter_pylori_isolate_HE101/09_genome_assembly,_chromosome:_I.		1667821
GCF_900120275	Bacteria	d__Bacteria;p__Campylobacterota;c__Campylobacteria;o__Campylobacterales;f__Helicobacteraceae;g__Helicobacter;s__Helicobacter pylori_BU	NZ_LT635478	NZ_LT635478	Bacteria; Proteobacteria; delta/epsilon subdivisions; Epsilonproteobacteria; Campylobacterales; Helicobacteraceae; Helicobacter	Helicobacter_pylori_isolate_HE142/09_genome_assembly,_chromosome:_I.		1667936
GCF_900120315	Bacteria	d__Bacteria;p__Campylobacterota;c__Campylobacteria;o__Campylobacterales;f__Helicobacteraceae;g__Helicobacter;s__Helicobacter pylori_BU	NZ_LT635472	NZ_LT635472	Bacteria; Proteobacteria; delta/epsilon subdivisions; Epsilonproteobacteria; Campylobacterales; Helicobacteraceae; Helicobacter	Helicobacter_pylori_isolate_HE170/09_genome_assembly,_chromosome:_I.		1670321
GCF_900120335	Bacteria	d__Bacteria;p__Campylobacterota;c__Campylobacteria;o__Campylobacterales;f__Helicobacteraceae;g__Helicobacter;s__Helicobacter pylori_BU	NZ_LT635477	NZ_LT635477	Bacteria; Proteobacteria; delta/epsilon subdivisions; Epsilonproteobacteria; Campylobacterales; Helicobacteraceae; Helicobacter	Helicobacter_pylori_isolate_HE147/09_genome_assembly,_chromosome:_I.		1667712
GCF_900149805	Bacteria	d__Bacteria;p__Campylobacterota;c__Campylobacteria;o__Campylobacterales;f__Helicobacteraceae;g__Helicobacter;s__Helicobacter pylori_BU	NZ_LT837687	NZ_LT837687	Bacteria; Proteobacteria; delta/epsilon subdivisions; Epsilonproteobacteria; Campylobacterales; Helicobacteraceae; Helicobacter	Helicobacter_pylori_isolate_BCM-300_genome_assembly,_chromosome:_I.		1667883
GCF_900176185	Bacteria	d__Bacteria;p__Campylobacterota;c__Campylobacteria;o__Campylobacterales;f__Helicobacteraceae;g__Helicobacter;s__Helicobacter pylori_BU	NZ_LT838273	NZ_LT838273	Bacteria; Proteobacteria; delta/epsilon subdivisions; Epsilonproteobacteria; Campylobacterales; Helicobacteraceae; Helicobacter	Helicobacter_pylori_isolate_HE93/10_v1_genome_assembly,_chromosome:_I.		1682800
GCF_900478295	Bacteria	No definition in GTDB	NZ_LS483488	NZ_LS483488	Bacteria; Proteobacteria; delta/epsilon subdivisions; Epsilonproteobacteria; Campylobacterales; Helicobacteraceae; Helicobacter; Helicobacter pylori	Helicobacter_pylori_strain_NCTC11637_genome_assembly,_chromosome:_1.		1680937
GCF_900638475	Bacteria	No definition in GTDB	NZ_LR134517	NZ_LR134517	Bacteria; Proteobacteria; delta/epsilon subdivisions; Epsilonproteobacteria; Campylobacterales; Helicobacteraceae; Helicobacter	Helicobacter_pylori_strain_NCTC13345_genome_assembly,_chromosome:_1.		1644315
GCF_900638505	Bacteria	No definition in GTDB	NZ_LR134519	NZ_LR134519	Bacteria; Proteobacteria; delta/epsilon subdivisions; Epsilonproteobacteria; Campylobacterales; Helicobacteraceae; Helicobacter	Helicobacter_pylori_strain_NCTC12823_genome_assembly,_chromosome:_1.		1632224
GCF_000009305	Bacteria	d__Bacteria;p__Campylobacterota;c__Campylobacteria;o__Campylobacterales;f__Helicobacteraceae;g__Helicobacter;s__Helicobacter acinonychis	NC_008229,NC_008230	NC_008229	Bacteria; Proteobacteria; delta/epsilon subdivisions; Epsilonproteobacteria; Campylobacterales; Helicobacteraceae; Helicobacter; Helicobacter acinonychis	Helicobacter_acinonychis_str._Sheeba_complete_genome,_strain_Sheeba.		1557588
GCF_900198455	Bacteria	No definition in GTDB	NZ_LT900055	NZ_LT900055	Bacteria; Proteobacteria; delta/epsilon subdivisions; Epsilonproteobacteria; Campylobacterales; Helicobacteraceae; Helicobacter	Helicobacter_acinonychis_isolate_212_9_genome_assembly,_chromosome:_I.		1550239
GCF_000284635	Bacteria	d__Bacteria;p__Campylobacterota;c__Campylobacteria;o__Campylobacterales;f__Helicobacteraceae;g__Helicobacter_C;s__Helicobacter_C cinaedi	NC_017761,NC_017762	NC_017761	Bacteria; Proteobacteria; delta/epsilon subdivisions; Epsilonproteobacteria; Campylobacterales; Helicobacteraceae; Helicobacter; Helicobacter cinaedi	Helicobacter_cinaedi_PAGU611_DNA,_complete_genome.		2101402
GCF_000349975	Bacteria	d__Bacteria;p__Campylobacterota;c__Campylobacteria;o__Campylobacterales;f__Helicobacteraceae;g__Helicobacter_C;s__Helicobacter_C cinaedi	NC_020555	NC_020555	Bacteria; Proteobacteria; delta/epsilon subdivisions; Epsilonproteobacteria; Campylobacterales; Helicobacteraceae; Helicobacter; Helicobacter cinaedi	Helicobacter_cinaedi_CCUG_18818_=_ATCC_BAA-847_DNA,_complete_genome.	o	2240130
GCF_003130625	Bacteria	No definition in GTDB	NZ_CP029337	NZ_CP029337	Bacteria; Proteobacteria; delta/epsilon subdivisions; Epsilonproteobacteria; Campylobacterales; Helicobacteraceae; Helicobacter	Helicobacter_cinaedi_isolate_gHKSHhc_BC_20160917_chromosome.		1995911
GCF_003213725	Bacteria	No definition in GTDB	NZ_AP018676	NZ_AP018676	Bacteria; Proteobacteria; delta/epsilon subdivisions; Epsilonproteobacteria; Campylobacterales; Helicobacteraceae; Helicobacter	Helicobacter_cinaedi_P01D0000_DNA,_complete_genome.		2154041
GCF_003213825	Bacteria	No definition in GTDB	NZ_AP018446	NZ_AP018446	Bacteria; Proteobacteria; delta/epsilon subdivisions; Epsilonproteobacteria; Campylobacterales; Helicobacteraceae; Helicobacter	Helicobacter_cinaedi_P03D0629_DNA,_complete_genome.		2221266
GCF_003214155	Bacteria	No definition in GTDB	NZ_AP018447	NZ_AP018447	Bacteria; Proteobacteria; delta/epsilon subdivisions; Epsilonproteobacteria; Campylobacterales; Helicobacteraceae; Helicobacter	Helicobacter_cinaedi_P06D0798_DNA,_complete_genome.		2165979
GCF_003574195	Bacteria	No definition in GTDB	NZ_AP017374	NZ_AP017374	Bacteria; Proteobacteria; delta/epsilon subdivisions; Epsilonproteobacteria; Campylobacterales; Helicobacteraceae; Helicobacter	Helicobacter_cinaedi_DNA,_complete_genome,_strain:_MRY08-1234.		2199263
GCF_000200595	Bacteria	d__Bacteria;p__Campylobacterota;c__Campylobacteria;o__Campylobacterales;f__Helicobacteraceae;g__Helicobacter_E;s__Helicobacter_E felis	NC_014810	NC_014810	Bacteria; Proteobacteria; delta/epsilon subdivisions; Epsilonproteobacteria; Campylobacterales; Helicobacteraceae; Helicobacter; Helicobacter felis	Helicobacter_felis_ATCC_49179_genome.	o	1672681
GCF_000091985	Bacteria	d__Bacteria;p__Campylobacterota;c__Campylobacteria;o__Campylobacterales;f__Helicobacteraceae;g__Helicobacter_H;s__Helicobacter_H mustelae	NC_013949	NC_013949	Bacteria; Proteobacteria; delta/epsilon subdivisions; Epsilonproteobacteria; Campylobacterales; Helicobacteraceae; Helicobacter; Helicobacter mustelae	Helicobacter_mustelae_12198_complete_genome.	o	1578097
GCF_900476215	Bacteria	No definition in GTDB	NZ_LS483446	NZ_LS483446	Bacteria; Proteobacteria; delta/epsilon subdivisions; Epsilonproteobacteria; Campylobacterales; Helicobacteraceae; Helicobacter	Helicobacter_mustelae_strain_NCTC12198_genome_assembly,_chromosome:_1.		1576607
GCF_900239935	Bacteria	No definition in GTDB	NZ_LT965928,NZ_LT965929,NZ_LT965930	NZ_LT965928	Bacteria; Proteobacteria; Gammaproteobacteria; Alteromonadales; Pseudoalteromonadaceae; Pseudoalteromonas; Pseudoalteromonas carrageenovora	Pseudoalteromonas_carrageenovora_IAM_12662_strain_ATCC43555T_genome_assembly,_chromosome:_PCAR9a.		4584980
GCF_000026085	Bacteria	d__Bacteria;p__Proteobacteria;c__Gammaproteobacteria;o__Enterobacterales;f__Alteromonadaceae;g__Pseudoalteromonas;s__Pseudoalteromonas nigrifaciens	NC_007481,NC_007482	NC_007481	Bacteria; Proteobacteria; Gammaproteobacteria; Alteromonadales; Pseudoalteromonadaceae; Pseudoalteromonas; Pseudoalteromonas translucida	Pseudoalteromonas_haloplanktis_str._TAC125_chromosome_I,_complete_sequence.		3850272
GCF_000008145	Bacteria	d__Bacteria;p__Proteobacteria;c__Alphaproteobacteria;o__Rhizobiales;f__Rhizobiaceae;g__Brucella;s__Brucella abortus	NC_006932,NC_006933	NC_006932	Bacteria; Proteobacteria; Alphaproteobacteria; Hyphomicrobiales; Brucellaceae; Brucella/Ochrobactrum group; Brucella; Brucella abortus; Brucella abortus bv. 1	Brucella_abortus_biovar_1_str._9-941_chromosome_I,_complete_sequence.		3286445
GCF_000018725	Bacteria	d__Bacteria;p__Proteobacteria;c__Alphaproteobacteria;o__Rhizobiales;f__Rhizobiaceae;g__Brucella;s__Brucella abortus	NC_010742,NC_010740	NC_010742	Bacteria; Proteobacteria; Alphaproteobacteria; Hyphomicrobiales; Brucellaceae; Brucella/Ochrobactrum group; Brucella; Brucella abortus	Brucella_abortus_S19_chromosome_1,_complete_sequence.		3283936
GCF_000054005	Bacteria	d__Bacteria;p__Proteobacteria;c__Alphaproteobacteria;o__Rhizobiales;f__Rhizobiaceae;g__Brucella;s__Brucella abortus	NC_007618,NC_007624	NC_007618	Bacteria; Proteobacteria; Alphaproteobacteria; Hyphomicrobiales; Brucellaceae; Brucella/Ochrobactrum group; Brucella; Brucella abortus	Brucella_melitensis_biovar_Abortus_2308_chromosome_I,_complete_sequence,_strain_2308.		3278307
GCF_000238175	Bacteria	d__Bacteria;p__Proteobacteria;c__Alphaproteobacteria;o__Rhizobiales;f__Rhizobiaceae;g__Brucella;s__Brucella abortus	NC_016795,NC_016777	NC_016795	Bacteria; Proteobacteria; Alphaproteobacteria; Hyphomicrobiales; Brucellaceae; Brucella/Ochrobactrum group; Brucella; Brucella abortus	Brucella_abortus_A13334_chromosome_1,_complete_sequence.		3286032
GCF_000740135	Bacteria	d__Bacteria;p__Proteobacteria;c__Alphaproteobacteria;o__Rhizobiales;f__Rhizobiaceae;g__Brucella;s__Brucella abortus	NZ_CP007681,NZ_CP007680	NZ_CP007681	Bacteria; Proteobacteria; Alphaproteobacteria; Hyphomicrobiales; Brucellaceae; Brucella/Ochrobactrum group; Brucella	Brucella_abortus_strain_BDW_chromosome_1,_complete_sequence.		3289500
GCF_000740155	Bacteria	d__Bacteria;p__Proteobacteria;c__Alphaproteobacteria;o__Rhizobiales;f__Rhizobiaceae;g__Brucella;s__Brucella abortus	NZ_CP007682,NZ_CP007683	NZ_CP007682	Bacteria; Proteobacteria; Alphaproteobacteria; Hyphomicrobiales; Brucellaceae; Brucella/Ochrobactrum group; Brucella	Brucella_abortus_strain_BER_chromosome_1,_complete_sequence.		3288518
GCF_000740175	Bacteria	d__Bacteria;p__Proteobacteria;c__Alphaproteobacteria;o__Rhizobiales;f__Rhizobiaceae;g__Brucella;s__Brucella abortus	NZ_CP007700,NZ_CP007701	NZ_CP007700	Bacteria; Proteobacteria; Alphaproteobacteria; Hyphomicrobiales; Brucellaceae; Brucella/Ochrobactrum group; Brucella	Brucella_abortus_strain_NCTC_10505_chromosome_1_sequence.		3285289
GCF_000740195	Bacteria	d__Bacteria;p__Proteobacteria;c__Alphaproteobacteria;o__Rhizobiales;f__Rhizobiaceae;g__Brucella;s__Brucella abortus	NZ_CP007705,NZ_CP007706	NZ_CP007705	Bacteria; Proteobacteria; Alphaproteobacteria; Hyphomicrobiales; Brucellaceae; Brucella/Ochrobactrum group; Brucella; Brucella abortus; Brucella abortus bv. 9	Brucella_abortus_bv._9_str._C68_chromosome_1,_complete_sequence.		3279946
GCF_000740215	Bacteria	d__Bacteria;p__Proteobacteria;c__Alphaproteobacteria;o__Rhizobiales;f__Rhizobiaceae;g__Brucella;s__Brucella abortus	NZ_CP007709,NZ_CP007710	NZ_CP007709	Bacteria; Proteobacteria; Alphaproteobacteria; Hyphomicrobiales; Brucellaceae; Brucella/Ochrobactrum group; Brucella; Brucella abortus; Brucella abortus bv. 6	Brucella_abortus_bv._6_str._870_chromosome_1,_complete_sequence.		3281154
GCF_000740295	Bacteria	d__Bacteria;p__Proteobacteria;c__Alphaproteobacteria;o__Rhizobiales;f__Rhizobiaceae;g__Brucella;s__Brucella abortus	NZ_CP007663,NZ_CP007662	NZ_CP007663	Bacteria; Proteobacteria; Alphaproteobacteria; Hyphomicrobiales; Brucellaceae; Brucella/Ochrobactrum group; Brucella	Brucella_abortus_strain_63_75_chromosome_1,_complete_sequence.		3280310
GCF_000740315	Bacteria	d__Bacteria;p__Proteobacteria;c__Alphaproteobacteria;o__Rhizobiales;f__Rhizobiaceae;g__Brucella;s__Brucella abortus	NZ_CP007738,NZ_CP007737	NZ_CP007738	Bacteria; Proteobacteria; Alphaproteobacteria; Hyphomicrobiales; Brucellaceae; Brucella/Ochrobactrum group; Brucella	Brucella_abortus_strain_BFY_chromosome_1,_complete_sequence.		3288158
GCF_000740375	Bacteria	d__Bacteria;p__Proteobacteria;c__Alphaproteobacteria;o__Rhizobiales;f__Rhizobiaceae;g__Brucella;s__Brucella abortus	NZ_CP007765,NZ_CP007764	NZ_CP007765	Bacteria; Proteobacteria; Alphaproteobacteria; Hyphomicrobiales; Brucellaceae; Brucella/Ochrobactrum group; Brucella; Brucella abortus; Brucella abortus bv. 2	Brucella_abortus_bv._2_str._86/8/59_chromosome_1,_complete_sequence.		3286128
GCF_000740945	Bacteria	d__Bacteria;p__Proteobacteria;c__Alphaproteobacteria;o__Rhizobiales;f__Rhizobiaceae;g__Brucella;s__Brucella abortus	NZ_CP007707,NZ_CP007708	NZ_CP007707	Bacteria; Proteobacteria; Alphaproteobacteria; Hyphomicrobiales; Brucellaceae; Brucella/Ochrobactrum group; Brucella	Brucella_abortus_strain_3196_chromosome_1_sequence.		3281754
GCF_001043295	Bacteria	d__Bacteria;p__Proteobacteria;c__Alphaproteobacteria;o__Rhizobiales;f__Rhizobiaceae;g__Brucella;s__Brucella abortus	NZ_CP008774,NZ_CP008775	NZ_CP008774	Bacteria; Proteobacteria; Alphaproteobacteria; Hyphomicrobiales; Brucellaceae; Brucella/Ochrobactrum group; Brucella	Brucella_abortus_strain_BAB8416_chromosome_1,_complete_sequence.		3273110
GCF_001296965	Bacteria	d__Bacteria;p__Proteobacteria;c__Alphaproteobacteria;o__Rhizobiales;f__Rhizobiaceae;g__Brucella;s__Brucella abortus	NZ_CP009625,NZ_CP009626	NZ_CP009625	Bacteria; Proteobacteria; Alphaproteobacteria; Hyphomicrobiales; Brucellaceae; Brucella/Ochrobactrum group; Brucella; Brucella abortus	Brucella_abortus_104M_chromosome_1,_complete_sequence.		3285427
GCF_002262975	Bacteria	d__Bacteria;p__Proteobacteria;c__Alphaproteobacteria;o__Rhizobiales;f__Rhizobiaceae;g__Brucella;s__Brucella abortus	NZ_CP022877,NZ_CP022878	NZ_CP022877	Bacteria; Proteobacteria; Alphaproteobacteria; Hyphomicrobiales; Brucellaceae; Brucella/Ochrobactrum group; Brucella	Brucella_abortus_strain_BD_chromosome_1,_complete_sequence.		3271067
GCF_002262995	Bacteria	d__Bacteria;p__Proteobacteria;c__Alphaproteobacteria;o__Rhizobiales;f__Rhizobiaceae;g__Brucella;s__Brucella abortus	NZ_CP022879,NZ_CP022880	NZ_CP022879	Bacteria; Proteobacteria; Alphaproteobacteria; Hyphomicrobiales; Brucellaceae; Brucella/Ochrobactrum group; Brucella	Brucella_abortus_strain_MC_chromosome_1,_complete_sequence.		3270868
GCF_002290765	Bacteria	d__Bacteria;p__Proteobacteria;c__Alphaproteobacteria;o__Rhizobiales;f__Rhizobiaceae;g__Brucella;s__Brucella abortus	NZ_CP023225,NZ_CP023226	NZ_CP023225	Bacteria; Proteobacteria; Alphaproteobacteria; Hyphomicrobiales; Brucellaceae; Brucella/Ochrobactrum group; Brucella	Brucella_abortus_strain_69103_chromosome_1.		3303691
GCF_002290785	Bacteria	d__Bacteria;p__Proteobacteria;c__Alphaproteobacteria;o__Rhizobiales;f__Rhizobiaceae;g__Brucella;s__Brucella abortus	NZ_CP023221,NZ_CP023222	NZ_CP023221	Bacteria; Proteobacteria; Alphaproteobacteria; Hyphomicrobiales; Brucellaceae; Brucella/Ochrobactrum group; Brucella	Brucella_abortus_strain_57750_chromosome_1.		3380583
GCF_002291345	Bacteria	d__Bacteria;p__Proteobacteria;c__Alphaproteobacteria;o__Rhizobiales;f__Rhizobiaceae;g__Brucella;s__Brucella abortus	NZ_CP023241,NZ_CP023242	NZ_CP023241	Bacteria; Proteobacteria; Alphaproteobacteria; Hyphomicrobiales; Brucellaceae; Brucella/Ochrobactrum group; Brucella	Brucella_abortus_strain_84573_chromosome_1.		3306552
GCF_002895145	Bacteria	No definition in GTDB	NZ_CP025743,NZ_CP025744	NZ_CP025743	Bacteria; Proteobacteria; Alphaproteobacteria; Hyphomicrobiales; Brucellaceae; Brucella/Ochrobactrum group; Brucella	Brucella_abortus_strain_CIIMS-NV-4_chromosome_I,_complete_sequence.		3286445
GCF_003290345	Bacteria	No definition in GTDB	NZ_CP030751,NZ_CP030752	NZ_CP030751	Bacteria; Proteobacteria; Alphaproteobacteria; Hyphomicrobiales; Brucellaceae; Brucella/Ochrobactrum group; Brucella	Brucella_abortus_strain_A19_chromosome_1,_complete_sequence.		3286167
GCF_003675365	Bacteria	No definition in GTDB	NZ_CP033079,NZ_CP033080	NZ_CP033079	Bacteria; Proteobacteria; Alphaproteobacteria; Hyphomicrobiales; Brucellaceae; Brucella/Ochrobactrum group; Brucella	Brucella_abortus_strain_BJ1_chromosome_1,_complete_sequence.		3270584
GCF_003994435	Bacteria	No definition in GTDB	NZ_CP034695,NZ_CP034696	NZ_CP034695	Bacteria; Proteobacteria; Alphaproteobacteria; Hyphomicrobiales; Brucellaceae; Brucella/Ochrobactrum group; Brucella	Brucella_abortus_strain_IVRI/95_chromosome_I,_complete_sequence.		3295536
GCF_900095085	Bacteria	No definition in GTDB	NZ_LT671512,NZ_LT671513	NZ_LT671512	Bacteria; Proteobacteria; Alphaproteobacteria; Hyphomicrobiales; Brucellaceae; Brucella/Ochrobactrum group; Brucella	Brucella_abortus_strain_Wisconsin_genome_assembly,_chromosome:_1.		3266118
GCF_000016845	Bacteria	d__Bacteria;p__Proteobacteria;c__Alphaproteobacteria;o__Rhizobiales;f__Rhizobiaceae;g__Brucella;s__Brucella ovis	NC_009505,NC_009504	NC_009505	Bacteria; Proteobacteria; Alphaproteobacteria; Hyphomicrobiales; Brucellaceae; Brucella/Ochrobactrum group; Brucella; Brucella ovis	Brucella_ovis_ATCC_25840_chromosome_I,_complete_sequence.		3275590
GCF_002022105	Bacteria	d__Bacteria;p__Bacteroidota;c__Bacteroidia;o__Flavobacteriales;f__Weeksellaceae;g__Elizabethkingia;s__Elizabethkingia meningoseptica	NZ_CP016376	NZ_CP016376	Bacteria; FCB group; Bacteroidetes/Chlorobi group; Bacteroidetes; Flavobacteriia; Flavobacteriales; Weeksellaceae; Elizabethkingia	Elizabethkingia_meningoseptica_strain_G4076,_complete_genome.		3873125
GCF_002022145	Bacteria	d__Bacteria;p__Bacteroidota;c__Bacteroidia;o__Flavobacteriales;f__Weeksellaceae;g__Elizabethkingia;s__Elizabethkingia meningoseptica	NZ_CP016378	NZ_CP016378	Bacteria; FCB group; Bacteroidetes/Chlorobi group; Bacteroidetes; Flavobacteriia; Flavobacteriales; Weeksellaceae; Elizabethkingia	Elizabethkingia_meningoseptica_strain_G4120,_complete_genome.		4004759
GCF_002887275	Bacteria	No definition in GTDB	NZ_CP014338	NZ_CP014338	Bacteria; FCB group; Bacteroidetes/Chlorobi group; Bacteroidetes; Flavobacteriia; Flavobacteriales; Weeksellaceae; Elizabethkingia	Elizabethkingia_meningoseptica_strain_KC1913,_complete_genome.		3873114
GCF_900475375	Bacteria	No definition in GTDB	NZ_LS483376	NZ_LS483376	Bacteria; FCB group; Bacteroidetes/Chlorobi group; Bacteroidetes; Flavobacteriia; Flavobacteriales; Weeksellaceae; Elizabethkingia	Elizabethkingia_meningoseptica_strain_NCTC10016_genome_assembly,_chromosome:_1.		3874791
GCF_003815995	Bacteria	No definition in GTDB	NZ_CP033934,NZ_CP033935	NZ_CP033934	Bacteria; FCB group; Bacteroidetes/Chlorobi group; Bacteroidetes; Flavobacteriia; Flavobacteriales; Weeksellaceae; Chryseobacterium group; Chryseobacterium	Chryseobacterium_balustinum_strain_KC_1863_chromosome,_complete_genome.		4974086
GCF_900636535	Bacteria	No definition in GTDB	NZ_LR134289	NZ_LR134289	Bacteria; FCB group; Bacteroidetes/Chlorobi group; Bacteroidetes; Flavobacteriia; Flavobacteriales; Weeksellaceae; Chryseobacterium group; Chryseobacterium	Chryseobacterium_gleum_strain_NCTC11432_genome_assembly,_chromosome:_1.		5606922
GCF_900683625	Bacteria	No definition in GTDB	NZ_LR215974	NZ_LR215974	Bacteria; FCB group; Bacteroidetes/Chlorobi group; Bacteroidetes; Flavobacteriia; Flavobacteriales; Weeksellaceae; Chryseobacterium group; Chryseobacterium	Chryseobacterium_gleum_strain_3012STDY6944375_genome_assembly,_chromosome:_1.		3685675
GCF_002025665	Bacteria	d__Bacteria;p__Bacteroidota;c__Bacteroidia;o__Flavobacteriales;f__Weeksellaceae;g__Chryseobacterium;s__Chryseobacterium indologenes_F	NZ_CP018786	NZ_CP018786	Bacteria; FCB group; Bacteroidetes/Chlorobi group; Bacteroidetes; Flavobacteriia; Flavobacteriales; Weeksellaceae; Chryseobacterium group; Chryseobacterium	Chryseobacterium_indologenes_strain_AA5_chromosome,_complete_genome.	o	5314748
GCF_002208925	Bacteria	d__Bacteria;p__Bacteroidota;c__Bacteroidia;o__Flavobacteriales;f__Weeksellaceae;g__Chryseobacterium;s__Chryseobacterium indologenes	NZ_CP022058	NZ_CP022058	Bacteria; FCB group; Bacteroidetes/Chlorobi group; Bacteroidetes; Flavobacteriia; Flavobacteriales; Weeksellaceae; Chryseobacterium group; Chryseobacterium	Chryseobacterium_indologenes_strain_FDAARGOS_337_chromosome,_complete_genome.		5119391
GCF_002591275	Bacteria	d__Bacteria;p__Bacteroidota;c__Bacteroidia;o__Flavobacteriales;f__Weeksellaceae;g__Chryseobacterium;s__Chryseobacterium indologenes	NZ_CP023968	NZ_CP023968	Bacteria; FCB group; Bacteroidetes/Chlorobi group; Bacteroidetes; Flavobacteriia; Flavobacteriales; Weeksellaceae; Chryseobacterium group; Chryseobacterium	Chryseobacterium_indologenes_strain_FDAARGOS_379_chromosome,_complete_genome.		4888827
GCF_003812605	Bacteria	No definition in GTDB	NZ_CP033760	NZ_CP033760	Bacteria; FCB group; Bacteroidetes/Chlorobi group; Bacteroidetes; Flavobacteriia; Flavobacteriales; Weeksellaceae; Chryseobacterium group; Chryseobacterium	Chryseobacterium_indologenes_strain_FDAARGOS_537_chromosome,_complete_genome.		4866345
GCF_003812865	Bacteria	No definition in GTDB	NZ_CP033828	NZ_CP033828	Bacteria; FCB group; Bacteroidetes/Chlorobi group; Bacteroidetes; Flavobacteriia; Flavobacteriales; Weeksellaceae; Chryseobacterium group; Chryseobacterium	Chryseobacterium_indologenes_strain_FDAARGOS_510_chromosome,_complete_genome.		4922946
GCF_003815935	Bacteria	No definition in GTDB	NZ_CP033930	NZ_CP033930	Bacteria; FCB group; Bacteroidetes/Chlorobi group; Bacteroidetes; Flavobacteriia; Flavobacteriales; Weeksellaceae; Chryseobacterium group; Chryseobacterium	Chryseobacterium_indologenes_strain_H5559_chromosome,_complete_genome.		5058360
GCF_900683405	Bacteria	No definition in GTDB	NZ_LR215967	NZ_LR215967	Bacteria; FCB group; Bacteroidetes/Chlorobi group; Bacteroidetes; Flavobacteriia; Flavobacteriales; Weeksellaceae; Chryseobacterium group; Chryseobacterium	Chryseobacterium_indologenes_strain_3012STDY6981895_genome_assembly,_chromosome:_1.		5069906
GCF_003815895	Bacteria	No definition in GTDB	NZ_CP033928	NZ_CP033928	Bacteria; FCB group; Bacteroidetes/Chlorobi group; Bacteroidetes; Flavobacteriia; Flavobacteriales; Weeksellaceae; Chryseobacterium group; Chryseobacterium	Chryseobacterium_indoltheticum_strain_G0211_chromosome,_complete_genome.		4191778
GCF_003815915	Bacteria	No definition in GTDB	NZ_CP033929	NZ_CP033929	Bacteria; FCB group; Bacteroidetes/Chlorobi group; Bacteroidetes; Flavobacteriia; Flavobacteriales; Weeksellaceae; Chryseobacterium group; Chryseobacterium	Chryseobacterium_indoltheticum_strain_ATCC_27950_chromosome,_complete_genome.		4253895
GCF_000243275	Bacteria	d__Bacteria;p__Bacteroidota;c__Bacteroidia;o__Flavobacteriales;f__Flavobacteriaceae;g__Myroides;s__Myroides odoratus	NZ_CM001437	NZ_CM001437	Bacteria; FCB group; Bacteroidetes/Chlorobi group; Bacteroidetes; Flavobacteriia; Flavobacteriales; Flavobacteriaceae; Myroides; Myroides odoratus	Myroides_odoratus_DSM_2801_chromosome,_whole_genome_shotgun_sequence.	o	4301842
GCF_000008985	Bacteria	d__Bacteria;p__Proteobacteria;c__Gammaproteobacteria;o__Francisellales;f__Francisellaceae;g__Francisella;s__Francisella tularensis	NC_006570	NC_006570	Bacteria; Proteobacteria; Gammaproteobacteria; Thiotrichales; Francisellaceae; Francisella; Francisella tularensis; Francisella tularensis subsp. tularensis	Francisella_tularensis_subsp._tularensis_SCHU_S4_chromosome,_complete_genome.	o	1892775
GCF_000009245	Bacteria	d__Bacteria;p__Proteobacteria;c__Gammaproteobacteria;o__Francisellales;f__Francisellaceae;g__Francisella;s__Francisella tularensis	NC_007880	NC_007880	Bacteria; Proteobacteria; Gammaproteobacteria; Thiotrichales; Francisellaceae; Francisella; Francisella tularensis; Francisella tularensis subsp. holarctica	Francisella_tularensis_subsp._holarctica_LVS_complete_genome.		1895994
GCF_000009325	Bacteria	d__Bacteria;p__Proteobacteria;c__Gammaproteobacteria;o__Francisellales;f__Francisellaceae;g__Francisella;s__Francisella tularensis	NC_008245	NC_008245	Bacteria; Proteobacteria; Gammaproteobacteria; Thiotrichales; Francisellaceae; Francisella; Francisella tularensis; Francisella tularensis subsp. tularensis	Francisella_tularensis_subsp._tularensis_strain_FSC_198_complete_genome.		1892616
GCF_000011405	Bacteria	d__Bacteria;p__Proteobacteria;c__Gammaproteobacteria;o__Francisellales;f__Francisellaceae;g__Francisella;s__Francisella tularensis	NC_017463	NC_017463	Bacteria; Proteobacteria; Gammaproteobacteria; Thiotrichales; Francisellaceae; Francisella; Francisella tularensis; Francisella tularensis subsp. holarctica	Francisella_tularensis_subsp._holarctica_OSU18,_complete_genome.		1895727
GCF_000014605	Bacteria	d__Bacteria;p__Proteobacteria;c__Gammaproteobacteria;o__Francisellales;f__Francisellaceae;g__Francisella;s__Francisella tularensis	NC_008369	NC_008369	Bacteria; Proteobacteria; Gammaproteobacteria; Thiotrichales; Francisellaceae; Francisella; Francisella tularensis; Francisella tularensis subsp. holarctica	Francisella_tularensis_subsp._holarctica_OSU18,_complete_genome.		1895727
GCF_000014645	Bacteria	d__Bacteria;p__Proteobacteria;c__Gammaproteobacteria;o__Francisellales;f__Francisellaceae;g__Francisella;s__Francisella tularensis	NC_008601	NC_008601	Bacteria; Proteobacteria; Gammaproteobacteria; Thiotrichales; Francisellaceae; Francisella; Francisella tularensis; Francisella tularensis subsp. novicida	Francisella_tularensis_subsp._novicida_U112,_complete_genome.		1910031
GCF_000016105	Bacteria	d__Bacteria;p__Proteobacteria;c__Gammaproteobacteria;o__Francisellales;f__Francisellaceae;g__Francisella;s__Francisella tularensis	NC_009257	NC_009257	Bacteria; Proteobacteria; Gammaproteobacteria; Thiotrichales; Francisellaceae; Francisella; Francisella tularensis; Francisella tularensis subsp. tularensis	Francisella_tularensis_subsp._tularensis_WY96-3418,_complete_genome.		1898476
GCF_000017785	Bacteria	d__Bacteria;p__Proteobacteria;c__Gammaproteobacteria;o__Francisellales;f__Francisellaceae;g__Francisella;s__Francisella tularensis	NC_009749	NC_009749	Bacteria; Proteobacteria; Gammaproteobacteria; Thiotrichales; Francisellaceae; Francisella; Francisella tularensis; Francisella tularensis subsp. holarctica	Francisella_tularensis_subsp._holarctica_FTNF002-00,_complete_genome.		1890909
GCF_000018925	Bacteria	d__Bacteria;p__Proteobacteria;c__Gammaproteobacteria;o__Francisellales;f__Francisellaceae;g__Francisella;s__Francisella tularensis	NC_010677	NC_010677	Bacteria; Proteobacteria; Gammaproteobacteria; Thiotrichales; Francisellaceae; Francisella; Francisella tularensis; Francisella tularensis subsp. mediasiatica	Francisella_tularensis_subsp._mediasiatica_FSC147,_complete_genome.		1893886
GCF_000023305	Bacteria	d__Bacteria;p__Proteobacteria;c__Gammaproteobacteria;o__Francisellales;f__Francisellaceae;g__Francisella;s__Francisella tularensis	NC_017453	NC_017453	Bacteria; Proteobacteria; Gammaproteobacteria; Thiotrichales; Francisellaceae; Francisella; Francisella tularensis; Francisella tularensis subsp. tularensis	Francisella_tularensis_subsp._tularensis_NE061598,_complete_genome.		1892681
GCF_000168775	Bacteria	d__Bacteria;p__Proteobacteria;c__Gammaproteobacteria;o__Francisellales;f__Francisellaceae;g__Francisella;s__Francisella tularensis	NC_019551	NC_019551	Bacteria; Proteobacteria; Gammaproteobacteria; Thiotrichales; Francisellaceae; Francisella; Francisella tularensis; Francisella tularensis subsp. holarctica	Francisella_tularensis_subsp._holarctica_FSC200,_complete_genome.		1894157
GCF_000195535	Bacteria	d__Bacteria;p__Proteobacteria;c__Gammaproteobacteria;o__Francisellales;f__Francisellaceae;g__Francisella;s__Francisella tularensis	NC_017450	NC_017450	Bacteria; Proteobacteria; Gammaproteobacteria; Thiotrichales; Francisellaceae; Francisella; Francisella tularensis; Francisella tularensis subsp. novicida	Francisella_cf._novicida_Fx1,_complete_genome.		1913619
GCF_000248415	Bacteria	d__Bacteria;p__Proteobacteria;c__Gammaproteobacteria;o__Francisellales;f__Francisellaceae;g__Francisella;s__Francisella tularensis	NC_016933	NC_016933	Bacteria; Proteobacteria; Gammaproteobacteria; Thiotrichales; Francisellaceae; Francisella; Francisella tularensis; Francisella tularensis subsp. tularensis; Francisella tularensis subsp. tularensis TI0902	Francisella_tularensis_subsp._tularensis_TIGB03,_complete_genome.		1968610
GCF_000248435	Bacteria	d__Bacteria;p__Proteobacteria;c__Gammaproteobacteria;o__Francisellales;f__Francisellaceae;g__Francisella;s__Francisella tularensis	NC_016937	NC_016937	Bacteria; Proteobacteria; Gammaproteobacteria; Thiotrichales; Francisellaceae; Francisella; Francisella tularensis; Francisella tularensis subsp. tularensis	Francisella_tularensis_subsp._tularensis_TI0902,_complete_genome.		1892857
GCF_000313385	Bacteria	d__Bacteria;p__Proteobacteria;c__Gammaproteobacteria;o__Francisellales;f__Francisellaceae;g__Francisella;s__Francisella tularensis	NC_019537	NC_019537	Bacteria; Proteobacteria; Gammaproteobacteria; Thiotrichales; Francisellaceae; Francisella; Francisella tularensis; Francisella tularensis subsp. holarctica	Francisella_tularensis_subsp._holarctica_F92,_complete_genome.		1886888
GCF_000524575	Bacteria	d__Bacteria;p__Proteobacteria;c__Gammaproteobacteria;o__Francisellales;f__Francisellaceae;g__Francisella;s__Francisella tularensis	NZ_CP007148	NZ_CP007148	Bacteria; Proteobacteria; Gammaproteobacteria; Thiotrichales; Francisellaceae; Francisella; Francisella tularensis; Francisella tularensis subsp. holarctica	Francisella_tularensis_subsp._holarctica_PHIT-FT049,_complete_genome.		1881193
GCF_000833165	Bacteria	d__Bacteria;p__Proteobacteria;c__Gammaproteobacteria;o__Francisellales;f__Francisellaceae;g__Francisella;s__Francisella tularensis	NZ_CP009353,NZ_CP009352	NZ_CP009353	Bacteria; Proteobacteria; Gammaproteobacteria; Thiotrichales; Francisellaceae; Francisella; Francisella tularensis; Francisella tularensis subsp. novicida	Francisella_tularensis_subsp._novicida_F6168,_complete_genome.		1927240
GCF_000833235	Bacteria	d__Bacteria;p__Proteobacteria;c__Gammaproteobacteria;o__Francisellales;f__Francisellaceae;g__Francisella;s__Francisella tularensis	NZ_CP009693	NZ_CP009693	Bacteria; Proteobacteria; Gammaproteobacteria; Thiotrichales; Francisellaceae; Francisella; Francisella tularensis	Francisella_tularensis_subsp._holarctica_strain_FTT_1,_complete_genome.		1892782
GCF_000833335	Bacteria	d__Bacteria;p__Proteobacteria;c__Gammaproteobacteria;o__Francisellales;f__Francisellaceae;g__Francisella;s__Francisella tularensis	NZ_CP009694	NZ_CP009694	Bacteria; Proteobacteria; Gammaproteobacteria; Thiotrichales; Francisellaceae; Francisella; Francisella tularensis; Francisella tularensis subsp. holarctica	Francisella_tularensis_subsp._holarctica_LVS,_complete_genome.		1892177
GCF_000833355	Bacteria	d__Bacteria;p__Proteobacteria;c__Gammaproteobacteria;o__Francisellales;f__Francisellaceae;g__Francisella;s__Francisella tularensis	NZ_CP009607	NZ_CP009607	Bacteria; Proteobacteria; Gammaproteobacteria; Thiotrichales; Francisellaceae; Francisella; Francisella tularensis; Francisella tularensis subsp. novicida	Francisella_tularensis_subsp._novicida_D9876,_complete_genome.		1870206
GCF_000833375	Bacteria	d__Bacteria;p__Proteobacteria;c__Gammaproteobacteria;o__Francisellales;f__Francisellaceae;g__Francisella;s__Francisella tularensis	NZ_CP009633	NZ_CP009633	Bacteria; Proteobacteria; Gammaproteobacteria; Thiotrichales; Francisellaceae; Francisella; Francisella tularensis; Francisella tularensis subsp. novicida	Francisella_tularensis_subsp._novicida_U112,_complete_genome.		1910592
GCF_000833475	Bacteria	d__Bacteria;p__Proteobacteria;c__Gammaproteobacteria;o__Francisellales;f__Francisellaceae;g__Francisella;s__Francisella tularensis	NZ_CP010115	NZ_CP010115	Bacteria; Proteobacteria; Gammaproteobacteria; Thiotrichales; Francisellaceae; Francisella; Francisella tularensis	Francisella_tularensis_subsp._tularensis_strain_NIH_B-38,_complete_genome.		1862444
GCF_000833495	Bacteria	d__Bacteria;p__Proteobacteria;c__Gammaproteobacteria;o__Francisellales;f__Francisellaceae;g__Francisella;s__Francisella tularensis	NZ_CP010288	NZ_CP010288	Bacteria; Proteobacteria; Gammaproteobacteria; Thiotrichales; Francisellaceae; Francisella; Francisella tularensis	Francisella_tularensis_subsp._holarctica_strain_VT68,_complete_genome.		1893733
GCF_000833515	Bacteria	d__Bacteria;p__Proteobacteria;c__Gammaproteobacteria;o__Francisellales;f__Francisellaceae;g__Francisella;s__Francisella tularensis	NZ_CP010289	NZ_CP010289	Bacteria; Proteobacteria; Gammaproteobacteria; Thiotrichales; Francisellaceae; Francisella; Francisella tularensis	Francisella_tularensis_subsp._holarctica_strain_425,_complete_genome.		1894186
GCF_000833535	Bacteria	d__Bacteria;p__Proteobacteria;c__Gammaproteobacteria;o__Francisellales;f__Francisellaceae;g__Francisella;s__Francisella tularensis	NZ_CP010290	NZ_CP010290	Bacteria; Proteobacteria; Gammaproteobacteria; Thiotrichales; Francisellaceae; Francisella; Francisella tularensis; Francisella tularensis subsp. tularensis	Francisella_tularensis_subsp._tularensis_SCHU_S4,_complete_genome.		1892789
GCF_000833555	Bacteria	d__Bacteria;p__Proteobacteria;c__Gammaproteobacteria;o__Francisellales;f__Francisellaceae;g__Francisella;s__Francisella tularensis	NZ_CP010287	NZ_CP010287	Bacteria; Proteobacteria; Gammaproteobacteria; Thiotrichales; Francisellaceae; Francisella; Francisella tularensis	Francisella_tularensis_subsp._tularensis_strain_Scherm_genome.		1891022
GCF_000978785	Bacteria	d__Bacteria;p__Proteobacteria;c__Gammaproteobacteria;o__Francisellales;f__Francisellaceae;g__Francisella;s__Francisella tularensis	NZ_CP010446,NZ_CP010447	NZ_CP010446	Bacteria; Proteobacteria; Gammaproteobacteria; Thiotrichales; Francisellaceae; Francisella; Francisella tularensis; Francisella tularensis subsp. tularensis; Francisella tularensis subsp. tularensis SCHU S4	Francisella_tularensis_subsp._tularensis_str._SCHU_S4_substr._NR-28534,_complete_genome.		1888434
GCF_001011135	Bacteria	d__Bacteria;p__Proteobacteria;c__Gammaproteobacteria;o__Francisellales;f__Francisellaceae;g__Francisella;s__Francisella tularensis	NZ_CP009753	NZ_CP009753	Bacteria; Proteobacteria; Gammaproteobacteria; Thiotrichales; Francisellaceae; Francisella; Francisella tularensis; Francisella tularensis subsp. tularensis	Francisella_tularensis_subsp._tularensis_WY-00W4114,_complete_genome.		1899252
GCF_001044315	Bacteria	d__Bacteria;p__Proteobacteria;c__Gammaproteobacteria;o__Francisellales;f__Francisellaceae;g__Francisella;s__Francisella tularensis	NZ_CP011488	NZ_CP011488	Bacteria; Proteobacteria; Gammaproteobacteria; Thiotrichales; Francisellaceae; Francisella; Francisella tularensis	Francisella_tularensis_subsp._holarctica_strain_OR96-0246,_genome.		1894154
GCF_001262115	Bacteria	d__Bacteria;p__Proteobacteria;c__Gammaproteobacteria;o__Francisellales;f__Francisellaceae;g__Francisella;s__Francisella tularensis	NZ_CP012037	NZ_CP012037	Bacteria; Proteobacteria; Gammaproteobacteria; Thiotrichales; Francisellaceae; Francisella; Francisella tularensis	Francisella_tularensis_subsp._tularensis_strain_WY96,_complete_genome.		1898140
GCF_001267475	Bacteria	d__Bacteria;p__Proteobacteria;c__Gammaproteobacteria;o__Francisellales;f__Francisellaceae;g__Francisella;s__Francisella tularensis	NZ_CP012372	NZ_CP012372	Bacteria; Proteobacteria; Gammaproteobacteria; Thiotrichales; Francisellaceae; Francisella; Francisella tularensis; Francisella tularensis subsp. tularensis	Francisella_tularensis_subsp._tularensis_MA00-2987,_complete_genome.		1892645
GCF_001412545	Bacteria	d__Bacteria;p__Proteobacteria;c__Gammaproteobacteria;o__Francisellales;f__Francisellaceae;g__Francisella;s__Francisella tularensis	NZ_CP012092	NZ_CP012092	Bacteria; Proteobacteria; Gammaproteobacteria; Thiotrichales; Francisellaceae; Francisella	Francisella_tularensis_strain_T01_genome.		1899676
GCF_001865695	Bacteria	d__Bacteria;p__Proteobacteria;c__Gammaproteobacteria;o__Francisellales;f__Francisellaceae;g__Francisella;s__Francisella tularensis	NZ_CP016635	NZ_CP016635	Bacteria; Proteobacteria; Gammaproteobacteria; Thiotrichales; Francisellaceae; Francisella; Francisella tularensis; Francisella tularensis subsp. novicida	Francisella_tularensis_subsp._novicida_PA10-7858_chromosome,_complete_genome.		1978958
GCF_001880205	Bacteria	d__Bacteria;p__Proteobacteria;c__Gammaproteobacteria;o__Francisellales;f__Francisellaceae;g__Francisella;s__Francisella tularensis	NZ_CP009653	NZ_CP009653	Bacteria; Proteobacteria; Gammaproteobacteria; Thiotrichales; Francisellaceae; Francisella; Francisella tularensis	Francisella_tularensis_subsp._novicida_strain_AL97-2214,_complete_genome.		1916455
GCF_001880245	Bacteria	d__Bacteria;p__Proteobacteria;c__Gammaproteobacteria;o__Francisellales;f__Francisellaceae;g__Francisella;s__Francisella tularensis	NZ_CP009682,NZ_CP009683	NZ_CP009682	Bacteria; Proteobacteria; Gammaproteobacteria; Thiotrichales; Francisellaceae; Francisella; Francisella tularensis	Francisella_tularensis_subsp._novicida_strain_AZ06-7470,_complete_genome.		1925251
GCF_001936015	Bacteria	d__Bacteria;p__Proteobacteria;c__Gammaproteobacteria;o__Francisellales;f__Francisellaceae;g__Francisella;s__Francisella tularensis	NZ_CP013853	NZ_CP013853	Bacteria; Proteobacteria; Gammaproteobacteria; Thiotrichales; Francisellaceae; Francisella	Francisella_tularensis_strain_Schu4_F._tul_Mut-127_genome.		1877932
GCF_002886065	Bacteria	No definition in GTDB	NZ_CP025778	NZ_CP025778	Bacteria; Proteobacteria; Gammaproteobacteria; Thiotrichales; Francisellaceae; Francisella	Francisella_tularensis_strain_12T0050_FLI_chromosome,_complete_genome.		1890738
GCF_002952075	Bacteria	No definition in GTDB	NZ_CP021490	NZ_CP021490	Bacteria; Proteobacteria; Gammaproteobacteria; Thiotrichales; Francisellaceae; Francisella; Francisella tularensis	Francisella_tularensis_subsp._novicida_strain_TCH2015_chromosome,_complete_genome.		2000087
GCF_003612815	Bacteria	No definition in GTDB	NZ_CP024807	NZ_CP024807	Bacteria; Proteobacteria; Gammaproteobacteria; Thiotrichales; Francisellaceae; Francisella; Francisella tularensis	Francisella_tularensis_subsp._holarctica_strain_Fth-Must_chromosome.		1895952
GCF_003955775	Bacteria	No definition in GTDB	NZ_CP034466	NZ_CP034466	Bacteria; Proteobacteria; Gammaproteobacteria; Thiotrichales; Francisellaceae; Francisella	Francisella_tularensis_strain_FDAARGOS_599_chromosome,_complete_genome.		1892855
GCF_003955795	Bacteria	No definition in GTDB	NZ_CP034467	NZ_CP034467	Bacteria; Proteobacteria; Gammaproteobacteria; Thiotrichales; Francisellaceae; Francisella	Francisella_tularensis_strain_FDAARGOS_598_chromosome,_complete_genome.		1893614
GCF_003955815	Bacteria	No definition in GTDB	NZ_CP034468	NZ_CP034468	Bacteria; Proteobacteria; Gammaproteobacteria; Thiotrichales; Francisellaceae; Francisella	Francisella_tularensis_strain_FDAARGOS_595_chromosome,_complete_genome.		1894185
GCF_000203895	Bacteria	d__Bacteria;p__Proteobacteria;c__Alphaproteobacteria;o__Rhodobacterales;f__Rhodobacteraceae;g__Paracoccus;s__Paracoccus denitrificans	NC_008686,NC_008688,NC_008687	NC_008686	Bacteria; Proteobacteria; Alphaproteobacteria; Rhodobacterales; Rhodobacteraceae; Paracoccus; Paracoccus denitrificans	Paracoccus_denitrificans_PD1222_chromosome_1,_complete_sequence.	o	5236194
GCF_004063735	Bacteria	No definition in GTDB	NZ_CP035090,NZ_CP035091,NZ_CP035092	NZ_CP035090	Bacteria; Proteobacteria; Alphaproteobacteria; Rhodobacterales; Rhodobacteraceae; Paracoccus	Paracoccus_denitrificans_strain_ATCC_19367_chromosome_1,_complete_sequence.		5242327
GCF_001399775	Bacteria	d__Bacteria;p__Deinococcota;c__Deinococci;o__Deinococcales;f__Thermaceae;g__Thermus;s__Thermus aquaticus	NZ_CP010822,NZ_CP010823,NZ_CP010824,NZ_CP010825,NZ_CP010826	NZ_CP010822	Bacteria; Terrabacteria group; Deinococcus-Thermus; Deinococci; Thermales; Thermaceae; Thermus; Thermus aquaticus	Thermus_aquaticus_Y51MC23,_complete_genome.	o	2338641
GCF_000008125	Bacteria	d__Bacteria;p__Deinococcota;c__Deinococci;o__Deinococcales;f__Thermaceae;g__Thermus;s__Thermus thermophilus	NC_005835,NC_005838	NC_005835	Bacteria; Terrabacteria group; Deinococcus-Thermus; Deinococci; Thermales; Thermaceae; Thermus; Thermus thermophilus	Thermus_thermophilus_HB27,_complete_genome.		2127482
GCF_000091545	Bacteria	d__Bacteria;p__Deinococcota;c__Deinococci;o__Deinococcales;f__Thermaceae;g__Thermus;s__Thermus thermophilus	NC_006461,NC_006462,NC_006463	NC_006461	Bacteria; Terrabacteria group; Deinococcus-Thermus; Deinococci; Thermales; Thermaceae; Thermus; Thermus thermophilus	Thermus_thermophilus_HB8_chromosome,_complete_genome.	o	2116056
GCF_000214845	Bacteria	d__Bacteria;p__Deinococcota;c__Deinococci;o__Deinococcales;f__Thermaceae;g__Thermus;s__Thermus thermophilus_A	NC_017272,NC_017273	NC_017272	Bacteria; Terrabacteria group; Deinococcus-Thermus; Deinococci; Thermales; Thermaceae; Thermus; Thermus thermophilus	Thermus_thermophilus_SG0.5JP17-16,_complete_genome.		2303227
GCF_000258245	Bacteria	d__Bacteria;p__Deinococcota;c__Deinococci;o__Deinococcales;f__Thermaceae;g__Thermus;s__Thermus thermophilus_B	NC_017587,NC_017588,NC_017590	NC_017587	Bacteria; Terrabacteria group; Deinococcus-Thermus; Deinococci; Thermales; Thermaceae; Thermus; Thermus thermophilus	Thermus_thermophilus_JL-18,_complete_genome.		2311212
GCF_002355995	Bacteria	d__Bacteria;p__Deinococcota;c__Deinococci;o__Deinococcales;f__Thermaceae;g__Thermus;s__Thermus thermophilus_C	NZ_AP017920,NZ_AP017921	NZ_AP017920	Bacteria; Terrabacteria group; Deinococcus-Thermus; Deinococci; Thermales; Thermaceae; Thermus	Thermus_thermophilus_DNA,_complete_genome,_strain:_TMY.		2140665
GCF_900604845	Bacteria	No definition in GTDB	NZ_LR027517,NZ_LR027518,NZ_LR027519,NZ_LR027520	NZ_LR027517	Bacteria; Terrabacteria group; Deinococcus-Thermus; Deinococci; Thermales; Thermaceae; Thermus	Thermus_thermophilus_isolate_TTHNAR1_genome_assembly,_chromosome:_1.		2479642
GCF_000024425	Bacteria	d__Bacteria;p__Deinococcota;c__Deinococci;o__Deinococcales;f__Thermaceae;g__Meiothermus;s__Meiothermus ruber	NC_013946	NC_013946	Bacteria; Terrabacteria group; Deinococcus-Thermus; Deinococci; Thermales; Thermaceae; Meiothermus; Meiothermus ruber	Meiothermus_ruber_DSM_1279,_complete_genome.	o	3097457
GCF_000376665	Bacteria	d__Bacteria;p__Deinococcota;c__Deinococci;o__Deinococcales;f__Thermaceae;g__Meiothermus;s__Meiothermus ruber	NC_021081	NC_021081	Bacteria; Terrabacteria group; Deinococcus-Thermus; Deinococci; Thermales; Thermaceae; Meiothermus; Meiothermus ruber	Meiothermus_ruber_DSM_1279_genome.		3098881
GCF_000017645	Bacteria	d__Bacteria;p__Proteobacteria;c__Alphaproteobacteria;o__Rhizobiales;f__Xanthobacteraceae;g__Xanthobacter;s__Xanthobacter autotrophicus	NC_009720,NC_009717	NC_009720	Bacteria; Proteobacteria; Alphaproteobacteria; Hyphomicrobiales; Xanthobacteraceae; Xanthobacter; Xanthobacter autotrophicus	Xanthobacter_autotrophicus_Py2,_complete_genome.	o	5625098
GCF_000739375	Bacteria	d__Bacteria;p__Proteobacteria;c__Gammaproteobacteria;o__Betaproteobacteriales;f__Burkholderiaceae;g__Comamonas_B;s__Comamonas_B testosteroni_B	NZ_CP006704	NZ_CP006704	Bacteria; Proteobacteria; Betaproteobacteria; Burkholderiales; Comamonadaceae; Comamonas; Comamonas testosteroni	Comamonas_testosteroni_TK102,_complete_genome.	o	6062703
GCF_001406795	Bacteria	d__Bacteria;p__Proteobacteria;c__Gammaproteobacteria;o__Betaproteobacteriales;f__Burkholderiaceae;g__Comamonas_B;s__Comamonas_B thiooxydans	NZ_LN879547,NZ_LN879548	NZ_LN879547	Bacteria; Proteobacteria; Betaproteobacteria; Burkholderiales; Comamonadaceae; Comamonas; Comamonas testosteroni	Comamonas_testosteroni_P19_genome_assembly_Comamonas_testosteroni_P19,_chromosome_:_I.		5649348
GCF_000006765	Bacteria	d__Bacteria;p__Proteobacteria;c__Gammaproteobacteria;o__Pseudomonadales;f__Pseudomonadaceae;g__Pseudomonas;s__Pseudomonas aeruginosa	NC_002516	NC_002516	Bacteria; Proteobacteria; Gammaproteobacteria; Pseudomonadales; Pseudomonadaceae; Pseudomonas; Pseudomonas aeruginosa group; Pseudomonas aeruginosa	Pseudomonas_aeruginosa_PAO1,_complete_genome.	o	6264404
GCF_000014625	Bacteria	d__Bacteria;p__Proteobacteria;c__Gammaproteobacteria;o__Pseudomonadales;f__Pseudomonadaceae;g__Pseudomonas;s__Pseudomonas aeruginosa	NC_008463	NC_008463	Bacteria; Proteobacteria; Gammaproteobacteria; Pseudomonadales; Pseudomonadaceae; Pseudomonas; Pseudomonas aeruginosa group; Pseudomonas aeruginosa	Pseudomonas_aeruginosa_UCBPP-PA14,_complete_genome.		6537648
GCF_000017205	Bacteria	d__Bacteria;p__Proteobacteria;c__Gammaproteobacteria;o__Pseudomonadales;f__Pseudomonadaceae;g__Pseudomonas;s__Pseudomonas aeruginosa_A	NC_009656	NC_009656	Bacteria; Proteobacteria; Gammaproteobacteria; Pseudomonadales; Pseudomonadaceae; Pseudomonas; Pseudomonas aeruginosa group; Pseudomonas aeruginosa	Pseudomonas_aeruginosa_PA7,_complete_genome.		6588339
GCF_000026645	Bacteria	d__Bacteria;p__Proteobacteria;c__Gammaproteobacteria;o__Pseudomonadales;f__Pseudomonadaceae;g__Pseudomonas;s__Pseudomonas aeruginosa	NC_011770	NC_011770	Bacteria; Proteobacteria; Gammaproteobacteria; Pseudomonadales; Pseudomonadaceae; Pseudomonas; Pseudomonas aeruginosa group; Pseudomonas aeruginosa	Pseudomonas_aeruginosa_LESB58_complete_genome_sequence.		6601757
GCF_000148745	Bacteria	d__Bacteria;p__Proteobacteria;c__Gammaproteobacteria;o__Pseudomonadales;f__Pseudomonadaceae;g__Pseudomonas;s__Pseudomonas aeruginosa	NZ_CM001020	NZ_CM001020	Bacteria; Proteobacteria; Gammaproteobacteria; Pseudomonadales; Pseudomonadaceae; Pseudomonas; Pseudomonas aeruginosa group; Pseudomonas aeruginosa	Pseudomonas_aeruginosa_39016_chromosome,_whole_genome_shotgun_sequence.		6866064
GCF_000168335	Bacteria	d__Bacteria;p__Proteobacteria;c__Gammaproteobacteria;o__Pseudomonadales;f__Pseudomonadaceae;g__Pseudomonas;s__Pseudomonas aeruginosa	NZ_AAQW01000001	NZ_AAQW01000001	Bacteria; Proteobacteria; Gammaproteobacteria; Pseudomonadales; Pseudomonadaceae; Pseudomonas; Pseudomonas aeruginosa group; Pseudomonas aeruginosa	Pseudomonas_aeruginosa_PACS2_chromosome,_whole_genome_shotgun_sequence.		6492423
GCF_000223945	Bacteria	d__Bacteria;p__Proteobacteria;c__Gammaproteobacteria;o__Pseudomonadales;f__Pseudomonadaceae;g__Pseudomonas;s__Pseudomonas aeruginosa	NZ_AFXJ01000001	NZ_AFXJ01000001	Bacteria; Proteobacteria; Gammaproteobacteria; Pseudomonadales; Pseudomonadaceae; Pseudomonas; Pseudomonas aeruginosa group; Pseudomonas aeruginosa	Pseudomonas_aeruginosa_19BR_chromosome,_whole_genome_shotgun_sequence.		6742964
GCF_000223965	Bacteria	d__Bacteria;p__Proteobacteria;c__Gammaproteobacteria;o__Pseudomonadales;f__Pseudomonadaceae;g__Pseudomonas;s__Pseudomonas aeruginosa	NZ_AFXK01000001	NZ_AFXK01000001	Bacteria; Proteobacteria; Gammaproteobacteria; Pseudomonadales; Pseudomonadaceae; Pseudomonas; Pseudomonas aeruginosa group; Pseudomonas aeruginosa	Pseudomonas_aeruginosa_213BR_chromosome,_whole_genome_shotgun_sequence.		6719211
GCF_000226155	Bacteria	d__Bacteria;p__Proteobacteria;c__Gammaproteobacteria;o__Pseudomonadales;f__Pseudomonadaceae;g__Pseudomonas;s__Pseudomonas aeruginosa	NC_017548	NC_017548	Bacteria; Proteobacteria; Gammaproteobacteria; Pseudomonadales; Pseudomonadaceae; Pseudomonas; Pseudomonas aeruginosa group; Pseudomonas aeruginosa	Pseudomonas_aeruginosa_M18,_complete_genome.		6327754
GCF_000271365	Bacteria	d__Bacteria;p__Proteobacteria;c__Gammaproteobacteria;o__Pseudomonadales;f__Pseudomonadaceae;g__Pseudomonas;s__Pseudomonas aeruginosa	NC_018080	NC_018080	Bacteria; Proteobacteria; Gammaproteobacteria; Pseudomonadales; Pseudomonadaceae; Pseudomonas; Pseudomonas aeruginosa group; Pseudomonas aeruginosa	Pseudomonas_aeruginosa_DK2,_complete_genome.		6402658
GCF_000271985	Bacteria	d__Bacteria;p__Proteobacteria;c__Gammaproteobacteria;o__Pseudomonadales;f__Pseudomonadaceae;g__Pseudomonas;s__Pseudomonas aeruginosa	NZ_CP015877	NZ_CP015877	Bacteria; Proteobacteria; Gammaproteobacteria; Pseudomonadales; Pseudomonadaceae; Pseudomonas; Pseudomonas aeruginosa group; Pseudomonas aeruginosa	Pseudomonas_aeruginosa_SJTD-1,_complete_genome.		6243825
GCF_000284555	Bacteria	d__Bacteria;p__Proteobacteria;c__Gammaproteobacteria;o__Pseudomonadales;f__Pseudomonadaceae;g__Pseudomonas;s__Pseudomonas aeruginosa	NC_017549	NC_017549	Bacteria; Proteobacteria; Gammaproteobacteria; Pseudomonadales; Pseudomonadaceae; Pseudomonas; Pseudomonas aeruginosa group; Pseudomonas aeruginosa	Pseudomonas_aeruginosa_NCGM2.S1_DNA,_complete_genome.		6764661
GCF_000359505	Bacteria	d__Bacteria;p__Proteobacteria;c__Gammaproteobacteria;o__Pseudomonadales;f__Pseudomonadaceae;g__Pseudomonas;s__Pseudomonas aeruginosa	NC_020912	NC_020912	Bacteria; Proteobacteria; Gammaproteobacteria; Pseudomonadales; Pseudomonadaceae; Pseudomonas; Pseudomonas aeruginosa group; Pseudomonas aeruginosa	Pseudomonas_aeruginosa_B136-33,_complete_genome.		6421010
GCF_000414035	Bacteria	d__Bacteria;p__Proteobacteria;c__Gammaproteobacteria;o__Pseudomonadales;f__Pseudomonadaceae;g__Pseudomonas;s__Pseudomonas aeruginosa	NC_021577	NC_021577	Bacteria; Proteobacteria; Gammaproteobacteria; Pseudomonadales; Pseudomonadaceae; Pseudomonas; Pseudomonas aeruginosa group; Pseudomonas aeruginosa	Pseudomonas_aeruginosa_RP73,_complete_genome.		6342034
GCF_000468555	Bacteria	d__Bacteria;p__Proteobacteria;c__Gammaproteobacteria;o__Pseudomonadales;f__Pseudomonadaceae;g__Pseudomonas;s__Pseudomonas aeruginosa	NC_022361	NC_022361	Bacteria; Proteobacteria; Gammaproteobacteria; Pseudomonadales; Pseudomonadaceae; Pseudomonas; Pseudomonas aeruginosa group; Pseudomonas aeruginosa	Pseudomonas_aeruginosa_PAO581_genome.		6043974
GCF_000468935	Bacteria	d__Bacteria;p__Proteobacteria;c__Gammaproteobacteria;o__Pseudomonadales;f__Pseudomonadaceae;g__Pseudomonas;s__Pseudomonas aeruginosa	NC_022360	NC_022360	Bacteria; Proteobacteria; Gammaproteobacteria; Pseudomonadales; Pseudomonadaceae; Pseudomonas; Pseudomonas aeruginosa group; Pseudomonas aeruginosa	Pseudomonas_aeruginosa_c7447m_genome.		6262305
GCF_000473745	Bacteria	d__Bacteria;p__Proteobacteria;c__Gammaproteobacteria;o__Pseudomonadales;f__Pseudomonadaceae;g__Pseudomonas;s__Pseudomonas aeruginosa	NZ_CP008739	NZ_CP008739	Bacteria; Proteobacteria; Gammaproteobacteria; Pseudomonadales; Pseudomonadaceae; Pseudomonas; Pseudomonas aeruginosa group; Pseudomonas aeruginosa	Pseudomonas_aeruginosa_VRFPA04,_complete_genome.		6818030
GCF_000484495	Bacteria	d__Bacteria;p__Proteobacteria;c__Gammaproteobacteria;o__Pseudomonadales;f__Pseudomonadaceae;g__Pseudomonas;s__Pseudomonas aeruginosa	NC_022591	NC_022591	Bacteria; Proteobacteria; Gammaproteobacteria; Pseudomonadales; Pseudomonadaceae; Pseudomonas; Pseudomonas aeruginosa group; Pseudomonas aeruginosa; Pseudomonas aeruginosa PAO1	Pseudomonas_aeruginosa_PAO1-VE2_genome.		6265484
GCF_000484545	Bacteria	d__Bacteria;p__Proteobacteria;c__Gammaproteobacteria;o__Pseudomonadales;f__Pseudomonadaceae;g__Pseudomonas;s__Pseudomonas aeruginosa	NC_022594	NC_022594	Bacteria; Proteobacteria; Gammaproteobacteria; Pseudomonadales; Pseudomonadaceae; Pseudomonas; Pseudomonas aeruginosa group; Pseudomonas aeruginosa; Pseudomonas aeruginosa PAO1	Pseudomonas_aeruginosa_PAO1-VE13_genome.		6265484
GCF_000496455	Bacteria	d__Bacteria;p__Proteobacteria;c__Gammaproteobacteria;o__Pseudomonadales;f__Pseudomonadaceae;g__Pseudomonas;s__Pseudomonas aeruginosa	NZ_CP013993	NZ_CP013993	Bacteria; Proteobacteria; Gammaproteobacteria; Pseudomonadales; Pseudomonadaceae; Pseudomonas; Pseudomonas aeruginosa group; Pseudomonas aeruginosa	Pseudomonas_aeruginosa_DHS01,_complete_genome.		7055752
GCF_000496605	Bacteria	d__Bacteria;p__Proteobacteria;c__Gammaproteobacteria;o__Pseudomonadales;f__Pseudomonadaceae;g__Pseudomonas;s__Pseudomonas aeruginosa	NC_022808	NC_022808	Bacteria; Proteobacteria; Gammaproteobacteria; Pseudomonadales; Pseudomonadaceae; Pseudomonas; Pseudomonas aeruginosa group; Pseudomonas aeruginosa	Pseudomonas_aeruginosa_PA1,_complete_genome.		6498072
GCF_000496645	Bacteria	d__Bacteria;p__Proteobacteria;c__Gammaproteobacteria;o__Pseudomonadales;f__Pseudomonadaceae;g__Pseudomonas;s__Pseudomonas aeruginosa	NC_022806	NC_022806	Bacteria; Proteobacteria; Gammaproteobacteria; Pseudomonadales; Pseudomonadaceae; Pseudomonas; Pseudomonas aeruginosa group; Pseudomonas aeruginosa	Pseudomonas_aeruginosa_PA1R,_complete_genome.		6309305
GCF_000504045	Bacteria	d__Bacteria;p__Proteobacteria;c__Gammaproteobacteria;o__Pseudomonadales;f__Pseudomonadaceae;g__Pseudomonas;s__Pseudomonas aeruginosa	NC_023019	NC_023019	Bacteria; Proteobacteria; Gammaproteobacteria; Pseudomonadales; Pseudomonadaceae; Pseudomonas; Pseudomonas aeruginosa group; Pseudomonas aeruginosa	Pseudomonas_aeruginosa_MTB-1,_complete_genome.		6580038
GCF_000508765	Bacteria	d__Bacteria;p__Proteobacteria;c__Gammaproteobacteria;o__Pseudomonadales;f__Pseudomonadaceae;g__Pseudomonas;s__Pseudomonas aeruginosa	NC_023066	NC_023066	Bacteria; Proteobacteria; Gammaproteobacteria; Pseudomonadales; Pseudomonadaceae; Pseudomonas; Pseudomonas aeruginosa group; Pseudomonas aeruginosa	Pseudomonas_aeruginosa_LES431,_complete_genome.		6550070
GCF_000510305	Bacteria	d__Bacteria;p__Proteobacteria;c__Gammaproteobacteria;o__Pseudomonadales;f__Pseudomonadaceae;g__Pseudomonas;s__Pseudomonas aeruginosa	NC_023149	NC_023149	Bacteria; Proteobacteria; Gammaproteobacteria; Pseudomonadales; Pseudomonadaceae; Pseudomonas; Pseudomonas aeruginosa group; Pseudomonas aeruginosa	Pseudomonas_aeruginosa_SCV20265,_complete_genome.		6725183
GCF_000524595	Bacteria	d__Bacteria;p__Proteobacteria;c__Gammaproteobacteria;o__Pseudomonadales;f__Pseudomonadaceae;g__Pseudomonas;s__Pseudomonas aeruginosa	NZ_CP007147	NZ_CP007147	Bacteria; Proteobacteria; Gammaproteobacteria; Pseudomonadales; Pseudomonadaceae; Pseudomonas; Pseudomonas aeruginosa group; Pseudomonas aeruginosa	Pseudomonas_aeruginosa_YL84,_complete_genome.		6433441
GCF_000568855	Bacteria	d__Bacteria;p__Proteobacteria;c__Gammaproteobacteria;o__Pseudomonadales;f__Pseudomonadaceae;g__Pseudomonas;s__Pseudomonas aeruginosa	NZ_CP020659	NZ_CP020659	Bacteria; Proteobacteria; Gammaproteobacteria; Pseudomonadales; Pseudomonadaceae; Pseudomonas; Pseudomonas aeruginosa group; Pseudomonas aeruginosa	Pseudomonas_aeruginosa_PAK_chromosome,_complete_genome.		6283316
GCF_000583895	Bacteria	d__Bacteria;p__Proteobacteria;c__Gammaproteobacteria;o__Pseudomonadales;f__Pseudomonadaceae;g__Pseudomonas;s__Pseudomonas aeruginosa	NZ_CP006980	NZ_CP006980	Bacteria; Proteobacteria; Gammaproteobacteria; Pseudomonadales; Pseudomonadaceae; Pseudomonas; Pseudomonas aeruginosa group; Pseudomonas aeruginosa	Pseudomonas_aeruginosa_LESlike5_sequence.		6543350
GCF_000583915	Bacteria	d__Bacteria;p__Proteobacteria;c__Gammaproteobacteria;o__Pseudomonadales;f__Pseudomonadaceae;g__Pseudomonas;s__Pseudomonas aeruginosa	NZ_CP006981	NZ_CP006981	Bacteria; Proteobacteria; Gammaproteobacteria; Pseudomonadales; Pseudomonadaceae; Pseudomonas; Pseudomonas aeruginosa group; Pseudomonas aeruginosa	Pseudomonas_aeruginosa_LESlike7_sequence.		6467914
GCF_000583935	Bacteria	d__Bacteria;p__Proteobacteria;c__Gammaproteobacteria;o__Pseudomonadales;f__Pseudomonadaceae;g__Pseudomonas;s__Pseudomonas aeruginosa	NZ_CP006982	NZ_CP006982	Bacteria; Proteobacteria; Gammaproteobacteria; Pseudomonadales; Pseudomonadaceae; Pseudomonas; Pseudomonas aeruginosa group; Pseudomonas aeruginosa	Pseudomonas_aeruginosa_LES400_sequence.		6591121
GCF_000583955	Bacteria	d__Bacteria;p__Proteobacteria;c__Gammaproteobacteria;o__Pseudomonadales;f__Pseudomonadaceae;g__Pseudomonas;s__Pseudomonas aeruginosa	NZ_CP006983	NZ_CP006983	Bacteria; Proteobacteria; Gammaproteobacteria; Pseudomonadales; Pseudomonadaceae; Pseudomonas; Pseudomonas aeruginosa group; Pseudomonas aeruginosa	Pseudomonas_aeruginosa_LESB65_sequence.		6527005
GCF_000583975	Bacteria	d__Bacteria;p__Proteobacteria;c__Gammaproteobacteria;o__Pseudomonadales;f__Pseudomonadaceae;g__Pseudomonas;s__Pseudomonas aeruginosa	NZ_CP006984	NZ_CP006984	Bacteria; Proteobacteria; Gammaproteobacteria; Pseudomonadales; Pseudomonadaceae; Pseudomonas; Pseudomonas aeruginosa group; Pseudomonas aeruginosa	Pseudomonas_aeruginosa_LESlike1_sequence.		6509070
GCF_000583995	Bacteria	d__Bacteria;p__Proteobacteria;c__Gammaproteobacteria;o__Pseudomonadales;f__Pseudomonadaceae;g__Pseudomonas;s__Pseudomonas aeruginosa	NZ_CP006985	NZ_CP006985	Bacteria; Proteobacteria; Gammaproteobacteria; Pseudomonadales; Pseudomonadaceae; Pseudomonas; Pseudomonas aeruginosa group; Pseudomonas aeruginosa	Pseudomonas_aeruginosa_LESlike4_sequence.		6524053
GCF_000626655	Bacteria	d__Bacteria;p__Proteobacteria;c__Gammaproteobacteria;o__Pseudomonadales;f__Pseudomonadaceae;g__Pseudomonas;s__Pseudomonas aeruginosa	NZ_CP007224,NC_022344	NZ_CP007224	Bacteria; Proteobacteria; Gammaproteobacteria; Pseudomonadales; Pseudomonadaceae; Pseudomonas; Pseudomonas aeruginosa group; Pseudomonas aeruginosa	Pseudomonas_aeruginosa_PA96_genome.		6944930
GCF_000714515	Bacteria	d__Bacteria;p__Proteobacteria;c__Gammaproteobacteria;o__Pseudomonadales;f__Pseudomonadaceae;g__Pseudomonas;s__Pseudomonas aeruginosa	NZ_CP008749	NZ_CP008749	Bacteria; Proteobacteria; Gammaproteobacteria; Pseudomonadales; Pseudomonadaceae; Pseudomonas; Pseudomonas aeruginosa group; Pseudomonas aeruginosa; Pseudomonas aeruginosa PAO1	Pseudomonas_aeruginosa_PAO1H2O_genome.		6264404
GCF_000750905	Bacteria	d__Bacteria;p__Proteobacteria;c__Gammaproteobacteria;o__Pseudomonadales;f__Pseudomonadaceae;g__Pseudomonas;s__Pseudomonas aeruginosa	NZ_HG974234	NZ_HG974234	Bacteria; Proteobacteria; Gammaproteobacteria; Pseudomonadales; Pseudomonadaceae; Pseudomonas; Pseudomonas aeruginosa group	Pseudomonas_aeruginosa_strain_PSE305,_genome.		6762448
GCF_000763245	Bacteria	d__Bacteria;p__Proteobacteria;c__Gammaproteobacteria;o__Pseudomonadales;f__Pseudomonadaceae;g__Pseudomonas;s__Pseudomonas aeruginosa	NZ_CP021380	NZ_CP021380	Bacteria; Proteobacteria; Gammaproteobacteria; Pseudomonadales; Pseudomonadaceae; Pseudomonas; Pseudomonas aeruginosa group	Pseudomonas_aeruginosa_strain_CCBH4851_genome.		7060875
GCF_000816985	Bacteria	d__Bacteria;p__Proteobacteria;c__Gammaproteobacteria;o__Pseudomonadales;f__Pseudomonadaceae;g__Pseudomonas;s__Pseudomonas aeruginosa	NZ_CP007399	NZ_CP007399	Bacteria; Proteobacteria; Gammaproteobacteria; Pseudomonadales; Pseudomonadaceae; Pseudomonas; Pseudomonas aeruginosa group	Pseudomonas_aeruginosa_strain_F22031,_complete_genome.		6603099
GCF_000829255	Bacteria	d__Bacteria;p__Proteobacteria;c__Gammaproteobacteria;o__Pseudomonadales;f__Pseudomonadaceae;g__Pseudomonas;s__Pseudomonas aeruginosa	NZ_AP014646	NZ_AP014646	Bacteria; Proteobacteria; Gammaproteobacteria; Pseudomonadales; Pseudomonadaceae; Pseudomonas; Pseudomonas aeruginosa group	Pseudomonas_aeruginosa_DNA,_complete_genome,_strain:_NCGM_1984.		6850954
GCF_000829275	Bacteria	d__Bacteria;p__Proteobacteria;c__Gammaproteobacteria;o__Pseudomonadales;f__Pseudomonadaceae;g__Pseudomonas;s__Pseudomonas aeruginosa	NZ_AP014622	NZ_AP014622	Bacteria; Proteobacteria; Gammaproteobacteria; Pseudomonadales; Pseudomonadaceae; Pseudomonas; Pseudomonas aeruginosa group	Pseudomonas_aeruginosa_DNA,_complete_genome,_strain:_NCGM_1900.		6814936
GCF_000829885	Bacteria	d__Bacteria;p__Proteobacteria;c__Gammaproteobacteria;o__Pseudomonadales;f__Pseudomonadaceae;g__Pseudomonas;s__Pseudomonas aeruginosa	NZ_CP010555	NZ_CP010555	Bacteria; Proteobacteria; Gammaproteobacteria; Pseudomonadales; Pseudomonadaceae; Pseudomonas; Pseudomonas aeruginosa group	Pseudomonas_aeruginosa_strain_FRD1,_complete_genome.		6712339
GCF_000981825	Bacteria	d__Bacteria;p__Proteobacteria;c__Gammaproteobacteria;o__Pseudomonadales;f__Pseudomonadaceae;g__Pseudomonas;s__Pseudomonas aeruginosa	NZ_CP011317	NZ_CP011317	Bacteria; Proteobacteria; Gammaproteobacteria; Pseudomonadales; Pseudomonadaceae; Pseudomonas; Pseudomonas aeruginosa group	Pseudomonas_aeruginosa_strain_Carb01_63,_complete_genome.		7497593
GCF_000988505	Bacteria	d__Bacteria;p__Proteobacteria;c__Gammaproteobacteria;o__Pseudomonadales;f__Pseudomonadaceae;g__Pseudomonas;s__Pseudomonas aeruginosa	NZ_CP011369,NZ_CP011370	NZ_CP011369	Bacteria; Proteobacteria; Gammaproteobacteria; Pseudomonadales; Pseudomonadaceae; Pseudomonas; Pseudomonas aeruginosa group	Pseudomonas_aeruginosa_strain_S04_90_genome.		7259150
GCF_001045685	Bacteria	d__Bacteria;p__Proteobacteria;c__Gammaproteobacteria;o__Pseudomonadales;f__Pseudomonadaceae;g__Pseudomonas;s__Pseudomonas aeruginosa	NZ_CP012001	NZ_CP012001	Bacteria; Proteobacteria; Gammaproteobacteria; Pseudomonadales; Pseudomonadaceae; Pseudomonas; Pseudomonas aeruginosa group; Pseudomonas aeruginosa	Pseudomonas_aeruginosa_DSM_50071,_complete_genome.		6317050
GCF_001077475	Bacteria	d__Bacteria;p__Proteobacteria;c__Gammaproteobacteria;o__Pseudomonadales;f__Pseudomonadaceae;g__Pseudomonas;s__Pseudomonas aeruginosa	NZ_CP012066	NZ_CP012066	Bacteria; Proteobacteria; Gammaproteobacteria; Pseudomonadales; Pseudomonadaceae; Pseudomonas; Pseudomonas aeruginosa group	Pseudomonas_aeruginosa_strain_F9676,_complete_genome.		6368008
GCF_001293085	Bacteria	d__Bacteria;p__Proteobacteria;c__Gammaproteobacteria;o__Pseudomonadales;f__Pseudomonadaceae;g__Pseudomonas;s__Pseudomonas aeruginosa	NZ_CP012679	NZ_CP012679	Bacteria; Proteobacteria; Gammaproteobacteria; Pseudomonadales; Pseudomonadaceae; Pseudomonas; Pseudomonas aeruginosa group	Pseudomonas_aeruginosa_strain_PA1RG,_complete_genome.		6500439
GCF_001447845	Bacteria	d__Bacteria;p__Proteobacteria;c__Gammaproteobacteria;o__Pseudomonadales;f__Pseudomonadaceae;g__Pseudomonas;s__Pseudomonas aeruginosa	NZ_CP013245	NZ_CP013245	Bacteria; Proteobacteria; Gammaproteobacteria; Pseudomonadales; Pseudomonadaceae; Pseudomonas; Pseudomonas aeruginosa group	Pseudomonas_aeruginosa_strain_VA-134,_complete_genome.		6400418
GCF_001457615	Bacteria	d__Bacteria;p__Proteobacteria;c__Gammaproteobacteria;o__Pseudomonadales;f__Pseudomonadaceae;g__Pseudomonas;s__Pseudomonas aeruginosa	NZ_LN831024	NZ_LN831024	Bacteria; Proteobacteria; Gammaproteobacteria; Pseudomonadales; Pseudomonadaceae; Pseudomonas; Pseudomonas aeruginosa group	Pseudomonas_aeruginosa_genome_assembly_NCTC10332,_chromosome_:_1.		6316979
GCF_001482325	Bacteria	d__Bacteria;p__Proteobacteria;c__Gammaproteobacteria;o__Pseudomonadales;f__Pseudomonadaceae;g__Pseudomonas;s__Pseudomonas aeruginosa	NZ_CP013696	NZ_CP013696	Bacteria; Proteobacteria; Gammaproteobacteria; Pseudomonadales; Pseudomonadaceae; Pseudomonas; Pseudomonas aeruginosa group	Pseudomonas_aeruginosa_strain_12-4-4(59),_complete_genome.		6431911
GCF_001515845	Bacteria	d__Bacteria;p__Proteobacteria;c__Gammaproteobacteria;o__Pseudomonadales;f__Pseudomonadaceae;g__Pseudomonas;s__Pseudomonas aeruginosa	NZ_CP008865	NZ_CP008865	Bacteria; Proteobacteria; Gammaproteobacteria; Pseudomonadales; Pseudomonadaceae; Pseudomonas; Pseudomonas aeruginosa group	Pseudomonas_aeruginosa_strain_S86968,_complete_genome.		6934277
GCF_001515915	Bacteria	d__Bacteria;p__Proteobacteria;c__Gammaproteobacteria;o__Pseudomonadales;f__Pseudomonadaceae;g__Pseudomonas;s__Pseudomonas aeruginosa	NZ_CP008866	NZ_CP008866	Bacteria; Proteobacteria; Gammaproteobacteria; Pseudomonadales; Pseudomonadaceae; Pseudomonas; Pseudomonas aeruginosa group	Pseudomonas_aeruginosa_strain_T38079,_complete_genome.		6795741
GCF_001516005	Bacteria	d__Bacteria;p__Proteobacteria;c__Gammaproteobacteria;o__Pseudomonadales;f__Pseudomonadaceae;g__Pseudomonas;s__Pseudomonas aeruginosa	NZ_CP008867	NZ_CP008867	Bacteria; Proteobacteria; Gammaproteobacteria; Pseudomonadales; Pseudomonadaceae; Pseudomonas; Pseudomonas aeruginosa group	Pseudomonas_aeruginosa_strain_T52373,_complete_genome.		6322459
GCF_001516105	Bacteria	d__Bacteria;p__Proteobacteria;c__Gammaproteobacteria;o__Pseudomonadales;f__Pseudomonadaceae;g__Pseudomonas;s__Pseudomonas aeruginosa	NZ_CP008868	NZ_CP008868	Bacteria; Proteobacteria; Gammaproteobacteria; Pseudomonadales; Pseudomonadaceae; Pseudomonas; Pseudomonas aeruginosa group	Pseudomonas_aeruginosa_strain_T63266,_complete_genome.		6456866
GCF_001516165	Bacteria	d__Bacteria;p__Proteobacteria;c__Gammaproteobacteria;o__Pseudomonadales;f__Pseudomonadaceae;g__Pseudomonas;s__Pseudomonas aeruginosa	NZ_CP008869	NZ_CP008869	Bacteria; Proteobacteria; Gammaproteobacteria; Pseudomonadales; Pseudomonadaceae; Pseudomonas; Pseudomonas aeruginosa group	Pseudomonas_aeruginosa_strain_W16407,_complete_genome.		6808844
GCF_001516185	Bacteria	d__Bacteria;p__Proteobacteria;c__Gammaproteobacteria;o__Pseudomonadales;f__Pseudomonadaceae;g__Pseudomonas;s__Pseudomonas aeruginosa	NZ_CP008870	NZ_CP008870	Bacteria; Proteobacteria; Gammaproteobacteria; Pseudomonadales; Pseudomonadaceae; Pseudomonas; Pseudomonas aeruginosa group	Pseudomonas_aeruginosa_strain_W36662,_complete_genome.		6791731
GCF_001516205	Bacteria	d__Bacteria;p__Proteobacteria;c__Gammaproteobacteria;o__Pseudomonadales;f__Pseudomonadaceae;g__Pseudomonas;s__Pseudomonas aeruginosa	NZ_CP008871	NZ_CP008871	Bacteria; Proteobacteria; Gammaproteobacteria; Pseudomonadales; Pseudomonadaceae; Pseudomonas; Pseudomonas aeruginosa group	Pseudomonas_aeruginosa_strain_W45909,_complete_genome.		6777566
GCF_001516225	Bacteria	d__Bacteria;p__Proteobacteria;c__Gammaproteobacteria;o__Pseudomonadales;f__Pseudomonadaceae;g__Pseudomonas;s__Pseudomonas aeruginosa	NZ_CP008864	NZ_CP008864	Bacteria; Proteobacteria; Gammaproteobacteria; Pseudomonadales; Pseudomonadaceae; Pseudomonas; Pseudomonas aeruginosa group	Pseudomonas_aeruginosa_strain_W60856,_complete_genome.		6896700
GCF_001516245	Bacteria	d__Bacteria;p__Proteobacteria;c__Gammaproteobacteria;o__Pseudomonadales;f__Pseudomonadaceae;g__Pseudomonas;s__Pseudomonas aeruginosa	NZ_CP008856	NZ_CP008856	Bacteria; Proteobacteria; Gammaproteobacteria; Pseudomonadales; Pseudomonadaceae; Pseudomonas; Pseudomonas aeruginosa group	Pseudomonas_aeruginosa_strain_F23197,_complete_genome.		6517340
GCF_001516265	Bacteria	d__Bacteria;p__Proteobacteria;c__Gammaproteobacteria;o__Pseudomonadales;f__Pseudomonadaceae;g__Pseudomonas;s__Pseudomonas aeruginosa	NZ_CP008857	NZ_CP008857	Bacteria; Proteobacteria; Gammaproteobacteria; Pseudomonadales; Pseudomonadaceae; Pseudomonas; Pseudomonas aeruginosa group	Pseudomonas_aeruginosa_strain_F30658,_complete_genome.		7273258
GCF_001516305	Bacteria	d__Bacteria;p__Proteobacteria;c__Gammaproteobacteria;o__Pseudomonadales;f__Pseudomonadaceae;g__Pseudomonas;s__Pseudomonas aeruginosa	NZ_CP008859	NZ_CP008859	Bacteria; Proteobacteria; Gammaproteobacteria; Pseudomonadales; Pseudomonadaceae; Pseudomonas; Pseudomonas aeruginosa group	Pseudomonas_aeruginosa_strain_H5708,_complete_genome.		6334378
GCF_001516325	Bacteria	d__Bacteria;p__Proteobacteria;c__Gammaproteobacteria;o__Pseudomonadales;f__Pseudomonadaceae;g__Pseudomonas;s__Pseudomonas aeruginosa	NZ_CP008860	NZ_CP008860	Bacteria; Proteobacteria; Gammaproteobacteria; Pseudomonadales; Pseudomonadaceae; Pseudomonas; Pseudomonas aeruginosa group	Pseudomonas_aeruginosa_strain_H27930,_complete_genome.		6568228
GCF_001516345	Bacteria	d__Bacteria;p__Proteobacteria;c__Gammaproteobacteria;o__Pseudomonadales;f__Pseudomonadaceae;g__Pseudomonas;s__Pseudomonas aeruginosa	NZ_CP008861	NZ_CP008861	Bacteria; Proteobacteria; Gammaproteobacteria; Pseudomonadales; Pseudomonadaceae; Pseudomonas; Pseudomonas aeruginosa group	Pseudomonas_aeruginosa_strain_H47921,_complete_genome.		6836415
GCF_001516365	Bacteria	d__Bacteria;p__Proteobacteria;c__Gammaproteobacteria;o__Pseudomonadales;f__Pseudomonadaceae;g__Pseudomonas;s__Pseudomonas aeruginosa	NZ_CP008862	NZ_CP008862	Bacteria; Proteobacteria; Gammaproteobacteria; Pseudomonadales; Pseudomonadaceae; Pseudomonas; Pseudomonas aeruginosa group	Pseudomonas_aeruginosa_strain_M1608,_complete_genome.		6460023
GCF_001516385	Bacteria	d__Bacteria;p__Proteobacteria;c__Gammaproteobacteria;o__Pseudomonadales;f__Pseudomonadaceae;g__Pseudomonas;s__Pseudomonas aeruginosa	NZ_CP008863	NZ_CP008863	Bacteria; Proteobacteria; Gammaproteobacteria; Pseudomonadales; Pseudomonadaceae; Pseudomonas; Pseudomonas aeruginosa group	Pseudomonas_aeruginosa_strain_M37351,_complete_genome.		6897231
GCF_001518975	Bacteria	d__Bacteria;p__Proteobacteria;c__Gammaproteobacteria;o__Pseudomonadales;f__Pseudomonadaceae;g__Pseudomonas;s__Pseudomonas aeruginosa	NZ_CP013989	NZ_CP013989	Bacteria; Proteobacteria; Gammaproteobacteria; Pseudomonadales; Pseudomonadaceae; Pseudomonas; Pseudomonas aeruginosa group	Pseudomonas_aeruginosa_strain_USDA-ARS-USMARC-41639,_complete_genome.		6364583
GCF_001542795	Bacteria	d__Bacteria;p__Proteobacteria;c__Gammaproteobacteria;o__Pseudomonadales;f__Pseudomonadaceae;g__Pseudomonas;s__Pseudomonas aeruginosa	NZ_CP008872	NZ_CP008872	Bacteria; Proteobacteria; Gammaproteobacteria; Pseudomonadales; Pseudomonadaceae; Pseudomonas; Pseudomonas aeruginosa group	Pseudomonas_aeruginosa_strain_X78812,_complete_genome.		6348761
GCF_001542835	Bacteria	d__Bacteria;p__Proteobacteria;c__Gammaproteobacteria;o__Pseudomonadales;f__Pseudomonadaceae;g__Pseudomonas;s__Pseudomonas aeruginosa	NZ_CP008873	NZ_CP008873	Bacteria; Proteobacteria; Gammaproteobacteria; Pseudomonadales; Pseudomonadaceae; Pseudomonas; Pseudomonas aeruginosa group	Pseudomonas_aeruginosa_strain_F9670,_complete_genome.		6794354
GCF_001547955	Bacteria	d__Bacteria;p__Proteobacteria;c__Gammaproteobacteria;o__Pseudomonadales;f__Pseudomonadaceae;g__Pseudomonas;s__Pseudomonas aeruginosa	NZ_AP014651	NZ_AP014651	Bacteria; Proteobacteria; Gammaproteobacteria; Pseudomonadales; Pseudomonadaceae; Pseudomonas; Pseudomonas aeruginosa group	Pseudomonas_aeruginosa_DNA,_complete_genome,_strain:_NCGM257.		7090694
GCF_001548135	Bacteria	d__Bacteria;p__Proteobacteria;c__Gammaproteobacteria;o__Pseudomonadales;f__Pseudomonadaceae;g__Pseudomonas;s__Pseudomonas aeruginosa	NZ_AP014839	NZ_AP014839	Bacteria; Proteobacteria; Gammaproteobacteria; Pseudomonadales; Pseudomonadaceae; Pseudomonas; Pseudomonas aeruginosa group	Pseudomonas_aeruginosa_DNA,_complete_genome,_strain:_8380.		6613260
GCF_001548335	Bacteria	d__Bacteria;p__Proteobacteria;c__Gammaproteobacteria;o__Pseudomonadales;f__Pseudomonadaceae;g__Pseudomonas;s__Pseudomonas aeruginosa	NZ_AP017302	NZ_AP017302	Bacteria; Proteobacteria; Gammaproteobacteria; Pseudomonadales; Pseudomonadaceae; Pseudomonas; Pseudomonas aeruginosa group	Pseudomonas_aeruginosa_DNA,_complete_genome,_strain:_IOMTU_133.		6897018
GCF_001594325	Bacteria	d__Bacteria;p__Proteobacteria;c__Gammaproteobacteria;o__Pseudomonadales;f__Pseudomonadaceae;g__Pseudomonas;s__Pseudomonas aeruginosa	NZ_CP008858	NZ_CP008858	Bacteria; Proteobacteria; Gammaproteobacteria; Pseudomonadales; Pseudomonadaceae; Pseudomonas; Pseudomonas aeruginosa group	Pseudomonas_aeruginosa_strain_F63912,_complete_genome.		6618768
GCF_001606045	Bacteria	d__Bacteria;p__Proteobacteria;c__Gammaproteobacteria;o__Pseudomonadales;f__Pseudomonadaceae;g__Pseudomonas;s__Pseudomonas aeruginosa	NZ_CP014948	NZ_CP014948	Bacteria; Proteobacteria; Gammaproteobacteria; Pseudomonadales; Pseudomonadaceae; Pseudomonas; Pseudomonas aeruginosa group	Pseudomonas_aeruginosa_strain_N17-1_chromosome,_complete_genome.		6370730
GCF_001618925	Bacteria	d__Bacteria;p__Proteobacteria;c__Gammaproteobacteria;o__Pseudomonadales;f__Pseudomonadaceae;g__Pseudomonas;s__Pseudomonas aeruginosa	NZ_CP015117	NZ_CP015117	Bacteria; Proteobacteria; Gammaproteobacteria; Pseudomonadales; Pseudomonadaceae; Pseudomonas; Pseudomonas aeruginosa group	Pseudomonas_aeruginosa_strain_ATCC_27853,_complete_genome.		6827737
GCF_001632245	Bacteria	d__Bacteria;p__Proteobacteria;c__Gammaproteobacteria;o__Pseudomonadales;f__Pseudomonadaceae;g__Pseudomonas;s__Pseudomonas aeruginosa	NZ_CP015377	NZ_CP015377	Bacteria; Proteobacteria; Gammaproteobacteria; Pseudomonadales; Pseudomonadaceae; Pseudomonas; Pseudomonas aeruginosa group	Pseudomonas_aeruginosa_strain_BAMCPA07-48,_complete_genome.		7021552
GCF_001679685	Bacteria	d__Bacteria;p__Proteobacteria;c__Gammaproteobacteria;o__Pseudomonadales;f__Pseudomonadaceae;g__Pseudomonas;s__Pseudomonas aeruginosa	NZ_CP016214,NZ_CP016215	NZ_CP016214	Bacteria; Proteobacteria; Gammaproteobacteria; Pseudomonadales; Pseudomonadaceae; Pseudomonas; Pseudomonas aeruginosa group	Pseudomonas_aeruginosa_strain_PA121617_chromosome,_complete_genome.		6853510
GCF_001687285	Bacteria	No definition in GTDB	NZ_CP011857	NZ_CP011857	Bacteria; Proteobacteria; Gammaproteobacteria; Pseudomonadales; Pseudomonadaceae; Pseudomonas; Pseudomonas aeruginosa group	Pseudomonas_aeruginosa_strain_ATCC_27853,_complete_genome.		6833187
GCF_001721745	Bacteria	d__Bacteria;p__Proteobacteria;c__Gammaproteobacteria;o__Pseudomonadales;f__Pseudomonadaceae;g__Pseudomonas;s__Pseudomonas aeruginosa	NZ_CP012585	NZ_CP012585	Bacteria; Proteobacteria; Gammaproteobacteria; Pseudomonadales; Pseudomonadaceae; Pseudomonas; Pseudomonas aeruginosa group	Pseudomonas_aeruginosa_strain_PA_D1,_complete_genome.		6643823
GCF_001721765	Bacteria	d__Bacteria;p__Proteobacteria;c__Gammaproteobacteria;o__Pseudomonadales;f__Pseudomonadaceae;g__Pseudomonas;s__Pseudomonas aeruginosa	NZ_CP012578	NZ_CP012578	Bacteria; Proteobacteria; Gammaproteobacteria; Pseudomonadales; Pseudomonadaceae; Pseudomonas; Pseudomonas aeruginosa group	Pseudomonas_aeruginosa_strain_PA_D2,_complete_genome.		6642996
GCF_001721785	Bacteria	d__Bacteria;p__Proteobacteria;c__Gammaproteobacteria;o__Pseudomonadales;f__Pseudomonadaceae;g__Pseudomonas;s__Pseudomonas aeruginosa	NZ_CP012580	NZ_CP012580	Bacteria; Proteobacteria; Gammaproteobacteria; Pseudomonadales; Pseudomonadaceae; Pseudomonas; Pseudomonas aeruginosa group	Pseudomonas_aeruginosa_strain_PA_D9,_complete_genome.		6645477
GCF_001721805	Bacteria	d__Bacteria;p__Proteobacteria;c__Gammaproteobacteria;o__Pseudomonadales;f__Pseudomonadaceae;g__Pseudomonas;s__Pseudomonas aeruginosa	NZ_CP012581	NZ_CP012581	Bacteria; Proteobacteria; Gammaproteobacteria; Pseudomonadales; Pseudomonadaceae; Pseudomonas; Pseudomonas aeruginosa group	Pseudomonas_aeruginosa_strain_PA_D16,_complete_genome.		6681975
GCF_001721825	Bacteria	d__Bacteria;p__Proteobacteria;c__Gammaproteobacteria;o__Pseudomonadales;f__Pseudomonadaceae;g__Pseudomonas;s__Pseudomonas aeruginosa	NZ_CP012583	NZ_CP012583	Bacteria; Proteobacteria; Gammaproteobacteria; Pseudomonadales; Pseudomonadaceae; Pseudomonas; Pseudomonas aeruginosa group	Pseudomonas_aeruginosa_strain_PA_D22,_complete_genome.		6681981
GCF_001721845	Bacteria	d__Bacteria;p__Proteobacteria;c__Gammaproteobacteria;o__Pseudomonadales;f__Pseudomonadaceae;g__Pseudomonas;s__Pseudomonas aeruginosa	NZ_CP012584	NZ_CP012584	Bacteria; Proteobacteria; Gammaproteobacteria; Pseudomonadales; Pseudomonadaceae; Pseudomonas; Pseudomonas aeruginosa group	Pseudomonas_aeruginosa_strain_PA_D25,_complete_genome.		6683204
GCF_001722005	Bacteria	d__Bacteria;p__Proteobacteria;c__Gammaproteobacteria;o__Pseudomonadales;f__Pseudomonadaceae;g__Pseudomonas;s__Pseudomonas aeruginosa	NZ_CP017099,NZ_CP018048	NZ_CP017099	Bacteria; Proteobacteria; Gammaproteobacteria; Pseudomonadales; Pseudomonadaceae; Pseudomonas; Pseudomonas aeruginosa group	Pseudomonas_aeruginosa_strain_DN1_chromosome,_complete_genome.		6959251
GCF_001722025	Bacteria	d__Bacteria;p__Proteobacteria;c__Gammaproteobacteria;o__Pseudomonadales;f__Pseudomonadaceae;g__Pseudomonas;s__Pseudomonas aeruginosa	NZ_CP012579	NZ_CP012579	Bacteria; Proteobacteria; Gammaproteobacteria; Pseudomonadales; Pseudomonadaceae; Pseudomonas; Pseudomonas aeruginosa group	Pseudomonas_aeruginosa_strain_PA_D5,_complete_genome.		6681992
GCF_001722045	Bacteria	d__Bacteria;p__Proteobacteria;c__Gammaproteobacteria;o__Pseudomonadales;f__Pseudomonadaceae;g__Pseudomonas;s__Pseudomonas aeruginosa	NZ_CP012582	NZ_CP012582	Bacteria; Proteobacteria; Gammaproteobacteria; Pseudomonadales; Pseudomonadaceae; Pseudomonas; Pseudomonas aeruginosa group	Pseudomonas_aeruginosa_strain_PA_D21,_complete_genome.		6639108
GCF_001729505	Bacteria	d__Bacteria;p__Proteobacteria;c__Gammaproteobacteria;o__Pseudomonadales;f__Pseudomonadaceae;g__Pseudomonas;s__Pseudomonas aeruginosa	NZ_CP017149	NZ_CP017149	Bacteria; Proteobacteria; Gammaproteobacteria; Pseudomonadales; Pseudomonadaceae; Pseudomonas; Pseudomonas aeruginosa group	Pseudomonas_aeruginosa_strain_ATCC_15692_chromosome,_complete_genome.		6276434
GCF_001750705	Bacteria	d__Bacteria;p__Proteobacteria;c__Gammaproteobacteria;o__Pseudomonadales;f__Pseudomonadaceae;g__Pseudomonas;s__Pseudomonas aeruginosa	NZ_CP017353	NZ_CP017353	Bacteria; Proteobacteria; Gammaproteobacteria; Pseudomonadales; Pseudomonadaceae; Pseudomonas; Pseudomonas aeruginosa group	Pseudomonas_aeruginosa_strain_FA-HZ1,_complete_genome.		6866790
GCF_001792835	Bacteria	d__Bacteria;p__Proteobacteria;c__Gammaproteobacteria;o__Pseudomonadales;f__Pseudomonadaceae;g__Pseudomonas;s__Pseudomonas aeruginosa	NZ_CP015001	NZ_CP015001	Bacteria; Proteobacteria; Gammaproteobacteria; Pseudomonadales; Pseudomonadaceae; Pseudomonas; Pseudomonas aeruginosa group	Pseudomonas_aeruginosa_strain_PA1088,_complete_genome.		6721480
GCF_001792855	Bacteria	d__Bacteria;p__Proteobacteria;c__Gammaproteobacteria;o__Pseudomonadales;f__Pseudomonadaceae;g__Pseudomonas;s__Pseudomonas aeruginosa	NZ_CP015002	NZ_CP015002	Bacteria; Proteobacteria; Gammaproteobacteria; Pseudomonadales; Pseudomonadaceae; Pseudomonas; Pseudomonas aeruginosa group	Pseudomonas_aeruginosa_strain_PA8281,_complete_genome.		6928736
GCF_001792875	Bacteria	d__Bacteria;p__Proteobacteria;c__Gammaproteobacteria;o__Pseudomonadales;f__Pseudomonadaceae;g__Pseudomonas;s__Pseudomonas aeruginosa	NZ_CP015003	NZ_CP015003	Bacteria; Proteobacteria; Gammaproteobacteria; Pseudomonadales; Pseudomonadaceae; Pseudomonas; Pseudomonas aeruginosa group	Pseudomonas_aeruginosa_strain_PA11803,_complete_genome.		7006578
GCF_001870265	Bacteria	d__Bacteria;p__Proteobacteria;c__Gammaproteobacteria;o__Pseudomonadales;f__Pseudomonadaceae;g__Pseudomonas;s__Pseudomonas aeruginosa	NZ_CP014999,NZ_CP015000	NZ_CP014999	Bacteria; Proteobacteria; Gammaproteobacteria; Pseudomonadales; Pseudomonadaceae; Pseudomonas; Pseudomonas aeruginosa group	Pseudomonas_aeruginosa_strain_PA7790,_complete_genome.		7067711
GCF_001874465	Bacteria	d__Bacteria;p__Proteobacteria;c__Gammaproteobacteria;o__Pseudomonadales;f__Pseudomonadaceae;g__Pseudomonas;s__Pseudomonas aeruginosa	NZ_CP017969	NZ_CP017969	Bacteria; Proteobacteria; Gammaproteobacteria; Pseudomonadales; Pseudomonadaceae; Pseudomonas; Pseudomonas aeruginosa group	Pseudomonas_aeruginosa_isolate_B10W,_complete_genome.		6723378
GCF_001879525	Bacteria	d__Bacteria;p__Proteobacteria;c__Gammaproteobacteria;o__Pseudomonadales;f__Pseudomonadaceae;g__Pseudomonas;s__Pseudomonas aeruginosa	NZ_CP013113	NZ_CP013113	Bacteria; Proteobacteria; Gammaproteobacteria; Pseudomonadales; Pseudomonadaceae; Pseudomonas; Pseudomonas aeruginosa group	Pseudomonas_aeruginosa_strain_PAER4_119,_complete_genome.		6504659
GCF_001900195	Bacteria	d__Bacteria;p__Proteobacteria;c__Gammaproteobacteria;o__Pseudomonadales;f__Pseudomonadaceae;g__Pseudomonas;s__Pseudomonas aeruginosa	NZ_CP013477	NZ_CP013477	Bacteria; Proteobacteria; Gammaproteobacteria; Pseudomonadales; Pseudomonadaceae; Pseudomonas; Pseudomonas aeruginosa group	Pseudomonas_aeruginosa_strain_SCVFeb,_complete_genome.		6213026
GCF_001900225	Bacteria	d__Bacteria;p__Proteobacteria;c__Gammaproteobacteria;o__Pseudomonadales;f__Pseudomonadaceae;g__Pseudomonas;s__Pseudomonas aeruginosa	NZ_CP013478	NZ_CP013478	Bacteria; Proteobacteria; Gammaproteobacteria; Pseudomonadales; Pseudomonadaceae; Pseudomonas; Pseudomonas aeruginosa group	Pseudomonas_aeruginosa_strain_SCVJan,_complete_genome.		6213029
GCF_001900265	Bacteria	d__Bacteria;p__Proteobacteria;c__Gammaproteobacteria;o__Pseudomonadales;f__Pseudomonadaceae;g__Pseudomonas;s__Pseudomonas aeruginosa	NZ_CP013479	NZ_CP013479	Bacteria; Proteobacteria; Gammaproteobacteria; Pseudomonadales; Pseudomonadaceae; Pseudomonas; Pseudomonas aeruginosa group	Pseudomonas_aeruginosa_strain_NHmuc,_complete_genome.		6213276
GCF_002075065	Bacteria	d__Bacteria;p__Proteobacteria;c__Gammaproteobacteria;o__Pseudomonadales;f__Pseudomonadaceae;g__Pseudomonas;s__Pseudomonas aeruginosa	NZ_CP014866	NZ_CP014866	Bacteria; Proteobacteria; Gammaproteobacteria; Pseudomonadales; Pseudomonadaceae; Pseudomonas; Pseudomonas aeruginosa group	Pseudomonas_aeruginosa_strain_PA_154197,_complete_genome.		6445239
GCF_002085605	Bacteria	d__Bacteria;p__Proteobacteria;c__Gammaproteobacteria;o__Pseudomonadales;f__Pseudomonadaceae;g__Pseudomonas;s__Pseudomonas aeruginosa	NZ_CP016955	NZ_CP016955	Bacteria; Proteobacteria; Gammaproteobacteria; Pseudomonadales; Pseudomonadaceae; Pseudomonas; Pseudomonas aeruginosa group	Pseudomonas_aeruginosa_strain_RIVM-EMC2982_chromosome,_complete_genome.		7380063
GCF_002085755	Bacteria	d__Bacteria;p__Proteobacteria;c__Gammaproteobacteria;o__Pseudomonadales;f__Pseudomonadaceae;g__Pseudomonas;s__Pseudomonas aeruginosa	NZ_CP020603,NZ_CP020602	NZ_CP020603	Bacteria; Proteobacteria; Gammaproteobacteria; Pseudomonadales; Pseudomonadaceae; Pseudomonas; Pseudomonas aeruginosa group	Pseudomonas_aeruginosa_strain_E6130952_chromosome,_complete_genome.		7077406
GCF_002104595	Bacteria	d__Bacteria;p__Proteobacteria;c__Gammaproteobacteria;o__Pseudomonadales;f__Pseudomonadaceae;g__Pseudomonas;s__Pseudomonas aeruginosa	NZ_CP020704	NZ_CP020704	Bacteria; Proteobacteria; Gammaproteobacteria; Pseudomonadales; Pseudomonadaceae; Pseudomonas; Pseudomonas aeruginosa group	Pseudomonas_aeruginosa_strain_PASGNDM699_chromosome,_complete_genome.		6985102
GCF_002104615	Bacteria	d__Bacteria;p__Proteobacteria;c__Gammaproteobacteria;o__Pseudomonadales;f__Pseudomonadaceae;g__Pseudomonas;s__Pseudomonas aeruginosa	NZ_CP020703	NZ_CP020703	Bacteria; Proteobacteria; Gammaproteobacteria; Pseudomonadales; Pseudomonadaceae; Pseudomonas; Pseudomonas aeruginosa group	Pseudomonas_aeruginosa_strain_PASGNDM345_chromosome,_complete_genome.		6893164
GCF_002116945	Bacteria	d__Bacteria;p__Proteobacteria;c__Gammaproteobacteria;o__Pseudomonadales;f__Pseudomonadaceae;g__Pseudomonas;s__Pseudomonas aeruginosa	NZ_CP015647	NZ_CP015647	Bacteria; Proteobacteria; Gammaproteobacteria; Pseudomonadales; Pseudomonadaceae; Pseudomonas; Pseudomonas aeruginosa group	Pseudomonas_aeruginosa_strain_M8A1_genome.		6368297
GCF_002116985	Bacteria	d__Bacteria;p__Proteobacteria;c__Gammaproteobacteria;o__Pseudomonadales;f__Pseudomonadaceae;g__Pseudomonas;s__Pseudomonas aeruginosa	NZ_CP015648	NZ_CP015648	Bacteria; Proteobacteria; Gammaproteobacteria; Pseudomonadales; Pseudomonadaceae; Pseudomonas; Pseudomonas aeruginosa group	Pseudomonas_aeruginosa_strain_M8A4_genome.		6349902
GCF_002117025	Bacteria	d__Bacteria;p__Proteobacteria;c__Gammaproteobacteria;o__Pseudomonadales;f__Pseudomonadaceae;g__Pseudomonas;s__Pseudomonas aeruginosa	NZ_CP015649	NZ_CP015649	Bacteria; Proteobacteria; Gammaproteobacteria; Pseudomonadales; Pseudomonadaceae; Pseudomonas; Pseudomonas aeruginosa group	Pseudomonas_aeruginosa_strain_M28A1_genome.		6499441
GCF_002117045	Bacteria	d__Bacteria;p__Proteobacteria;c__Gammaproteobacteria;o__Pseudomonadales;f__Pseudomonadaceae;g__Pseudomonas;s__Pseudomonas aeruginosa	NZ_CP015650	NZ_CP015650	Bacteria; Proteobacteria; Gammaproteobacteria; Pseudomonadales; Pseudomonadaceae; Pseudomonas; Pseudomonas aeruginosa group	Pseudomonas_aeruginosa_strain_Pb18_genome.		6401521
GCF_002192475	Bacteria	d__Bacteria;p__Proteobacteria;c__Gammaproteobacteria;o__Pseudomonadales;f__Pseudomonadaceae;g__Pseudomonas;s__Pseudomonas aeruginosa	NZ_CP021774	NZ_CP021774	Bacteria; Proteobacteria; Gammaproteobacteria; Pseudomonadales; Pseudomonadaceae; Pseudomonas; Pseudomonas aeruginosa group	Pseudomonas_aeruginosa_strain_Pa124_chromosome,_complete_genome.		7008516
GCF_002192495	Bacteria	d__Bacteria;p__Proteobacteria;c__Gammaproteobacteria;o__Pseudomonadales;f__Pseudomonadaceae;g__Pseudomonas;s__Pseudomonas aeruginosa	NZ_CP021775	NZ_CP021775	Bacteria; Proteobacteria; Gammaproteobacteria; Pseudomonadales; Pseudomonadaceae; Pseudomonas; Pseudomonas aeruginosa group	Pseudomonas_aeruginosa_strain_Pa58_chromosome,_complete_genome.		7241575
GCF_002205335	Bacteria	d__Bacteria;p__Proteobacteria;c__Gammaproteobacteria;o__Pseudomonadales;f__Pseudomonadaceae;g__Pseudomonas;s__Pseudomonas aeruginosa	NZ_CP021999	NZ_CP021999	Bacteria; Proteobacteria; Gammaproteobacteria; Pseudomonadales; Pseudomonadaceae; Pseudomonas; Pseudomonas aeruginosa group	Pseudomonas_aeruginosa_strain_Pa84_chromosome,_complete_genome.		6566724
GCF_002205355	Bacteria	d__Bacteria;p__Proteobacteria;c__Gammaproteobacteria;o__Pseudomonadales;f__Pseudomonadaceae;g__Pseudomonas;s__Pseudomonas aeruginosa	NZ_CP022000	NZ_CP022000	Bacteria; Proteobacteria; Gammaproteobacteria; Pseudomonadales; Pseudomonadaceae; Pseudomonas; Pseudomonas aeruginosa group	Pseudomonas_aeruginosa_strain_Pa127_chromosome,_complete_genome.		7148302
GCF_002205375	Bacteria	d__Bacteria;p__Proteobacteria;c__Gammaproteobacteria;o__Pseudomonadales;f__Pseudomonadaceae;g__Pseudomonas;s__Pseudomonas aeruginosa	NZ_CP022002	NZ_CP022002	Bacteria; Proteobacteria; Gammaproteobacteria; Pseudomonadales; Pseudomonadaceae; Pseudomonas; Pseudomonas aeruginosa group	Pseudomonas_aeruginosa_strain_Pa1242_chromosome,_complete_genome.		7050510
GCF_002208645	Bacteria	d__Bacteria;p__Proteobacteria;c__Gammaproteobacteria;o__Pseudomonadales;f__Pseudomonadaceae;g__Pseudomonas;s__Pseudomonas aeruginosa	NZ_CP022001	NZ_CP022001	Bacteria; Proteobacteria; Gammaproteobacteria; Pseudomonadales; Pseudomonadaceae; Pseudomonas; Pseudomonas aeruginosa group	Pseudomonas_aeruginosa_strain_Pa1207_chromosome,_complete_genome.		7411863
GCF_002215345	Bacteria	d__Bacteria;p__Proteobacteria;c__Gammaproteobacteria;o__Pseudomonadales;f__Pseudomonadaceae;g__Pseudomonas;s__Pseudomonas aeruginosa	NZ_CP017293,NZ_CP017294	NZ_CP017293	Bacteria; Proteobacteria; Gammaproteobacteria; Pseudomonadales; Pseudomonadaceae; Pseudomonas; Pseudomonas aeruginosa group	Pseudomonas_aeruginosa_strain_PA83_chromosome,_complete_genome.		7214314
GCF_002223805	Bacteria	d__Bacteria;p__Proteobacteria;c__Gammaproteobacteria;o__Pseudomonadales;f__Pseudomonadaceae;g__Pseudomonas;s__Pseudomonas aeruginosa	NZ_CP019338	NZ_CP019338	Bacteria; Proteobacteria; Gammaproteobacteria; Pseudomonadales; Pseudomonadaceae; Pseudomonas; Pseudomonas aeruginosa group	Pseudomonas_aeruginosa_strain_L10_chromosome,_complete_genome.		6661962
GCF_002237405	Bacteria	d__Bacteria;p__Proteobacteria;c__Gammaproteobacteria;o__Pseudomonadales;f__Pseudomonadaceae;g__Pseudomonas;s__Pseudomonas aeruginosa	NZ_CP022526	NZ_CP022526	Bacteria; Proteobacteria; Gammaproteobacteria; Pseudomonadales; Pseudomonadaceae; Pseudomonas; Pseudomonas aeruginosa group	Pseudomonas_aeruginosa_strain_Ocean-1155_chromosome,_complete_genome.		6952237
GCF_002237425	Bacteria	d__Bacteria;p__Proteobacteria;c__Gammaproteobacteria;o__Pseudomonadales;f__Pseudomonadaceae;g__Pseudomonas;s__Pseudomonas aeruginosa	NZ_CP022525	NZ_CP022525	Bacteria; Proteobacteria; Gammaproteobacteria; Pseudomonadales; Pseudomonadaceae; Pseudomonas; Pseudomonas aeruginosa group	Pseudomonas_aeruginosa_strain_Ocean-1175_chromosome,_complete_genome.		6943220
GCF_002287725	Bacteria	d__Bacteria;p__Proteobacteria;c__Gammaproteobacteria;o__Pseudomonadales;f__Pseudomonadaceae;g__Pseudomonas;s__Pseudomonas aeruginosa	NZ_CP023316	NZ_CP023316	Bacteria; Proteobacteria; Gammaproteobacteria; Pseudomonadales; Pseudomonadaceae; Pseudomonas; Pseudomonas aeruginosa group	Pseudomonas_aeruginosa_strain_PPF-1_chromosome,_complete_genome.		6930893
GCF_002411865	Bacteria	d__Bacteria;p__Proteobacteria;c__Gammaproteobacteria;o__Pseudomonadales;f__Pseudomonadaceae;g__Pseudomonas;s__Pseudomonas aeruginosa	NZ_CP031449	NZ_CP031449	Bacteria; Proteobacteria; Gammaproteobacteria; Pseudomonadales; Pseudomonadaceae; Pseudomonas; Pseudomonas aeruginosa group	Pseudomonas_aeruginosa_strain_97_chromosome,_complete_genome.		6926194
GCF_002442855	Bacteria	d__Bacteria;p__Proteobacteria;c__Gammaproteobacteria;o__Pseudomonadales;f__Pseudomonadaceae;g__Pseudomonas;s__Pseudomonas aeruginosa	NZ_CP017306	NZ_CP017306	Bacteria; Proteobacteria; Gammaproteobacteria; Pseudomonadales; Pseudomonadaceae; Pseudomonas; Pseudomonas aeruginosa group	Pseudomonas_aeruginosa_strain_PA_150577_chromosome,_complete_genome.		6334472
GCF_002753655	Bacteria	d__Bacteria;p__Proteobacteria;c__Gammaproteobacteria;o__Pseudomonadales;f__Pseudomonadaceae;g__Pseudomonas;s__Pseudomonas aeruginosa	NZ_CP024477	NZ_CP024477	Bacteria; Proteobacteria; Gammaproteobacteria; Pseudomonadales; Pseudomonadaceae; Pseudomonas; Pseudomonas aeruginosa group	Pseudomonas_aeruginosa_strain_12939_chromosome,_complete_genome.		6621378
GCF_002812825	Bacteria	d__Bacteria;p__Proteobacteria;c__Gammaproteobacteria;o__Pseudomonadales;f__Pseudomonadaceae;g__Pseudomonas;s__Pseudomonas aeruginosa	NZ_CP025049	NZ_CP025049	Bacteria; Proteobacteria; Gammaproteobacteria; Pseudomonadales; Pseudomonadaceae; Pseudomonas; Pseudomonas aeruginosa group	Pseudomonas_aeruginosa_strain_PB369_chromosome,_complete_genome.		6526814
GCF_002812845	Bacteria	d__Bacteria;p__Proteobacteria;c__Gammaproteobacteria;o__Pseudomonadales;f__Pseudomonadaceae;g__Pseudomonas;s__Pseudomonas aeruginosa	NZ_CP025050	NZ_CP025050	Bacteria; Proteobacteria; Gammaproteobacteria; Pseudomonadales; Pseudomonadaceae; Pseudomonas; Pseudomonas aeruginosa group	Pseudomonas_aeruginosa_strain_PB368_chromosome,_complete_genome.		6638559
GCF_002812865	Bacteria	d__Bacteria;p__Proteobacteria;c__Gammaproteobacteria;o__Pseudomonadales;f__Pseudomonadaceae;g__Pseudomonas;s__Pseudomonas aeruginosa	NZ_CP025051,NZ_CP025052	NZ_CP025051	Bacteria; Proteobacteria; Gammaproteobacteria; Pseudomonadales; Pseudomonadaceae; Pseudomonas; Pseudomonas aeruginosa group	Pseudomonas_aeruginosa_strain_PB353_chromosome,_complete_genome.		6497438
GCF_002812885	Bacteria	d__Bacteria;p__Proteobacteria;c__Gammaproteobacteria;o__Pseudomonadales;f__Pseudomonadaceae;g__Pseudomonas;s__Pseudomonas aeruginosa	NZ_CP025053,NZ_CP025054	NZ_CP025053	Bacteria; Proteobacteria; Gammaproteobacteria; Pseudomonadales; Pseudomonadaceae; Pseudomonas; Pseudomonas aeruginosa group	Pseudomonas_aeruginosa_strain_PB354_chromosome,_complete_genome.		6494275
GCF_002812905	Bacteria	d__Bacteria;p__Proteobacteria;c__Gammaproteobacteria;o__Pseudomonadales;f__Pseudomonadaceae;g__Pseudomonas;s__Pseudomonas aeruginosa	NZ_CP025055	NZ_CP025055	Bacteria; Proteobacteria; Gammaproteobacteria; Pseudomonadales; Pseudomonadaceae; Pseudomonas; Pseudomonas aeruginosa group	Pseudomonas_aeruginosa_strain_PB350_chromosome,_complete_genome.		6752870
GCF_002812925	Bacteria	d__Bacteria;p__Proteobacteria;c__Gammaproteobacteria;o__Pseudomonadales;f__Pseudomonadaceae;g__Pseudomonas;s__Pseudomonas aeruginosa	NZ_CP025056	NZ_CP025056	Bacteria; Proteobacteria; Gammaproteobacteria; Pseudomonadales; Pseudomonadaceae; Pseudomonas; Pseudomonas aeruginosa group	Pseudomonas_aeruginosa_strain_PB367_chromosome,_complete_genome.		6752906
GCF_002946935	Bacteria	No definition in GTDB	NZ_CP026680	NZ_CP026680	Bacteria; Proteobacteria; Gammaproteobacteria; Pseudomonadales; Pseudomonadaceae; Pseudomonas; Pseudomonas aeruginosa group	Pseudomonas_aeruginosa_strain_F5677_chromosome,_complete_genome.		6645227
GCF_002968515	Bacteria	No definition in GTDB	NZ_CP027165	NZ_CP027165	Bacteria; Proteobacteria; Gammaproteobacteria; Pseudomonadales; Pseudomonadaceae; Pseudomonas; Pseudomonas aeruginosa group	Pseudomonas_aeruginosa_strain_AR_0360_chromosome,_complete_genome.		6463575
GCF_002968585	Bacteria	No definition in GTDB	NZ_CP027171	NZ_CP027171	Bacteria; Proteobacteria; Gammaproteobacteria; Pseudomonadales; Pseudomonadaceae; Pseudomonas; Pseudomonas aeruginosa group	Pseudomonas_aeruginosa_strain_AR_0354_chromosome,_complete_genome.		6747010
GCF_002968655	Bacteria	No definition in GTDB	NZ_CP027172,NZ_CP027173	NZ_CP027172	Bacteria; Proteobacteria; Gammaproteobacteria; Pseudomonadales; Pseudomonadaceae; Pseudomonas; Pseudomonas aeruginosa group	Pseudomonas_aeruginosa_strain_AR_0353_chromosome,_complete_genome.		7282236
GCF_002968695	Bacteria	No definition in GTDB	NZ_CP027174,NZ_CP027175,NZ_CP027176	NZ_CP027174	Bacteria; Proteobacteria; Gammaproteobacteria; Pseudomonadales; Pseudomonadaceae; Pseudomonas; Pseudomonas aeruginosa group	Pseudomonas_aeruginosa_strain_AR_0230_chromosome,_complete_genome.		7086054
GCF_002968755	Bacteria	No definition in GTDB	NZ_CP027169,NZ_CP027168,NZ_CP027170,NZ_CP027167	NZ_CP027169	Bacteria; Proteobacteria; Gammaproteobacteria; Pseudomonadales; Pseudomonadaceae; Pseudomonas; Pseudomonas aeruginosa group	Pseudomonas_aeruginosa_strain_AR_0356_chromosome,_complete_genome.		7247865
GCF_002968955	Bacteria	No definition in GTDB	NZ_CP027166	NZ_CP027166	Bacteria; Proteobacteria; Gammaproteobacteria; Pseudomonadales; Pseudomonadaceae; Pseudomonas; Pseudomonas aeruginosa group	Pseudomonas_aeruginosa_strain_AR_0357_chromosome,_complete_genome.		7162784
GCF_002997005	Bacteria	No definition in GTDB	NZ_CP027538	NZ_CP027538	Bacteria; Proteobacteria; Gammaproteobacteria; Pseudomonadales; Pseudomonadaceae; Pseudomonas; Pseudomonas aeruginosa group	Pseudomonas_aeruginosa_strain_AR_0095_chromosome,_complete_genome.		6822666
GCF_003025345	Bacteria	No definition in GTDB	NZ_CP020560,NZ_CP020561	NZ_CP020560	Bacteria; Proteobacteria; Gammaproteobacteria; Pseudomonadales; Pseudomonadaceae; Pseudomonas; Pseudomonas aeruginosa group	Pseudomonas_aeruginosa_strain_CR1_chromosome,_complete_genome.		6164858
GCF_003028335	Bacteria	No definition in GTDB	NZ_CP028162	NZ_CP028162	Bacteria; Proteobacteria; Gammaproteobacteria; Pseudomonadales; Pseudomonadaceae; Pseudomonas; Pseudomonas aeruginosa group	Pseudomonas_aeruginosa_strain_MRSN12280_chromosome,_complete_genome.		7050928
GCF_003052005	Bacteria	No definition in GTDB	NZ_CP028584	NZ_CP028584	Bacteria; Proteobacteria; Gammaproteobacteria; Pseudomonadales; Pseudomonadaceae; Pseudomonas; Pseudomonas aeruginosa group	Pseudomonas_aeruginosa_strain_WCHPA075019_chromosome,_complete_genome.		6886080
GCF_003060845	Bacteria	No definition in GTDB	NZ_CP028917	NZ_CP028917	Bacteria; Proteobacteria; Gammaproteobacteria; Pseudomonadales; Pseudomonadaceae; Pseudomonas; Pseudomonas aeruginosa group	Pseudomonas_aeruginosa_strain_JB2_chromosome,_complete_genome.		6867314
GCF_003073615	Bacteria	No definition in GTDB	NZ_CP029089	NZ_CP029089	Bacteria; Proteobacteria; Gammaproteobacteria; Pseudomonadales; Pseudomonadaceae; Pseudomonas; Pseudomonas aeruginosa group	Pseudomonas_aeruginosa_strain_AR444_chromosome,_complete_genome.		6853499
GCF_003073695	Bacteria	No definition in GTDB	NZ_CP029093,NZ_CP029091,NZ_CP029092,NZ_CP029094	NZ_CP029093	Bacteria; Proteobacteria; Gammaproteobacteria; Pseudomonadales; Pseudomonadaceae; Pseudomonas; Pseudomonas aeruginosa group	Pseudomonas_aeruginosa_strain_AR441_chromosome,_complete_genome.		7245771
GCF_003073735	Bacteria	No definition in GTDB	NZ_CP029088	NZ_CP029088	Bacteria; Proteobacteria; Gammaproteobacteria; Pseudomonadales; Pseudomonadaceae; Pseudomonas; Pseudomonas aeruginosa group	Pseudomonas_aeruginosa_strain_AR445_chromosome,_complete_genome.		7125975
GCF_003073795	Bacteria	No definition in GTDB	NZ_CP029090	NZ_CP029090	Bacteria; Proteobacteria; Gammaproteobacteria; Pseudomonadales; Pseudomonadaceae; Pseudomonas; Pseudomonas aeruginosa group	Pseudomonas_aeruginosa_strain_AR442_chromosome,_complete_genome.		7267567
GCF_003073895	Bacteria	No definition in GTDB	NZ_CP029097,NZ_CP029095,NZ_CP029096	NZ_CP029097	Bacteria; Proteobacteria; Gammaproteobacteria; Pseudomonadales; Pseudomonadaceae; Pseudomonas; Pseudomonas aeruginosa group	Pseudomonas_aeruginosa_strain_AR439_chromosome,_complete_genome.		7578039
GCF_003074095	Bacteria	No definition in GTDB	NZ_CP029148	NZ_CP029148	Bacteria; Proteobacteria; Gammaproteobacteria; Pseudomonadales; Pseudomonadaceae; Pseudomonas; Pseudomonas aeruginosa group	Pseudomonas_aeruginosa_strain_AR_0440_chromosome.		7167215
GCF_003074115	Bacteria	No definition in GTDB	NZ_CP029147	NZ_CP029147	Bacteria; Proteobacteria; Gammaproteobacteria; Pseudomonadales; Pseudomonadaceae; Pseudomonas; Pseudomonas aeruginosa group	Pseudomonas_aeruginosa_strain_AR_0443_chromosome.		6776714
GCF_003193645	Bacteria	No definition in GTDB	NZ_CP029660	NZ_CP029660	Bacteria; Proteobacteria; Gammaproteobacteria; Pseudomonadales; Pseudomonadaceae; Pseudomonas; Pseudomonas aeruginosa group	Pseudomonas_aeruginosa_strain_AR_0446_chromosome,_complete_genome.		6475581
GCF_003194245	Bacteria	No definition in GTDB	NZ_CP023255	NZ_CP023255	Bacteria; Proteobacteria; Gammaproteobacteria; Pseudomonadales; Pseudomonadaceae; Pseudomonas; Pseudomonas aeruginosa group	Pseudomonas_aeruginosa_strain_CCUG_70744_chromosome,_complete_genome.		6859232
GCF_003204335	Bacteria	No definition in GTDB	NZ_CP029745	NZ_CP029745	Bacteria; Proteobacteria; Gammaproteobacteria; Pseudomonadales; Pseudomonadaceae; Pseudomonas; Pseudomonas aeruginosa group	Pseudomonas_aeruginosa_strain_AR_0110_chromosome,_complete_genome.		6799785
GCF_003206535	Bacteria	No definition in GTDB	NZ_CP029707,NZ_CP029708	NZ_CP029707	Bacteria; Proteobacteria; Gammaproteobacteria; Pseudomonadales; Pseudomonadaceae; Pseudomonas; Pseudomonas aeruginosa group	Pseudomonas_aeruginosa_strain_K34-7_chromosome,_complete_genome.		7042452
GCF_003288335	Bacteria	No definition in GTDB	NZ_CP030351	NZ_CP030351	Bacteria; Proteobacteria; Gammaproteobacteria; Pseudomonadales; Pseudomonadaceae; Pseudomonas; Pseudomonas aeruginosa group	Pseudomonas_aeruginosa_strain_AR_460_chromosome,_complete_genome.		6303875
GCF_003288355	Bacteria	No definition in GTDB	NZ_CP030328	NZ_CP030328	Bacteria; Proteobacteria; Gammaproteobacteria; Pseudomonadales; Pseudomonadaceae; Pseudomonas; Pseudomonas aeruginosa group	Pseudomonas_aeruginosa_strain_AR_455_chromosome,_complete_genome.		6540996
GCF_003288435	Bacteria	No definition in GTDB	NZ_CP030327	NZ_CP030327	Bacteria; Proteobacteria; Gammaproteobacteria; Pseudomonadales; Pseudomonadaceae; Pseudomonas; Pseudomonas aeruginosa group	Pseudomonas_aeruginosa_strain_AR_458_chromosome,_complete_genome.		6685102
GCF_003319235	Bacteria	No definition in GTDB	NZ_CP030861	NZ_CP030861	Bacteria; Proteobacteria; Gammaproteobacteria; Pseudomonadales; Pseudomonadaceae; Pseudomonas; Pseudomonas aeruginosa group	Pseudomonas_aeruginosa_strain_HS9_chromosome,_complete_genome.		6876988
GCF_003332705	Bacteria	No definition in GTDB	NZ_CP032552	NZ_CP032552	Bacteria; Proteobacteria; Gammaproteobacteria; Pseudomonadales; Pseudomonadaceae; Pseudomonas; Pseudomonas aeruginosa group	Pseudomonas_aeruginosa_strain_PA34_chromosome,_complete_genome.		6810079
GCF_003369735	Bacteria	No definition in GTDB	NZ_CP030913,NZ_CP030914	NZ_CP030913	Bacteria; Proteobacteria; Gammaproteobacteria; Pseudomonadales; Pseudomonadaceae; Pseudomonas; Pseudomonas aeruginosa group	Pseudomonas_aeruginosa_strain_Y89_chromosome,_complete_genome.		6954674
GCF_003369755	Bacteria	No definition in GTDB	NZ_CP030912	NZ_CP030912	Bacteria; Proteobacteria; Gammaproteobacteria; Pseudomonadales; Pseudomonadaceae; Pseudomonas; Pseudomonas aeruginosa group	Pseudomonas_aeruginosa_strain_Y82_chromosome,_complete_genome.		7106857
GCF_003369775	Bacteria	No definition in GTDB	NZ_CP030910	NZ_CP030910	Bacteria; Proteobacteria; Gammaproteobacteria; Pseudomonadales; Pseudomonadaceae; Pseudomonas; Pseudomonas aeruginosa group	Pseudomonas_aeruginosa_strain_Y31_chromosome,_complete_genome.		6831076
GCF_003408495	Bacteria	No definition in GTDB	NZ_CP030911	NZ_CP030911	Bacteria; Proteobacteria; Gammaproteobacteria; Pseudomonadales; Pseudomonadaceae; Pseudomonas; Pseudomonas aeruginosa group	Pseudomonas_aeruginosa_strain_Y71_chromosome,_complete_genome.		6940949
GCF_003429185	Bacteria	No definition in GTDB	NZ_CP031659	NZ_CP031659	Bacteria; Proteobacteria; Gammaproteobacteria; Pseudomonadales; Pseudomonadaceae; Pseudomonas; Pseudomonas aeruginosa group	Pseudomonas_aeruginosa_strain_PABL012_chromosome,_complete_genome.		6546467
GCF_003429205	Bacteria	No definition in GTDB	NZ_CP031660	NZ_CP031660	Bacteria; Proteobacteria; Gammaproteobacteria; Pseudomonadales; Pseudomonadaceae; Pseudomonas; Pseudomonas aeruginosa group	Pseudomonas_aeruginosa_strain_PABL017_chromosome,_complete_genome.		6503460
GCF_003433235	Bacteria	No definition in GTDB	NZ_CP029605	NZ_CP029605	Bacteria; Proteobacteria; Gammaproteobacteria; Pseudomonadales; Pseudomonadaceae; Pseudomonas; Pseudomonas aeruginosa group	Pseudomonas_aeruginosa_strain_24Pae112_chromosome,_complete_genome.		7097241
GCF_003571505	Bacteria	No definition in GTDB	NZ_CP012901	NZ_CP012901	Bacteria; Proteobacteria; Gammaproteobacteria; Pseudomonadales; Pseudomonadaceae; Pseudomonas; Pseudomonas aeruginosa group	Pseudomonas_aeruginosa_strain_N15-01092,_complete_sequence.		6972899
GCF_003571805	Bacteria	No definition in GTDB	NZ_CP032257,NZ_CP032256	NZ_CP032257	Bacteria; Proteobacteria; Gammaproteobacteria; Pseudomonadales; Pseudomonadaceae; Pseudomonas; Pseudomonas aeruginosa group	Pseudomonas_aeruginosa_strain_AR_0111_chromosome,_complete_genome.		7075653
GCF_003641125	Bacteria	No definition in GTDB	NZ_CP032761	NZ_CP032761	Bacteria; Proteobacteria; Gammaproteobacteria; Pseudomonadales; Pseudomonadaceae; Pseudomonas; Pseudomonas aeruginosa group	Pseudomonas_aeruginosa_strain_268_chromosome,_complete_genome.		7030474
GCF_003665495	Bacteria	No definition in GTDB	NZ_CP030075	NZ_CP030075	Bacteria; Proteobacteria; Gammaproteobacteria; Pseudomonadales; Pseudomonadaceae; Pseudomonas; Pseudomonas aeruginosa group	Pseudomonas_aeruginosa_strain_6762_chromosome.		6714842
GCF_003716765	Bacteria	No definition in GTDB	NZ_CP033439	NZ_CP033439	Bacteria; Proteobacteria; Gammaproteobacteria; Pseudomonadales; Pseudomonadaceae; Pseudomonas; Pseudomonas aeruginosa group	Pseudomonas_aeruginosa_strain_SP4528_chromosome,_complete_genome.		6877287
GCF_003795165	Bacteria	No definition in GTDB	NZ_CP029713,NZ_CP029714	NZ_CP029713	Bacteria; Proteobacteria; Gammaproteobacteria; Pseudomonadales; Pseudomonadaceae; Pseudomonas; Pseudomonas aeruginosa group	Pseudomonas_aeruginosa_strain_BH9_chromosome.		7197041
GCF_003798105	Bacteria	No definition in GTDB	NZ_CP033684	NZ_CP033684	Bacteria; Proteobacteria; Gammaproteobacteria; Pseudomonadales; Pseudomonadaceae; Pseudomonas; Pseudomonas aeruginosa group	Pseudomonas_aeruginosa_strain_H26027_chromosome,_complete_genome.		7079598
GCF_003798125	Bacteria	No definition in GTDB	NZ_CP033686	NZ_CP033686	Bacteria; Proteobacteria; Gammaproteobacteria; Pseudomonadales; Pseudomonadaceae; Pseudomonas; Pseudomonas aeruginosa group	Pseudomonas_aeruginosa_strain_H25883_chromosome,_complete_genome.		6706800
GCF_003798145	Bacteria	No definition in GTDB	NZ_CP033685	NZ_CP033685	Bacteria; Proteobacteria; Gammaproteobacteria; Pseudomonadales; Pseudomonadaceae; Pseudomonas; Pseudomonas aeruginosa group	Pseudomonas_aeruginosa_strain_H26023_chromosome,_complete_genome.		6729216
GCF_003812165	Bacteria	No definition in GTDB	NZ_CP033771,NZ_CP033772,NZ_CP033773	NZ_CP033771	Bacteria; Proteobacteria; Gammaproteobacteria; Pseudomonadales; Pseudomonadaceae; Pseudomonas; Pseudomonas aeruginosa group	Pseudomonas_aeruginosa_strain_FDAARGOS_532_chromosome,_complete_genome.		6931252
GCF_003812885	Bacteria	No definition in GTDB	NZ_CP033833	NZ_CP033833	Bacteria; Proteobacteria; Gammaproteobacteria; Pseudomonadales; Pseudomonadaceae; Pseudomonas; Pseudomonas aeruginosa group	Pseudomonas_aeruginosa_strain_FDAARGOS_571_chromosome,_complete_genome.		6999770
GCF_003812905	Bacteria	No definition in GTDB	NZ_CP033843	NZ_CP033843	Bacteria; Proteobacteria; Gammaproteobacteria; Pseudomonadales; Pseudomonadaceae; Pseudomonas; Pseudomonas aeruginosa group	Pseudomonas_aeruginosa_strain_FDAARGOS_501_chromosome,_complete_genome.		6865838
GCF_003813005	Bacteria	No definition in GTDB	NZ_CP033832	NZ_CP033832	Bacteria; Proteobacteria; Gammaproteobacteria; Pseudomonadales; Pseudomonadaceae; Pseudomonas; Pseudomonas aeruginosa group	Pseudomonas_aeruginosa_strain_FDAARGOS_505_chromosome,_complete_genome.		7029824
GCF_003813025	Bacteria	No definition in GTDB	NZ_CP033835,NZ_CP033834	NZ_CP033835	Bacteria; Proteobacteria; Gammaproteobacteria; Pseudomonadales; Pseudomonadaceae; Pseudomonas; Pseudomonas aeruginosa group	Pseudomonas_aeruginosa_strain_FDAARGOS_570_chromosome,_complete_genome.		7155137
GCF_003950015	Bacteria	No definition in GTDB	NZ_CP034354,NZ_CP034355	NZ_CP034354	Bacteria; Proteobacteria; Gammaproteobacteria; Pseudomonadales; Pseudomonadaceae; Pseudomonas; Pseudomonas aeruginosa group	Pseudomonas_aeruginosa_strain_IMP-13_chromosome,_complete_genome.		7178010
GCF_003950255	Bacteria	No definition in GTDB	NZ_CP034369	NZ_CP034369	Bacteria; Proteobacteria; Gammaproteobacteria; Pseudomonadales; Pseudomonadaceae; Pseudomonas; Pseudomonas aeruginosa group	Pseudomonas_aeruginosa_strain_SP4371_chromosome,_complete_genome.		6937609
GCF_003952325	Bacteria	No definition in GTDB	NZ_CP034436	NZ_CP034436	Bacteria; Proteobacteria; Gammaproteobacteria; Pseudomonadales; Pseudomonadaceae; Pseudomonas; Pseudomonas aeruginosa group	Pseudomonas_aeruginosa_strain_B17932_chromosome,_complete_genome.		6744658
GCF_003957825	Bacteria	No definition in GTDB	NZ_CP034429	NZ_CP034429	Bacteria; Proteobacteria; Gammaproteobacteria; Pseudomonadales; Pseudomonadaceae; Pseudomonas; Pseudomonas aeruginosa group	Pseudomonas_aeruginosa_strain_GIMC5015:PAKB6,_complete_sequence.		6258491
GCF_003991465	Bacteria	No definition in GTDB	NZ_CP034409	NZ_CP034409	Bacteria; Proteobacteria; Gammaproteobacteria; Pseudomonadales; Pseudomonadaceae; Pseudomonas; Pseudomonas aeruginosa group	Pseudomonas_aeruginosa_strain_SP4527_chromosome,_complete_genome.		7005215
GCF_004000495	Bacteria	No definition in GTDB	NZ_CP034430	NZ_CP034430	Bacteria; Proteobacteria; Gammaproteobacteria; Pseudomonadales; Pseudomonadaceae; Pseudomonas; Pseudomonas aeruginosa group	Pseudomonas_aeruginosa_strain_GIMC5016:PA1840,_complete_sequence.		6750271
GCF_004010895	Bacteria	No definition in GTDB	NZ_CP022478	NZ_CP022478	Bacteria; Proteobacteria; Gammaproteobacteria; Pseudomonadales; Pseudomonadaceae; Pseudomonas; Pseudomonas aeruginosa group	Pseudomonas_aeruginosa_strain_LW_chromosome,_complete_genome.		6824837
GCF_004102665	Bacteria	No definition in GTDB	NZ_CP032126	NZ_CP032126	Bacteria; Proteobacteria; Gammaproteobacteria; Pseudomonadales; Pseudomonadaceae; Pseudomonas; Pseudomonas aeruginosa group	Pseudomonas_aeruginosa_strain_PAO1161_chromosome,_complete_genome.		6383803
GCF_004193735	Bacteria	No definition in GTDB	NZ_CP035739	NZ_CP035739	Bacteria; Proteobacteria; Gammaproteobacteria; Pseudomonadales; Pseudomonadaceae; Pseudomonas; Pseudomonas aeruginosa group	Pseudomonas_aeruginosa_strain_1334/14_chromosome,_complete_genome.		6902135
GCF_004291075	Bacteria	No definition in GTDB	NZ_CP031677	NZ_CP031677	Bacteria; Proteobacteria; Gammaproteobacteria; Pseudomonadales; Pseudomonadaceae; Pseudomonas; Pseudomonas aeruginosa group	Pseudomonas_aeruginosa_strain_E80_chromosome,_complete_genome.		6819140
GCF_900069025	Bacteria	d__Bacteria;p__Proteobacteria;c__Gammaproteobacteria;o__Pseudomonadales;f__Pseudomonadaceae;g__Pseudomonas;s__Pseudomonas aeruginosa	NZ_LN870292	NZ_LN870292	Bacteria; Proteobacteria; Gammaproteobacteria; Pseudomonadales; Pseudomonadaceae; Pseudomonas; Pseudomonas aeruginosa group; Pseudomonas aeruginosa	Pseudomonas_aeruginosa_DK1_genome_assembly_Pseudomonas_aeruginosa_DK1_substr._NH57388A,_chromosome_:_I.		6212531
GCF_900070375	Bacteria	d__Bacteria;p__Proteobacteria;c__Gammaproteobacteria;o__Pseudomonadales;f__Pseudomonadaceae;g__Pseudomonas;s__Pseudomonas aeruginosa	NZ_LN871187	NZ_LN871187	Bacteria; Proteobacteria; Gammaproteobacteria; Pseudomonadales; Pseudomonadaceae; Pseudomonas; Pseudomonas aeruginosa group	Pseudomonas_aeruginosa_genome_assembly_PAO1OR,_chromosome_:_I.		6276469
GCF_900095805	Bacteria	d__Bacteria;p__Proteobacteria;c__Gammaproteobacteria;o__Pseudomonadales;f__Pseudomonadaceae;g__Pseudomonas;s__Pseudomonas aeruginosa	NZ_LT608330	NZ_LT608330	Bacteria; Proteobacteria; Gammaproteobacteria; Pseudomonadales; Pseudomonadaceae; Pseudomonas; Pseudomonas aeruginosa group	Pseudomonas_aeruginosa_isolate_PA14Or_reads_genome_assembly,_chromosome:_PA14OR.		6541482
GCF_900149285	Bacteria	d__Bacteria;p__Proteobacteria;c__Gammaproteobacteria;o__Pseudomonadales;f__Pseudomonadaceae;g__Pseudomonas;s__Pseudomonas aeruginosa	NZ_LT673656	NZ_LT673656	Bacteria; Proteobacteria; Gammaproteobacteria; Pseudomonadales; Pseudomonadaceae; Pseudomonas; Pseudomonas aeruginosa group	Pseudomonas_aeruginosa_isolate_PcyII-10_genome_assembly,_chromosome:_PcyII-10.		6288645
GCF_900185255	Bacteria	d__Bacteria;p__Proteobacteria;c__Gammaproteobacteria;o__Pseudomonadales;f__Pseudomonadaceae;g__Pseudomonas;s__Pseudomonas aeruginosa	NZ_LT883143	NZ_LT883143	Bacteria; Proteobacteria; Gammaproteobacteria; Pseudomonadales; Pseudomonadaceae; Pseudomonas; Pseudomonas aeruginosa group; Pseudomonas aeruginosa	Pseudomonas_aeruginosa_C-NN2_isolate_early_isolate_NN2_(clone_C)_genome_assembly,_chromosome:_I.		6902967
GCF_900243355	Bacteria	d__Bacteria;p__Proteobacteria;c__Gammaproteobacteria;o__Pseudomonadales;f__Pseudomonadaceae;g__Pseudomonas;s__Pseudomonas aeruginosa	NZ_LT969519,NZ_LT969521,NZ_LT969520	NZ_LT969520	Bacteria; Proteobacteria; Gammaproteobacteria; Pseudomonadales; Pseudomonadaceae; Pseudomonas; Pseudomonas aeruginosa group	Pseudomonas_aeruginosa_isolate_RW109_genome_assembly,_chromosome:_Mainomosome.		7756224
GCF_900618245	Bacteria	No definition in GTDB	NZ_LR130528	NZ_LR130528	Bacteria; Proteobacteria; Gammaproteobacteria; Pseudomonadales; Pseudomonadaceae; Pseudomonas; Pseudomonas aeruginosa group	Pseudomonas_aeruginosa_isolate_paerg000_genome_assembly,_chromosome:_0.		6493562
GCF_900618255	Bacteria	No definition in GTDB	NZ_LR130527	NZ_LR130527	Bacteria; Proteobacteria; Gammaproteobacteria; Pseudomonadales; Pseudomonadaceae; Pseudomonas; Pseudomonas aeruginosa group	Pseudomonas_aeruginosa_isolate_paerg002_genome_assembly,_chromosome:_0.		6451470
GCF_900618265	Bacteria	No definition in GTDB	NZ_LR130531	NZ_LR130531	Bacteria; Proteobacteria; Gammaproteobacteria; Pseudomonadales; Pseudomonadaceae; Pseudomonas; Pseudomonas aeruginosa group	Pseudomonas_aeruginosa_isolate_paerg004_genome_assembly,_chromosome:_0.		6452809
GCF_900618275	Bacteria	No definition in GTDB	NZ_LR130530	NZ_LR130530	Bacteria; Proteobacteria; Gammaproteobacteria; Pseudomonadales; Pseudomonadaceae; Pseudomonas; Pseudomonas aeruginosa group	Pseudomonas_aeruginosa_isolate_paerg003_genome_assembly,_chromosome:_0.		6433962
GCF_900618285	Bacteria	No definition in GTDB	NZ_LR130534	NZ_LR130534	Bacteria; Proteobacteria; Gammaproteobacteria; Pseudomonadales; Pseudomonadaceae; Pseudomonas; Pseudomonas aeruginosa group	Pseudomonas_aeruginosa_isolate_paerg005_genome_assembly,_chromosome:_0.		6931425
GCF_900618305	Bacteria	No definition in GTDB	NZ_LR130533	NZ_LR130533	Bacteria; Proteobacteria; Gammaproteobacteria; Pseudomonadales; Pseudomonadaceae; Pseudomonas; Pseudomonas aeruginosa group	Pseudomonas_aeruginosa_isolate_paerg009_genome_assembly,_chromosome:_0.		6941287
GCF_900618315	Bacteria	No definition in GTDB	NZ_LR130536	NZ_LR130536	Bacteria; Proteobacteria; Gammaproteobacteria; Pseudomonadales; Pseudomonadaceae; Pseudomonas; Pseudomonas aeruginosa group	Pseudomonas_aeruginosa_isolate_paerg010_genome_assembly,_chromosome:_0.		6433960
GCF_900618325	Bacteria	No definition in GTDB	NZ_LR130535	NZ_LR130535	Bacteria; Proteobacteria; Gammaproteobacteria; Pseudomonadales; Pseudomonadaceae; Pseudomonas; Pseudomonas aeruginosa group	Pseudomonas_aeruginosa_isolate_paerg011_genome_assembly,_chromosome:_0.		6434133
GCF_900618335	Bacteria	No definition in GTDB	NZ_LR130537	NZ_LR130537	Bacteria; Proteobacteria; Gammaproteobacteria; Pseudomonadales; Pseudomonadaceae; Pseudomonas; Pseudomonas aeruginosa group	Pseudomonas_aeruginosa_isolate_paerg012_genome_assembly,_chromosome:_0.		6434020
GCF_900636735	Bacteria	No definition in GTDB	NZ_LR134308	NZ_LR134308	Bacteria; Proteobacteria; Gammaproteobacteria; Pseudomonadales; Pseudomonadaceae; Pseudomonas; Pseudomonas aeruginosa group	Pseudomonas_aeruginosa_strain_NCTC11445_genome_assembly,_chromosome:_1.		6766292
GCF_900636755	Bacteria	No definition in GTDB	NZ_LR134309	NZ_LR134309	Bacteria; Proteobacteria; Gammaproteobacteria; Pseudomonadales; Pseudomonadaceae; Pseudomonas; Pseudomonas aeruginosa group	Pseudomonas_aeruginosa_strain_NCTC12903_genome_assembly,_chromosome:_1.		6839985
GCF_900636975	Bacteria	No definition in GTDB	NZ_LR134330	NZ_LR134330	Bacteria; Proteobacteria; Gammaproteobacteria; Pseudomonadales; Pseudomonadaceae; Pseudomonas; Pseudomonas aeruginosa group	Pseudomonas_aeruginosa_strain_NCTC13715_genome_assembly,_chromosome:_1.		6765311
GCF_900637045	Bacteria	No definition in GTDB	NZ_LR134342	NZ_LR134342	Bacteria; Proteobacteria; Gammaproteobacteria; Pseudomonadales; Pseudomonadaceae; Pseudomonas; Pseudomonas aeruginosa group	Pseudomonas_aeruginosa_strain_NCTC10728_genome_assembly,_chromosome:_1.		6363395
GCF_000014225	Bacteria	d__Bacteria;p__Proteobacteria;c__Gammaproteobacteria;o__Enterobacterales;f__Alteromonadaceae;g__Paraglaciecola;s__Paraglaciecola atlantica	NC_008228	NC_008228	Bacteria; Proteobacteria; Gammaproteobacteria; Alteromonadales; Pseudoalteromonadaceae; Pseudoalteromonas; Pseudoalteromonas atlantica	Pseudoalteromonas_atlantica_T6c,_complete_genome.	o	5187005
GCF_002374815	Bacteria	d__Bacteria;p__Proteobacteria;c__Gammaproteobacteria;o__Enterobacterales;f__Alteromonadaceae;g__Pseudoalteromonas;s__Pseudoalteromonas agarivorans	NZ_CP023464	NZ_CP023464	Bacteria; Proteobacteria; Gammaproteobacteria; Alteromonadales; Pseudoalteromonadaceae; Pseudoalteromonas	Pseudoalteromonas_atlantica_strain_ECSMB14104_chromosome,_complete_genome.		3669595
GCF_000292915	Bacteria	d__Bacteria;p__Proteobacteria;c__Gammaproteobacteria;o__Betaproteobacteriales;f__Burkholderiaceae;g__Burkholderia;s__Burkholderia cepacia_D	NC_018513,NC_018514	NC_018513	Bacteria; Proteobacteria; Betaproteobacteria; Burkholderiales; Burkholderiaceae; Burkholderia; Burkholderia cepacia complex; Burkholderia cepacia	Burkholderia_cepacia_GG4_chromosome_1,_complete_sequence.		6467321
GCF_000701165	Bacteria	d__Bacteria;p__Proteobacteria;c__Gammaproteobacteria;o__Betaproteobacteriales;f__Burkholderiaceae;g__Burkholderia;s__Burkholderia cepacia_A	NZ_CP013730,NZ_CP013731,NZ_CP013732	NZ_CP013730	Bacteria; Proteobacteria; Betaproteobacteria; Burkholderiales; Burkholderiaceae; Burkholderia; Burkholderia cepacia complex; Burkholderia cepacia	Burkholderia_cepacia_JBK9_chromosome_1,_complete_sequence.		8481212
GCF_000755805	Bacteria	d__Bacteria;p__Proteobacteria;c__Gammaproteobacteria;o__Betaproteobacteriales;f__Burkholderiaceae;g__Burkholderia;s__Burkholderia cenocepacia_C	NZ_CP007787,NZ_CP007786,NZ_CP007785	NZ_CP007787	Bacteria; Proteobacteria; Betaproteobacteria; Burkholderiales; Burkholderiaceae; Burkholderia; Burkholderia cepacia complex	Burkholderia_cepacia_strain_DDS_7H-2_chromosome_1,_complete_sequence.		8147114
GCF_001411495	Bacteria	d__Bacteria;p__Proteobacteria;c__Gammaproteobacteria;o__Betaproteobacteriales;f__Burkholderiaceae;g__Burkholderia;s__Burkholderia cepacia	NZ_CP012981,NZ_CP012982,NZ_CP012983,NZ_CP012984	NZ_CP012981	Bacteria; Proteobacteria; Betaproteobacteria; Burkholderiales; Burkholderiaceae; Burkholderia; Burkholderia cepacia complex; Burkholderia cepacia	Burkholderia_cepacia_ATCC_25416_chromosome_1,_complete_sequence.	o	8605945
GCF_001718395	Bacteria	d__Bacteria;p__Proteobacteria;c__Gammaproteobacteria;o__Betaproteobacteriales;f__Burkholderiaceae;g__Burkholderia;s__Burkholderia cepacia	NZ_CP013375,NZ_CP013376	NZ_CP013375	Bacteria; Proteobacteria; Betaproteobacteria; Burkholderiales; Burkholderiaceae; Burkholderia; Burkholderia cepacia complex	Burkholderia_cepacia_strain_INT3-BP177_chromosome_1,_complete_sequence.		7337382
GCF_001718835	Bacteria	d__Bacteria;p__Proteobacteria;c__Gammaproteobacteria;o__Betaproteobacteriales;f__Burkholderiaceae;g__Burkholderia;s__Burkholderia cepacia	NZ_CP013443,NZ_CP013444,NZ_CP013442	NZ_CP013443	Bacteria; Proteobacteria; Betaproteobacteria; Burkholderiales; Burkholderiaceae; Burkholderia; Burkholderia cepacia complex	Burkholderia_cepacia_strain_MSMB1184WGS_chromosome_1,_complete_sequence.		8003631
GCF_002209085	Bacteria	d__Bacteria;p__Proteobacteria;c__Gammaproteobacteria;o__Betaproteobacteriales;f__Burkholderiaceae;g__Burkholderia;s__Burkholderia cepacia	NZ_CP022083,NZ_CP022084,NZ_CP022082,NZ_CP022081	NZ_CP022083	Bacteria; Proteobacteria; Betaproteobacteria; Burkholderiales; Burkholderiaceae; Burkholderia; Burkholderia cepacia complex	Burkholderia_cepacia_strain_FDAARGOS_345_chromosome_1,_complete_sequence.		8569854
GCF_002407525	Bacteria	d__Bacteria;p__Proteobacteria;c__Gammaproteobacteria;o__Betaproteobacteriales;f__Burkholderiaceae;g__Burkholderia;s__Burkholderia cepacia	NZ_CP023518,NZ_CP023521,NZ_CP023520,NZ_CP023519	NZ_CP023518	Bacteria; Proteobacteria; Betaproteobacteria; Burkholderiales; Burkholderiaceae; Burkholderia; Burkholderia cepacia complex	Burkholderia_cepacia_strain_FDAARGOS_388_chromosome_1,_complete_sequence.		8569824
GCF_003546465	Bacteria	No definition in GTDB	NZ_CP007746,NZ_CP007748,NZ_CP007747,NZ_CP007745	NZ_CP007746	Bacteria; Proteobacteria; Betaproteobacteria; Burkholderiales; Burkholderiaceae; Burkholderia; Burkholderia cepacia complex; Burkholderia cepacia	Burkholderia_cepacia_ATCC_25416_chromosome_1,_complete_sequence.		8567011
GCF_002205555	Bacteria	d__Bacteria;p__Proteobacteria;c__Alphaproteobacteria;o__Caulobacterales;f__Caulobacteraceae;g__Brevundimonas;s__Brevundimonas diminuta	NZ_CP021995	NZ_CP021995	Bacteria; Proteobacteria; Alphaproteobacteria; Caulobacterales; Caulobacteraceae; Brevundimonas	Brevundimonas_diminuta_strain_BZC3_genome.		3385620
GCF_004102925	Bacteria	No definition in GTDB	NZ_CP035093	NZ_CP035093	Bacteria; Proteobacteria; Alphaproteobacteria; Caulobacterales; Caulobacteraceae; Brevundimonas	Brevundimonas_diminuta_strain_ATCC(B)_19146_chromosome,_complete_genome.		3551819
GCF_000009225	Bacteria	d__Bacteria;p__Proteobacteria;c__Gammaproteobacteria;o__Pseudomonadales;f__Pseudomonadaceae;g__Pseudomonas_E;s__Pseudomonas_E marginalis	NC_012660	NC_012660	Bacteria; Proteobacteria; Gammaproteobacteria; Pseudomonadales; Pseudomonadaceae; Pseudomonas; Pseudomonas fluorescens group; Pseudomonas fluorescens	Pseudomonas_fluorescens_SBW25_complete_genome.		6722539
GCF_000012445	Bacteria	d__Bacteria;p__Proteobacteria;c__Gammaproteobacteria;o__Pseudomonadales;f__Pseudomonadaceae;g__Pseudomonas_E;s__Pseudomonas_E fluorescens_I	NC_007492	NC_007492	Bacteria; Proteobacteria; Gammaproteobacteria; Pseudomonadales; Pseudomonadaceae; Pseudomonas; Pseudomonas fluorescens group; Pseudomonas fluorescens	Pseudomonas_fluorescens_Pf0-1,_complete_genome.		6438405
GCF_000166515	Bacteria	d__Bacteria;p__Proteobacteria;c__Gammaproteobacteria;o__Pseudomonadales;f__Pseudomonadaceae;g__Pseudomonas_E;s__Pseudomonas_E fluorescens_C	NZ_CM001025	NZ_CM001025	Bacteria; Proteobacteria; Gammaproteobacteria; Pseudomonadales; Pseudomonadaceae; Pseudomonas; Pseudomonas fluorescens group; Pseudomonas fluorescens	Pseudomonas_fluorescens_WH6_chromosome,_whole_genome_shotgun_sequence.		6270867
GCF_000237065	Bacteria	d__Bacteria;p__Proteobacteria;c__Gammaproteobacteria;o__Pseudomonadales;f__Pseudomonadaceae;g__Pseudomonas_E;s__Pseudomonas_E fluorescens_P	NC_016830	NC_016830	Bacteria; Proteobacteria; Gammaproteobacteria; Pseudomonadales; Pseudomonadaceae; Pseudomonas; Pseudomonas fluorescens group	Pseudomonas_fluorescens_F113,_complete_genome.	o	6845832
GCF_000262325	Bacteria	d__Bacteria;p__Proteobacteria;c__Gammaproteobacteria;o__Pseudomonadales;f__Pseudomonadaceae;g__Pseudomonas_E;s__Pseudomonas_E fluorescens_AE	NC_017911,NC_021361	NC_017911	Bacteria; Proteobacteria; Gammaproteobacteria; Pseudomonadales; Pseudomonadaceae; Pseudomonas; Pseudomonas fluorescens group; Pseudomonas fluorescens	Pseudomonas_fluorescens_A506,_complete_genome.		6019547
GCF_000263675	Bacteria	d__Bacteria;p__Proteobacteria;c__Gammaproteobacteria;o__Pseudomonadales;f__Pseudomonadaceae;g__Pseudomonas_E;s__Pseudomonas_E lactis	NZ_CM001513	NZ_CM001513	Bacteria; Proteobacteria; Gammaproteobacteria; Pseudomonadales; Pseudomonadaceae; Pseudomonas; Pseudomonas fluorescens group; Pseudomonas fluorescens	Pseudomonas_fluorescens_SS101_chromosome,_whole_genome_shotgun_sequence.		6179543
GCF_000263695	Bacteria	d__Bacteria;p__Proteobacteria;c__Gammaproteobacteria;o__Pseudomonadales;f__Pseudomonadaceae;g__Pseudomonas_E;s__Pseudomonas_E brassicacearum	NZ_CM001512	NZ_CM001512	Bacteria; Proteobacteria; Gammaproteobacteria; Pseudomonadales; Pseudomonadaceae; Pseudomonas; Pseudomonas fluorescens group; Pseudomonas fluorescens	Pseudomonas_fluorescens_Q8r1-96_chromosome,_whole_genome_shotgun_sequence.		6602611
GCF_000281895	Bacteria	d__Bacteria;p__Proteobacteria;c__Gammaproteobacteria;o__Pseudomonadales;f__Pseudomonadaceae;g__Pseudomonas_E;s__Pseudomonas_E fluorescens_S	NZ_CM001558	NZ_CM001558	Bacteria; Proteobacteria; Gammaproteobacteria; Pseudomonadales; Pseudomonadaceae; Pseudomonas; Pseudomonas fluorescens group; Pseudomonas fluorescens	Pseudomonas_fluorescens_Q2-87_chromosome,_whole_genome_shotgun_sequence.		6368168
GCF_000292795	Bacteria	d__Bacteria;p__Proteobacteria;c__Gammaproteobacteria;o__Pseudomonadales;f__Pseudomonadaceae;g__Pseudomonas_E;s__Pseudomonas_E fluorescens_H	NZ_CM001561,NZ_CM001562	NZ_CM001561	Bacteria; Proteobacteria; Gammaproteobacteria; Pseudomonadales; Pseudomonadaceae; Pseudomonas; Pseudomonas fluorescens group; Pseudomonas fluorescens	Pseudomonas_fluorescens_R124_chromosome,_whole_genome_shotgun_sequence.		6300486
GCF_000293885	Bacteria	d__Bacteria;p__Proteobacteria;c__Gammaproteobacteria;o__Pseudomonadales;f__Pseudomonadaceae;g__Pseudomonas_E;s__Pseudomonas_E fluorescens_B	NZ_CP010945	NZ_CP010945	Bacteria; Proteobacteria; Gammaproteobacteria; Pseudomonadales; Pseudomonadaceae; Pseudomonas; Pseudomonas fluorescens group; Pseudomonas fluorescens	Pseudomonas_fluorescens_NCIMB_11764,_complete_genome.		6998154
GCF_000730425	Bacteria	d__Bacteria;p__Proteobacteria;c__Gammaproteobacteria;o__Pseudomonadales;f__Pseudomonadaceae;g__Pseudomonas_E;s__Pseudomonas_E fluorescens_X	NZ_CP008896	NZ_CP008896	Bacteria; Proteobacteria; Gammaproteobacteria; Pseudomonadales; Pseudomonadaceae; Pseudomonas; Pseudomonas fluorescens group	Pseudomonas_fluorescens_strain_UK4,_complete_genome.		6064456
GCF_000934565	Bacteria	d__Bacteria;p__Proteobacteria;c__Gammaproteobacteria;o__Pseudomonadales;f__Pseudomonadaceae;g__Pseudomonas_E;s__Pseudomonas_E fluorescens_D	NZ_CP010896	NZ_CP010896	Bacteria; Proteobacteria; Gammaproteobacteria; Pseudomonadales; Pseudomonadaceae; Pseudomonas; Pseudomonas fluorescens group	Pseudomonas_fluorescens_strain_PCL1751,_complete_genome.		6143950
GCF_000963495	Bacteria	d__Bacteria;p__Proteobacteria;c__Gammaproteobacteria;o__Pseudomonadales;f__Pseudomonadaceae;g__Pseudomonas_E;s__Pseudomonas_E fluorescens_D	NZ_CP005975	NZ_CP005975	Bacteria; Proteobacteria; Gammaproteobacteria; Pseudomonadales; Pseudomonadaceae; Pseudomonas; Pseudomonas fluorescens group; Pseudomonas fluorescens	Pseudomonas_fluorescens_PICF7,_complete_genome.		6136735
GCF_001307155	Bacteria	d__Bacteria;p__Proteobacteria;c__Gammaproteobacteria;o__Pseudomonadales;f__Pseudomonadaceae;g__Pseudomonas_E;s__Pseudomonas_E fluorescens_E	NZ_CP012830	NZ_CP012830	Bacteria; Proteobacteria; Gammaproteobacteria; Pseudomonadales; Pseudomonadaceae; Pseudomonas; Pseudomonas fluorescens group	Pseudomonas_fluorescens_strain_FW300-N2E3,_complete_genome.		6391871
GCF_001307275	Bacteria	d__Bacteria;p__Proteobacteria;c__Gammaproteobacteria;o__Pseudomonadales;f__Pseudomonadaceae;g__Pseudomonas_E;s__Pseudomonas_E fluorescens_AA	NZ_CP012831	NZ_CP012831	Bacteria; Proteobacteria; Gammaproteobacteria; Pseudomonadales; Pseudomonadaceae; Pseudomonas; Pseudomonas fluorescens group	Pseudomonas_fluorescens_strain_FW300-N2C3,_complete_genome.		7119102
GCF_001602175	Bacteria	d__Bacteria;p__Proteobacteria;c__Gammaproteobacteria;o__Pseudomonadales;f__Pseudomonadaceae;g__Pseudomonas_E;s__Pseudomonas_E libanensis	NZ_CP014868	NZ_CP014868	Bacteria; Proteobacteria; Gammaproteobacteria; Pseudomonadales; Pseudomonadaceae; Pseudomonas; Pseudomonas fluorescens group	Pseudomonas_fluorescens_strain_KENGFT3_genome.		6183292
GCF_001623525	Bacteria	d__Bacteria;p__Proteobacteria;c__Gammaproteobacteria;o__Pseudomonadales;f__Pseudomonadaceae;g__Pseudomonas_E;s__Pseudomonas_E fluorescens_Q	NZ_CP015225	NZ_CP015225	Bacteria; Proteobacteria; Gammaproteobacteria; Pseudomonadales; Pseudomonadaceae; Pseudomonas; Pseudomonas fluorescens group	Pseudomonas_fluorescens_strain_FW300-N2E2_genome.		6921098
GCF_001708445	Bacteria	d__Bacteria;p__Proteobacteria;c__Gammaproteobacteria;o__Pseudomonadales;f__Pseudomonadaceae;g__Pseudomonas_E;s__Pseudomonas_E sp27	NZ_CP015637	NZ_CP015637	Bacteria; Proteobacteria; Gammaproteobacteria; Pseudomonadales; Pseudomonadaceae; Pseudomonas; Pseudomonas fluorescens group	Pseudomonas_fluorescens_strain_L321,_complete_genome.		6641144
GCF_001708465	Bacteria	d__Bacteria;p__Proteobacteria;c__Gammaproteobacteria;o__Pseudomonadales;f__Pseudomonadaceae;g__Pseudomonas_E;s__Pseudomonas_E sp27	NZ_CP015638	NZ_CP015638	Bacteria; Proteobacteria; Gammaproteobacteria; Pseudomonadales; Pseudomonadaceae; Pseudomonas; Pseudomonas fluorescens group	Pseudomonas_fluorescens_strain_L111,_complete_genome.		6606606
GCF_001708485	Bacteria	d__Bacteria;p__Proteobacteria;c__Gammaproteobacteria;o__Pseudomonadales;f__Pseudomonadaceae;g__Pseudomonas_E;s__Pseudomonas_E lurida	NZ_CP015639,NZ_CP015640	NZ_CP015639	Bacteria; Proteobacteria; Gammaproteobacteria; Pseudomonadales; Pseudomonadaceae; Pseudomonas; Pseudomonas fluorescens group	Pseudomonas_fluorescens_strain_L228_chromosome,_complete_genome.		6253326
GCF_001747385	Bacteria	d__Bacteria;p__Proteobacteria;c__Gammaproteobacteria;o__Pseudomonadales;f__Pseudomonadaceae;g__Pseudomonas_E;s__Pseudomonas_E fluorescens_AF	NZ_CP017296	NZ_CP017296	Bacteria; Proteobacteria; Gammaproteobacteria; Pseudomonadales; Pseudomonadaceae; Pseudomonas; Pseudomonas fluorescens group	Pseudomonas_fluorescens_strain_Pt14_chromosome,_complete_genome.		5841722
GCF_002879715	Bacteria	No definition in GTDB	NZ_CP025738	NZ_CP025738	Bacteria; Proteobacteria; Gammaproteobacteria; Pseudomonadales; Pseudomonadaceae; Pseudomonas; Pseudomonas fluorescens group	Pseudomonas_fluorescens_strain_FR1_chromosome.		6869391
GCF_003055645	Bacteria	No definition in GTDB	NZ_CP028826	NZ_CP028826	Bacteria; Proteobacteria; Gammaproteobacteria; Pseudomonadales; Pseudomonadaceae; Pseudomonas; Pseudomonas fluorescens group	Pseudomonas_fluorescens_strain_MS82_chromosome,_complete_genome.		6207556
GCF_003352875	Bacteria	No definition in GTDB	NZ_CP022313	NZ_CP022313	Bacteria; Proteobacteria; Gammaproteobacteria; Pseudomonadales; Pseudomonadaceae; Pseudomonas; Pseudomonas fluorescens group	Pseudomonas_fluorescens_strain_NEP1_genome.		6313875
GCF_003410335	Bacteria	No definition in GTDB	NZ_CP031648	NZ_CP031648	Bacteria; Proteobacteria; Gammaproteobacteria; Pseudomonadales; Pseudomonadaceae; Pseudomonas; Pseudomonas fluorescens group	Pseudomonas_fluorescens_strain_Pf275_chromosome,_complete_genome.		6610362
GCF_003612935	Bacteria	No definition in GTDB	NZ_CP031450	NZ_CP031450	Bacteria; Proteobacteria; Gammaproteobacteria; Pseudomonadales; Pseudomonadaceae; Pseudomonas; Pseudomonas fluorescens group	Pseudomonas_fluorescens_strain_SIK_W1_chromosome,_complete_genome.		6791087
GCF_003626995	Bacteria	No definition in GTDB	NZ_CP032618	NZ_CP032618	Bacteria; Proteobacteria; Gammaproteobacteria; Pseudomonadales; Pseudomonadaceae; Pseudomonas; Pseudomonas fluorescens group	Pseudomonas_fluorescens_strain_PF08_chromosome,_complete_genome.		6030573
GCF_900215245	Bacteria	d__Bacteria;p__Proteobacteria;c__Gammaproteobacteria;o__Pseudomonadales;f__Pseudomonadaceae;g__Pseudomonas_E;s__Pseudomonas_E fluorescens	NZ_LT907842	NZ_LT907842	Bacteria; Proteobacteria; Gammaproteobacteria; Pseudomonadales; Pseudomonadaceae; Pseudomonas; Pseudomonas fluorescens group	Pseudomonas_fluorescens_strain_ATCC_13525_genome_assembly,_chromosome:_I.		6511547
GCF_900475215	Bacteria	No definition in GTDB	NZ_LS483372	NZ_LS483372	Bacteria; Proteobacteria; Gammaproteobacteria; Pseudomonadales; Pseudomonadaceae; Pseudomonas; Pseudomonas fluorescens group	Pseudomonas_fluorescens_strain_NCTC10038_genome_assembly,_chromosome:_1.		6515171
GCF_900636635	Bacteria	No definition in GTDB	NZ_LR134300	NZ_LR134300	Bacteria; Proteobacteria; Gammaproteobacteria; Pseudomonadales; Pseudomonadaceae; Pseudomonas; Pseudomonas fluorescens group	Pseudomonas_fluorescens_strain_NCTC10783_genome_assembly,_chromosome:_1.		6866429
GCF_900636825	Bacteria	No definition in GTDB	NZ_LR134318	NZ_LR134318	Bacteria; Proteobacteria; Gammaproteobacteria; Pseudomonadales; Pseudomonadaceae; Pseudomonas; Pseudomonas fluorescens group	Pseudomonas_fluorescens_strain_NCTC9428_genome_assembly,_chromosome:_1.		6033966
GCF_001543265	Bacteria	d__Bacteria;p__Proteobacteria;c__Gammaproteobacteria;o__Pseudomonadales;f__Pseudomonadaceae;g__Pseudomonas_E;s__Pseudomonas_E fragi_A	NZ_CP013861	NZ_CP013861	Bacteria; Proteobacteria; Gammaproteobacteria; Pseudomonadales; Pseudomonadaceae; Pseudomonas; Pseudomonas chlororaphis group	Pseudomonas_fragi_strain_P121,_complete_genome.		5101809
GCF_002128325	Bacteria	d__Bacteria;p__Proteobacteria;c__Gammaproteobacteria;o__Pseudomonadales;f__Pseudomonadaceae;g__Pseudomonas_E;s__Pseudomonas_E fragi	NZ_CP021132,NZ_CP021133,NZ_CP021134,NZ_CP021135	NZ_CP021132	Bacteria; Proteobacteria; Gammaproteobacteria; Pseudomonadales; Pseudomonadaceae; Pseudomonas; Pseudomonas chlororaphis group	Pseudomonas_fragi_strain_NMC25_chromosome,_complete_genome.		5152134
GCF_002205455	Bacteria	d__Bacteria;p__Proteobacteria;c__Gammaproteobacteria;o__Pseudomonadales;f__Pseudomonadaceae;g__Pseudomonas_E;s__Pseudomonas_E fragi	NZ_CP021986	NZ_CP021986	Bacteria; Proteobacteria; Gammaproteobacteria; Pseudomonadales; Pseudomonadaceae; Pseudomonas; Pseudomonas chlororaphis group	Pseudomonas_fragi_strain_DBC_genome.		5072304
GCF_900105835	Bacteria	d__Bacteria;p__Proteobacteria;c__Gammaproteobacteria;o__Pseudomonadales;f__Pseudomonadaceae;g__Pseudomonas_E;s__Pseudomonas_E fragi	NZ_LT629783	NZ_LT629783	Bacteria; Proteobacteria; Gammaproteobacteria; Pseudomonadales; Pseudomonadaceae; Pseudomonas; Pseudomonas chlororaphis group	Pseudomonas_fragi_strain_NRRL_B-727_genome_assembly,_chromosome:_I.		5072304
GCF_003574215	Bacteria	No definition in GTDB	NZ_AP018558,NZ_AP018559	NZ_AP018558	Bacteria; Proteobacteria; Hydrogenophilalia; Hydrogenophilales; Hydrogenophilaceae; Hydrogenophilus	Hydrogenophilus_thermoluteolus_TH-1_DNA,_complete_genome.		2288780
GCF_000016565	Bacteria	d__Bacteria;p__Proteobacteria;c__Gammaproteobacteria;o__Pseudomonadales;f__Pseudomonadaceae;g__Pseudomonas_E;s__Pseudomonas_E mendocina_A	NC_009439	NC_009439	Bacteria; Proteobacteria; Gammaproteobacteria; Pseudomonadales; Pseudomonadaceae; Pseudomonas; Pseudomonas aeruginosa group; Pseudomonas mendocina	Pseudomonas_mendocina_ymp,_complete_genome.	o	5072807
GCF_000204295	Bacteria	d__Bacteria;p__Proteobacteria;c__Gammaproteobacteria;o__Pseudomonadales;f__Pseudomonadaceae;g__Pseudomonas_E;s__Pseudomonas_E mendocina	NC_015410	NC_015410	Bacteria; Proteobacteria; Gammaproteobacteria; Pseudomonadales; Pseudomonadaceae; Pseudomonas; Pseudomonas aeruginosa group; Pseudomonas mendocina	Pseudomonas_mendocina_NK-01,_complete_genome.		5434353
GCF_000733715	Bacteria	d__Bacteria;p__Proteobacteria;c__Gammaproteobacteria;o__Pseudomonadales;f__Pseudomonadaceae;g__Pseudomonas_E;s__Pseudomonas_E mendocina	NZ_CP013124,NZ_CP013125	NZ_CP013124	Bacteria; Proteobacteria; Gammaproteobacteria; Pseudomonadales; Pseudomonadaceae; Pseudomonas; Pseudomonas aeruginosa group; Pseudomonas mendocina	Pseudomonas_mendocina_S5.2,_complete_genome.		5372474
GCF_002442555	Bacteria	d__Bacteria;p__Proteobacteria;c__Gammaproteobacteria;o__Pseudomonadales;f__Pseudomonadaceae;g__Pseudomonas_E;s__Pseudomonas_E mendocina_A	NZ_CP023641	NZ_CP023641	Bacteria; Proteobacteria; Gammaproteobacteria; Pseudomonadales; Pseudomonadaceae; Pseudomonas; Pseudomonas aeruginosa group	Pseudomonas_mendocina_strain_MAE1-K_chromosome,_complete_genome.		5157724
GCF_003008615	Bacteria	No definition in GTDB	NZ_CP027657	NZ_CP027657	Bacteria; Proteobacteria; Gammaproteobacteria; Pseudomonadales; Pseudomonadaceae; Pseudomonas; Pseudomonas aeruginosa group	Pseudomonas_mendocina_strain_NEB698_chromosome,_complete_genome.		5773548
GCF_900636545	Bacteria	No definition in GTDB	NZ_LR134290	NZ_LR134290	Bacteria; Proteobacteria; Gammaproteobacteria; Pseudomonadales; Pseudomonadaceae; Pseudomonas; Pseudomonas aeruginosa group	Pseudomonas_mendocina_strain_NCTC10897_genome_assembly,_chromosome:_1.		5192837
GCF_000007565	Bacteria	d__Bacteria;p__Proteobacteria;c__Gammaproteobacteria;o__Pseudomonadales;f__Pseudomonadaceae;g__Pseudomonas_E;s__Pseudomonas_E putida_D	NC_002947	NC_002947	Bacteria; Proteobacteria; Gammaproteobacteria; Pseudomonadales; Pseudomonadaceae; Pseudomonas; Pseudomonas putida group; Pseudomonas putida	Pseudomonas_putida_KT2440_chromosome,_complete_genome.	o	6181873
GCF_000016865	Bacteria	d__Bacteria;p__Proteobacteria;c__Gammaproteobacteria;o__Pseudomonadales;f__Pseudomonadaceae;g__Pseudomonas_E;s__Pseudomonas_E putida_D	NC_009512	NC_009512	Bacteria; Proteobacteria; Gammaproteobacteria; Pseudomonadales; Pseudomonadaceae; Pseudomonas; Pseudomonas putida group; Pseudomonas putida	Pseudomonas_putida_F1,_complete_genome.		5959964
GCF_000019125	Bacteria	d__Bacteria;p__Proteobacteria;c__Gammaproteobacteria;o__Pseudomonadales;f__Pseudomonadaceae;g__Pseudomonas_E;s__Pseudomonas_E sp33	NC_010322	NC_010322	Bacteria; Proteobacteria; Gammaproteobacteria; Pseudomonadales; Pseudomonadaceae; Pseudomonas; Pseudomonas putida group; Pseudomonas putida	Pseudomonas_putida_GB-1,_complete_genome.		6078430
GCF_000019445	Bacteria	d__Bacteria;p__Proteobacteria;c__Gammaproteobacteria;o__Pseudomonadales;f__Pseudomonadaceae;g__Pseudomonas_E;s__Pseudomonas_E putida_E	NC_010501	NC_010501	Bacteria; Proteobacteria; Gammaproteobacteria; Pseudomonadales; Pseudomonadaceae; Pseudomonas; Pseudomonas putida group; Pseudomonas putida	Pseudomonas_putida_W619,_complete_genome.		5774330
GCF_000183645	Bacteria	d__Bacteria;p__Proteobacteria;c__Gammaproteobacteria;o__Pseudomonadales;f__Pseudomonadaceae;g__Pseudomonas_E;s__Pseudomonas_E putida_D	NC_017530	NC_017530	Bacteria; Proteobacteria; Gammaproteobacteria; Pseudomonadales; Pseudomonadaceae; Pseudomonas; Pseudomonas putida group; Pseudomonas putida	Pseudomonas_putida_BIRD-1,_complete_genome.		5731541
GCF_000219705	Bacteria	d__Bacteria;p__Proteobacteria;c__Gammaproteobacteria;o__Pseudomonadales;f__Pseudomonadaceae;g__Pseudomonas_E;s__Pseudomonas_E monteilii_B	NC_015733	NC_015733	Bacteria; Proteobacteria; Gammaproteobacteria; Pseudomonadales; Pseudomonadaceae; Pseudomonas; Pseudomonas putida group; Pseudomonas putida	Pseudomonas_putida_S16,_complete_genome.		5984790
GCF_000226035	Bacteria	d__Bacteria;p__Proteobacteria;c__Gammaproteobacteria;o__Pseudomonadales;f__Pseudomonadaceae;g__Pseudomonas_E;s__Pseudomonas_E putida_D	NZ_CP015202	NZ_CP015202	Bacteria; Proteobacteria; Gammaproteobacteria; Pseudomonadales; Pseudomonadaceae; Pseudomonas; Pseudomonas putida group; Pseudomonas putida	Pseudomonas_putida_B6-2_chromosome,_complete_genome.		6377271
GCF_000264665	Bacteria	d__Bacteria;p__Proteobacteria;c__Gammaproteobacteria;o__Pseudomonadales;f__Pseudomonadaceae;g__Pseudomonas_E;s__Pseudomonas_E putida_D	NC_017986,NZ_AY208917,NC_018746	NC_017986	Bacteria; Proteobacteria; Gammaproteobacteria; Pseudomonadales; Pseudomonadaceae; Pseudomonas; Pseudomonas putida group; Pseudomonas putida	Pseudomonas_putida_ND6,_complete_genome.		6304310
GCF_000271965	Bacteria	d__Bacteria;p__Proteobacteria;c__Gammaproteobacteria;o__Pseudomonadales;f__Pseudomonadaceae;g__Pseudomonas_E;s__Pseudomonas_E putida_D	NZ_CP015876	NZ_CP015876	Bacteria; Proteobacteria; Gammaproteobacteria; Pseudomonadales; Pseudomonadaceae; Pseudomonas; Pseudomonas putida group; Pseudomonas putida	Pseudomonas_putida_SJTE-1,_complete_genome.		6077201
GCF_000325725	Bacteria	d__Bacteria;p__Proteobacteria;c__Gammaproteobacteria;o__Pseudomonadales;f__Pseudomonadaceae;g__Pseudomonas_E;s__Pseudomonas_E monteilii_B	NC_019905,NC_019906	NC_019905	Bacteria; Proteobacteria; Gammaproteobacteria; Pseudomonadales; Pseudomonadaceae; Pseudomonas; Pseudomonas putida group; Pseudomonas putida	Pseudomonas_putida_HB3267,_complete_genome.		5956110
GCF_000410575	Bacteria	d__Bacteria;p__Proteobacteria;c__Gammaproteobacteria;o__Pseudomonadales;f__Pseudomonadaceae;g__Pseudomonas_E;s__Pseudomonas_E putida_H	NC_021491	NC_021491	Bacteria; Proteobacteria; Gammaproteobacteria; Pseudomonadales; Pseudomonadaceae; Pseudomonas; Pseudomonas putida group; Pseudomonas putida	Pseudomonas_putida_H8234,_complete_genome.		6870827
GCF_000412675	Bacteria	d__Bacteria;p__Proteobacteria;c__Gammaproteobacteria;o__Pseudomonadales;f__Pseudomonadaceae;g__Pseudomonas_E;s__Pseudomonas_E putida	NC_021505	NC_021505	Bacteria; Proteobacteria; Gammaproteobacteria; Pseudomonadales; Pseudomonadaceae; Pseudomonas; Pseudomonas putida group; Pseudomonas putida	Pseudomonas_putida_NBRC_14164_DNA,_complete_genome.		6156701
GCF_000495455	Bacteria	d__Bacteria;p__Proteobacteria;c__Gammaproteobacteria;o__Pseudomonadales;f__Pseudomonadaceae;g__Pseudomonas_E;s__Pseudomonas_E putida_D	NZ_CP009974,NZ_CP009975	NZ_CP009974	Bacteria; Proteobacteria; Gammaproteobacteria; Pseudomonadales; Pseudomonadaceae; Pseudomonas; Pseudomonas putida group; Pseudomonas putida	Pseudomonas_putida_S12,_complete_genome.		6382434
GCF_000498395	Bacteria	d__Bacteria;p__Proteobacteria;c__Gammaproteobacteria;o__Pseudomonadales;f__Pseudomonadaceae;g__Pseudomonas_E;s__Pseudomonas_E putida	NZ_CP010979	NZ_CP010979	Bacteria; Proteobacteria; Gammaproteobacteria; Pseudomonadales; Pseudomonadaceae; Pseudomonas; Pseudomonas putida group; Pseudomonas putida	Pseudomonas_putida_S13.1.2,_complete_genome.		6621848
GCF_000691565	Bacteria	d__Bacteria;p__Proteobacteria;c__Gammaproteobacteria;o__Pseudomonadales;f__Pseudomonadaceae;g__Pseudomonas_E;s__Pseudomonas_E monteilii_B	NZ_CP007620	NZ_CP007620	Bacteria; Proteobacteria; Gammaproteobacteria; Pseudomonadales; Pseudomonadaceae; Pseudomonas; Pseudomonas putida group	Pseudomonas_putida_strain_DLL-E4,_complete_genome.		6484062
GCF_001515585	Bacteria	d__Bacteria;p__Proteobacteria;c__Gammaproteobacteria;o__Pseudomonadales;f__Pseudomonadaceae;g__Pseudomonas_E;s__Pseudomonas_E mosselii	NZ_CP014343	NZ_CP014343	Bacteria; Proteobacteria; Gammaproteobacteria; Pseudomonadales; Pseudomonadaceae; Pseudomonas; Pseudomonas putida group	Pseudomonas_putida_strain_1A00316,_complete_genome.		5715815
GCF_001636055	Bacteria	d__Bacteria;p__Proteobacteria;c__Gammaproteobacteria;o__Pseudomonadales;f__Pseudomonadaceae;g__Pseudomonas_E;s__Pseudomonas_E putida_B	NZ_CP011789	NZ_CP011789	Bacteria; Proteobacteria; Gammaproteobacteria; Pseudomonadales; Pseudomonadaceae; Pseudomonas; Pseudomonas putida group	Pseudomonas_putida_strain_PC2,_complete_genome.		5808624
GCF_001767335	Bacteria	d__Bacteria;p__Proteobacteria;c__Gammaproteobacteria;o__Pseudomonadales;f__Pseudomonadaceae;g__Pseudomonas_E;s__Pseudomonas_E putida_D	NZ_CP016212	NZ_CP016212	Bacteria; Proteobacteria; Gammaproteobacteria; Pseudomonadales; Pseudomonadaceae; Pseudomonas; Pseudomonas putida group; Pseudomonas putida	Pseudomonas_putida_JB,_complete_genome.		5846746
GCF_001886975	Bacteria	d__Bacteria;p__Proteobacteria;c__Gammaproteobacteria;o__Pseudomonadales;f__Pseudomonadaceae;g__Pseudomonas_E;s__Pseudomonas_E sp33	NZ_CP017073	NZ_CP017073	Bacteria; Proteobacteria; Gammaproteobacteria; Pseudomonadales; Pseudomonadaceae; Pseudomonas; Pseudomonas putida group	Pseudomonas_putida_strain_PP112420,_complete_genome.		6031212
GCF_001908395	Bacteria	d__Bacteria;p__Proteobacteria;c__Gammaproteobacteria;o__Pseudomonadales;f__Pseudomonadaceae;g__Pseudomonas_E;s__	NZ_CP018743	NZ_CP018743	Bacteria; Proteobacteria; Gammaproteobacteria; Pseudomonadales; Pseudomonadaceae; Pseudomonas; Pseudomonas putida group	Pseudomonas_sp._DRA525_genome.		6267580
GCF_002025705	Bacteria	d__Bacteria;p__Proteobacteria;c__Gammaproteobacteria;o__Pseudomonadales;f__Pseudomonadaceae;g__Pseudomonas_E;s__Pseudomonas_E putida_J	NZ_CP018846	NZ_CP018846	Bacteria; Proteobacteria; Gammaproteobacteria; Pseudomonadales; Pseudomonadaceae; Pseudomonas; Pseudomonas putida group	Pseudomonas_putida_strain_AA7_chromosome,_complete_genome.		6137024
GCF_002356095	Bacteria	d__Bacteria;p__Proteobacteria;c__Gammaproteobacteria;o__Pseudomonadales;f__Pseudomonadaceae;g__Pseudomonas_E;s__Pseudomonas_E putida_H	NZ_AP015029,NZ_AP015030,NZ_AP015031,NZ_AP015032,NZ_AP015033	NZ_AP015029	Bacteria; Proteobacteria; Gammaproteobacteria; Pseudomonadales; Pseudomonadaceae; Pseudomonas; Pseudomonas putida group	Pseudomonas_putida_DNA,_complete_genome,_strain:_KF715.		7467685
GCF_002736045	Bacteria	d__Bacteria;p__Proteobacteria;c__Gammaproteobacteria;o__Pseudomonadales;f__Pseudomonadaceae;g__Pseudomonas_E;s__Pseudomonas_E putida_M	NZ_CP024086	NZ_CP024086	Bacteria; Proteobacteria; Gammaproteobacteria; Pseudomonadales; Pseudomonadaceae; Pseudomonas; Pseudomonas putida group	Pseudomonas_putida_strain_E46_chromosome,_complete_genome.		6180967
GCF_002736125	Bacteria	d__Bacteria;p__Proteobacteria;c__Gammaproteobacteria;o__Pseudomonadales;f__Pseudomonadaceae;g__Pseudomonas_E;s__Pseudomonas_E putida_M	NZ_CP024085	NZ_CP024085	Bacteria; Proteobacteria; Gammaproteobacteria; Pseudomonadales; Pseudomonadaceae; Pseudomonas; Pseudomonas putida group	Pseudomonas_putida_strain_E41_chromosome,_complete_genome.		6093023
GCF_002741075	Bacteria	d__Bacteria;p__Proteobacteria;c__Gammaproteobacteria;o__Pseudomonadales;f__Pseudomonadaceae;g__Pseudomonas_E;s__Pseudomonas_E monteilii_D	NZ_CP016634,NZ_CP016446	NZ_CP016634	Bacteria; Proteobacteria; Gammaproteobacteria; Pseudomonadales; Pseudomonadaceae; Pseudomonas; Pseudomonas putida group	Pseudomonas_putida_strain_IEC33019_chromosome,_complete_genome.		5847120
GCF_003228315	Bacteria	No definition in GTDB	NZ_CP029693	NZ_CP029693	Bacteria; Proteobacteria; Gammaproteobacteria; Pseudomonadales; Pseudomonadaceae; Pseudomonas; Pseudomonas putida group	Pseudomonas_putida_strain_JBC17_chromosome,_complete_genome.		6845198
GCF_003290365	Bacteria	No definition in GTDB	NZ_CP030750	NZ_CP030750	Bacteria; Proteobacteria; Gammaproteobacteria; Pseudomonadales; Pseudomonadaceae; Pseudomonas; Pseudomonas putida group	Pseudomonas_putida_strain_NX-1_chromosome,_complete_genome.		5848357
GCF_003671955	Bacteria	No definition in GTDB	NZ_CP022561	NZ_CP022561	Bacteria; Proteobacteria; Gammaproteobacteria; Pseudomonadales; Pseudomonadaceae; Pseudomonas; Pseudomonas putida group	Pseudomonas_putida_strain_B4_chromosome,_complete_genome.		6011680
GCF_900156185	Bacteria	d__Bacteria;p__Proteobacteria;c__Gammaproteobacteria;o__Pseudomonadales;f__Pseudomonadaceae;g__Pseudomonas_E;s__Pseudomonas_E putida_D	NZ_LT707061	NZ_LT707061	Bacteria; Proteobacteria; Gammaproteobacteria; Pseudomonadales; Pseudomonadaceae; Pseudomonas; Pseudomonas putida group	Pseudomonas_putida_strain_N1R_genome_assembly,_chromosome:_I.		5729155
GCF_900167985	Bacteria	d__Bacteria;p__Proteobacteria;c__Gammaproteobacteria;o__Pseudomonadales;f__Pseudomonadaceae;g__Pseudomonas_E;s__Pseudomonas_E putida_D	NZ_LT799039	NZ_LT799039	Bacteria; Proteobacteria; Gammaproteobacteria; Pseudomonadales; Pseudomonadaceae; Pseudomonas; Pseudomonas putida group	Pseudomonas_putida_strain_KT2440_genome_assembly,_chromosome:_I.		6203063
GCF_900636645	Bacteria	No definition in GTDB	NZ_LR134299	NZ_LR134299	Bacteria; Proteobacteria; Gammaproteobacteria; Pseudomonadales; Pseudomonadaceae; Pseudomonas; Pseudomonas putida group	Pseudomonas_putida_strain_NCTC13186_genome_assembly,_chromosome:_1.		6134366
GCF_000009125	Bacteria	d__Bacteria;p__Proteobacteria;c__Gammaproteobacteria;o__Betaproteobacteriales;f__Burkholderiaceae;g__Ralstonia;s__Ralstonia solanacearum_B	NC_003295,NC_003296	NC_003295	Bacteria; Proteobacteria; Betaproteobacteria; Burkholderiales; Burkholderiaceae; Ralstonia; Ralstonia solanacearum	Ralstonia_solanacearum_GMI1000_chromosome_complete_sequence.	o	5810922
GCF_000215325	Bacteria	d__Bacteria;p__Proteobacteria;c__Gammaproteobacteria;o__Betaproteobacteriales;f__Burkholderiaceae;g__Ralstonia;s__Ralstonia solanacearum_C	NC_017574,NC_017575	NC_017574	Bacteria; Proteobacteria; Betaproteobacteria; Burkholderiales; Burkholderiaceae; Ralstonia; Ralstonia solanacearum	Ralstonia_solanacearum_Po82,_complete_genome.		5430263
GCF_000283475	Bacteria	d__Bacteria;p__Proteobacteria;c__Gammaproteobacteria;o__Betaproteobacteriales;f__Burkholderiaceae;g__Ralstonia;s__Ralstonia solanacearum_A	NC_014311,NC_014310	NC_014311	Bacteria; Proteobacteria; Betaproteobacteria; Burkholderiales; Burkholderiaceae; Ralstonia; Ralstonia solanacearum	Ralstonia_solanacearum_str._PSI07_chromosome,_complete_genome.		5605618
GCF_000348545	Bacteria	d__Bacteria;p__Proteobacteria;c__Gammaproteobacteria;o__Betaproteobacteriales;f__Burkholderiaceae;g__Ralstonia;s__Ralstonia solanacearum_B	NC_020799,NC_021745	NC_020799	Bacteria; Proteobacteria; Betaproteobacteria; Burkholderiales; Burkholderiaceae; Ralstonia; Ralstonia solanacearum	Ralstonia_solanacearum_FQY_4,_complete_genome.		5805250
GCF_000427195	Bacteria	d__Bacteria;p__Proteobacteria;c__Gammaproteobacteria;o__Betaproteobacteriales;f__Burkholderiaceae;g__Ralstonia;s__Ralstonia solanacearum_B	NC_017559,NC_017589,NC_017558	NC_017559	Bacteria; Proteobacteria; Betaproteobacteria; Burkholderiales; Burkholderiaceae; Ralstonia; Ralstonia solanacearum	Ralstonia_solanacearum_CMR15_chromosome,_complete_genome.		5590372
GCF_000671315	Bacteria	d__Bacteria;p__Proteobacteria;c__Gammaproteobacteria;o__Betaproteobacteriales;f__Burkholderiaceae;g__Ralstonia;s__Ralstonia solanacearum_B	NZ_CM002755,NZ_CM002756,NZ_JHAM01000139,NZ_JHAM01000132,NZ_JHAM01000148,NZ_JHAM01000158,NZ_JHAM01000134,NZ_JHAM01000136,NZ_JHAM01000152,NZ_JHAM01000133,NZ_JHAM01000130,NZ_JHAM01000145,NZ_JHAM01000143,NZ_JHAM01000138,NZ_JHAM01000157,NZ_JHAM01000149,NZ_JHAM01000159,NZ_JHAM01000146,NZ_JHAM01000150,NZ_JHAM01000156,NZ_JHAM01000129,NZ_JHAM01000140,NZ_JHAM01000153,NZ_JHAM01000141,NZ_JHAM01000155,NZ_JHAM…	NZ_CM002755	Bacteria; Proteobacteria; Betaproteobacteria; Burkholderiales; Burkholderiaceae; Ralstonia; Ralstonia solanacearum	Ralstonia_solanacearum_Rs-10-244_chromosome,_whole_genome_shotgun_sequence.		5688308
GCF_000671335	Bacteria	d__Bacteria;p__Proteobacteria;c__Gammaproteobacteria;o__Betaproteobacteriales;f__Burkholderiaceae;g__Ralstonia;s__Ralstonia solanacearum_B	NZ_CM002757,NZ_CM002758,NZ_JHBO01000180,NZ_JHBO01000207,NZ_JHBO01000194,NZ_JHBO01000198,NZ_JHBO01000150,NZ_JHBO01000211,NZ_JHBO01000179,NZ_JHBO01000197,NZ_JHBO01000191,NZ_JHBO01000165,NZ_JHBO01000163,NZ_JHBO01000164,NZ_JHBO01000173,NZ_JHBO01000145,NZ_JHBO01000206,NZ_JHBO01000182,NZ_JHBO01000205,NZ_JHBO01000212,NZ_JHBO01000151,NZ_JHBO01000177,NZ_JHBO01000162,NZ_JHBO01000144,NZ_JHBO01000172,NZ_JHBO…	NZ_CM002757	Bacteria; Proteobacteria; Betaproteobacteria; Burkholderiales; Burkholderiaceae; Ralstonia; Ralstonia solanacearum	Ralstonia_solanacearum_Rs-09-161_chromosome,_whole_genome_shotgun_sequence.		5757917
GCF_001299555	Bacteria	d__Bacteria;p__Proteobacteria;c__Gammaproteobacteria;o__Betaproteobacteriales;f__Burkholderiaceae;g__Ralstonia;s__Ralstonia solanacearum_D	NZ_CP012687,NZ_CP012688	NZ_CP012687	Bacteria; Proteobacteria; Betaproteobacteria; Burkholderiales; Burkholderiaceae; Ralstonia	Ralstonia_solanacearum_strain_UY031,_complete_genome.		5411683
GCF_001586135	Bacteria	d__Bacteria;p__Proteobacteria;c__Gammaproteobacteria;o__Betaproteobacteriales;f__Burkholderiaceae;g__Ralstonia;s__Ralstonia solanacearum_A	NZ_CP014702,NZ_CP014703	NZ_CP014702	Bacteria; Proteobacteria; Betaproteobacteria; Burkholderiales; Burkholderiaceae; Ralstonia	Ralstonia_solanacearum_strain_KACC_10722,_complete_genome.		5463256
GCF_001587135	Bacteria	d__Bacteria;p__Proteobacteria;c__Gammaproteobacteria;o__Betaproteobacteriales;f__Burkholderiaceae;g__Ralstonia;s__Ralstonia solanacearum_C	NZ_CP012939,NZ_CP012941,NZ_CP012942,NZ_CP012940	NZ_CP012939	Bacteria; Proteobacteria; Betaproteobacteria; Burkholderiales; Burkholderiaceae; Ralstonia	Ralstonia_solanacearum_strain_UW163,_complete_genome.		5596238
GCF_001587155	Bacteria	d__Bacteria;p__Proteobacteria;c__Gammaproteobacteria;o__Betaproteobacteriales;f__Burkholderiaceae;g__Ralstonia;s__Ralstonia solanacearum_C	NZ_CP012943,NZ_CP012944	NZ_CP012943	Bacteria; Proteobacteria; Betaproteobacteria; Burkholderiales; Burkholderiaceae; Ralstonia	Ralstonia_solanacearum_strain_IBSBF1503,_complete_genome.		5530249
GCF_001663415	Bacteria	d__Bacteria;p__Proteobacteria;c__Gammaproteobacteria;o__Betaproteobacteriales;f__Burkholderiaceae;g__Ralstonia;s__Ralstonia solanacearum_B	NZ_CP015850,NZ_CP015851	NZ_CP015850	Bacteria; Proteobacteria; Betaproteobacteria; Burkholderiales; Burkholderiaceae; Ralstonia	Ralstonia_solanacearum_strain_YC40-M_chromosome,_complete_genome.		5752130
GCF_001708525	Bacteria	d__Bacteria;p__Proteobacteria;c__Gammaproteobacteria;o__Betaproteobacteriales;f__Burkholderiaceae;g__Ralstonia;s__Ralstonia solanacearum_B	NZ_CP016904,NZ_CP016905	NZ_CP016904	Bacteria; Proteobacteria; Betaproteobacteria; Burkholderiales; Burkholderiaceae; Ralstonia	Ralstonia_solanacearum_strain_KACC10709_chromosome,_complete_genome.		5608237
GCF_001879565	Bacteria	d__Bacteria;p__Proteobacteria;c__Gammaproteobacteria;o__Betaproteobacteriales;f__Burkholderiaceae;g__Ralstonia;s__Ralstonia solanacearum_B	NZ_CP009764,NZ_CP009763	NZ_CP009764	Bacteria; Proteobacteria; Betaproteobacteria; Burkholderiales; Burkholderiaceae; Ralstonia; Ralstonia solanacearum	Ralstonia_solanacearum_OE1-1,_complete_genome.		5762975
GCF_001887535	Bacteria	d__Bacteria;p__Proteobacteria;c__Gammaproteobacteria;o__Betaproteobacteriales;f__Burkholderiaceae;g__Ralstonia;s__Ralstonia solanacearum_B	NZ_CP016554,NZ_CP016555	NZ_CP016554	Bacteria; Proteobacteria; Betaproteobacteria; Burkholderiales; Burkholderiaceae; Ralstonia; Ralstonia solanacearum	Ralstonia_solanacearum_FJAT-1458_chromosome,_complete_genome.		6059899
GCF_001891105	Bacteria	d__Bacteria;p__Proteobacteria;c__Gammaproteobacteria;o__Betaproteobacteriales;f__Burkholderiaceae;g__Ralstonia;s__Ralstonia solanacearum_B	NZ_CP015115,NZ_CP015116	NZ_CP015115	Bacteria; Proteobacteria; Betaproteobacteria; Burkholderiales; Burkholderiaceae; Ralstonia	Ralstonia_solanacearum_strain_EP1,_complete_genome.		6042968
GCF_002155245	Bacteria	d__Bacteria;p__Proteobacteria;c__Gammaproteobacteria;o__Betaproteobacteriales;f__Burkholderiaceae;g__Ralstonia;s__Ralstonia solanacearum_B	NZ_CP016612,NZ_CP016613	NZ_CP016612	Bacteria; Proteobacteria; Betaproteobacteria; Burkholderiales; Burkholderiaceae; Ralstonia; Ralstonia solanacearum	Ralstonia_solanacearum_FJAT-91_chromosome,_complete_genome.		5874087
GCF_002162015	Bacteria	d__Bacteria;p__Proteobacteria;c__Gammaproteobacteria;o__Betaproteobacteriales;f__Burkholderiaceae;g__Ralstonia;s__Ralstonia solanacearum_B	NZ_CP021448,NZ_CP021449	NZ_CP021448	Bacteria; Proteobacteria; Betaproteobacteria; Burkholderiales; Burkholderiaceae; Ralstonia	Ralstonia_solanacearum_strain_SEPPX05_chromosome,_complete_genome.		5996934
GCF_002220465	Bacteria	d__Bacteria;p__Proteobacteria;c__Gammaproteobacteria;o__Betaproteobacteriales;f__Burkholderiaceae;g__Ralstonia;s__Ralstonia solanacearum_B	NZ_CP016914,NZ_CP016915	NZ_CP016914	Bacteria; Proteobacteria; Betaproteobacteria; Burkholderiales; Burkholderiaceae; Ralstonia	Ralstonia_solanacearum_strain_CQPS-1_chromosome,_complete_genome.		5893444
GCF_002501565	Bacteria	d__Bacteria;p__Proteobacteria;c__Gammaproteobacteria;o__Betaproteobacteriales;f__Burkholderiaceae;g__Ralstonia;s__Ralstonia solanacearum_D	NZ_CP021652,NZ_CP021653	NZ_CP021652	Bacteria; Proteobacteria; Betaproteobacteria; Burkholderiales; Burkholderiaceae; Ralstonia	Ralstonia_solanacearum_strain_RS_488_chromosome,_complete_genome.		5411685
GCF_002549815	Bacteria	d__Bacteria;p__Proteobacteria;c__Gammaproteobacteria;o__Betaproteobacteriales;f__Burkholderiaceae;g__Ralstonia;s__Ralstonia solanacearum_D	NZ_CP021766,NZ_CP021767	NZ_CP021766	Bacteria; Proteobacteria; Betaproteobacteria; Burkholderiales; Burkholderiaceae; Ralstonia	Ralstonia_solanacearum_strain_RS_489_chromosome,_complete_genome.		5411504
GCF_002894285	Bacteria	No definition in GTDB	NZ_CP025985,NZ_CP025986	NZ_CP025985	Bacteria; Proteobacteria; Betaproteobacteria; Burkholderiales; Burkholderiaceae; Ralstonia	Ralstonia_solanacearum_strain_RSCM_chromosome,_complete_genome.		6000712
GCF_003515145	Bacteria	No definition in GTDB	NZ_CP022770,NZ_CP022771	NZ_CP022770	Bacteria; Proteobacteria; Betaproteobacteria; Burkholderiales; Burkholderiaceae; Ralstonia	Ralstonia_solanacearum_strain_T51_chromosome,_complete_genome.		5400849
GCF_003515165	Bacteria	No definition in GTDB	NZ_CP022776,NZ_CP022777	NZ_CP022776	Bacteria; Proteobacteria; Betaproteobacteria; Burkholderiales; Burkholderiaceae; Ralstonia	Ralstonia_solanacearum_strain_T11_chromosome,_complete_genome.		5450627
GCF_003515185	Bacteria	No definition in GTDB	NZ_CP022788,NZ_CP022789	NZ_CP022788	Bacteria; Proteobacteria; Betaproteobacteria; Burkholderiales; Burkholderiaceae; Ralstonia	Ralstonia_solanacearum_strain_SL3175_chromosome,_complete_genome.		5555993
GCF_003515205	Bacteria	No definition in GTDB	NZ_CP022790,NZ_CP022791	NZ_CP022790	Bacteria; Proteobacteria; Betaproteobacteria; Burkholderiales; Burkholderiaceae; Ralstonia	Ralstonia_solanacearum_strain_SL3103_chromosome,_complete_genome.		5618133
GCF_003515225	Bacteria	No definition in GTDB	NZ_CP022794,NZ_CP022795	NZ_CP022794	Bacteria; Proteobacteria; Betaproteobacteria; Burkholderiales; Burkholderiaceae; Ralstonia	Ralstonia_solanacearum_strain_SL2330_chromosome,_complete_genome.		5674600
GCF_003515245	Bacteria	No definition in GTDB	NZ_CP022755,NZ_CP022756	NZ_CP022755	Bacteria; Proteobacteria; Betaproteobacteria; Burkholderiales; Burkholderiaceae; Ralstonia	Ralstonia_solanacearum_strain_T117_chromosome,_complete_genome.		5807463
GCF_003515265	Bacteria	No definition in GTDB	NZ_CP022759,NZ_CP022760	NZ_CP022759	Bacteria; Proteobacteria; Betaproteobacteria; Burkholderiales; Burkholderiaceae; Ralstonia	Ralstonia_solanacearum_strain_T98_chromosome,_complete_genome.		5555978
GCF_003515285	Bacteria	No definition in GTDB	NZ_CP022765,NZ_CP022767,NZ_CP022766	NZ_CP022765	Bacteria; Proteobacteria; Betaproteobacteria; Burkholderiales; Burkholderiaceae; Ralstonia	Ralstonia_solanacearum_strain_T78_chromosome,_complete_genome.		6147432
GCF_003515345	Bacteria	No definition in GTDB	NZ_CP022782,NZ_CP022783	NZ_CP022782	Bacteria; Proteobacteria; Betaproteobacteria; Burkholderiales; Burkholderiaceae; Ralstonia	Ralstonia_solanacearum_strain_SL3755_chromosome,_complete_genome.		5792854
GCF_003515365	Bacteria	No definition in GTDB	NZ_CP022784,NZ_CP022785	NZ_CP022784	Bacteria; Proteobacteria; Betaproteobacteria; Burkholderiales; Burkholderiaceae; Ralstonia	Ralstonia_solanacearum_strain_SL3730_chromosome,_complete_genome.		5686064
GCF_003515405	Bacteria	No definition in GTDB	NZ_CP022792,NZ_CP022793	NZ_CP022792	Bacteria; Proteobacteria; Betaproteobacteria; Burkholderiales; Burkholderiaceae; Ralstonia	Ralstonia_solanacearum_strain_SL2729_chromosome,_complete_genome.		5703338
GCF_003515425	Bacteria	No definition in GTDB	NZ_CP022796,NZ_CP022797	NZ_CP022796	Bacteria; Proteobacteria; Betaproteobacteria; Burkholderiales; Burkholderiaceae; Ralstonia	Ralstonia_solanacearum_strain_SL2312_chromosome,_complete_genome.		5521456
GCF_003515445	Bacteria	No definition in GTDB	NZ_CP022798,NZ_CP022799	NZ_CP022798	Bacteria; Proteobacteria; Betaproteobacteria; Burkholderiales; Burkholderiaceae; Ralstonia	Ralstonia_solanacearum_strain_SL2064_chromosome,_complete_genome.		5473607
GCF_003515485	Bacteria	No definition in GTDB	NZ_CP022757,NZ_CP022758	NZ_CP022757	Bacteria; Proteobacteria; Betaproteobacteria; Burkholderiales; Burkholderiaceae; Ralstonia	Ralstonia_solanacearum_strain_T101_chromosome,_complete_genome.		5521368
GCF_003515505	Bacteria	No definition in GTDB	NZ_CP022761,NZ_CP022762	NZ_CP022761	Bacteria; Proteobacteria; Betaproteobacteria; Burkholderiales; Burkholderiaceae; Ralstonia	Ralstonia_solanacearum_strain_T95_chromosome,_complete_genome.		5474514
GCF_003515525	Bacteria	No definition in GTDB	NZ_CP022763,NZ_CP022764	NZ_CP022763	Bacteria; Proteobacteria; Betaproteobacteria; Burkholderiales; Burkholderiaceae; Ralstonia	Ralstonia_solanacearum_strain_T82_chromosome,_complete_genome.		5521457
GCF_003515545	Bacteria	No definition in GTDB	NZ_CP022768,NZ_CP022769	NZ_CP022768	Bacteria; Proteobacteria; Betaproteobacteria; Burkholderiales; Burkholderiaceae; Ralstonia	Ralstonia_solanacearum_strain_T60_chromosome,_complete_genome.		6015554
GCF_003515565	Bacteria	No definition in GTDB	NZ_CP022772,NZ_CP022773	NZ_CP022772	Bacteria; Proteobacteria; Betaproteobacteria; Burkholderiales; Burkholderiaceae; Ralstonia	Ralstonia_solanacearum_strain_T42_chromosome,_complete_genome.		5497698
GCF_003515585	Bacteria	No definition in GTDB	NZ_CP022778,NZ_CP022779	NZ_CP022778	Bacteria; Proteobacteria; Betaproteobacteria; Burkholderiales; Burkholderiaceae; Ralstonia	Ralstonia_solanacearum_strain_SL3882_chromosome,_complete_genome.		6025869
GCF_003515605	Bacteria	No definition in GTDB	NZ_CP022780,NZ_CP022781	NZ_CP022780	Bacteria; Proteobacteria; Betaproteobacteria; Burkholderiales; Burkholderiaceae; Ralstonia	Ralstonia_solanacearum_strain_SL3822_chromosome,_complete_genome.		5971831
GCF_003515625	Bacteria	No definition in GTDB	NZ_CP022786,NZ_CP022787	NZ_CP022786	Bacteria; Proteobacteria; Betaproteobacteria; Burkholderiales; Burkholderiaceae; Ralstonia	Ralstonia_solanacearum_strain_SL3300_chromosome,_complete_genome.		5903911
GCF_003576625	Bacteria	No definition in GTDB	NZ_CP025741,NZ_CP025742	NZ_CP025741	Bacteria; Proteobacteria; Betaproteobacteria; Burkholderiales; Burkholderiaceae; Ralstonia	Ralstonia_solanacearum_strain_P824_chromosome_CM.		6009303
GCF_003595325	Bacteria	No definition in GTDB	NZ_CP022702,NZ_CP022703	NZ_CP022702	Bacteria; Proteobacteria; Betaproteobacteria; Burkholderiales; Burkholderiaceae; Ralstonia	Ralstonia_solanacearum_strain_T523_chromosome.		5722329
GCF_003860665	Bacteria	No definition in GTDB	NZ_CP034198	NZ_CP034198	Bacteria; Proteobacteria; Betaproteobacteria; Burkholderiales; Burkholderiaceae; Ralstonia	Ralstonia_solanacearum_strain_UA-1612_chromosome.		5003359
GCF_003860685	Bacteria	No definition in GTDB	NZ_CP034196	NZ_CP034196	Bacteria; Proteobacteria; Betaproteobacteria; Burkholderiales; Burkholderiaceae; Ralstonia	Ralstonia_solanacearum_strain_UA-1611_chromosome.		5195693
GCF_003860705	Bacteria	No definition in GTDB	NZ_CP034195	NZ_CP034195	Bacteria; Proteobacteria; Betaproteobacteria; Burkholderiales; Burkholderiaceae; Ralstonia	Ralstonia_solanacearum_strain_UA-1591_chromosome.		5351985
GCF_003860725	Bacteria	No definition in GTDB	NZ_CP034194	NZ_CP034194	Bacteria; Proteobacteria; Betaproteobacteria; Burkholderiales; Burkholderiaceae; Ralstonia	Ralstonia_solanacearum_strain_UA-1579_chromosome.		5081426
GCF_003860745	Bacteria	No definition in GTDB	NZ_CP034199	NZ_CP034199	Bacteria; Proteobacteria; Betaproteobacteria; Burkholderiales; Burkholderiaceae; Ralstonia	Ralstonia_solanacearum_strain_UA-1617_chromosome.		5362479
GCF_003860765	Bacteria	No definition in GTDB	NZ_CP034197	NZ_CP034197	Bacteria; Proteobacteria; Betaproteobacteria; Burkholderiales; Burkholderiaceae; Ralstonia	Ralstonia_solanacearum_strain_UA-1609_chromosome.		5068052
GCF_003999715	Bacteria	No definition in GTDB	NZ_CP022481,NZ_CP022482,NZ_CP022483	NZ_CP022481	Bacteria; Proteobacteria; Betaproteobacteria; Burkholderiales; Burkholderiaceae; Ralstonia	Ralstonia_solanacearum_strain_HA4-1_chromosome,_complete_genome.		5981347
GCF_000013785	Bacteria	d__Bacteria;p__Proteobacteria;c__Gammaproteobacteria;o__Pseudomonadales;f__Pseudomonadaceae;g__Pseudomonas_A;s__Pseudomonas_A stutzeri	NC_009434	NC_009434	Bacteria; Proteobacteria; Gammaproteobacteria; Pseudomonadales; Pseudomonadaceae; Pseudomonas; Pseudomonas stutzeri group; Pseudomonas stutzeri subgroup; Pseudomonas stutzeri	Pseudomonas_stutzeri_A1501,_complete_genome.		4567418
GCF_000195105	Bacteria	d__Bacteria;p__Proteobacteria;c__Gammaproteobacteria;o__Pseudomonadales;f__Pseudomonadaceae;g__Pseudomonas_A;s__Pseudomonas_A stutzeri	NC_017532	NC_017532	Bacteria; Proteobacteria; Gammaproteobacteria; Pseudomonadales; Pseudomonadaceae; Pseudomonas; Pseudomonas stutzeri group; Pseudomonas stutzeri subgroup; Pseudomonas stutzeri	Pseudomonas_stutzeri_DSM_4166,_complete_genome.		4689946
GCF_000219605	Bacteria	d__Bacteria;p__Proteobacteria;c__Gammaproteobacteria;o__Pseudomonadales;f__Pseudomonadaceae;g__Pseudomonas_A;s__Pseudomonas_A stutzeri	NC_015740	NC_015740	Bacteria; Proteobacteria; Gammaproteobacteria; Pseudomonadales; Pseudomonadaceae; Pseudomonas; Pseudomonas stutzeri group; Pseudomonas stutzeri subgroup	Pseudomonas_stutzeri_strain_CGMCC_1.1803,_complete_genome.	o	4547930
GCF_000267545	Bacteria	d__Bacteria;p__Proteobacteria;c__Gammaproteobacteria;o__Pseudomonadales;f__Pseudomonadaceae;g__Pseudomonas_A;s__Pseudomonas_A stutzeri_U	NC_018028	NC_018028	Bacteria; Proteobacteria; Gammaproteobacteria; Pseudomonadales; Pseudomonadaceae; Pseudomonas; Pseudomonas stutzeri group; Pseudomonas stutzeri subgroup; Pseudomonas stutzeri	Pseudomonas_stutzeri_CCUG_29243,_complete_genome.		4709064
GCF_000279165	Bacteria	d__Bacteria;p__Proteobacteria;c__Gammaproteobacteria;o__Pseudomonadales;f__Pseudomonadaceae;g__Pseudomonas_A;s__Pseudomonas_A sp10	NC_018177	NC_018177	Bacteria; Proteobacteria; Gammaproteobacteria; Pseudomonadales; Pseudomonadaceae; Pseudomonas; Pseudomonas stutzeri group; Pseudomonas stutzeri subgroup; Pseudomonas stutzeri	Pseudomonas_stutzeri_DSM_10701,_complete_genome.		4174118
GCF_000327065	Bacteria	d__Bacteria;p__Proteobacteria;c__Gammaproteobacteria;o__Pseudomonadales;f__Pseudomonadaceae;g__Pseudomonas_A;s__Pseudomonas_A sp3	NC_019936,NC_019937,NC_019938,NC_019939	NC_019936	Bacteria; Proteobacteria; Gammaproteobacteria; Pseudomonadales; Pseudomonadaceae; Pseudomonas; Pseudomonas stutzeri group; Pseudomonas stutzeri subgroup; Pseudomonas stutzeri	Pseudomonas_stutzeri_RCH2,_complete_genome.		4600489
GCF_000590475	Bacteria	d__Bacteria;p__Proteobacteria;c__Gammaproteobacteria;o__Pseudomonadales;f__Pseudomonadaceae;g__Pseudomonas_A;s__Pseudomonas_A stutzeri_D	NZ_CP007441	NZ_CP007441	Bacteria; Proteobacteria; Gammaproteobacteria; Pseudomonadales; Pseudomonadaceae; Pseudomonas; Pseudomonas stutzeri group; Pseudomonas stutzeri subgroup	Pseudomonas_stutzeri_strain_28a24,_complete_genome.	o	4731359
GCF_000661915	Bacteria	d__Bacteria;p__Proteobacteria;c__Gammaproteobacteria;o__Pseudomonadales;f__Pseudomonadaceae;g__Pseudomonas_A;s__Pseudomonas_A stutzeri_A	NZ_CP007509,NZ_CP007510	NZ_CP007509	Bacteria; Proteobacteria; Gammaproteobacteria; Pseudomonadales; Pseudomonadaceae; Pseudomonas; Pseudomonas stutzeri group; Pseudomonas stutzeri subgroup	Pseudomonas_stutzeri_strain_19SMN4,_complete_genome.		4833395
GCF_001038645	Bacteria	d__Bacteria;p__Proteobacteria;c__Gammaproteobacteria;o__Pseudomonadales;f__Pseudomonadaceae;g__Pseudomonas_A;s__Pseudomonas_A stutzeri	NZ_CP011854	NZ_CP011854	Bacteria; Proteobacteria; Gammaproteobacteria; Pseudomonadales; Pseudomonadaceae; Pseudomonas; Pseudomonas stutzeri group; Pseudomonas stutzeri subgroup	Pseudomonas_stutzeri_strain_SLG510A3-8,_complete_genome.		4650155
GCF_001648195	Bacteria	d__Bacteria;p__Proteobacteria;c__Gammaproteobacteria;o__Pseudomonadales;f__Pseudomonadaceae;g__Pseudomonas_A;s__Pseudomonas_A sp7	NZ_CP015641	NZ_CP015641	Bacteria; Proteobacteria; Gammaproteobacteria; Pseudomonadales; Pseudomonadaceae; Pseudomonas; Pseudomonas stutzeri group; Pseudomonas stutzeri subgroup	Pseudomonas_stutzeri_strain_273,_complete_genome.		5030940
GCF_003001655	Bacteria	No definition in GTDB	NZ_CP027543	NZ_CP027543	Bacteria; Proteobacteria; Gammaproteobacteria; Pseudomonadales; Pseudomonadaceae; Pseudomonas; Pseudomonas stutzeri group; Pseudomonas stutzeri subgroup	Pseudomonas_stutzeri_strain_DW2-1_chromosome,_complete_genome.		4400660
GCF_003008495	Bacteria	No definition in GTDB	NZ_CP027664	NZ_CP027664	Bacteria; Proteobacteria; Gammaproteobacteria; Pseudomonadales; Pseudomonadaceae; Pseudomonas; Pseudomonas stutzeri group; Pseudomonas stutzeri subgroup	Pseudomonas_stutzeri_strain_1W1-1A_chromosome,_complete_genome.		4454378
GCF_003047145	Bacteria	No definition in GTDB	NZ_CP025149	NZ_CP025149	Bacteria; Proteobacteria; Gammaproteobacteria; Pseudomonadales; Pseudomonadaceae; Pseudomonas; Pseudomonas stutzeri group; Pseudomonas stutzeri subgroup	Pseudomonas_stutzeri_strain_SGAir0442_chromosome,_complete_genome.		4524655
GCF_003952645	Bacteria	No definition in GTDB	NZ_CP018050	NZ_CP018050	Bacteria; Proteobacteria; Gammaproteobacteria; Pseudomonadales; Pseudomonadaceae; Pseudomonas; Pseudomonas stutzeri group; Pseudomonas stutzeri subgroup	Pseudomonas_stutzeri_strain_KGS-2,_complete_genome.		6263601
GCF_003952685	Bacteria	No definition in GTDB	NZ_CP018046	NZ_CP018046	Bacteria; Proteobacteria; Gammaproteobacteria; Pseudomonadales; Pseudomonadaceae; Pseudomonas; Pseudomonas stutzeri group; Pseudomonas stutzeri subgroup	Pseudomonas_stutzeri_strain_KGS-8_chromosome,_complete_genome.		6249209
GCF_900636845	Bacteria	No definition in GTDB	NZ_LR134319	NZ_LR134319	Bacteria; Proteobacteria; Gammaproteobacteria; Pseudomonadales; Pseudomonadaceae; Pseudomonas; Pseudomonas stutzeri group; Pseudomonas stutzeri subgroup	Pseudomonas_stutzeri_strain_NCTC10450_genome_assembly,_chromosome:_1.		4438731
GCF_900638035	Bacteria	No definition in GTDB	NZ_LR134482	NZ_LR134482	Bacteria; Proteobacteria; Gammaproteobacteria; Pseudomonadales; Pseudomonadaceae; Pseudomonas; Pseudomonas stutzeri group; Pseudomonas stutzeri subgroup	Pseudomonas_stutzeri_strain_NCTC10475_genome_assembly,_chromosome:_1.		4426240
GCF_000012245	Bacteria	d__Bacteria;p__Proteobacteria;c__Gammaproteobacteria;o__Pseudomonadales;f__Pseudomonadaceae;g__Pseudomonas_E;s__Pseudomonas_E syringae_G	NC_007005	NC_007005	Bacteria; Proteobacteria; Gammaproteobacteria; Pseudomonadales; Pseudomonadaceae; Pseudomonas; Pseudomonas syringae group; Pseudomonas syringae group genomosp. 1; Pseudomonas syringae; Pseudomonas syringae pv. syringae	Pseudomonas_syringae_pv._syringae_B728a_chromosome,_complete_genome.	o	6093698
GCF_000331385	Bacteria	d__Bacteria;p__Proteobacteria;c__Gammaproteobacteria;o__Pseudomonadales;f__Pseudomonadaceae;g__Pseudomonas_E;s__Pseudomonas_E syringae_K	NZ_CM001763	NZ_CM001763	Bacteria; Proteobacteria; Gammaproteobacteria; Pseudomonadales; Pseudomonadaceae; Pseudomonas; Pseudomonas syringae group; Pseudomonas syringae group genomosp. 1; Pseudomonas syringae; Pseudomonas syringae pv. syringae	Pseudomonas_syringae_pv._syringae_B64_chromosome,_whole_genome_shotgun_sequence.		5930035
GCF_000344335	Bacteria	d__Bacteria;p__Proteobacteria;c__Gammaproteobacteria;o__Pseudomonadales;f__Pseudomonadaceae;g__Pseudomonas_E;s__Pseudomonas_E syringae_C	NZ_CP018202,NZ_CP018203,NZ_CP018204	NZ_CP018202	Bacteria; Proteobacteria; Gammaproteobacteria; Pseudomonadales; Pseudomonadaceae; Pseudomonas; Pseudomonas syringae group; Pseudomonas syringae group genomosp. 1; Pseudomonas syringae; Pseudomonas syringae group pathovars incertae sedis; Pseudomonas syringae pv. actinidiae	Pseudomonas_syringae_pv._actinidiae_ICMP_9853,_complete_genome.		6507519
GCF_000344355	Bacteria	d__Bacteria;p__Proteobacteria;c__Gammaproteobacteria;o__Pseudomonadales;f__Pseudomonadaceae;g__Pseudomonas_E;s__Pseudomonas_E syringae_C	NZ_CP012179,NZ_CP012180	NZ_CP012179	Bacteria; Proteobacteria; Gammaproteobacteria; Pseudomonadales; Pseudomonadaceae; Pseudomonas; Pseudomonas syringae group; Pseudomonas syringae group genomosp. 1; Pseudomonas syringae; Pseudomonas syringae group pathovars incertae sedis; Pseudomonas syringae pv. actinidiae	Pseudomonas_syringae_pv._actinidiae_ICMP_18708,_complete_genome.		6630003
GCF_000344475	Bacteria	d__Bacteria;p__Proteobacteria;c__Gammaproteobacteria;o__Pseudomonadales;f__Pseudomonadaceae;g__Pseudomonas_E;s__Pseudomonas_E syringae_C	NZ_CP032631,NZ_CP032632	NZ_CP032631	Bacteria; Proteobacteria; Gammaproteobacteria; Pseudomonadales; Pseudomonadaceae; Pseudomonas; Pseudomonas syringae group; Pseudomonas syringae group genomosp. 1; Pseudomonas syringae; Pseudomonas syringae group pathovars incertae sedis; Pseudomonas syringae pv. actinidiae	Pseudomonas_syringae_pv._actinidiae_str._Shaanxi_M228_chromosome,_complete_genome.		6747342
GCF_000412165	Bacteria	d__Bacteria;p__Proteobacteria;c__Gammaproteobacteria;o__Pseudomonadales;f__Pseudomonadaceae;g__Pseudomonas_E;s__Pseudomonas_E syringae_K	NZ_CM001986,NZ_CM001987	NZ_CM001986	Bacteria; Proteobacteria; Gammaproteobacteria; Pseudomonadales; Pseudomonadaceae; Pseudomonas; Pseudomonas syringae group; Pseudomonas syringae group genomosp. 1; Pseudomonas syringae; Pseudomonas syringae pv. syringae	Pseudomonas_syringae_pv._syringae_SM_chromosome,_whole_genome_shotgun_sequence.		6124102
GCF_000452445	Bacteria	d__Bacteria;p__Proteobacteria;c__Gammaproteobacteria;o__Pseudomonadales;f__Pseudomonadaceae;g__Pseudomonas_E;s__Pseudomonas_E syringae_K	NZ_CP034078,NZ_CP034079,NZ_CP034080,NZ_CP034081	NZ_CP034078	Bacteria; Proteobacteria; Gammaproteobacteria; Pseudomonadales; Pseudomonadaceae; Pseudomonas; Pseudomonas syringae group; Pseudomonas syringae group genomosp. 1; Pseudomonas syringae; Pseudomonas syringae pv. pisi	Pseudomonas_syringae_pv._pisi_str._PP1_chromosome,_complete_genome.		6039562
GCF_000452705	Bacteria	d__Bacteria;p__Proteobacteria;c__Gammaproteobacteria;o__Pseudomonadales;f__Pseudomonadaceae;g__Pseudomonas_E;s__Pseudomonas_E syringae_F	NZ_CP007014,NZ_CP007015	NZ_CP007014	Bacteria; Proteobacteria; Gammaproteobacteria; Pseudomonadales; Pseudomonadaceae; Pseudomonas; Pseudomonas syringae group; Pseudomonas syringae group genomosp. 1; Pseudomonas syringae	Pseudomonas_syringae_CC1557,_complete_sequence.		5811653
GCF_000648735	Bacteria	d__Bacteria;p__Proteobacteria;c__Gammaproteobacteria;o__Pseudomonadales;f__Pseudomonadaceae;g__Pseudomonas_E;s__Pseudomonas_E syringae_C	NZ_CP011972,NZ_CP011973	NZ_CP011972	Bacteria; Proteobacteria; Gammaproteobacteria; Pseudomonadales; Pseudomonadaceae; Pseudomonas; Pseudomonas syringae group; Pseudomonas syringae group genomosp. 1; Pseudomonas syringae; Pseudomonas syringae group pathovars incertae sedis; Pseudomonas syringae pv. actinidiae	Pseudomonas_syringae_pv._actinidiae_ICMP_18884,_complete_genome.		6629992
GCF_000658965	Bacteria	d__Bacteria;p__Proteobacteria;c__Gammaproteobacteria;o__Pseudomonadales;f__Pseudomonadaceae;g__Pseudomonas_E;s__Pseudomonas_E syringae_C	NZ_CM002753,NZ_CM002754	NZ_CM002753	Bacteria; Proteobacteria; Gammaproteobacteria; Pseudomonadales; Pseudomonadaceae; Pseudomonas; Pseudomonas syringae group; Pseudomonas syringae group genomosp. 1; Pseudomonas syringae; Pseudomonas syringae group pathovars incertae sedis; Pseudomonas syringae pv. actinidiae	Pseudomonas_syringae_pv._actinidiae_ICMP_9617_chromosome_Chr,_whole_genome_shotgun_sequence.		6497695
GCF_000988395	Bacteria	d__Bacteria;p__Proteobacteria;c__Gammaproteobacteria;o__Pseudomonadales;f__Pseudomonadaceae;g__Pseudomonas_E;s__Pseudomonas_E syringae_H	NZ_CP006256,NZ_CP006257	NZ_CP006256	Bacteria; Proteobacteria; Gammaproteobacteria; Pseudomonadales; Pseudomonadaceae; Pseudomonas; Pseudomonas syringae group; Pseudomonas syringae group genomosp. 1; Pseudomonas syringae; Pseudomonas syringae pv. syringae	Pseudomonas_syringae_pv._syringae_HS191,_complete_genome.		6002759
GCF_000988485	Bacteria	d__Bacteria;p__Proteobacteria;c__Gammaproteobacteria;o__Pseudomonadales;f__Pseudomonadaceae;g__Pseudomonas_E;s__Pseudomonas_E syringae_G	NZ_CP005969	NZ_CP005969	Bacteria; Proteobacteria; Gammaproteobacteria; Pseudomonadales; Pseudomonadaceae; Pseudomonas; Pseudomonas syringae group; Pseudomonas syringae group genomosp. 1; Pseudomonas syringae; Pseudomonas syringae pv. syringae	Pseudomonas_syringae_pv._syringae_B301D,_complete_genome.		6094819
GCF_001281365	Bacteria	d__Bacteria;p__Proteobacteria;c__Gammaproteobacteria;o__Pseudomonadales;f__Pseudomonadaceae;g__Pseudomonas_E;s__Pseudomonas_E syringae_L	NZ_CP005970,NZ_CP005971	NZ_CP005970	Bacteria; Proteobacteria; Gammaproteobacteria; Pseudomonadales; Pseudomonadaceae; Pseudomonas; Pseudomonas syringae group; Pseudomonas syringae group genomosp. 1; Pseudomonas syringae	Pseudomonas_syringae_UMAF0158,_complete_genome.		5850990
GCF_001482725	Bacteria	d__Bacteria;p__Proteobacteria;c__Gammaproteobacteria;o__Pseudomonadales;f__Pseudomonadaceae;g__Pseudomonas_E;s__Pseudomonas_E syringae_K	NZ_CP013183	NZ_CP013183	Bacteria; Proteobacteria; Gammaproteobacteria; Pseudomonadales; Pseudomonadaceae; Pseudomonas; Pseudomonas syringae group; Pseudomonas syringae group genomosp. 1; Pseudomonas syringae	Pseudomonas_syringae_pv._lapsa_strain_ATCC_10859,_complete_genome.		5918899
GCF_001913215	Bacteria	d__Bacteria;p__Proteobacteria;c__Gammaproteobacteria;o__Pseudomonadales;f__Pseudomonadaceae;g__Pseudomonas_E;s__Pseudomonas_E syringae_C	NZ_CP017007,NZ_CP017008	NZ_CP017007	Bacteria; Proteobacteria; Gammaproteobacteria; Pseudomonadales; Pseudomonadaceae; Pseudomonas; Pseudomonas syringae group; Pseudomonas syringae group genomosp. 1; Pseudomonas syringae; Pseudomonas syringae group pathovars incertae sedis	Pseudomonas_syringae_pv._actinidiae_strain_NZ-45_chromosome,_complete_genome.		6741119
GCF_001913235	Bacteria	d__Bacteria;p__Proteobacteria;c__Gammaproteobacteria;o__Pseudomonadales;f__Pseudomonadaceae;g__Pseudomonas_E;s__Pseudomonas_E syringae_C	NZ_CP017009,NZ_CP017010,NZ_CP017011	NZ_CP017009	Bacteria; Proteobacteria; Gammaproteobacteria; Pseudomonadales; Pseudomonadaceae; Pseudomonas; Pseudomonas syringae group; Pseudomonas syringae group genomosp. 1; Pseudomonas syringae; Pseudomonas syringae group pathovars incertae sedis	Pseudomonas_syringae_pv._actinidiae_strain_NZ-47_chromosome,_complete_genome.		6676278
GCF_002024285	Bacteria	d__Bacteria;p__Proteobacteria;c__Gammaproteobacteria;o__Pseudomonadales;f__Pseudomonadaceae;g__Pseudomonas_E;s__Pseudomonas_E syringae_C	NZ_CP019730,NZ_CP019731	NZ_CP019730	Bacteria; Proteobacteria; Gammaproteobacteria; Pseudomonadales; Pseudomonadaceae; Pseudomonas; Pseudomonas syringae group; Pseudomonas syringae group genomosp. 1; Pseudomonas syringae; Pseudomonas syringae group pathovars incertae sedis	Pseudomonas_syringae_pv._actinidiae_strain_CRAFRU_12.29_chromosome,_complete_genome.		6620009
GCF_002024305	Bacteria	d__Bacteria;p__Proteobacteria;c__Gammaproteobacteria;o__Pseudomonadales;f__Pseudomonadaceae;g__Pseudomonas_E;s__Pseudomonas_E syringae_C	NZ_CP019732,NZ_CP019733	NZ_CP019732	Bacteria; Proteobacteria; Gammaproteobacteria; Pseudomonadales; Pseudomonadaceae; Pseudomonas; Pseudomonas syringae group; Pseudomonas syringae group genomosp. 1; Pseudomonas syringae; Pseudomonas syringae group pathovars incertae sedis	Pseudomonas_syringae_pv._actinidiae_strain_CRAFRU_14.08_chromosome,_complete_genome.		6620488
GCF_002763655	Bacteria	d__Bacteria;p__Proteobacteria;c__Gammaproteobacteria;o__Pseudomonadales;f__Pseudomonadaceae;g__Pseudomonas_E;s__Pseudomonas_E syringae_C	NZ_CP024712,NZ_CP024713,NZ_CP024714	NZ_CP024712	Bacteria; Proteobacteria; Gammaproteobacteria; Pseudomonadales; Pseudomonadaceae; Pseudomonas; Pseudomonas syringae group; Pseudomonas syringae group genomosp. 1; Pseudomonas syringae; Pseudomonas syringae group pathovars incertae sedis	Pseudomonas_syringae_pv._actinidiae_strain_MAFF212063_chromosome,_complete_genome.		6693471
GCF_002905815	Bacteria	No definition in GTDB	NZ_CP026568	NZ_CP026568	Bacteria; Proteobacteria; Gammaproteobacteria; Pseudomonadales; Pseudomonadaceae; Pseudomonas; Pseudomonas syringae group; Pseudomonas syringae group genomosp. 1; Pseudomonas syringae	Pseudomonas_syringae_pv._syringae_strain_Pss9097_chromosome,_complete_genome.		5929959
GCF_003047185	Bacteria	No definition in GTDB	NZ_CP028490	NZ_CP028490	Bacteria; Proteobacteria; Gammaproteobacteria; Pseudomonadales; Pseudomonadaceae; Pseudomonas; Pseudomonas syringae group; Pseudomonas syringae group genomosp. 1; Pseudomonas syringae	Pseudomonas_syringae_pv._atrofaciens_strain_LMG5095_chromosome,_complete_genome.		6080544
GCF_003665415	Bacteria	No definition in GTDB	NZ_CP032871,NZ_CP032870	NZ_CP032871	Bacteria; Proteobacteria; Gammaproteobacteria; Pseudomonadales; Pseudomonadaceae; Pseudomonas; Pseudomonas syringae group; Pseudomonas syringae group genomosp. 1; Pseudomonas syringae; Pseudomonas syringae group pathovars incertae sedis	Pseudomonas_syringae_pv._actinidiae_strain_P155_chromosome,_complete_genome.		6607630
GCF_004006335	Bacteria	No definition in GTDB	NZ_CP024646	NZ_CP024646	Bacteria; Proteobacteria; Gammaproteobacteria; Pseudomonadales; Pseudomonadaceae; Pseudomonas; Pseudomonas syringae group; Pseudomonas syringae group genomosp. 1	Pseudomonas_syringae_isolate_inb918_chromosome,_complete_genome.		6381237
GCF_004323795	Bacteria	No definition in GTDB	NZ_CP034558,NZ_CP034560,NZ_CP034559,NZ_CP034561	NZ_CP034558	Bacteria; Proteobacteria; Gammaproteobacteria; Pseudomonadales; Pseudomonadaceae; Pseudomonas; Pseudomonas syringae group; Pseudomonas syringae group genomosp. 1	Pseudomonas_syringae_strain_Ps25_chromosome.		6553036
GCF_900105295	Bacteria	d__Bacteria;p__Proteobacteria;c__Gammaproteobacteria;o__Pseudomonadales;f__Pseudomonadaceae;g__Pseudomonas_E;s__Pseudomonas_E syringae_L	NZ_LT629769	NZ_LT629769	Bacteria; Proteobacteria; Gammaproteobacteria; Pseudomonadales; Pseudomonadaceae; Pseudomonas; Pseudomonas syringae group; Pseudomonas syringae group genomosp. 1	Pseudomonas_syringae_strain_31R1_genome_assembly,_chromosome:_I.		5874625
GCF_900235815	Bacteria	No definition in GTDB	NZ_LT963409,NZ_LT963410,NZ_LT963411,NZ_LT963412,NZ_LT963413	NZ_LT963409	Bacteria; Proteobacteria; Gammaproteobacteria; Pseudomonadales; Pseudomonadaceae; Pseudomonas; Pseudomonas syringae group; Pseudomonas syringae group genomosp. 1	Pseudomonas_syringae_isolate_CFBP3840_genome_assembly,_chromosome:_1.		6378726
GCF_900235825	Bacteria	No definition in GTDB	NZ_LT962480	NZ_LT962480	Bacteria; Proteobacteria; Gammaproteobacteria; Pseudomonadales; Pseudomonadaceae; Pseudomonas; Pseudomonas syringae group; Pseudomonas syringae group genomosp. 1; Pseudomonas syringae	Pseudomonas_syringae_pv._syringae_isolate_CFBP4215_genome_assembly,_chromosome:_1.		6035297
GCF_900235835	Bacteria	No definition in GTDB	NZ_LT963402,NZ_LT963403,NZ_LT963404,NZ_LT963405,NZ_LT963406,NZ_LT963407	NZ_LT963402	Bacteria; Proteobacteria; Gammaproteobacteria; Pseudomonadales; Pseudomonadaceae; Pseudomonas; Pseudomonas syringae group; Pseudomonas syringae group genomosp. 1; Pseudomonas syringae	Pseudomonas_syringae_pv._avii_isolate_CFBP3846_genome_assembly,_chromosome:_1.		6501595
GCF_900235865	Bacteria	No definition in GTDB	NZ_LT962481	NZ_LT962481	Bacteria; Proteobacteria; Gammaproteobacteria; Pseudomonadales; Pseudomonadaceae; Pseudomonas; Pseudomonas syringae group; Pseudomonas syringae group genomosp. 1; Pseudomonas syringae	Pseudomonas_syringae_pv._syringae_isolate_CFBP2118_genome_assembly,_chromosome:_1.		6031285
GCF_900235885	Bacteria	No definition in GTDB	NZ_LT963391,NZ_LT963392,NZ_LT963393,NZ_LT963394	NZ_LT963391	Bacteria; Proteobacteria; Gammaproteobacteria; Pseudomonadales; Pseudomonadaceae; Pseudomonas; Pseudomonas syringae group; Pseudomonas syringae group genomosp. 1; Pseudomonas syringae; Pseudomonas syringae group pathovars incertae sedis	Pseudomonas_syringae_pv._cerasicola_isolate_CFBP6109_genome_assembly,_chromosome:_1.		6332753
GCF_900289125	Bacteria	No definition in GTDB	NZ_LT985192,NZ_LT985193,NZ_LT985194,NZ_LT985195	NZ_LT985192	Bacteria; Proteobacteria; Gammaproteobacteria; Pseudomonadales; Pseudomonadaceae; Pseudomonas; Pseudomonas syringae group; Pseudomonas syringae group genomosp. 1	Pseudomonas_syringae_strain_CFBP_2116_genome_assembly,_chromosome:_1.		6262486
GCF_000020205	Bacteria	d__Bacteria;p__Proteobacteria;c__Gammaproteobacteria;o__Betaproteobacteriales;f__Burkholderiaceae;g__Ralstonia;s__Ralstonia pickettii_B	NC_010682,NC_010678,NC_010683	NC_010682	Bacteria; Proteobacteria; Betaproteobacteria; Burkholderiales; Burkholderiaceae; Ralstonia; Ralstonia pickettii	Ralstonia_pickettii_12J_chromosome_1,_complete_sequence.	o	5325729
GCF_000023425	Bacteria	d__Bacteria;p__Proteobacteria;c__Gammaproteobacteria;o__Betaproteobacteriales;f__Burkholderiaceae;g__Ralstonia;s__Ralstonia pickettii_C	NC_012856,NC_012857,NC_012855,NC_012849,NC_012851	NC_012856	Bacteria; Proteobacteria; Betaproteobacteria; Burkholderiales; Burkholderiaceae; Ralstonia; Ralstonia pickettii	Ralstonia_pickettii_12D_chromosome_1,_complete_sequence.		5685358
GCF_002393485	Bacteria	d__Bacteria;p__Proteobacteria;c__Gammaproteobacteria;o__Betaproteobacteriales;f__Burkholderiaceae;g__Ralstonia;s__Ralstonia mannitolilytica_A	NZ_CP023537,NZ_CP023538	NZ_CP023537	Bacteria; Proteobacteria; Betaproteobacteria; Burkholderiales; Burkholderiaceae; Ralstonia	Ralstonia_pickettii_strain_FDAARGOS_410_chromosome_1,_complete_sequence.		4818052
GCF_000297075	Bacteria	d__Bacteria;p__Proteobacteria;c__Gammaproteobacteria;o__Pseudomonadales;f__Pseudomonadaceae;g__Pseudomonas_E;s__Pseudomonas_E pseudoalcaligenes	NZ_HG916826	NZ_HG916826	Bacteria; Proteobacteria; Gammaproteobacteria; Pseudomonadales; Pseudomonadaceae; Pseudomonas; Pseudomonas aeruginosa group; Pseudomonas oleovorans/pseudoalcaligenes group; Pseudomonas oleovorans	Pseudomonas_pseudoalcaligenes_CECT_5344_complete_genome.		4686340
GCF_000953455	Bacteria	d__Bacteria;p__Proteobacteria;c__Gammaproteobacteria;o__Pseudomonadales;f__Pseudomonadaceae;g__Pseudomonas_E;s__Pseudomonas_E pseudoalcaligenes	NZ_LK391695	NZ_LK391695	Bacteria; Proteobacteria; Gammaproteobacteria; Pseudomonadales; Pseudomonadaceae; Pseudomonas; Pseudomonas aeruginosa group; Pseudomonas oleovorans/pseudoalcaligenes group	Pseudomonas_pseudoalcaligenes_genome_assembly_Ppseudo_Pac,_chromosome_:_I.		4696984
GCF_000022645	Bacteria	d__Bacteria;p__Proteobacteria;c__Gammaproteobacteria;o__Betaproteobacteriales;f__Burkholderiaceae;g__Burkholderia;s__Burkholderia glumae	NC_012724,NC_012721,NC_012723,NC_012718,NC_012720,NC_012725	NC_012724	Bacteria; Proteobacteria; Betaproteobacteria; Burkholderiales; Burkholderiaceae; Burkholderia; Burkholderia glumae	Burkholderia_glumae_BGR1_chromosome_1,_complete_sequence.		7284636
GCF_000960995	Bacteria	d__Bacteria;p__Proteobacteria;c__Gammaproteobacteria;o__Betaproteobacteriales;f__Burkholderiaceae;g__Burkholderia;s__Burkholderia glumae	NZ_CP009435,NZ_CP009434,NZ_CP009433,NZ_CP009432	NZ_CP009435	Bacteria; Proteobacteria; Betaproteobacteria; Burkholderiales; Burkholderiaceae; Burkholderia; Burkholderia glumae	Burkholderia_glumae_LMG_2196_=_ATCC_33617_chromosome_I,_complete_sequence.		6820727
GCF_000007145	Bacteria	d__Bacteria;p__Proteobacteria;c__Gammaproteobacteria;o__Xanthomonadales;f__Xanthomonadaceae;g__Xanthomonas;s__Xanthomonas campestris	NC_003902	NC_003902	Bacteria; Proteobacteria; Gammaproteobacteria; Xanthomonadales; Xanthomonadaceae; Xanthomonas; Xanthomonas campestris; Xanthomonas campestris pv. campestris	Xanthomonas_campestris_pv._campestris_str._ATCC_33913_chromosome,_complete_genome.	o	5076188
GCF_000012105	Bacteria	d__Bacteria;p__Proteobacteria;c__Gammaproteobacteria;o__Xanthomonadales;f__Xanthomonadaceae;g__Xanthomonas;s__Xanthomonas campestris	NC_007086	NC_007086	Bacteria; Proteobacteria; Gammaproteobacteria; Xanthomonadales; Xanthomonadaceae; Xanthomonas; Xanthomonas campestris; Xanthomonas campestris pv. campestris	Xanthomonas_campestris_pv._campestris_str._8004,_complete_genome.		5148708
GCF_000070605	Bacteria	d__Bacteria;p__Proteobacteria;c__Gammaproteobacteria;o__Xanthomonadales;f__Xanthomonadaceae;g__Xanthomonas;s__Xanthomonas campestris	NC_010688	NC_010688	Bacteria; Proteobacteria; Gammaproteobacteria; Xanthomonadales; Xanthomonadaceae; Xanthomonas; Xanthomonas campestris	Xanthomonas_campestris_pv._campestris_complete_genome,_strain_B100.		5079002
GCF_000221965	Bacteria	d__Bacteria;p__Proteobacteria;c__Gammaproteobacteria;o__Xanthomonadales;f__Xanthomonadaceae;g__Xanthomonas;s__Xanthomonas campestris	NC_017271	NC_017271	Bacteria; Proteobacteria; Gammaproteobacteria; Xanthomonadales; Xanthomonadaceae; Xanthomonas; Xanthomonas campestris; Xanthomonas campestris pv. raphani	Xanthomonas_campestris_pv._raphani_756C,_complete_genome.		4941214
GCF_000277895	Bacteria	d__Bacteria;p__Proteobacteria;c__Gammaproteobacteria;o__Xanthomonadales;f__Xanthomonadaceae;g__Xanthomonas;s__Xanthomonas vasicola	NZ_CP034655,NZ_CP034656	NZ_CP034655	Bacteria; Proteobacteria; Gammaproteobacteria; Xanthomonadales; Xanthomonadaceae; Xanthomonas; Xanthomonas vasicola; Xanthomonas vasicola pv. musacearum	Xanthomonas_campestris_pv._musacearum_NCPPB_4379_chromosome,_complete_genome.		4837576
GCF_000401735	Bacteria	d__Bacteria;p__Proteobacteria;c__Gammaproteobacteria;o__Xanthomonadales;f__Xanthomonadaceae;g__Xanthomonas;s__Xanthomonas campestris	NZ_CM001871,NZ_CM001872,NZ_CM001873,NZ_CM001874,NZ_CM001875,NZ_CM001876,NZ_CM001877,NZ_CM001878,NZ_AQOP01000106,NZ_AQOP01000134,NZ_AQOP01000135,NZ_AQOP01000139,NZ_AQOP01000140,NZ_AQOP01000149,NZ_AQOP01000152,NZ_AQOP01000156,NZ_AQOP01000157,NZ_AQOP01000159	NZ_CM001871	Bacteria; Proteobacteria; Gammaproteobacteria; Xanthomonadales; Xanthomonadaceae; Xanthomonas; Xanthomonas campestris; Xanthomonas campestris pv. campestris	Xanthomonas_campestris_pv._campestris_str._CN14_chromosome,_whole_genome_shotgun_sequence.		5004774
GCF_000403555	Bacteria	d__Bacteria;p__Proteobacteria;c__Gammaproteobacteria;o__Xanthomonadales;f__Xanthomonadaceae;g__Xanthomonas;s__Xanthomonas campestris	NZ_CM001897,NZ_CM001898,NZ_CM001899,NZ_CM001900,NZ_CM001901,NZ_CM001902,NZ_CM001903,NZ_AQON01000076,NZ_AQON01000077,NZ_AQON01000078,NZ_AQON01000079,NZ_AQON01000080	NZ_CM001897	Bacteria; Proteobacteria; Gammaproteobacteria; Xanthomonadales; Xanthomonadaceae; Xanthomonas; Xanthomonas campestris; Xanthomonas campestris pv. campestris	Xanthomonas_campestris_pv._campestris_str._CN16_chromosome,_whole_genome_shotgun_sequence.		5024785
GCF_000403575	Bacteria	d__Bacteria;p__Proteobacteria;c__Gammaproteobacteria;o__Xanthomonadales;f__Xanthomonadaceae;g__Xanthomonas;s__Xanthomonas campestris	NZ_CP017323,NZ_CP017325,NZ_CP017324	NZ_CP017323	Bacteria; Proteobacteria; Gammaproteobacteria; Xanthomonadales; Xanthomonadaceae; Xanthomonas; Xanthomonas campestris; Xanthomonas campestris pv. campestris	Xanthomonas_campestris_pv._campestris_str._CN15_chromosome,_complete_genome.		5114892
GCF_000589915	Bacteria	d__Bacteria;p__Proteobacteria;c__Gammaproteobacteria;o__Xanthomonadales;f__Xanthomonadaceae;g__Xanthomonas;s__Xanthomonas campestris	NZ_CM002545,NZ_CM002546,NZ_AVDD01000101,NZ_AVDD01000100,NZ_AVDD01000099	NZ_CM002545	Bacteria; Proteobacteria; Gammaproteobacteria; Xanthomonadales; Xanthomonadaceae; Xanthomonas; Xanthomonas campestris; Xanthomonas campestris pv. campestris	Xanthomonas_campestris_pv._campestris_str._CFBP_1869_chromosome,_whole_genome_shotgun_sequence.		5018732
GCF_000590075	Bacteria	d__Bacteria;p__Proteobacteria;c__Gammaproteobacteria;o__Xanthomonadales;f__Xanthomonadaceae;g__Xanthomonas;s__Xanthomonas campestris	NZ_CM002673,NZ_CM002674,NZ_AVDL01000107,NZ_AVDL01000100,NZ_AVDL01000101,NZ_AVDL01000105,NZ_AVDL01000108,NZ_AVDL01000099,NZ_AVDL01000103,NZ_AVDL01000104,NZ_AVDL01000106,NZ_AVDL01000102	NZ_CM002673	Bacteria; Proteobacteria; Gammaproteobacteria; Xanthomonadales; Xanthomonadaceae; Xanthomonas; Xanthomonas campestris; Xanthomonas campestris pv. campestris	Xanthomonas_campestris_pv._campestris_str._CFBP_5817_chromosome,_whole_genome_shotgun_sequence.		4975522
GCF_000590315	Bacteria	d__Bacteria;p__Proteobacteria;c__Gammaproteobacteria;o__Xanthomonadales;f__Xanthomonadaceae;g__Xanthomonas;s__Xanthomonas campestris	NZ_CM002635	NZ_CM002635	Bacteria; Proteobacteria; Gammaproteobacteria; Xanthomonadales; Xanthomonadaceae; Xanthomonas; Xanthomonas campestris	Xanthomonas_campestris_pv._incanae_strain_CFBP_1606R_chromosome,_whole_genome_shotgun_sequence.		4967288
GCF_000590335	Bacteria	d__Bacteria;p__Proteobacteria;c__Gammaproteobacteria;o__Xanthomonadales;f__Xanthomonadaceae;g__Xanthomonas;s__Xanthomonas campestris	NZ_CM002636	NZ_CM002636	Bacteria; Proteobacteria; Gammaproteobacteria; Xanthomonadales; Xanthomonadaceae; Xanthomonas; Xanthomonas campestris	Xanthomonas_campestris_pv._incanae_strain_CFBP_2527R_chromosome,_whole_genome_shotgun_sequence.		4925775
GCF_000590355	Bacteria	d__Bacteria;p__Proteobacteria;c__Gammaproteobacteria;o__Xanthomonadales;f__Xanthomonadaceae;g__Xanthomonas;s__Xanthomonas campestris	NZ_CM002637,NZ_ATNP01000011	NZ_CM002637	Bacteria; Proteobacteria; Gammaproteobacteria; Xanthomonadales; Xanthomonadaceae; Xanthomonas; Xanthomonas campestris	Xanthomonas_campestris_pv._raphani_strain_CFBP_5828R_chromosome,_whole_genome_shotgun_sequence.		4912085
GCF_000590375	Bacteria	d__Bacteria;p__Proteobacteria;c__Gammaproteobacteria;o__Xanthomonadales;f__Xanthomonadaceae;g__Xanthomonas;s__Xanthomonas campestris	NZ_CM002638,NZ_ATNQ01000008	NZ_CM002638	Bacteria; Proteobacteria; Gammaproteobacteria; Xanthomonadales; Xanthomonadaceae; Xanthomonas	Xanthomonas_campestris_strain_CFBP_5825R_chromosome,_whole_genome_shotgun_sequence.		5054308
GCF_000770355	Bacteria	d__Bacteria;p__Proteobacteria;c__Gammaproteobacteria;o__Xanthomonadales;f__Xanthomonadaceae;g__Xanthomonas;s__Xanthomonas vasicola	NZ_CP034653,NZ_CP034654	NZ_CP034653	Bacteria; Proteobacteria; Gammaproteobacteria; Xanthomonadales; Xanthomonadaceae; Xanthomonas; Xanthomonas vasicola	Xanthomonas_campestris_pv._arecae_strain_NCPPB_2649_chromosome,_complete_genome.		4960675
GCF_000972745	Bacteria	d__Bacteria;p__Proteobacteria;c__Gammaproteobacteria;o__Xanthomonadales;f__Xanthomonadaceae;g__Xanthomonas;s__Xanthomonas campestris_A	NZ_CP011256	NZ_CP011256	Bacteria; Proteobacteria; Gammaproteobacteria; Xanthomonadales; Xanthomonadaceae; Xanthomonas	Xanthomonas_campestris_strain_17,_complete_genome.		5254865
GCF_001186415	Bacteria	d__Bacteria;p__Proteobacteria;c__Gammaproteobacteria;o__Xanthomonadales;f__Xanthomonadaceae;g__Xanthomonas;s__Xanthomonas campestris	NZ_CP012145	NZ_CP012145	Bacteria; Proteobacteria; Gammaproteobacteria; Xanthomonadales; Xanthomonadaceae; Xanthomonas; Xanthomonas campestris	Xanthomonas_campestris_pv._campestris_strain_ICMP_21080,_complete_genome.		4911121
GCF_001186465	Bacteria	d__Bacteria;p__Proteobacteria;c__Gammaproteobacteria;o__Xanthomonadales;f__Xanthomonadaceae;g__Xanthomonas;s__Xanthomonas campestris	NZ_CP012146	NZ_CP012146	Bacteria; Proteobacteria; Gammaproteobacteria; Xanthomonadales; Xanthomonadaceae; Xanthomonas; Xanthomonas campestris	Xanthomonas_campestris_pv._campestris_strain_ICMP_4013,_complete_genome.		4908383
GCF_001293445	Bacteria	d__Bacteria;p__Proteobacteria;c__Gammaproteobacteria;o__Xanthomonadales;f__Xanthomonadaceae;g__Xanthomonas;s__Xanthomonas campestris	NZ_CP011946	NZ_CP011946	Bacteria; Proteobacteria; Gammaproteobacteria; Xanthomonadales; Xanthomonadaceae; Xanthomonas; Xanthomonas campestris	Xanthomonas_campestris_pv._campestris_strain_17_genome.		4994426
GCF_002776715	Bacteria	No definition in GTDB	NZ_CP017307	NZ_CP017307	Bacteria; Proteobacteria; Gammaproteobacteria; Xanthomonadales; Xanthomonadaceae; Xanthomonas; Xanthomonas campestris; Xanthomonas campestris pv. campestris	Xanthomonas_campestris_pv._campestris_str._CN17_chromosome,_complete_genome.		5122268
GCF_002776735	Bacteria	No definition in GTDB	NZ_CP017308,NZ_CP017309	NZ_CP017308	Bacteria; Proteobacteria; Gammaproteobacteria; Xanthomonadales; Xanthomonadaceae; Xanthomonas; Xanthomonas campestris; Xanthomonas campestris pv. campestris	Xanthomonas_campestris_pv._campestris_str._CN03_chromosome,_complete_genome.		5111737
GCF_002776775	Bacteria	d__Bacteria;p__Proteobacteria;c__Gammaproteobacteria;o__Xanthomonadales;f__Xanthomonadaceae;g__Xanthomonas;s__Xanthomonas campestris	NZ_CP017310	NZ_CP017310	Bacteria; Proteobacteria; Gammaproteobacteria; Xanthomonadales; Xanthomonadaceae; Xanthomonas; Xanthomonas campestris; Xanthomonas campestris pv. campestris	Xanthomonas_campestris_pv._campestris_str._CN12_chromosome,_complete_genome.		5115137
GCF_002776835	Bacteria	d__Bacteria;p__Proteobacteria;c__Gammaproteobacteria;o__Xanthomonadales;f__Xanthomonadaceae;g__Xanthomonas;s__Xanthomonas campestris	NZ_CP017319,NZ_CP017321,NZ_CP017320,NZ_CP017322	NZ_CP017319	Bacteria; Proteobacteria; Gammaproteobacteria; Xanthomonadales; Xanthomonadaceae; Xanthomonas; Xanthomonas campestris; Xanthomonas campestris pv. campestris	Xanthomonas_campestris_pv._campestris_str._CN18_chromosome,_complete_genome.		5261244
GCF_002879955	Bacteria	No definition in GTDB	NZ_CP025750	NZ_CP025750	Bacteria; Proteobacteria; Gammaproteobacteria; Xanthomonadales; Xanthomonadaceae; Xanthomonas; Xanthomonas campestris	Xanthomonas_campestris_pv._campestris_strain_3811_chromosome,_complete_genome.		5072566
GCF_000807145	Bacteria	d__Bacteria;p__Proteobacteria;c__Gammaproteobacteria;o__Xanthomonadales;f__Xanthomonadaceae;g__Xanthomonas_A;s__Xanthomonas_A translucens	NZ_CM003052,NZ_CM003053,NZ_JWHD01000024,NZ_JWHD01000025,NZ_JWHD01000026,NZ_JWHD01000027,NZ_JWHD01000028,NZ_JWHD01000029,NZ_JWHD01000030,NZ_JWHD01000031	NZ_CM003052	Bacteria; Proteobacteria; Gammaproteobacteria; Xanthomonadales; Xanthomonadaceae; Xanthomonas; Xanthomonas translucens	Xanthomonas_translucens_pv._cerealis_strain_CFBP_2541_chromosome,_whole_genome_shotgun_sequence.		4518138
GCF_001021935	Bacteria	d__Bacteria;p__Proteobacteria;c__Gammaproteobacteria;o__Xanthomonadales;f__Xanthomonadaceae;g__Xanthomonas_A;s__Xanthomonas_A translucens	NZ_CP008714	NZ_CP008714	Bacteria; Proteobacteria; Gammaproteobacteria; Xanthomonadales; Xanthomonadaceae; Xanthomonas; Xanthomonas translucens	Xanthomonas_translucens_pv._undulosa_strain_Xtu_4699,_complete_genome.	o	4561137
GCF_003050685	Bacteria	No definition in GTDB	NZ_CP009750	NZ_CP009750	Bacteria; Proteobacteria; Gammaproteobacteria; Xanthomonadales; Xanthomonadaceae; Xanthomonas; Xanthomonas translucens	Xanthomonas_translucens_pv._undulosa_strain_ICMP11055_chromosome,_complete_genome.		4761583
GCF_900094325	Bacteria	d__Bacteria;p__Proteobacteria;c__Gammaproteobacteria;o__Xanthomonadales;f__Xanthomonadaceae;g__Xanthomonas_A;s__Xanthomonas_A translucens	NZ_LT604072	NZ_LT604072	Bacteria; Proteobacteria; Gammaproteobacteria; Xanthomonadales; Xanthomonadaceae; Xanthomonas; Xanthomonas translucens; Xanthomonas translucens pv. translucens	Xanthomonas_translucens_pv._translucens_DSM_18974_isolate_peng1_genome_assembly,_chromosome:_I.		4715357
[truncated: 13,714 more rows]
