# Supplementary material for: Distinct Expansion of Group II Introns During Evolution of Prokaryotes and Possible Factors Involved in Its Regulation
Source: Front Microbiol. 2022 Feb 28;13:849080. doi: 10.3389/fmicb.2022.849080 (PMC8919778; doi:10.3389/fmicb.2022.849080)
Supplement: Supplementary file 5 [file Table_6.xlsx]

## Sheet: Genomes used for each figure
Supplementary Table 6. Summary of genomes used for each figure.
NCBI assembly ID	GTDB taxonomy	Figure 1	Figure 2A	Figure 2B	Figure 3	Figure 4A	Figure 4B	Figure 4C	Figure 5	Figure 6	Figure 7	Figure S2	Figure S3	Figure S4	Figure S8A	Figure S8B	Figure S9	Figure S10	Figure S11	Figure S12
GCF_000010525	d__Bacteria;p__Proteobacteria;c__Alphaproteobacteria;o__Rhizobiales;f__Xanthobacteraceae;g__Azorhizobium;s__Azorhizobium caulinodans	1	0	0	0	0	0	0	0	1	0	0	0	1	0	0	0	0	0	1
GCF_000007365	d__Bacteria;p__Proteobacteria;c__Gammaproteobacteria;o__Enterobacterales;f__Enterobacteriaceae;g__Buchnera;s__Buchnera aphidicola_O	1	0	0	0	0	0	0	0	1	0	0	0	1	0	0	0	0	0	1
GCF_000007725	d__Bacteria;p__Proteobacteria;c__Gammaproteobacteria;o__Enterobacterales;f__Enterobacteriaceae;g__Buchnera;s__Buchnera aphidicola_H	1	0	0	0	0	0	0	0	1	0	0	0	1	0	0	0	0	0	1
GCF_000009605	d__Bacteria;p__Proteobacteria;c__Gammaproteobacteria;o__Enterobacterales;f__Enterobacteriaceae;g__Buchnera;s__Buchnera aphidicola_I	1	0	0	0	0	0	0	0	1	0	0	0	1	0	0	0	0	0	1
GCF_000021065	d__Bacteria;p__Proteobacteria;c__Gammaproteobacteria;o__Enterobacterales;f__Enterobacteriaceae;g__Buchnera;s__Buchnera aphidicola_I	0	0	0	0	0	0	0	0	0	0	0	0	0	0	0	0	0	0	0
GCF_000021085	d__Bacteria;p__Proteobacteria;c__Gammaproteobacteria;o__Enterobacterales;f__Enterobacteriaceae;g__Buchnera;s__Buchnera aphidicola_I	0	0	0	0	0	0	0	0	0	0	0	0	0	0	0	0	0	0	0
GCF_000090965	d__Bacteria;p__Proteobacteria;c__Gammaproteobacteria;o__Enterobacterales;f__Enterobacteriaceae;g__Buchnera;s__Buchnera aphidicola_F	1	0	0	0	0	0	0	0	1	0	0	0	1	0	0	0	0	0	1
GCF_000174075	d__Bacteria;p__Proteobacteria;c__Gammaproteobacteria;o__Enterobacterales;f__Enterobacteriaceae;g__Buchnera;s__Buchnera aphidicola_I	0	0	0	0	0	0	0	0	0	0	0	0	0	0	0	0	0	0	0
GCF_000183225	d__Bacteria;p__Proteobacteria;c__Gammaproteobacteria;o__Enterobacterales;f__Enterobacteriaceae;g__Buchnera;s__Buchnera aphidicola_I	0	0	0	0	0	0	0	0	0	0	0	0	0	0	0	0	0	0	0
GCF_000183245	d__Bacteria;p__Proteobacteria;c__Gammaproteobacteria;o__Enterobacterales;f__Enterobacteriaceae;g__Buchnera;s__Buchnera aphidicola_I	0	0	0	0	0	0	0	0	0	0	0	0	0	0	0	0	0	0	0
GCF_000183285	d__Bacteria;p__Proteobacteria;c__Gammaproteobacteria;o__Enterobacterales;f__Enterobacteriaceae;g__Buchnera;s__Buchnera aphidicola_I	0	0	0	0	0	0	0	0	0	0	0	0	0	0	0	0	0	0	0
GCF_000183305	d__Bacteria;p__Proteobacteria;c__Gammaproteobacteria;o__Enterobacterales;f__Enterobacteriaceae;g__Buchnera;s__Buchnera aphidicola_I	0	0	0	0	0	0	0	0	0	0	0	0	0	0	0	0	0	0	0
GCF_000217635	d__Bacteria;p__Proteobacteria;c__Gammaproteobacteria;o__Enterobacterales;f__Enterobacteriaceae;g__Buchnera;s__Buchnera aphidicola_G	1	0	0	0	0	0	0	0	1	0	0	0	1	0	0	0	0	0	1
GCF_000225445	d__Bacteria;p__Proteobacteria;c__Gammaproteobacteria;o__Enterobacterales;f__Enterobacteriaceae;g__Buchnera;s__Buchnera aphidicola_A	1	0	0	0	0	0	0	0	1	0	0	0	1	0	0	0	0	0	1
GCF_000225465	d__Bacteria;p__Proteobacteria;c__Gammaproteobacteria;o__Enterobacterales;f__Enterobacteriaceae;g__Buchnera;s__Buchnera aphidicola_B	1	0	0	0	0	0	0	0	1	0	0	0	1	0	0	0	0	0	1
GCF_000521525	d__Bacteria;p__Proteobacteria;c__Gammaproteobacteria;o__Enterobacterales;f__Enterobacteriaceae;g__Buchnera;s__Buchnera aphidicola_C	0	0	0	0	0	0	0	0	0	0	0	0	0	0	0	0	0	0	0
GCF_000521545	d__Bacteria;p__Proteobacteria;c__Gammaproteobacteria;o__Enterobacterales;f__Enterobacteriaceae;g__Buchnera;s__Buchnera aphidicola_C	0	0	0	0	0	0	0	0	0	0	0	0	0	0	0	0	0	0	0
GCF_000521565	d__Bacteria;p__Proteobacteria;c__Gammaproteobacteria;o__Enterobacterales;f__Enterobacteriaceae;g__Buchnera;s__Buchnera aphidicola_C	1	0	0	0	0	0	0	0	1	0	0	0	1	0	0	0	0	0	1
GCF_000521585	d__Bacteria;p__Proteobacteria;c__Gammaproteobacteria;o__Enterobacterales;f__Enterobacteriaceae;g__Buchnera;s__Buchnera aphidicola_C	0	0	0	0	0	0	0	0	0	0	0	0	0	0	0	0	0	0	0
GCF_001280225	d__Bacteria;p__Proteobacteria;c__Gammaproteobacteria;o__Enterobacterales;f__Enterobacteriaceae;g__Buchnera;s__Buchnera aphidicola_E	1	0	0	0	0	0	0	0	1	0	0	0	1	0	0	0	0	0	1
GCF_001648115	d__Bacteria;p__Proteobacteria;c__Gammaproteobacteria;o__Enterobacterales;f__Enterobacteriaceae;g__Buchnera;s__Buchnera aphidicola_N	1	0	0	0	0	0	0	0	1	0	0	0	1	0	0	0	0	0	1
GCF_001700895	d__Bacteria;p__Proteobacteria;c__Gammaproteobacteria;o__Enterobacterales;f__Enterobacteriaceae;g__Buchnera;s__Buchnera aphidicola_D	1	0	0	0	0	0	0	0	1	0	0	0	1	0	0	0	0	0	1
GCF_003099975	No definition in GTDB	0	0	0	0	0	0	0	0	0	0	0	0	0	0	0	0	0	0	0
GCF_900016785	d__Bacteria;p__Proteobacteria;c__Gammaproteobacteria;o__Enterobacterales;f__Enterobacteriaceae;g__Buchnera;s__Buchnera aphidicola_M	1	0	0	0	0	0	0	0	1	0	0	0	1	0	0	0	0	0	1
GCF_900128595	d__Bacteria;p__Proteobacteria;c__Gammaproteobacteria;o__Enterobacterales;f__Enterobacteriaceae;g__Buchnera;s__Buchnera aphidicola_J	1	0	0	0	0	0	0	0	1	0	0	0	1	0	0	0	0	0	1
GCF_900128725	d__Bacteria;p__Proteobacteria;c__Gammaproteobacteria;o__Enterobacterales;f__Enterobacteriaceae;g__Buchnera;s__Buchnera aphidicola_K	1	0	0	0	0	0	0	0	1	0	0	0	1	0	0	0	0	0	1
GCF_900128735	d__Bacteria;p__Proteobacteria;c__Gammaproteobacteria;o__Enterobacterales;f__Enterobacteriaceae;g__Buchnera;s__Buchnera aphidicola_L	1	0	0	0	0	0	0	0	1	0	0	0	1	0	0	0	0	0	1
GCF_000218545	d__Bacteria;p__Actinobacteriota;c__Actinobacteria;o__Actinomycetales;f__Cellulomonadaceae;g__Cellulomonas;s__Cellulomonas gilvus	1	0	0	0	0	0	0	0	1	0	0	0	1	0	0	0	0	0	1
GCF_000020965	d__Bacteria;p__Dictyoglomota;c__Dictyoglomia;o__Dictyoglomales;f__Dictyoglomaceae;g__Dictyoglomus;s__Dictyoglomus thermophilum	1	0	0	0	0	0	0	0	1	0	0	0	1	0	0	0	0	0	1
GCF_000012885	d__Bacteria;p__Desulfuromonadota;c__Desulfuromonadia;o__Desulfuromonadales;f__Pelobacteraceae_A;g__Pelobacter_A;s__Pelobacter_A carbinolicus	1	1	1	1	0	1	0	1	1	0	1	1	1	0	1	0	0	1	1
GCF_000016585	d__Bacteria;p__Proteobacteria;c__Gammaproteobacteria;o__Enterobacterales;f__Shewanellaceae;g__Shewanella;s__Shewanella putrefaciens	0	1	1	0	0	1	0	1	0	0	0	1	0	0	1	0	0	0	0
GCF_000169215	d__Bacteria;p__Proteobacteria;c__Gammaproteobacteria;o__Enterobacterales;f__Shewanellaceae;g__Shewanella;s__Shewanella putrefaciens	0	0	0	0	0	0	0	1	0	0	0	0	0	0	0	0	0	0	0
GCF_003044255	No definition in GTDB	0	1	1	0	0	1	0	0	0	0	0	1	0	0	1	0	0	0	0
GCF_900636665	No definition in GTDB	0	1	1	0	0	1	0	0	0	0	0	1	0	0	1	0	0	0	0
GCF_900636855	No definition in GTDB	0	0	0	0	0	0	0	0	0	0	0	0	0	0	0	0	0	0	0
GCF_000988565	d__Bacteria;p__Myxococcota;c__Myxococcia;o__Myxococcales;f__Myxococcaceae;g__Myxococcus;s__Myxococcus fulvus	0	1	0	0	0	1	0	0	0	0	0	1	0	1	1	0	0	0	0
GCF_000012685	d__Bacteria;p__Myxococcota;c__Myxococcia;o__Myxococcales;f__Myxococcaceae;g__Myxococcus;s__Myxococcus xanthus	1	1	1	1	0	1	0	1	1	0	1	1	1	0	1	0	0	1	1
GCF_000219105	d__Bacteria;p__Myxococcota;c__Myxococcia;o__Myxococcales;f__Myxococcaceae;g__Myxococcus;s__Myxococcus macrosporus	1	0	0	0	0	0	0	0	1	0	0	0	1	0	0	0	0	0	1
GCF_002305895	d__Bacteria;p__Myxococcota;c__Myxococcia;o__Myxococcales;f__Myxococcaceae;g__Myxococcus;s__Myxococcus macrosporus	0	1	1	0	0	1	0	0	0	0	0	1	0	0	1	0	0	0	0
GCF_000165485	d__Bacteria;p__Myxococcota;c__Myxococcia;o__Myxococcales;f__Myxococcaceae;g__Stigmatella;s__Stigmatella aurantiaca_A	1	1	1	1	0	1	0	1	1	0	1	1	1	1	1	0	0	1	1
GCF_002305875	d__Bacteria;p__Myxococcota;c__Myxococcia;o__Myxococcales;f__Myxococcaceae;g__Cystobacter;s__Cystobacter fuscus	0	1	1	0	0	1	0	0	0	0	0	1	0	0	1	0	0	0	0
GCF_001027285	d__Bacteria;p__Myxococcota;c__Myxococcia;o__Myxococcales;f__Myxococcaceae;g__Archangium;s__Archangium gephyra	1	1	1	1	0	1	0	0	1	0	1	1	1	0	1	0	0	0	1
GCF_001189295	d__Bacteria;p__Myxococcota;c__Polyangia;o__Polyangiales;f__Polyangiaceae;g__Chondromyces;s__Chondromyces crocatus	1	0	0	0	0	0	0	0	1	0	0	0	1	0	0	0	0	0	1
GCF_000067165	d__Bacteria;p__Myxococcota;c__Polyangia;o__Polyangiales;f__Polyangiaceae;g__Sorangium;s__Sorangium cellulosum_B	1	1	1	1	0	1	0	1	1	0	1	1	1	1	1	0	0	1	1
GCF_000418325	d__Bacteria;p__Myxococcota;c__Polyangia;o__Polyangiales;f__Polyangiaceae;g__Sorangium;s__Sorangium cellulosum_D	0	1	1	0	0	1	0	0	0	0	0	1	0	1	1	0	0	0	0
GCF_002950945	No definition in GTDB	0	1	1	0	0	1	0	0	0	0	0	1	0	0	1	0	0	0	0
GCF_004135735	No definition in GTDB	0	0	0	0	0	0	0	0	0	0	0	0	0	0	0	0	0	0	0
GCF_004135755	No definition in GTDB	0	1	1	0	0	1	0	0	0	0	0	1	0	0	1	0	0	0	0
GCF_002222655	d__Bacteria;p__Proteobacteria;c__Gammaproteobacteria;o__Betaproteobacteriales;f__Burkholderiaceae;g__Vitreoscilla_A;s__Vitreoscilla_A filiformis	1	1	1	1	0	1	0	0	1	0	1	1	1	0	1	0	0	0	1
GCF_001442515	d__Bacteria;p__Proteobacteria;c__Gammaproteobacteria;o__Xanthomonadales;f__Xanthomonadaceae;g__Lysobacter;s__Lysobacter enzymogenes	1	0	0	0	0	0	0	0	1	0	0	0	1	0	0	0	0	0	1
GCF_002355975	d__Bacteria;p__Proteobacteria;c__Gammaproteobacteria;o__Xanthomonadales;f__Xanthomonadaceae;g__Lysobacter;s__Lysobacter enzymogenes_A	0	0	0	0	0	0	0	0	0	0	0	0	0	0	0	0	0	0	0
GCF_002951835	No definition in GTDB	0	0	0	0	0	0	0	0	0	0	0	0	0	0	0	0	0	0	0
GCF_000222485	d__Bacteria;p__Bacteroidota;c__Bacteroidia;o__Cytophagales;f__Cyclobacteriaceae;g__Cyclobacterium;s__Cyclobacterium marinum	1	1	1	1	0	1	0	1	1	0	1	1	1	0	1	0	0	1	1
GCF_003149495	No definition in GTDB	0	1	1	0	0	1	0	0	0	0	0	1	0	1	1	0	0	0	0
GCF_000165715	d__Bacteria;p__Planctomycetota;c__Planctomycetes;o__Planctomycetales;f__Planctomycetaceae;g__Rubinisphaera;s__Rubinisphaera brasiliensis	1	0	0	0	0	0	0	0	1	0	0	0	1	0	0	0	0	0	1
GCF_000092105	d__Bacteria;p__Planctomycetota;c__Planctomycetes;o__Planctomycetales;f__Planctomycetaceae;g__Planctopirus;s__Planctopirus limnophila	1	0	0	0	0	0	0	0	1	0	0	0	1	0	0	0	0	0	1
GCF_000025185	d__Bacteria;p__Planctomycetota;c__Planctomycetes;o__Pirellulales;f__Pirellulaceae;g__Pirellula_A;s__Pirellula_A staleyi	1	0	0	0	0	0	0	0	1	0	0	0	1	0	0	0	0	0	1
GCF_000186345	d__Bacteria;p__Planctomycetota;c__Planctomycetes;o__Isosphaerales;f__Isosphaeraceae;g__Isosphaera;s__Isosphaera pallida	1	0	0	0	0	0	0	0	1	0	0	0	1	0	0	0	0	0	1
GCF_000008685	d__Bacteria;p__Spirochaetota;c__Spirochaetia;o__Borreliales;f__Borreliaceae;g__Borreliella;s__Borreliella burgdorferi	1	0	0	0	0	0	0	0	1	0	0	0	1	0	0	0	0	0	1
GCF_000021405	d__Bacteria;p__Spirochaetota;c__Spirochaetia;o__Borreliales;f__Borreliaceae;g__Borreliella;s__Borreliella burgdorferi	0	0	0	0	0	0	0	0	0	0	0	0	0	0	0	0	0	0	0
GCF_000166635	d__Bacteria;p__Spirochaetota;c__Spirochaetia;o__Borreliales;f__Borreliaceae;g__Borreliella;s__Borreliella burgdorferi	0	0	0	0	0	0	0	0	0	0	0	0	0	0	0	0	0	0	0
GCF_000166655	d__Bacteria;p__Spirochaetota;c__Spirochaetia;o__Borreliales;f__Borreliaceae;g__Borreliella;s__Borreliella burgdorferi	0	0	0	0	0	0	0	0	0	0	0	0	0	0	0	0	0	0	0
GCF_000444465	d__Bacteria;p__Spirochaetota;c__Spirochaetia;o__Borreliales;f__Borreliaceae;g__Borreliella;s__Borreliella burgdorferi	0	0	0	0	0	0	0	0	0	0	0	0	0	0	0	0	0	0	0
GCF_002151465	d__Bacteria;p__Spirochaetota;c__Spirochaetia;o__Borreliales;f__Borreliaceae;g__Borreliella;s__Borreliella burgdorferi	0	0	0	0	0	0	0	0	0	0	0	0	0	0	0	0	0	0	0
GCF_002151485	d__Bacteria;p__Spirochaetota;c__Spirochaetia;o__Borreliales;f__Borreliaceae;g__Borreliella;s__Borreliella burgdorferi	0	0	0	0	0	0	0	0	0	0	0	0	0	0	0	0	0	0	0
GCF_002151505	d__Bacteria;p__Spirochaetota;c__Spirochaetia;o__Borreliales;f__Borreliaceae;g__Borreliella;s__Borreliella burgdorferi	0	0	0	0	0	0	0	0	0	0	0	0	0	0	0	0	0	0	0
GCF_002442595	d__Bacteria;p__Spirochaetota;c__Spirochaetia;o__Borreliales;f__Borreliaceae;g__Borreliella;s__Borreliella burgdorferi	0	0	0	0	0	0	0	0	0	0	0	0	0	0	0	0	0	0	0
GCF_003367295	No definition in GTDB	0	0	0	0	0	0	0	0	0	0	0	0	0	0	0	0	0	0	0
GCF_000012065	d__Bacteria;p__Spirochaetota;c__Spirochaetia;o__Borreliales;f__Borreliaceae;g__Borrelia;s__Borrelia hermsii	0	0	0	0	0	0	0	0	0	0	0	0	0	0	0	0	0	0	0
GCF_000568675	d__Bacteria;p__Spirochaetota;c__Spirochaetia;o__Borreliales;f__Borreliaceae;g__Borrelia;s__Borrelia hermsii_A	0	0	0	0	0	0	0	0	0	0	0	0	0	0	0	0	0	0	0
GCF_000568775	d__Bacteria;p__Spirochaetota;c__Spirochaetia;o__Borreliales;f__Borreliaceae;g__Borrelia;s__Borrelia hermsii	0	0	0	0	0	0	0	0	0	0	0	0	0	0	0	0	0	0	0
GCF_000568795	d__Bacteria;p__Spirochaetota;c__Spirochaetia;o__Borreliales;f__Borreliaceae;g__Borrelia;s__Borrelia hermsii_A	0	0	0	0	0	0	0	0	0	0	0	0	0	0	0	0	0	0	0
GCF_000956315	d__Bacteria;p__Spirochaetota;c__Spirochaetia;o__Borreliales;f__Borreliaceae;g__Borrelia;s__Borrelia hermsii	0	0	0	0	0	0	0	0	0	0	0	0	0	0	0	0	0	0	0
GCF_001598195	d__Bacteria;p__Spirochaetota;c__Spirochaetia;o__Borreliales;f__Borreliaceae;g__Borrelia;s__Borrelia hermsii	0	0	0	0	0	0	0	0	0	0	0	0	0	0	0	0	0	0	0
GCF_001660005	d__Bacteria;p__Spirochaetota;c__Spirochaetia;o__Borreliales;f__Borreliaceae;g__Borrelia;s__Borrelia hermsii	1	0	0	0	0	0	0	0	1	0	0	0	1	0	0	0	0	0	1
GCF_000512145	d__Bacteria;p__Spirochaetota;c__Spirochaetia;o__Borreliales;f__Borreliaceae;g__Borrelia;s__Borrelia parkeri	0	0	0	0	0	0	0	0	0	0	0	0	0	0	0	0	0	0	0
GCF_000568735	d__Bacteria;p__Spirochaetota;c__Spirochaetia;o__Borreliales;f__Borreliaceae;g__Borrelia;s__Borrelia parkeri	0	0	0	0	0	0	0	0	0	0	0	0	0	0	0	0	0	0	0
GCF_000012085	d__Bacteria;p__Spirochaetota;c__Spirochaetia;o__Borreliales;f__Borreliaceae;g__Borrelia;s__Borrelia turicatae	1	0	0	0	0	0	0	0	1	0	0	0	1	0	0	0	0	0	1
GCF_003568645	No definition in GTDB	0	0	0	0	0	0	0	0	0	0	0	0	0	0	0	0	0	0	0
GCF_000568655	d__Bacteria;p__Spirochaetota;c__Spirochaetia;o__Borreliales;f__Borreliaceae;g__Borrelia;s__Borrelia anserina	0	0	0	0	0	0	0	0	0	0	0	0	0	0	0	0	0	0	0
GCF_001936255	d__Bacteria;p__Spirochaetota;c__Spirochaetia;o__Borreliales;f__Borreliaceae;g__Borrelia;s__Borrelia anserina	1	0	0	0	0	0	0	0	1	0	0	0	1	0	0	0	0	0	1
GCF_000568755	d__Bacteria;p__Spirochaetota;c__Spirochaetia;o__Borreliales;f__Borreliaceae;g__Borrelia;s__Borrelia coriaceae	1	0	0	0	0	0	0	0	1	0	0	0	1	0	0	0	0	0	1
GCF_000147075	d__Bacteria;p__Spirochaetota;c__Spirochaetia;o__Spirochaetales;f__Spirochaetaceae_A;g__Spirochaeta_A;s__Spirochaeta_A thermophila	0	0	0	0	0	0	0	0	0	0	0	0	0	0	0	0	0	0	0
GCF_000184345	d__Bacteria;p__Spirochaetota;c__Spirochaetia;o__Spirochaetales;f__Spirochaetaceae_A;g__Spirochaeta_A;s__Spirochaeta_A thermophila	1	0	0	0	0	0	0	0	1	0	0	0	1	0	0	0	0	0	1
GCF_000008185	d__Bacteria;p__Spirochaetota;c__Spirochaetia;o__Treponematales;f__Treponemataceae;g__Treponema_B;s__Treponema_B denticola	1	0	0	0	0	0	0	0	1	0	0	0	1	0	0	0	0	0	1
GCF_000340605	d__Bacteria;p__Spirochaetota;c__Spirochaetia;o__Treponematales;f__Treponemataceae;g__Treponema_B;s__Treponema_B denticola	0	0	0	0	0	0	0	0	0	0	0	0	0	0	0	0	0	0	0
GCF_000340645	d__Bacteria;p__Spirochaetota;c__Spirochaetia;o__Treponematales;f__Treponemataceae;g__Treponema_B;s__Treponema_B denticola	0	0	0	0	0	0	0	0	0	0	0	0	0	0	0	0	0	0	0
GCF_000340685	d__Bacteria;p__Spirochaetota;c__Spirochaetia;o__Treponematales;f__Treponemataceae;g__Treponema_B;s__Treponema_B denticola	0	0	0	0	0	0	0	0	0	0	0	0	0	0	0	0	0	0	0
GCF_000340705	d__Bacteria;p__Spirochaetota;c__Spirochaetia;o__Treponematales;f__Treponemataceae;g__Treponema_B;s__Treponema_B denticola	0	0	0	0	0	0	0	0	0	0	0	0	0	0	0	0	0	0	0
GCF_000340725	d__Bacteria;p__Spirochaetota;c__Spirochaetia;o__Treponematales;f__Treponemataceae;g__Treponema_B;s__Treponema_B denticola	0	0	0	0	0	0	0	0	0	0	0	0	0	0	0	0	0	0	0
GCF_000022105	d__Bacteria;p__Spirochaetota;c__Brachyspirae;o__Brachyspirales;f__Brachyspiraceae;g__Brachyspira;s__Brachyspira hyodysenteriae	0	0	0	0	0	0	0	0	0	0	0	0	0	0	0	0	0	0	0
GCF_001676785	d__Bacteria;p__Spirochaetota;c__Brachyspirae;o__Brachyspirales;f__Brachyspiraceae;g__Brachyspira;s__Brachyspira hyodysenteriae	1	0	0	0	0	0	0	0	1	0	0	0	1	0	0	0	0	0	1
GCF_002850235	d__Bacteria;p__Spirochaetota;c__Brachyspirae;o__Brachyspirales;f__Brachyspiraceae;g__Brachyspira;s__Brachyspira hyodysenteriae	0	0	0	0	0	0	0	0	0	0	0	0	0	0	0	0	0	0	0
GCF_000024485	d__Bacteria;p__Spirochaetota;c__Spirochaetia;o__Treponematales;f__Treponemataceae;g__Treponema;s__Treponema pallidum	0	0	0	0	0	0	0	0	0	0	0	0	0	0	0	0	0	0	0
GCF_000246755	d__Bacteria;p__Spirochaetota;c__Spirochaetia;o__Treponematales;f__Treponemataceae;g__Treponema;s__Treponema pallidum	0	0	0	0	0	0	0	0	0	0	0	0	0	0	0	0	0	0	0
GCF_000246775	d__Bacteria;p__Spirochaetota;c__Spirochaetia;o__Treponematales;f__Treponemataceae;g__Treponema;s__Treponema pallidum	0	0	0	0	0	0	0	0	0	0	0	0	0	0	0	0	0	0	0
GCF_000246795	d__Bacteria;p__Spirochaetota;c__Spirochaetia;o__Treponematales;f__Treponemataceae;g__Treponema;s__Treponema pallidum	0	0	0	0	0	0	0	0	0	0	0	0	0	0	0	0	0	0	0
GCF_000246815	d__Bacteria;p__Spirochaetota;c__Spirochaetia;o__Treponematales;f__Treponemataceae;g__Treponema;s__Treponema pallidum	0	0	0	0	0	0	0	0	0	0	0	0	0	0	0	0	0	0	0
GCF_000304295	d__Bacteria;p__Spirochaetota;c__Spirochaetia;o__Treponematales;f__Treponemataceae;g__Treponema;s__Treponema pallidum	0	0	0	0	0	0	0	0	0	0	0	0	0	0	0	0	0	0	0
GCF_000387485	d__Bacteria;p__Spirochaetota;c__Spirochaetia;o__Treponematales;f__Treponemataceae;g__Treponema;s__Treponema pallidum	0	0	0	0	0	0	0	0	0	0	0	0	0	0	0	0	0	0	0
GCF_000410535	d__Bacteria;p__Spirochaetota;c__Spirochaetia;o__Treponematales;f__Treponemataceae;g__Treponema;s__Treponema pallidum	0	0	0	0	0	0	0	0	0	0	0	0	0	0	0	0	0	0	0
GCF_000410555	d__Bacteria;p__Spirochaetota;c__Spirochaetia;o__Treponematales;f__Treponemataceae;g__Treponema;s__Treponema pallidum	0	0	0	0	0	0	0	0	0	0	0	0	0	0	0	0	0	0	0
GCF_000604125	d__Bacteria;p__Spirochaetota;c__Spirochaetia;o__Treponematales;f__Treponemataceae;g__Treponema;s__Treponema pallidum	1	0	0	0	0	0	0	0	1	0	0	0	1	0	0	0	0	0	1
GCF_000813285	d__Bacteria;p__Spirochaetota;c__Spirochaetia;o__Treponematales;f__Treponemataceae;g__Treponema;s__Treponema pallidum	0	0	0	0	0	0	0	0	0	0	0	0	0	0	0	0	0	0	0
GCF_001655235	d__Bacteria;p__Spirochaetota;c__Spirochaetia;o__Treponematales;f__Treponemataceae;g__Treponema;s__Treponema pallidum	0	0	0	0	0	0	0	0	0	0	0	0	0	0	0	0	0	0	0
GCF_001655275	d__Bacteria;p__Spirochaetota;c__Spirochaetia;o__Treponematales;f__Treponemataceae;g__Treponema;s__Treponema pallidum	0	0	0	0	0	0	0	0	0	0	0	0	0	0	0	0	0	0	0
GCF_001655315	d__Bacteria;p__Spirochaetota;c__Spirochaetia;o__Treponematales;f__Treponemataceae;g__Treponema;s__Treponema pallidum	0	0	0	0	0	0	0	0	0	0	0	0	0	0	0	0	0	0	0
GCF_001655355	d__Bacteria;p__Spirochaetota;c__Spirochaetia;o__Treponematales;f__Treponemataceae;g__Treponema;s__Treponema pallidum	0	0	0	0	0	0	0	0	0	0	0	0	0	0	0	0	0	0	0
GCF_001655395	d__Bacteria;p__Spirochaetota;c__Spirochaetia;o__Treponematales;f__Treponemataceae;g__Treponema;s__Treponema pallidum	0	0	0	0	0	0	0	0	0	0	0	0	0	0	0	0	0	0	0
GCF_001655435	d__Bacteria;p__Spirochaetota;c__Spirochaetia;o__Treponematales;f__Treponemataceae;g__Treponema;s__Treponema pallidum	0	0	0	0	0	0	0	0	0	0	0	0	0	0	0	0	0	0	0
GCF_001655475	d__Bacteria;p__Spirochaetota;c__Spirochaetia;o__Treponematales;f__Treponemataceae;g__Treponema;s__Treponema pallidum	0	0	0	0	0	0	0	0	0	0	0	0	0	0	0	0	0	0	0
GCF_001655515	d__Bacteria;p__Spirochaetota;c__Spirochaetia;o__Treponematales;f__Treponemataceae;g__Treponema;s__Treponema pallidum	0	0	0	0	0	0	0	0	0	0	0	0	0	0	0	0	0	0	0
GCF_001655555	d__Bacteria;p__Spirochaetota;c__Spirochaetia;o__Treponematales;f__Treponemataceae;g__Treponema;s__Treponema pallidum	0	0	0	0	0	0	0	0	0	0	0	0	0	0	0	0	0	0	0
GCF_001712895	d__Bacteria;p__Spirochaetota;c__Spirochaetia;o__Treponematales;f__Treponemataceae;g__Treponema;s__Treponema pallidum	0	0	0	0	0	0	0	0	0	0	0	0	0	0	0	0	0	0	0
GCF_001712915	d__Bacteria;p__Spirochaetota;c__Spirochaetia;o__Treponematales;f__Treponemataceae;g__Treponema;s__Treponema pallidum	0	0	0	0	0	0	0	0	0	0	0	0	0	0	0	0	0	0	0
GCF_001712935	d__Bacteria;p__Spirochaetota;c__Spirochaetia;o__Treponematales;f__Treponemataceae;g__Treponema;s__Treponema pallidum	0	0	0	0	0	0	0	0	0	0	0	0	0	0	0	0	0	0	0
GCF_001712955	d__Bacteria;p__Spirochaetota;c__Spirochaetia;o__Treponematales;f__Treponemataceae;g__Treponema;s__Treponema pallidum	0	0	0	0	0	0	0	0	0	0	0	0	0	0	0	0	0	0	0
GCF_001712975	d__Bacteria;p__Spirochaetota;c__Spirochaetia;o__Treponematales;f__Treponemataceae;g__Treponema;s__Treponema pallidum	0	0	0	0	0	0	0	0	0	0	0	0	0	0	0	0	0	0	0
GCF_001712995	d__Bacteria;p__Spirochaetota;c__Spirochaetia;o__Treponematales;f__Treponemataceae;g__Treponema;s__Treponema pallidum	0	0	0	0	0	0	0	0	0	0	0	0	0	0	0	0	0	0	0
GCF_001713015	d__Bacteria;p__Spirochaetota;c__Spirochaetia;o__Treponematales;f__Treponemataceae;g__Treponema;s__Treponema pallidum	0	0	0	0	0	0	0	0	0	0	0	0	0	0	0	0	0	0	0
GCF_001713035	d__Bacteria;p__Spirochaetota;c__Spirochaetia;o__Treponematales;f__Treponemataceae;g__Treponema;s__Treponema pallidum	0	0	0	0	0	0	0	0	0	0	0	0	0	0	0	0	0	0	0
GCF_001713055	d__Bacteria;p__Spirochaetota;c__Spirochaetia;o__Treponematales;f__Treponemataceae;g__Treponema;s__Treponema pallidum	0	0	0	0	0	0	0	0	0	0	0	0	0	0	0	0	0	0	0
GCF_001713075	d__Bacteria;p__Spirochaetota;c__Spirochaetia;o__Treponematales;f__Treponemataceae;g__Treponema;s__Treponema pallidum	0	0	0	0	0	0	0	0	0	0	0	0	0	0	0	0	0	0	0
GCF_001713095	d__Bacteria;p__Spirochaetota;c__Spirochaetia;o__Treponematales;f__Treponemataceae;g__Treponema;s__Treponema pallidum	0	0	0	0	0	0	0	0	0	0	0	0	0	0	0	0	0	0	0
GCF_001713115	d__Bacteria;p__Spirochaetota;c__Spirochaetia;o__Treponematales;f__Treponemataceae;g__Treponema;s__Treponema pallidum	0	0	0	0	0	0	0	0	0	0	0	0	0	0	0	0	0	0	0
GCF_001713135	d__Bacteria;p__Spirochaetota;c__Spirochaetia;o__Treponematales;f__Treponemataceae;g__Treponema;s__Treponema pallidum	0	0	0	0	0	0	0	0	0	0	0	0	0	0	0	0	0	0	0
GCF_001713155	d__Bacteria;p__Spirochaetota;c__Spirochaetia;o__Treponematales;f__Treponemataceae;g__Treponema;s__Treponema pallidum	0	0	0	0	0	0	0	0	0	0	0	0	0	0	0	0	0	0	0
GCF_001713175	d__Bacteria;p__Spirochaetota;c__Spirochaetia;o__Treponematales;f__Treponemataceae;g__Treponema;s__Treponema pallidum	0	0	0	0	0	0	0	0	0	0	0	0	0	0	0	0	0	0	0
GCF_001713195	d__Bacteria;p__Spirochaetota;c__Spirochaetia;o__Treponematales;f__Treponemataceae;g__Treponema;s__Treponema pallidum	0	0	0	0	0	0	0	0	0	0	0	0	0	0	0	0	0	0	0
GCF_001713215	d__Bacteria;p__Spirochaetota;c__Spirochaetia;o__Treponematales;f__Treponemataceae;g__Treponema;s__Treponema pallidum	0	0	0	0	0	0	0	0	0	0	0	0	0	0	0	0	0	0	0
GCF_001713235	d__Bacteria;p__Spirochaetota;c__Spirochaetia;o__Treponematales;f__Treponemataceae;g__Treponema;s__Treponema pallidum	0	0	0	0	0	0	0	0	0	0	0	0	0	0	0	0	0	0	0
GCF_001713255	d__Bacteria;p__Spirochaetota;c__Spirochaetia;o__Treponematales;f__Treponemataceae;g__Treponema;s__Treponema pallidum	0	0	0	0	0	0	0	0	0	0	0	0	0	0	0	0	0	0	0
GCF_001713275	d__Bacteria;p__Spirochaetota;c__Spirochaetia;o__Treponematales;f__Treponemataceae;g__Treponema;s__Treponema pallidum	0	0	0	0	0	0	0	0	0	0	0	0	0	0	0	0	0	0	0
GCF_001713295	d__Bacteria;p__Spirochaetota;c__Spirochaetia;o__Treponematales;f__Treponemataceae;g__Treponema;s__Treponema pallidum	0	0	0	0	0	0	0	0	0	0	0	0	0	0	0	0	0	0	0
GCF_001713315	d__Bacteria;p__Spirochaetota;c__Spirochaetia;o__Treponematales;f__Treponemataceae;g__Treponema;s__Treponema pallidum	0	0	0	0	0	0	0	0	0	0	0	0	0	0	0	0	0	0	0
GCF_001713335	d__Bacteria;p__Spirochaetota;c__Spirochaetia;o__Treponematales;f__Treponemataceae;g__Treponema;s__Treponema pallidum	0	0	0	0	0	0	0	0	0	0	0	0	0	0	0	0	0	0	0
GCF_001761515	d__Bacteria;p__Spirochaetota;c__Spirochaetia;o__Treponematales;f__Treponemataceae;g__Treponema;s__Treponema pallidum	0	0	0	0	0	0	0	0	0	0	0	0	0	0	0	0	0	0	0
GCF_001761565	d__Bacteria;p__Spirochaetota;c__Spirochaetia;o__Treponematales;f__Treponemataceae;g__Treponema;s__Treponema pallidum	0	0	0	0	0	0	0	0	0	0	0	0	0	0	0	0	0	0	0
GCF_001941545	d__Bacteria;p__Spirochaetota;c__Spirochaetia;o__Treponematales;f__Treponemataceae;g__Treponema;s__Treponema pallidum	0	0	0	0	0	0	0	0	0	0	0	0	0	0	0	0	0	0	0
GCF_002271195	d__Bacteria;p__Spirochaetota;c__Spirochaetia;o__Treponematales;f__Treponemataceae;g__Treponema;s__Treponema pallidum	0	0	0	0	0	0	0	0	0	0	0	0	0	0	0	0	0	0	0
GCF_002271235	d__Bacteria;p__Spirochaetota;c__Spirochaetia;o__Treponematales;f__Treponemataceae;g__Treponema;s__Treponema pallidum	0	0	0	0	0	0	0	0	0	0	0	0	0	0	0	0	0	0	0
GCF_003055985	No definition in GTDB	0	0	0	0	0	0	0	0	0	0	0	0	0	0	0	0	0	0	0
GCF_003076575	No definition in GTDB	0	0	0	0	0	0	0	0	0	0	0	0	0	0	0	0	0	0	0
GCF_003611295	No definition in GTDB	0	0	0	0	0	0	0	0	0	0	0	0	0	0	0	0	0	0	0
GCF_003611315	No definition in GTDB	0	0	0	0	0	0	0	0	0	0	0	0	0	0	0	0	0	0	0
GCF_003627115	No definition in GTDB	0	0	0	0	0	0	0	0	0	0	0	0	0	0	0	0	0	0	0
GCF_003952805	No definition in GTDB	0	0	0	0	0	0	0	0	0	0	0	0	0	0	0	0	0	0	0
GCF_004194495	No definition in GTDB	0	0	0	0	0	0	0	0	0	0	0	0	0	0	0	0	0	0	0
GCF_000195275	d__Bacteria;p__Spirochaetota;c__Spirochaetia;o__Treponematales;f__Treponemataceae;g__Treponema_D;s__Treponema_D succinifaciens	1	0	0	0	0	0	0	0	1	0	0	0	1	0	0	0	0	0	1
GCF_000017605	d__Bacteria;p__Spirochaetota;c__Leptospirae;o__Leptospirales;f__Leptospiraceae;g__Leptospira_A;s__Leptospira_A biflexa	0	0	0	0	0	0	0	0	0	0	0	0	0	0	0	0	0	0	0
GCF_000017685	d__Bacteria;p__Spirochaetota;c__Leptospirae;o__Leptospirales;f__Leptospiraceae;g__Leptospira_A;s__Leptospira_A biflexa	1	0	0	0	0	0	0	0	1	0	0	0	1	0	0	0	0	0	1
GCF_000007685	d__Bacteria;p__Spirochaetota;c__Leptospirae;o__Leptospirales;f__Leptospiraceae;g__Leptospira;s__Leptospira interrogans	0	0	0	0	0	0	0	0	0	0	0	0	0	0	0	0	0	0	0
GCF_000092565	d__Bacteria;p__Spirochaetota;c__Leptospirae;o__Leptospirales;f__Leptospiraceae;g__Leptospira;s__Leptospira interrogans	1	0	0	0	0	0	0	0	1	0	0	0	1	0	0	0	0	0	1
GCF_000231175	d__Bacteria;p__Spirochaetota;c__Leptospirae;o__Leptospirales;f__Leptospiraceae;g__Leptospira;s__Leptospira interrogans	0	0	0	0	0	0	0	0	0	0	0	0	0	0	0	0	0	0	0
GCF_000941035	d__Bacteria;p__Spirochaetota;c__Leptospirae;o__Leptospirales;f__Leptospiraceae;g__Leptospira;s__Leptospira interrogans	0	0	0	0	0	0	0	0	0	0	0	0	0	0	0	0	0	0	0
GCF_001010765	d__Bacteria;p__Spirochaetota;c__Leptospirae;o__Leptospirales;f__Leptospiraceae;g__Leptospira;s__Leptospira interrogans	0	0	0	0	0	0	0	0	0	0	0	0	0	0	0	0	0	0	0
GCF_001047635	d__Bacteria;p__Spirochaetota;c__Leptospirae;o__Leptospirales;f__Leptospiraceae;g__Leptospira;s__Leptospira interrogans	0	0	0	0	0	0	0	0	0	0	0	0	0	0	0	0	0	0	0
GCF_001047655	d__Bacteria;p__Spirochaetota;c__Leptospirae;o__Leptospirales;f__Leptospiraceae;g__Leptospira;s__Leptospira interrogans	0	0	0	0	0	0	0	0	0	0	0	0	0	0	0	0	0	0	0
GCF_001293065	d__Bacteria;p__Spirochaetota;c__Leptospirae;o__Leptospirales;f__Leptospiraceae;g__Leptospira;s__Leptospira interrogans	0	0	0	0	0	0	0	0	0	0	0	0	0	0	0	0	0	0	0
GCF_001443305	d__Bacteria;p__Spirochaetota;c__Leptospirae;o__Leptospirales;f__Leptospiraceae;g__Leptospira;s__Leptospira interrogans	0	0	0	0	0	0	0	0	0	0	0	0	0	0	0	0	0	0	0
GCF_001683775	d__Bacteria;p__Spirochaetota;c__Leptospirae;o__Leptospirales;f__Leptospiraceae;g__Leptospira;s__Leptospira interrogans	0	0	0	0	0	0	0	0	0	0	0	0	0	0	0	0	0	0	0
GCF_002073495	d__Bacteria;p__Spirochaetota;c__Leptospirae;o__Leptospirales;f__Leptospiraceae;g__Leptospira;s__Leptospira interrogans	0	0	0	0	0	0	0	0	0	0	0	0	0	0	0	0	0	0	0
GCF_900236655	No definition in GTDB	0	0	0	0	0	0	0	0	0	0	0	0	0	0	0	0	0	0	0
GCF_000013945	d__Bacteria;p__Spirochaetota;c__Leptospirae;o__Leptospirales;f__Leptospiraceae;g__Leptospira;s__Leptospira borgpetersenii	0	0	0	0	0	0	0	0	0	0	0	0	0	0	0	0	0	0	1
GCF_000013965	d__Bacteria;p__Spirochaetota;c__Leptospirae;o__Leptospirales;f__Leptospiraceae;g__Leptospira;s__Leptospira borgpetersenii	0	0	0	0	0	0	0	0	0	0	0	0	0	0	0	0	0	0	0
GCF_001444465	d__Bacteria;p__Spirochaetota;c__Leptospirae;o__Leptospirales;f__Leptospiraceae;g__Leptospira;s__Leptospira borgpetersenii	0	0	0	0	0	0	0	0	0	0	0	0	0	0	0	0	0	0	0
GCF_001618445	d__Bacteria;p__Spirochaetota;c__Leptospirae;o__Leptospirales;f__Leptospiraceae;g__Leptospira;s__Leptospira borgpetersenii	0	0	0	0	0	0	0	0	0	0	0	0	0	0	0	0	0	0	0
GCF_001618485	d__Bacteria;p__Spirochaetota;c__Leptospirae;o__Leptospirales;f__Leptospiraceae;g__Leptospira;s__Leptospira borgpetersenii	0	0	0	0	0	0	0	0	0	0	0	0	0	0	0	0	0	0	0
GCF_001618525	d__Bacteria;p__Spirochaetota;c__Leptospirae;o__Leptospirales;f__Leptospiraceae;g__Leptospira;s__Leptospira borgpetersenii	0	0	0	0	0	0	0	0	0	0	0	0	0	0	0	0	0	0	0
GCF_001618565	d__Bacteria;p__Spirochaetota;c__Leptospirae;o__Leptospirales;f__Leptospiraceae;g__Leptospira;s__Leptospira borgpetersenii	0	0	0	0	0	0	0	0	0	0	0	0	0	0	0	0	0	0	0
GCF_001618585	d__Bacteria;p__Spirochaetota;c__Leptospirae;o__Leptospirales;f__Leptospiraceae;g__Leptospira;s__Leptospira borgpetersenii	0	0	0	0	0	0	0	0	0	0	0	0	0	0	0	0	0	0	0
GCF_001652525	d__Bacteria;p__Spirochaetota;c__Leptospirae;o__Leptospirales;f__Leptospiraceae;g__Leptospira;s__Leptospira borgpetersenii	0	0	0	0	0	0	0	0	0	0	0	0	0	0	0	0	0	0	0
GCF_003254845	No definition in GTDB	0	0	0	0	0	0	0	0	0	0	0	0	0	0	0	0	0	0	0
GCF_003516145	No definition in GTDB	0	0	0	0	0	0	0	0	0	0	0	0	0	0	0	0	0	0	0
GCF_003716785	No definition in GTDB	0	0	0	0	0	0	0	0	0	0	0	0	0	0	0	0	0	0	0
GCF_000284315	d__Bacteria;p__Nitrospirota_A;c__Leptospirillia;o__Leptospirillales;f__Leptospirillaceae;g__Leptospirillum;s__Leptospirillum ferrooxidans	1	1	1	1	0	1	0	1	1	0	1	1	1	1	1	0	0	1	1
GCF_000237365	d__Bacteria;p__Proteobacteria;c__Alphaproteobacteria;o__Azospirillales;f__Azospirillaceae;g__Azospirillum;s__Azospirillum brasilense	0	0	0	0	0	0	0	0	0	0	0	0	0	0	0	0	0	0	0
GCF_000632475	d__Bacteria;p__Proteobacteria;c__Alphaproteobacteria;o__Azospirillales;f__Azospirillaceae;g__Azospirillum;s__Azospirillum brasilense	0	0	0	0	0	0	0	0	0	0	0	0	0	0	0	0	0	0	0
GCF_001315015	d__Bacteria;p__Proteobacteria;c__Alphaproteobacteria;o__Azospirillales;f__Azospirillaceae;g__Azospirillum;s__Azospirillum brasilense	1	0	0	0	0	0	0	0	1	0	0	0	1	0	0	0	0	0	1
GCF_003119195	No definition in GTDB	0	0	0	0	0	0	0	0	0	0	0	0	0	0	0	0	0	0	0
GCF_000010725	d__Bacteria;p__Proteobacteria;c__Alphaproteobacteria;o__Azospirillales;f__Azospirillaceae;g__Azospirillum;s__	0	0	0	0	0	0	0	0	0	0	0	0	0	0	0	0	0	0	0
GCF_000283655	d__Bacteria;p__Proteobacteria;c__Alphaproteobacteria;o__Azospirillales;f__Azospirillaceae;g__Azospirillum;s__Azospirillum lipoferum	0	0	0	0	0	0	0	0	0	0	0	0	0	0	0	0	0	0	0
GCF_000465235	d__Bacteria;p__Campylobacterota;c__Campylobacteria;o__Campylobacterales;f__Campylobacteraceae;g__Campylobacter;s__Campylobacter coli	0	0	0	0	0	0	0	0	0	0	0	0	0	0	0	0	0	0	0
GCF_000470055	d__Bacteria;p__Campylobacterota;c__Campylobacteria;o__Campylobacterales;f__Campylobacteraceae;g__Campylobacter;s__Campylobacter coli_A	0	0	0	0	0	0	0	0	0	0	0	0	0	0	0	0	0	0	0
GCF_000494775	d__Bacteria;p__Campylobacterota;c__Campylobacteria;o__Campylobacterales;f__Campylobacteraceae;g__Campylobacter;s__Campylobacter coli	0	0	0	0	0	0	0	0	0	0	0	0	0	0	0	0	0	0	0
GCF_000583755	d__Bacteria;p__Campylobacterota;c__Campylobacteria;o__Campylobacterales;f__Campylobacteraceae;g__Campylobacter;s__Campylobacter coli	0	0	0	0	0	0	0	0	0	0	0	0	0	0	0	0	0	0	0
GCF_000583795	d__Bacteria;p__Campylobacterota;c__Campylobacteria;o__Campylobacterales;f__Campylobacteraceae;g__Campylobacter;s__Campylobacter coli	0	0	0	0	0	0	0	0	0	0	0	0	0	0	0	0	0	0	0
GCF_000954195	d__Bacteria;p__Campylobacterota;c__Campylobacteria;o__Campylobacterales;f__Campylobacteraceae;g__Campylobacter;s__Campylobacter coli	0	0	0	0	0	0	0	0	0	0	0	0	0	0	0	0	0	0	0
GCF_001417615	d__Bacteria;p__Campylobacterota;c__Campylobacteria;o__Campylobacterales;f__Campylobacteraceae;g__Campylobacter;s__Campylobacter coli	0	0	0	0	0	0	0	0	0	0	0	0	0	0	0	0	0	0	0
GCF_001417635	d__Bacteria;p__Campylobacterota;c__Campylobacteria;o__Campylobacterales;f__Campylobacteraceae;g__Campylobacter;s__Campylobacter coli	0	0	0	0	0	0	0	0	0	0	0	0	0	0	0	0	0	0	0
GCF_001417655	d__Bacteria;p__Campylobacterota;c__Campylobacteria;o__Campylobacterales;f__Campylobacteraceae;g__Campylobacter;s__Campylobacter coli	0	0	0	0	0	0	0	0	0	0	0	0	0	0	0	0	0	0	0
GCF_001483845	d__Bacteria;p__Campylobacterota;c__Campylobacteria;o__Campylobacterales;f__Campylobacteraceae;g__Campylobacter;s__Campylobacter coli	0	0	0	0	0	0	0	0	0	0	0	0	0	0	0	0	0	0	0
GCF_001639125	d__Bacteria;p__Campylobacterota;c__Campylobacteria;o__Campylobacterales;f__Campylobacteraceae;g__Campylobacter;s__Campylobacter coli	0	0	0	0	0	0	0	0	0	0	0	0	0	0	0	0	0	0	0
GCF_001717605	d__Bacteria;p__Campylobacterota;c__Campylobacteria;o__Campylobacterales;f__Campylobacteraceae;g__Campylobacter;s__Campylobacter coli	0	0	0	0	0	0	0	0	0	0	0	0	0	0	0	0	0	0	0
GCF_001865455	d__Bacteria;p__Campylobacterota;c__Campylobacteria;o__Campylobacterales;f__Campylobacteraceae;g__Campylobacter;s__Campylobacter coli	0	0	0	0	0	0	0	0	0	0	0	0	0	0	0	0	0	0	0
GCF_001865475	d__Bacteria;p__Campylobacterota;c__Campylobacteria;o__Campylobacterales;f__Campylobacteraceae;g__Campylobacter;s__Campylobacter coli	0	0	0	0	0	0	0	0	0	0	0	0	0	0	0	0	0	0	0
GCF_001865495	d__Bacteria;p__Campylobacterota;c__Campylobacteria;o__Campylobacterales;f__Campylobacteraceae;g__Campylobacter;s__Campylobacter coli	0	0	0	0	0	0	0	0	0	0	0	0	0	0	0	0	0	0	0
GCF_001865515	d__Bacteria;p__Campylobacterota;c__Campylobacteria;o__Campylobacterales;f__Campylobacteraceae;g__Campylobacter;s__Campylobacter coli	0	0	0	0	0	0	0	0	0	0	0	0	0	0	0	0	0	0	0
GCF_001865535	d__Bacteria;p__Campylobacterota;c__Campylobacteria;o__Campylobacterales;f__Campylobacteraceae;g__Campylobacter;s__Campylobacter coli	0	0	0	0	0	0	0	0	0	0	0	0	0	0	0	0	0	0	0
GCF_001865555	d__Bacteria;p__Campylobacterota;c__Campylobacteria;o__Campylobacterales;f__Campylobacteraceae;g__Campylobacter;s__Campylobacter coli	0	0	0	0	0	0	0	0	0	0	0	0	0	0	0	0	0	0	0
GCF_001936355	d__Bacteria;p__Campylobacterota;c__Campylobacteria;o__Campylobacterales;f__Campylobacteraceae;g__Campylobacter;s__Campylobacter coli	0	0	0	0	0	0	0	0	0	0	0	0	0	0	0	0	0	0	0
GCF_002024185	d__Bacteria;p__Campylobacterota;c__Campylobacteria;o__Campylobacterales;f__Campylobacteraceae;g__Campylobacter;s__Campylobacter coli	1	0	0	0	0	0	0	0	1	0	0	0	1	0	0	0	0	0	1
GCF_002407145	d__Bacteria;p__Campylobacterota;c__Campylobacteria;o__Campylobacterales;f__Campylobacteraceae;g__Campylobacter;s__Campylobacter coli	0	0	0	0	0	0	0	0	0	0	0	0	0	0	0	0	0	0	0
GCF_002843985	d__Bacteria;p__Campylobacterota;c__Campylobacteria;o__Campylobacterales;f__Campylobacteraceae;g__Campylobacter;s__Campylobacter coli	0	0	0	0	0	0	0	0	0	0	0	0	0	0	0	0	0	0	0
GCF_003030205	No definition in GTDB	0	0	0	0	0	0	0	0	0	0	0	0	0	0	0	0	0	0	0
GCF_004307315	No definition in GTDB	0	0	0	0	0	0	0	0	0	0	0	0	0	0	0	0	0	0	0
GCF_000015085	d__Bacteria;p__Campylobacterota;c__Campylobacteria;o__Campylobacterales;f__Campylobacteraceae;g__Campylobacter_C;s__Campylobacter_C fetus_B	0	0	0	0	0	0	0	0	0	0	0	0	0	0	0	0	0	0	0
GCF_000512745	d__Bacteria;p__Campylobacterota;c__Campylobacteria;o__Campylobacterales;f__Campylobacteraceae;g__Campylobacter_C;s__Campylobacter_C fetus_B	0	0	0	0	0	0	0	0	0	0	0	0	0	0	0	0	0	0	0
GCF_000759485	d__Bacteria;p__Campylobacterota;c__Campylobacteria;o__Campylobacterales;f__Campylobacteraceae;g__Campylobacter_C;s__Campylobacter_C fetus_B	0	0	0	0	0	0	0	0	0	0	0	0	0	0	0	0	0	0	0
GCF_000759515	d__Bacteria;p__Campylobacterota;c__Campylobacteria;o__Campylobacterales;f__Campylobacteraceae;g__Campylobacter_C;s__Campylobacter_C fetus_B	0	0	0	0	0	0	0	0	0	0	0	0	0	0	0	0	0	0	0
GCF_000814265	d__Bacteria;p__Campylobacterota;c__Campylobacteria;o__Campylobacterales;f__Campylobacteraceae;g__Campylobacter_C;s__Campylobacter_C fetus	0	0	0	0	0	0	0	0	0	0	0	0	0	0	0	0	0	0	0
GCF_000967135	d__Bacteria;p__Campylobacterota;c__Campylobacteria;o__Campylobacterales;f__Campylobacteraceae;g__Campylobacter_C;s__Campylobacter_C fetus_B	0	0	0	0	0	0	0	0	0	0	0	0	0	0	0	0	0	0	0
GCF_001484645	d__Bacteria;p__Campylobacterota;c__Campylobacteria;o__Campylobacterales;f__Campylobacteraceae;g__Campylobacter_C;s__Campylobacter_C fetus	0	0	0	0	0	0	0	0	0	0	0	0	0	0	0	0	0	0	0
GCF_001686885	d__Bacteria;p__Campylobacterota;c__Campylobacteria;o__Campylobacterales;f__Campylobacteraceae;g__Campylobacter_C;s__Campylobacter_C fetus_B	0	0	0	0	0	0	0	0	0	0	0	0	0	0	0	0	0	0	0
GCF_002973655	No definition in GTDB	0	0	0	0	0	0	0	0	0	0	0	0	0	0	0	0	0	0	0
GCF_900475935	No definition in GTDB	0	0	0	0	0	0	0	0	0	0	0	0	0	0	0	0	0	0	0
GCF_000009085	d__Bacteria;p__Campylobacterota;c__Campylobacteria;o__Campylobacterales;f__Campylobacteraceae;g__Campylobacter;s__Campylobacter jejuni	1	0	0	0	0	0	0	0	1	0	0	0	1	0	0	0	0	0	1
GCF_000011865	d__Bacteria;p__Campylobacterota;c__Campylobacteria;o__Campylobacterales;f__Campylobacteraceae;g__Campylobacter;s__Campylobacter jejuni	0	0	0	0	0	0	0	0	0	0	0	0	0	0	0	0	0	0	0
GCF_000015525	d__Bacteria;p__Campylobacterota;c__Campylobacteria;o__Campylobacterales;f__Campylobacteraceae;g__Campylobacter;s__Campylobacter jejuni	0	0	0	0	0	0	0	0	0	0	0	0	0	0	0	0	0	0	0
GCF_000017905	d__Bacteria;p__Campylobacterota;c__Campylobacteria;o__Campylobacterales;f__Campylobacteraceae;g__Campylobacter;s__Campylobacter jejuni	0	0	0	0	0	0	0	0	0	0	0	0	0	0	0	0	0	0	0
GCF_000025425	d__Bacteria;p__Campylobacterota;c__Campylobacteria;o__Campylobacterales;f__Campylobacteraceae;g__Campylobacter;s__Campylobacter jejuni	0	0	0	0	0	0	0	0	0	0	0	0	0	0	0	0	0	0	0
GCF_000148705	d__Bacteria;p__Campylobacterota;c__Campylobacteria;o__Campylobacterales;f__Campylobacteraceae;g__Campylobacter;s__Campylobacter jejuni	0	0	0	0	0	0	0	0	0	0	0	0	0	0	0	0	0	0	0
GCF_000163975	d__Bacteria;p__Campylobacterota;c__Campylobacteria;o__Campylobacterales;f__Campylobacteraceae;g__Campylobacter;s__Campylobacter jejuni	0	0	0	0	0	0	0	0	0	0	0	0	0	0	0	0	0	0	0
GCF_000171795	d__Bacteria;p__Campylobacterota;c__Campylobacteria;o__Campylobacterales;f__Campylobacteraceae;g__Campylobacter;s__Campylobacter jejuni	0	0	0	0	0	0	0	0	0	0	0	0	0	0	0	0	0	0	0
GCF_000184205	d__Bacteria;p__Campylobacterota;c__Campylobacteria;o__Campylobacterales;f__Campylobacteraceae;g__Campylobacter;s__Campylobacter jejuni	0	0	0	0	0	0	0	0	0	0	0	0	0	0	0	0	0	0	0
GCF_000302555	d__Bacteria;p__Campylobacterota;c__Campylobacteria;o__Campylobacterales;f__Campylobacteraceae;g__Campylobacter;s__Campylobacter jejuni	0	0	0	0	0	0	0	0	0	0	0	0	0	0	0	0	0	0	0
GCF_000304375	d__Bacteria;p__Campylobacterota;c__Campylobacteria;o__Campylobacterales;f__Campylobacteraceae;g__Campylobacter;s__Campylobacter jejuni	0	0	0	0	0	0	0	0	0	0	0	0	0	0	0	0	0	0	0
GCF_000430385	d__Bacteria;p__Campylobacterota;c__Campylobacteria;o__Campylobacterales;f__Campylobacteraceae;g__Campylobacter;s__Campylobacter jejuni	0	0	0	0	0	0	0	0	0	0	0	0	0	0	0	0	0	0	0
GCF_000466065	d__Bacteria;p__Campylobacterota;c__Campylobacteria;o__Campylobacterales;f__Campylobacteraceae;g__Campylobacter;s__Campylobacter jejuni	0	0	0	0	0	0	0	0	0	0	0	0	0	0	0	0	0	0	0
GCF_000466075	d__Bacteria;p__Campylobacterota;c__Campylobacteria;o__Campylobacterales;f__Campylobacteraceae;g__Campylobacter;s__Campylobacter jejuni	0	0	0	0	0	0	0	0	0	0	0	0	0	0	0	0	0	0	0
GCF_000466105	d__Bacteria;p__Campylobacterota;c__Campylobacteria;o__Campylobacterales;f__Campylobacteraceae;g__Campylobacter;s__Campylobacter jejuni	0	0	0	0	0	0	0	0	0	0	0	0	0	0	0	0	0	0	0
GCF_000468915	d__Bacteria;p__Campylobacterota;c__Campylobacteria;o__Campylobacterales;f__Campylobacteraceae;g__Campylobacter;s__Campylobacter jejuni	0	0	0	0	0	0	0	0	0	0	0	0	0	0	0	0	0	0	0
GCF_000493495	d__Bacteria;p__Campylobacterota;c__Campylobacteria;o__Campylobacterales;f__Campylobacteraceae;g__Campylobacter;s__Campylobacter jejuni	0	0	0	0	0	0	0	0	0	0	0	0	0	0	0	0	0	0	0
GCF_000737085	d__Bacteria;p__Campylobacterota;c__Campylobacteria;o__Campylobacterales;f__Campylobacteraceae;g__Campylobacter;s__Campylobacter jejuni	0	0	0	0	0	0	0	0	0	0	0	0	0	0	0	0	0	0	0
GCF_000772225	d__Bacteria;p__Campylobacterota;c__Campylobacteria;o__Campylobacterales;f__Campylobacteraceae;g__Campylobacter;s__Campylobacter jejuni	0	0	0	0	0	0	0	0	0	0	0	0	0	0	0	0	0	0	0
GCF_000830775	d__Bacteria;p__Campylobacterota;c__Campylobacteria;o__Campylobacterales;f__Campylobacteraceae;g__Campylobacter;s__Campylobacter jejuni	0	0	0	0	0	0	0	0	0	0	0	0	0	0	0	0	0	0	0
GCF_000830805	d__Bacteria;p__Campylobacterota;c__Campylobacteria;o__Campylobacterales;f__Campylobacteraceae;g__Campylobacter;s__Campylobacter jejuni	0	0	0	0	0	0	0	0	0	0	0	0	0	0	0	0	0	0	0
GCF_000830825	d__Bacteria;p__Campylobacterota;c__Campylobacteria;o__Campylobacterales;f__Campylobacteraceae;g__Campylobacter;s__Campylobacter jejuni	0	0	0	0	0	0	0	0	0	0	0	0	0	0	0	0	0	0	0
GCF_000830845	d__Bacteria;p__Campylobacterota;c__Campylobacteria;o__Campylobacterales;f__Campylobacteraceae;g__Campylobacter;s__Campylobacter jejuni	0	0	0	0	0	0	0	0	0	0	0	0	0	0	0	0	0	0	0
GCF_000830865	d__Bacteria;p__Campylobacterota;c__Campylobacteria;o__Campylobacterales;f__Campylobacteraceae;g__Campylobacter;s__Campylobacter jejuni	0	0	0	0	0	0	0	0	0	0	0	0	0	0	0	0	0	0	0
GCF_000835285	d__Bacteria;p__Campylobacterota;c__Campylobacteria;o__Campylobacterales;f__Campylobacteraceae;g__Campylobacter;s__Campylobacter jejuni	0	0	0	0	0	0	0	0	0	0	0	0	0	0	0	0	0	0	0
GCF_000835305	d__Bacteria;p__Campylobacterota;c__Campylobacteria;o__Campylobacterales;f__Campylobacteraceae;g__Campylobacter;s__Campylobacter jejuni	0	0	0	0	0	0	0	0	0	0	0	0	0	0	0	0	0	0	0
GCF_000835345	d__Bacteria;p__Campylobacterota;c__Campylobacteria;o__Campylobacterales;f__Campylobacteraceae;g__Campylobacter;s__Campylobacter jejuni	0	0	0	0	0	0	0	0	0	0	0	0	0	0	0	0	0	0	0
GCF_000835365	d__Bacteria;p__Campylobacterota;c__Campylobacteria;o__Campylobacterales;f__Campylobacteraceae;g__Campylobacter;s__Campylobacter jejuni	0	0	0	0	0	0	0	0	0	0	0	0	0	0	0	0	0	0	0
GCF_000934305	d__Bacteria;p__Campylobacterota;c__Campylobacteria;o__Campylobacterales;f__Campylobacteraceae;g__Campylobacter;s__Campylobacter jejuni	0	0	0	0	0	0	0	0	0	0	0	0	0	0	0	0	0	0	0
GCF_001299565	d__Bacteria;p__Campylobacterota;c__Campylobacteria;o__Campylobacterales;f__Campylobacteraceae;g__Campylobacter;s__Campylobacter jejuni	0	0	0	0	0	0	0	0	0	0	0	0	0	0	0	0	0	0	0
GCF_001299595	d__Bacteria;p__Campylobacterota;c__Campylobacteria;o__Campylobacterales;f__Campylobacteraceae;g__Campylobacter;s__Campylobacter jejuni	0	0	0	0	0	0	0	0	0	0	0	0	0	0	0	0	0	0	0
GCF_001314285	d__Bacteria;p__Campylobacterota;c__Campylobacteria;o__Campylobacterales;f__Campylobacteraceae;g__Campylobacter;s__Campylobacter jejuni	0	0	0	0	0	0	0	0	0	0	0	0	0	0	0	0	0	0	0
GCF_001412295	d__Bacteria;p__Campylobacterota;c__Campylobacteria;o__Campylobacterales;f__Campylobacteraceae;g__Campylobacter;s__Campylobacter jejuni	0	0	0	0	0	0	0	0	0	0	0	0	0	0	0	0	0	0	0
GCF_001432345	d__Bacteria;p__Campylobacterota;c__Campylobacteria;o__Campylobacterales;f__Campylobacteraceae;g__Campylobacter;s__Campylobacter jejuni	0	0	0	0	0	0	0	0	0	0	0	0	0	0	0	0	0	0	0
GCF_001457695	d__Bacteria;p__Campylobacterota;c__Campylobacteria;o__Campylobacterales;f__Campylobacteraceae;g__Campylobacter;s__Campylobacter jejuni	0	0	0	0	0	0	0	0	0	0	0	0	0	0	0	0	0	0	0
GCF_001506185	d__Bacteria;p__Campylobacterota;c__Campylobacteria;o__Campylobacterales;f__Campylobacteraceae;g__Campylobacter;s__Campylobacter jejuni	0	0	0	0	0	0	0	0	0	0	0	0	0	0	0	0	0	0	0
GCF_001506205	d__Bacteria;p__Campylobacterota;c__Campylobacteria;o__Campylobacterales;f__Campylobacteraceae;g__Campylobacter;s__Campylobacter jejuni	0	0	0	0	0	0	0	0	0	0	0	0	0	0	0	0	0	0	0
GCF_001506225	d__Bacteria;p__Campylobacterota;c__Campylobacteria;o__Campylobacterales;f__Campylobacteraceae;g__Campylobacter;s__Campylobacter jejuni	0	0	0	0	0	0	0	0	0	0	0	0	0	0	0	0	0	0	0
GCF_001506245	d__Bacteria;p__Campylobacterota;c__Campylobacteria;o__Campylobacterales;f__Campylobacteraceae;g__Campylobacter;s__Campylobacter jejuni	0	0	0	0	0	0	0	0	0	0	0	0	0	0	0	0	0	0	0
GCF_001506265	d__Bacteria;p__Campylobacterota;c__Campylobacteria;o__Campylobacterales;f__Campylobacteraceae;g__Campylobacter;s__Campylobacter jejuni	0	0	0	0	0	0	0	0	0	0	0	0	0	0	0	0	0	0	0
GCF_001506285	d__Bacteria;p__Campylobacterota;c__Campylobacteria;o__Campylobacterales;f__Campylobacteraceae;g__Campylobacter;s__Campylobacter jejuni	0	0	0	0	0	0	0	0	0	0	0	0	0	0	0	0	0	0	0
GCF_001506305	d__Bacteria;p__Campylobacterota;c__Campylobacteria;o__Campylobacterales;f__Campylobacteraceae;g__Campylobacter;s__Campylobacter jejuni	0	0	0	0	0	0	0	0	0	0	0	0	0	0	0	0	0	0	0
GCF_001506345	d__Bacteria;p__Campylobacterota;c__Campylobacteria;o__Campylobacterales;f__Campylobacteraceae;g__Campylobacter;s__Campylobacter jejuni	0	0	0	0	0	0	0	0	0	0	0	0	0	0	0	0	0	0	0
GCF_001506365	d__Bacteria;p__Campylobacterota;c__Campylobacteria;o__Campylobacterales;f__Campylobacteraceae;g__Campylobacter;s__Campylobacter jejuni	0	0	0	0	0	0	0	0	0	0	0	0	0	0	0	0	0	0	0
GCF_001506385	d__Bacteria;p__Campylobacterota;c__Campylobacteria;o__Campylobacterales;f__Campylobacteraceae;g__Campylobacter;s__Campylobacter jejuni	0	0	0	0	0	0	0	0	0	0	0	0	0	0	0	0	0	0	0
GCF_001506405	d__Bacteria;p__Campylobacterota;c__Campylobacteria;o__Campylobacterales;f__Campylobacteraceae;g__Campylobacter;s__Campylobacter jejuni	0	0	0	0	0	0	0	0	0	0	0	0	0	0	0	0	0	0	0
GCF_001506425	d__Bacteria;p__Campylobacterota;c__Campylobacteria;o__Campylobacterales;f__Campylobacteraceae;g__Campylobacter;s__Campylobacter jejuni	0	0	0	0	0	0	0	0	0	0	0	0	0	0	0	0	0	0	0
GCF_001506445	d__Bacteria;p__Campylobacterota;c__Campylobacteria;o__Campylobacterales;f__Campylobacteraceae;g__Campylobacter;s__Campylobacter jejuni	0	0	0	0	0	0	0	0	0	0	0	0	0	0	0	0	0	0	0
GCF_001506465	d__Bacteria;p__Campylobacterota;c__Campylobacteria;o__Campylobacterales;f__Campylobacteraceae;g__Campylobacter;s__Campylobacter jejuni	0	0	0	0	0	0	0	0	0	0	0	0	0	0	0	0	0	0	0
GCF_001506485	d__Bacteria;p__Campylobacterota;c__Campylobacteria;o__Campylobacterales;f__Campylobacteraceae;g__Campylobacter;s__Campylobacter jejuni	0	0	0	0	0	0	0	0	0	0	0	0	0	0	0	0	0	0	0
GCF_001506505	d__Bacteria;p__Campylobacterota;c__Campylobacteria;o__Campylobacterales;f__Campylobacteraceae;g__Campylobacter;s__Campylobacter jejuni	0	0	0	0	0	0	0	0	0	0	0	0	0	0	0	0	0	0	0
GCF_001506525	d__Bacteria;p__Campylobacterota;c__Campylobacteria;o__Campylobacterales;f__Campylobacteraceae;g__Campylobacter;s__Campylobacter jejuni	0	0	0	0	0	0	0	0	0	0	0	0	0	0	0	0	0	0	0
GCF_001506545	d__Bacteria;p__Campylobacterota;c__Campylobacteria;o__Campylobacterales;f__Campylobacteraceae;g__Campylobacter;s__Campylobacter jejuni	0	0	0	0	0	0	0	0	0	0	0	0	0	0	0	0	0	0	0
GCF_001506565	d__Bacteria;p__Campylobacterota;c__Campylobacteria;o__Campylobacterales;f__Campylobacteraceae;g__Campylobacter;s__Campylobacter jejuni	0	0	0	0	0	0	0	0	0	0	0	0	0	0	0	0	0	0	0
GCF_001506585	d__Bacteria;p__Campylobacterota;c__Campylobacteria;o__Campylobacterales;f__Campylobacteraceae;g__Campylobacter;s__Campylobacter jejuni	0	0	0	0	0	0	0	0	0	0	0	0	0	0	0	0	0	0	0
GCF_001506605	d__Bacteria;p__Campylobacterota;c__Campylobacteria;o__Campylobacterales;f__Campylobacteraceae;g__Campylobacter;s__Campylobacter jejuni	0	0	0	0	0	0	0	0	0	0	0	0	0	0	0	0	0	0	0
GCF_001506625	d__Bacteria;p__Campylobacterota;c__Campylobacteria;o__Campylobacterales;f__Campylobacteraceae;g__Campylobacter;s__Campylobacter jejuni	0	0	0	0	0	0	0	0	0	0	0	0	0	0	0	0	0	0	0
GCF_001506645	d__Bacteria;p__Campylobacterota;c__Campylobacteria;o__Campylobacterales;f__Campylobacteraceae;g__Campylobacter;s__Campylobacter jejuni	0	0	0	0	0	0	0	0	0	0	0	0	0	0	0	0	0	0	0
GCF_001506665	d__Bacteria;p__Campylobacterota;c__Campylobacteria;o__Campylobacterales;f__Campylobacteraceae;g__Campylobacter;s__Campylobacter jejuni	0	0	0	0	0	0	0	0	0	0	0	0	0	0	0	0	0	0	0
GCF_001506685	d__Bacteria;p__Campylobacterota;c__Campylobacteria;o__Campylobacterales;f__Campylobacteraceae;g__Campylobacter;s__Campylobacter jejuni	0	0	0	0	0	0	0	0	0	0	0	0	0	0	0	0	0	0	0
GCF_001506705	d__Bacteria;p__Campylobacterota;c__Campylobacteria;o__Campylobacterales;f__Campylobacteraceae;g__Campylobacter;s__Campylobacter jejuni	0	0	0	0	0	0	0	0	0	0	0	0	0	0	0	0	0	0	0
GCF_001506725	d__Bacteria;p__Campylobacterota;c__Campylobacteria;o__Campylobacterales;f__Campylobacteraceae;g__Campylobacter;s__Campylobacter jejuni	0	0	0	0	0	0	0	0	0	0	0	0	0	0	0	0	0	0	0
GCF_001506745	d__Bacteria;p__Campylobacterota;c__Campylobacteria;o__Campylobacterales;f__Campylobacteraceae;g__Campylobacter;s__Campylobacter jejuni	0	0	0	0	0	0	0	0	0	0	0	0	0	0	0	0	0	0	0
GCF_001506765	d__Bacteria;p__Campylobacterota;c__Campylobacteria;o__Campylobacterales;f__Campylobacteraceae;g__Campylobacter;s__Campylobacter jejuni	0	0	0	0	0	0	0	0	0	0	0	0	0	0	0	0	0	0	0
GCF_001506785	d__Bacteria;p__Campylobacterota;c__Campylobacteria;o__Campylobacterales;f__Campylobacteraceae;g__Campylobacter;s__Campylobacter jejuni	0	0	0	0	0	0	0	0	0	0	0	0	0	0	0	0	0	0	0
GCF_001506805	d__Bacteria;p__Campylobacterota;c__Campylobacteria;o__Campylobacterales;f__Campylobacteraceae;g__Campylobacter;s__Campylobacter jejuni	0	0	0	0	0	0	0	0	0	0	0	0	0	0	0	0	0	0	0
GCF_001506825	d__Bacteria;p__Campylobacterota;c__Campylobacteria;o__Campylobacterales;f__Campylobacteraceae;g__Campylobacter;s__Campylobacter jejuni	0	0	0	0	0	0	0	0	0	0	0	0	0	0	0	0	0	0	0
GCF_001506845	d__Bacteria;p__Campylobacterota;c__Campylobacteria;o__Campylobacterales;f__Campylobacteraceae;g__Campylobacter;s__Campylobacter jejuni	0	0	0	0	0	0	0	0	0	0	0	0	0	0	0	0	0	0	0
GCF_001506865	d__Bacteria;p__Campylobacterota;c__Campylobacteria;o__Campylobacterales;f__Campylobacteraceae;g__Campylobacter;s__Campylobacter jejuni	0	0	0	0	0	0	0	0	0	0	0	0	0	0	0	0	0	0	0
GCF_001506885	d__Bacteria;p__Campylobacterota;c__Campylobacteria;o__Campylobacterales;f__Campylobacteraceae;g__Campylobacter;s__Campylobacter jejuni	0	0	0	0	0	0	0	0	0	0	0	0	0	0	0	0	0	0	0
GCF_001506905	d__Bacteria;p__Campylobacterota;c__Campylobacteria;o__Campylobacterales;f__Campylobacteraceae;g__Campylobacter;s__Campylobacter jejuni	0	0	0	0	0	0	0	0	0	0	0	0	0	0	0	0	0	0	0
GCF_001506925	d__Bacteria;p__Campylobacterota;c__Campylobacteria;o__Campylobacterales;f__Campylobacteraceae;g__Campylobacter;s__Campylobacter jejuni	0	0	0	0	0	0	0	0	0	0	0	0	0	0	0	0	0	0	0
GCF_001506945	d__Bacteria;p__Campylobacterota;c__Campylobacteria;o__Campylobacterales;f__Campylobacteraceae;g__Campylobacter;s__Campylobacter jejuni	0	0	0	0	0	0	0	0	0	0	0	0	0	0	0	0	0	0	0
GCF_001506965	d__Bacteria;p__Campylobacterota;c__Campylobacteria;o__Campylobacterales;f__Campylobacteraceae;g__Campylobacter;s__Campylobacter jejuni	0	0	0	0	0	0	0	0	0	0	0	0	0	0	0	0	0	0	0
GCF_001506985	d__Bacteria;p__Campylobacterota;c__Campylobacteria;o__Campylobacterales;f__Campylobacteraceae;g__Campylobacter;s__Campylobacter jejuni	0	0	0	0	0	0	0	0	0	0	0	0	0	0	0	0	0	0	0
GCF_001507005	d__Bacteria;p__Campylobacterota;c__Campylobacteria;o__Campylobacterales;f__Campylobacteraceae;g__Campylobacter;s__Campylobacter jejuni	0	0	0	0	0	0	0	0	0	0	0	0	0	0	0	0	0	0	0
GCF_001507025	d__Bacteria;p__Campylobacterota;c__Campylobacteria;o__Campylobacterales;f__Campylobacteraceae;g__Campylobacter;s__Campylobacter jejuni	0	0	0	0	0	0	0	0	0	0	0	0	0	0	0	0	0	0	0
GCF_001507045	d__Bacteria;p__Campylobacterota;c__Campylobacteria;o__Campylobacterales;f__Campylobacteraceae;g__Campylobacter;s__Campylobacter jejuni	0	0	0	0	0	0	0	0	0	0	0	0	0	0	0	0	0	0	0
GCF_001507065	d__Bacteria;p__Campylobacterota;c__Campylobacteria;o__Campylobacterales;f__Campylobacteraceae;g__Campylobacter;s__Campylobacter jejuni	0	0	0	0	0	0	0	0	0	0	0	0	0	0	0	0	0	0	0
GCF_001507085	d__Bacteria;p__Campylobacterota;c__Campylobacteria;o__Campylobacterales;f__Campylobacteraceae;g__Campylobacter;s__Campylobacter jejuni	0	0	0	0	0	0	0	0	0	0	0	0	0	0	0	0	0	0	0
GCF_001507105	d__Bacteria;p__Campylobacterota;c__Campylobacteria;o__Campylobacterales;f__Campylobacteraceae;g__Campylobacter;s__Campylobacter jejuni	0	0	0	0	0	0	0	0	0	0	0	0	0	0	0	0	0	0	0
GCF_001507125	d__Bacteria;p__Campylobacterota;c__Campylobacteria;o__Campylobacterales;f__Campylobacteraceae;g__Campylobacter;s__Campylobacter jejuni	0	0	0	0	0	0	0	0	0	0	0	0	0	0	0	0	0	0	0
GCF_001507145	d__Bacteria;p__Campylobacterota;c__Campylobacteria;o__Campylobacterales;f__Campylobacteraceae;g__Campylobacter;s__Campylobacter jejuni	0	0	0	0	0	0	0	0	0	0	0	0	0	0	0	0	0	0	0
GCF_001507165	d__Bacteria;p__Campylobacterota;c__Campylobacteria;o__Campylobacterales;f__Campylobacteraceae;g__Campylobacter;s__Campylobacter jejuni	0	0	0	0	0	0	0	0	0	0	0	0	0	0	0	0	0	0	0
GCF_001507185	d__Bacteria;p__Campylobacterota;c__Campylobacteria;o__Campylobacterales;f__Campylobacteraceae;g__Campylobacter;s__Campylobacter jejuni	0	0	0	0	0	0	0	0	0	0	0	0	0	0	0	0	0	0	0
GCF_001507205	d__Bacteria;p__Campylobacterota;c__Campylobacteria;o__Campylobacterales;f__Campylobacteraceae;g__Campylobacter;s__Campylobacter jejuni	0	0	0	0	0	0	0	0	0	0	0	0	0	0	0	0	0	0	0
GCF_001507225	d__Bacteria;p__Campylobacterota;c__Campylobacteria;o__Campylobacterales;f__Campylobacteraceae;g__Campylobacter;s__Campylobacter jejuni	0	0	0	0	0	0	0	0	0	0	0	0	0	0	0	0	0	0	0
GCF_001507245	d__Bacteria;p__Campylobacterota;c__Campylobacteria;o__Campylobacterales;f__Campylobacteraceae;g__Campylobacter;s__Campylobacter jejuni	0	0	0	0	0	0	0	0	0	0	0	0	0	0	0	0	0	0	0
GCF_001507265	d__Bacteria;p__Campylobacterota;c__Campylobacteria;o__Campylobacterales;f__Campylobacteraceae;g__Campylobacter;s__Campylobacter jejuni	0	0	0	0	0	0	0	0	0	0	0	0	0	0	0	0	0	0	0
GCF_001563565	d__Bacteria;p__Campylobacterota;c__Campylobacteria;o__Campylobacterales;f__Campylobacteraceae;g__Campylobacter;s__Campylobacter jejuni	0	0	0	0	0	0	0	0	0	0	0	0	0	0	0	0	0	0	0
GCF_001587015	d__Bacteria;p__Campylobacterota;c__Campylobacteria;o__Campylobacterales;f__Campylobacteraceae;g__Campylobacter;s__Campylobacter jejuni	0	0	0	0	0	0	0	0	0	0	0	0	0	0	0	0	0	0	0
GCF_001587035	d__Bacteria;p__Campylobacterota;c__Campylobacteria;o__Campylobacterales;f__Campylobacteraceae;g__Campylobacter;s__Campylobacter jejuni	0	0	0	0	0	0	0	0	0	0	0	0	0	0	0	0	0	0	0
GCF_001686905	d__Bacteria;p__Campylobacterota;c__Campylobacteria;o__Campylobacterales;f__Campylobacteraceae;g__Campylobacter;s__Campylobacter jejuni	0	0	0	0	0	0	0	0	0	0	0	0	0	0	0	0	0	0	0
GCF_001717625	d__Bacteria;p__Campylobacterota;c__Campylobacteria;o__Campylobacterales;f__Campylobacteraceae;g__Campylobacter;s__Campylobacter jejuni	0	0	0	0	0	0	0	0	0	0	0	0	0	0	0	0	0	0	0
GCF_001721945	d__Bacteria;p__Campylobacterota;c__Campylobacteria;o__Campylobacterales;f__Campylobacteraceae;g__Campylobacter;s__Campylobacter jejuni	0	0	0	0	0	0	0	0	0	0	0	0	0	0	0	0	0	0	0
GCF_001721965	d__Bacteria;p__Campylobacterota;c__Campylobacteria;o__Campylobacterales;f__Campylobacteraceae;g__Campylobacter;s__Campylobacter jejuni	0	0	0	0	0	0	0	0	0	0	0	0	0	0	0	0	0	0	0
GCF_001721985	d__Bacteria;p__Campylobacterota;c__Campylobacteria;o__Campylobacterales;f__Campylobacteraceae;g__Campylobacter;s__Campylobacter jejuni	0	0	0	0	0	0	0	0	0	0	0	0	0	0	0	0	0	0	0
GCF_001767215	d__Bacteria;p__Campylobacterota;c__Campylobacteria;o__Campylobacterales;f__Campylobacteraceae;g__Campylobacter;s__Campylobacter jejuni	0	0	0	0	0	0	0	0	0	0	0	0	0	0	0	0	0	0	0
GCF_001865395	d__Bacteria;p__Campylobacterota;c__Campylobacteria;o__Campylobacterales;f__Campylobacteraceae;g__Campylobacter;s__Campylobacter jejuni	0	0	0	0	0	0	0	0	0	0	0	0	0	0	0	0	0	0	0
GCF_001865415	d__Bacteria;p__Campylobacterota;c__Campylobacteria;o__Campylobacterales;f__Campylobacteraceae;g__Campylobacter;s__Campylobacter jejuni	0	0	0	0	0	0	0	0	0	0	0	0	0	0	0	0	0	0	0
GCF_001865435	d__Bacteria;p__Campylobacterota;c__Campylobacteria;o__Campylobacterales;f__Campylobacteraceae;g__Campylobacter;s__Campylobacter jejuni	0	0	0	0	0	0	0	0	0	0	0	0	0	0	0	0	0	0	0
GCF_001865595	d__Bacteria;p__Campylobacterota;c__Campylobacteria;o__Campylobacterales;f__Campylobacteraceae;g__Campylobacter;s__Campylobacter jejuni	0	0	0	0	0	0	0	0	0	0	0	0	0	0	0	0	0	0	0
GCF_001870085	d__Bacteria;p__Campylobacterota;c__Campylobacteria;o__Campylobacterales;f__Campylobacteraceae;g__Campylobacter;s__Campylobacter jejuni	0	0	0	0	0	0	0	0	0	0	0	0	0	0	0	0	0	0	0
GCF_001870105	d__Bacteria;p__Campylobacterota;c__Campylobacteria;o__Campylobacterales;f__Campylobacteraceae;g__Campylobacter;s__Campylobacter jejuni	0	0	0	0	0	0	0	0	0	0	0	0	0	0	0	0	0	0	0
GCF_001951235	d__Bacteria;p__Campylobacterota;c__Campylobacteria;o__Campylobacterales;f__Campylobacteraceae;g__Campylobacter;s__Campylobacter jejuni	0	0	0	0	0	0	0	0	0	0	0	0	0	0	0	0	0	0	0
GCF_001951255	d__Bacteria;p__Campylobacterota;c__Campylobacteria;o__Campylobacterales;f__Campylobacteraceae;g__Campylobacter;s__Campylobacter jejuni	0	0	0	0	0	0	0	0	0	0	0	0	0	0	0	0	0	0	0
GCF_001951275	d__Bacteria;p__Campylobacterota;c__Campylobacteria;o__Campylobacterales;f__Campylobacteraceae;g__Campylobacter;s__Campylobacter jejuni	0	0	0	0	0	0	0	0	0	0	0	0	0	0	0	0	0	0	0
GCF_001951295	d__Bacteria;p__Campylobacterota;c__Campylobacteria;o__Campylobacterales;f__Campylobacteraceae;g__Campylobacter;s__Campylobacter jejuni	0	0	0	0	0	0	0	0	0	0	0	0	0	0	0	0	0	0	0
GCF_001951315	d__Bacteria;p__Campylobacterota;c__Campylobacteria;o__Campylobacterales;f__Campylobacteraceae;g__Campylobacter;s__Campylobacter jejuni	0	0	0	0	0	0	0	0	0	0	0	0	0	0	0	0	0	0	0
GCF_001951335	d__Bacteria;p__Campylobacterota;c__Campylobacteria;o__Campylobacterales;f__Campylobacteraceae;g__Campylobacter;s__Campylobacter jejuni	0	0	0	0	0	0	0	0	0	0	0	0	0	0	0	0	0	0	0
GCF_002024325	d__Bacteria;p__Campylobacterota;c__Campylobacteria;o__Campylobacterales;f__Campylobacteraceae;g__Campylobacter;s__Campylobacter jejuni	0	0	0	0	0	0	0	0	0	0	0	0	0	0	0	0	0	0	0
GCF_002028305	d__Bacteria;p__Campylobacterota;c__Campylobacteria;o__Campylobacterales;f__Campylobacteraceae;g__Campylobacter;s__Campylobacter jejuni	0	0	0	0	0	0	0	0	0	0	0	0	0	0	0	0	0	0	0
GCF_002101355	d__Bacteria;p__Campylobacterota;c__Campylobacteria;o__Campylobacterales;f__Campylobacteraceae;g__Campylobacter;s__Campylobacter jejuni	0	0	0	0	0	0	0	0	0	0	0	0	0	0	0	0	0	0	0
GCF_002209005	d__Bacteria;p__Campylobacterota;c__Campylobacteria;o__Campylobacterales;f__Campylobacteraceae;g__Campylobacter;s__Campylobacter jejuni	0	0	0	0	0	0	0	0	0	0	0	0	0	0	0	0	0	0	0
GCF_002209025	d__Bacteria;p__Campylobacterota;c__Campylobacteria;o__Campylobacterales;f__Campylobacteraceae;g__Campylobacter;s__Campylobacter jejuni	0	0	0	0	0	0	0	0	0	0	0	0	0	0	0	0	0	0	0
GCF_002209045	d__Bacteria;p__Campylobacterota;c__Campylobacteria;o__Campylobacterales;f__Campylobacteraceae;g__Campylobacter;s__Campylobacter jejuni	0	0	0	0	0	0	0	0	0	0	0	0	0	0	0	0	0	0	0
GCF_002209065	d__Bacteria;p__Campylobacterota;c__Campylobacteria;o__Campylobacterales;f__Campylobacteraceae;g__Campylobacter;s__Campylobacter jejuni	0	0	0	0	0	0	0	0	0	0	0	0	0	0	0	0	0	0	0
GCF_002214785	d__Bacteria;p__Campylobacterota;c__Campylobacteria;o__Campylobacterales;f__Campylobacteraceae;g__Campylobacter;s__Campylobacter jejuni	0	0	0	0	0	0	0	0	0	0	0	0	0	0	0	0	0	0	0
GCF_002224325	d__Bacteria;p__Campylobacterota;c__Campylobacteria;o__Campylobacterales;f__Campylobacteraceae;g__Campylobacter;s__Campylobacter jejuni	0	0	0	0	0	0	0	0	0	0	0	0	0	0	0	0	0	0	0
GCF_002224385	d__Bacteria;p__Campylobacterota;c__Campylobacteria;o__Campylobacterales;f__Campylobacteraceae;g__Campylobacter;s__Campylobacter jejuni	0	0	0	0	0	0	0	0	0	0	0	0	0	0	0	0	0	0	0
GCF_002234455	d__Bacteria;p__Campylobacterota;c__Campylobacteria;o__Campylobacterales;f__Campylobacteraceae;g__Campylobacter;s__Campylobacter jejuni	0	0	0	0	0	0	0	0	0	0	0	0	0	0	0	0	0	0	0
GCF_002407125	d__Bacteria;p__Campylobacterota;c__Campylobacteria;o__Campylobacterales;f__Campylobacteraceae;g__Campylobacter;s__Campylobacter jejuni	0	0	0	0	0	0	0	0	0	0	0	0	0	0	0	0	0	0	0
GCF_002587105	d__Bacteria;p__Campylobacterota;c__Campylobacteria;o__Campylobacterales;f__Campylobacteraceae;g__Campylobacter;s__Campylobacter jejuni	0	0	0	0	0	0	0	0	0	0	0	0	0	0	0	0	0	0	0
GCF_002587225	d__Bacteria;p__Campylobacterota;c__Campylobacteria;o__Campylobacterales;f__Campylobacteraceae;g__Campylobacter;s__Campylobacter jejuni	0	0	0	0	0	0	0	0	0	0	0	0	0	0	0	0	0	0	0
GCF_003030185	No definition in GTDB	0	0	0	0	0	0	0	0	0	0	0	0	0	0	0	0	0	0	0
GCF_003060725	No definition in GTDB	0	0	0	0	0	0	0	0	0	0	0	0	0	0	0	0	0	0	0
GCF_003060745	No definition in GTDB	0	0	0	0	0	0	0	0	0	0	0	0	0	0	0	0	0	0	0
GCF_003060765	No definition in GTDB	0	0	0	0	0	0	0	0	0	0	0	0	0	0	0	0	0	0	0
GCF_003060785	No definition in GTDB	0	0	0	0	0	0	0	0	0	0	0	0	0	0	0	0	0	0	0
GCF_003368045	No definition in GTDB	0	0	0	0	0	0	0	0	0	0	0	0	0	0	0	0	0	0	0
GCF_003368065	No definition in GTDB	0	0	0	0	0	0	0	0	0	0	0	0	0	0	0	0	0	0	0
GCF_003368085	No definition in GTDB	0	0	0	0	0	0	0	0	0	0	0	0	0	0	0	0	0	0	0
GCF_003368105	No definition in GTDB	0	0	0	0	0	0	0	0	0	0	0	0	0	0	0	0	0	0	0
GCF_003368125	No definition in GTDB	0	0	0	0	0	0	0	0	0	0	0	0	0	0	0	0	0	0	0
GCF_003368145	No definition in GTDB	0	0	0	0	0	0	0	0	0	0	0	0	0	0	0	0	0	0	0
GCF_003368165	No definition in GTDB	0	0	0	0	0	0	0	0	0	0	0	0	0	0	0	0	0	0	0
GCF_003368185	No definition in GTDB	0	0	0	0	0	0	0	0	0	0	0	0	0	0	0	0	0	0	0
GCF_003368205	No definition in GTDB	0	0	0	0	0	0	0	0	0	0	0	0	0	0	0	0	0	0	0
GCF_003368225	No definition in GTDB	0	0	0	0	0	0	0	0	0	0	0	0	0	0	0	0	0	0	0
GCF_003368245	No definition in GTDB	0	0	0	0	0	0	0	0	0	0	0	0	0	0	0	0	0	0	0
GCF_003574945	No definition in GTDB	0	0	0	0	0	0	0	0	0	0	0	0	0	0	0	0	0	0	0
GCF_003950275	No definition in GTDB	0	0	0	0	0	0	0	0	0	0	0	0	0	0	0	0	0	0	0
GCF_003971585	No definition in GTDB	0	0	0	0	0	0	0	0	0	0	0	0	0	0	0	0	0	0	0
GCF_003999645	No definition in GTDB	0	0	0	0	0	0	0	0	0	0	0	0	0	0	0	0	0	0	0
GCF_900475265	No definition in GTDB	0	0	0	0	0	0	0	0	0	0	0	0	0	0	0	0	0	0	0
GCF_900638165	No definition in GTDB	0	0	0	0	0	0	0	0	0	0	0	0	0	0	0	0	0	0	0
GCF_900638175	No definition in GTDB	0	0	0	0	0	0	0	0	0	0	0	0	0	0	0	0	0	0	0
GCF_900638185	No definition in GTDB	0	0	0	0	0	0	0	0	0	0	0	0	0	0	0	0	0	0	0
GCF_900638195	No definition in GTDB	0	0	0	0	0	0	0	0	0	0	0	0	0	0	0	0	0	0	0
GCF_900638205	No definition in GTDB	0	0	0	0	0	0	0	0	0	0	0	0	0	0	0	0	0	0	0
GCF_900638225	No definition in GTDB	0	0	0	0	0	0	0	0	0	0	0	0	0	0	0	0	0	0	0
GCF_900638235	No definition in GTDB	0	0	0	0	0	0	0	0	0	0	0	0	0	0	0	0	0	0	0
GCF_900638285	No definition in GTDB	0	0	0	0	0	0	0	0	0	0	0	0	0	0	0	0	0	0	0
GCF_900638365	No definition in GTDB	0	0	0	0	0	0	0	0	0	0	0	0	0	0	0	0	0	0	0
GCF_001643955	d__Bacteria;p__Campylobacterota;c__Campylobacteria;o__Campylobacterales;f__Campylobacteraceae;g__Campylobacter_C;s__Campylobacter_C hyointestinalis	1	0	0	0	0	0	0	0	1	0	0	0	1	0	0	0	0	0	1
GCF_001643975	d__Bacteria;p__Campylobacterota;c__Campylobacteria;o__Campylobacterales;f__Campylobacteraceae;g__Campylobacter_C;s__Campylobacter_C hyointestinalis_A	1	0	0	0	0	0	0	0	1	0	0	0	1	0	0	0	0	0	1
GCF_000017725	d__Bacteria;p__Campylobacterota;c__Campylobacteria;o__Campylobacterales;f__Campylobacteraceae;g__Campylobacter_A;s__Campylobacter_A concisus_A	0	0	0	0	0	0	0	0	0	0	0	0	0	0	0	0	0	0	0
GCF_001298465	d__Bacteria;p__Campylobacterota;c__Campylobacteria;o__Campylobacterales;f__Campylobacteraceae;g__Campylobacter_A;s__Campylobacter_A concisus	1	0	0	0	0	0	0	0	1	0	0	0	1	0	0	0	0	0	1
GCF_003048375	No definition in GTDB	0	0	0	0	0	0	0	0	0	0	0	0	0	0	0	0	0	0	0
GCF_000017465	d__Bacteria;p__Campylobacterota;c__Campylobacteria;o__Campylobacterales;f__Campylobacteraceae;g__Campylobacter_A;s__Campylobacter_A curvus	1	0	0	0	0	0	0	0	1	0	0	0	1	0	0	0	0	0	1
GCF_000019205	d__Bacteria;p__Campylobacterota;c__Campylobacteria;o__Campylobacterales;f__Campylobacteraceae;g__Campylobacter;s__Campylobacter lari_A	1	0	0	0	0	0	0	0	1	0	0	0	1	0	0	0	0	0	1
GCF_000816225	d__Bacteria;p__Campylobacterota;c__Campylobacteria;o__Campylobacterales;f__Campylobacteraceae;g__Campylobacter;s__Campylobacter lari_B	0	0	0	0	0	0	0	0	0	0	0	0	0	0	0	0	0	0	0
GCF_000816365	d__Bacteria;p__Campylobacterota;c__Campylobacteria;o__Campylobacterales;f__Campylobacteraceae;g__Campylobacter;s__Campylobacter lari_C	0	0	0	0	0	0	0	0	0	0	0	0	0	0	0	0	0	0	0
GCF_000816385	d__Bacteria;p__Campylobacterota;c__Campylobacteria;o__Campylobacterales;f__Campylobacteraceae;g__Campylobacter;s__Campylobacter lari_C	0	0	0	0	0	0	0	0	0	0	0	0	0	0	0	0	0	0	0
GCF_000816405	d__Bacteria;p__Campylobacterota;c__Campylobacteria;o__Campylobacterales;f__Campylobacteraceae;g__Campylobacter;s__Campylobacter lari_C	0	0	0	0	0	0	0	0	0	0	0	0	0	0	0	0	0	0	0
GCF_000816425	d__Bacteria;p__Campylobacterota;c__Campylobacteria;o__Campylobacterales;f__Campylobacteraceae;g__Campylobacter;s__Campylobacter lari_C	0	0	0	0	0	0	0	0	0	0	0	0	0	0	0	0	0	0	0
GCF_001017575	d__Bacteria;p__Campylobacterota;c__Campylobacteria;o__Campylobacterales;f__Campylobacteraceae;g__Campylobacter;s__Campylobacter lari_C	0	0	0	0	0	0	0	0	0	0	0	0	0	0	0	0	0	0	0
GCF_900638335	No definition in GTDB	0	0	0	0	0	0	0	0	0	0	0	0	0	0	0	0	0	0	0
GCF_002220735	d__Bacteria;p__Campylobacterota;c__Campylobacteria;o__Campylobacterales;f__Campylobacteraceae;g__Campylobacter_B;s__Campylobacter_B sputorum_A	1	0	0	0	0	0	0	0	1	0	0	0	1	0	0	0	0	0	1
GCF_002220755	d__Bacteria;p__Campylobacterota;c__Campylobacteria;o__Campylobacterales;f__Campylobacteraceae;g__Campylobacter_B;s__Campylobacter_B sputorum_A	0	0	0	0	0	0	0	0	0	0	0	0	0	0	0	0	0	0	0
GCF_002220775	d__Bacteria;p__Campylobacterota;c__Campylobacteria;o__Campylobacterales;f__Campylobacteraceae;g__Campylobacter_B;s__Campylobacter_B sputorum	0	0	0	0	0	0	0	0	0	0	0	0	0	0	0	0	0	0	0
GCF_002220795	d__Bacteria;p__Campylobacterota;c__Campylobacteria;o__Campylobacterales;f__Campylobacteraceae;g__Campylobacter_B;s__Campylobacter_B sputorum_A	0	0	0	0	0	0	0	0	0	0	0	0	0	0	0	0	0	0	0
GCF_000008525	d__Bacteria;p__Campylobacterota;c__Campylobacteria;o__Campylobacterales;f__Helicobacteraceae;g__Helicobacter;s__Helicobacter pylori_AS	1	0	0	0	0	0	0	0	1	0	0	0	1	0	0	0	0	0	1
GCF_000008785	d__Bacteria;p__Campylobacterota;c__Campylobacteria;o__Campylobacterales;f__Helicobacteraceae;g__Helicobacter;s__Helicobacter pylori_BT	0	0	0	0	0	0	0	0	0	0	0	0	0	0	0	0	0	0	0
GCF_000011725	d__Bacteria;p__Campylobacterota;c__Campylobacteria;o__Campylobacterales;f__Helicobacteraceae;g__Helicobacter;s__Helicobacter pylori_C	0	0	0	0	0	0	0	0	0	0	0	0	0	0	0	0	0	0	0
GCF_000013245	d__Bacteria;p__Campylobacterota;c__Campylobacteria;o__Campylobacterales;f__Helicobacteraceae;g__Helicobacter;s__Helicobacter pylori_AR	0	0	0	0	0	0	0	0	0	0	0	0	0	0	0	0	0	0	0
GCF_000020245	d__Bacteria;p__Campylobacterota;c__Campylobacteria;o__Campylobacterales;f__Helicobacteraceae;g__Helicobacter;s__Helicobacter pylori_C	0	0	0	0	0	0	0	0	0	0	0	0	0	0	0	0	0	0	0
GCF_000021165	d__Bacteria;p__Campylobacterota;c__Campylobacteria;o__Campylobacterales;f__Helicobacteraceae;g__Helicobacter;s__Helicobacter pylori_BB	0	0	0	0	0	0	0	0	0	0	0	0	0	0	0	0	0	0	0
GCF_000021465	d__Bacteria;p__Campylobacterota;c__Campylobacteria;o__Campylobacterales;f__Helicobacteraceae;g__Helicobacter;s__Helicobacter pylori_BD	0	0	0	0	0	0	0	0	0	0	0	0	0	0	0	0	0	0	0
GCF_000023805	d__Bacteria;p__Campylobacterota;c__Campylobacteria;o__Campylobacterales;f__Helicobacteraceae;g__Helicobacter;s__Helicobacter pylori_C	0	0	0	0	0	0	0	0	0	0	0	0	0	0	0	0	0	0	0
GCF_000091345	d__Bacteria;p__Campylobacterota;c__Campylobacteria;o__Campylobacterales;f__Helicobacteraceae;g__Helicobacter;s__Helicobacter pylori_BB	0	0	0	0	0	0	0	0	0	0	0	0	0	0	0	0	0	0	0
GCF_000093185	d__Bacteria;p__Campylobacterota;c__Campylobacteria;o__Campylobacterales;f__Helicobacteraceae;g__Helicobacter;s__Helicobacter pylori_C	0	0	0	0	0	0	0	0	0	0	0	0	0	0	0	0	0	0	0
GCF_000148665	d__Bacteria;p__Campylobacterota;c__Campylobacteria;o__Campylobacterales;f__Helicobacteraceae;g__Helicobacter;s__Helicobacter pylori_BT	0	0	0	0	0	0	0	0	0	0	0	0	0	0	0	0	0	0	0
GCF_000148855	d__Bacteria;p__Campylobacterota;c__Campylobacteria;o__Campylobacterales;f__Helicobacteraceae;g__Helicobacter;s__Helicobacter pylori_AK	0	0	0	0	0	0	0	0	0	0	0	0	0	0	0	0	0	0	0
GCF_000148875	d__Bacteria;p__Campylobacterota;c__Campylobacteria;o__Campylobacterales;f__Helicobacteraceae;g__Helicobacter;s__Helicobacter pylori_C	0	0	0	0	0	0	0	0	0	0	0	0	0	0	0	0	0	0	0
GCF_000148895	d__Bacteria;p__Campylobacterota;c__Campylobacteria;o__Campylobacterales;f__Helicobacteraceae;g__Helicobacter;s__Helicobacter pylori_C	0	0	0	0	0	0	0	0	0	0	0	0	0	0	0	0	0	0	0
GCF_000148915	d__Bacteria;p__Campylobacterota;c__Campylobacteria;o__Campylobacterales;f__Helicobacteraceae;g__Helicobacter;s__Helicobacter pylori_C	0	0	0	0	0	0	0	0	0	0	0	0	0	0	0	0	0	0	0
GCF_000178935	d__Bacteria;p__Campylobacterota;c__Campylobacteria;o__Campylobacterales;f__Helicobacteraceae;g__Helicobacter;s__Helicobacter pylori_C	0	0	0	0	0	0	0	0	0	0	0	0	0	0	0	0	0	0	0
GCF_000185185	d__Bacteria;p__Campylobacterota;c__Campylobacteria;o__Campylobacterales;f__Helicobacteraceae;g__Helicobacter;s__Helicobacter pylori_BC	0	0	0	0	0	0	0	0	0	0	0	0	0	0	0	0	0	0	0
GCF_000185205	d__Bacteria;p__Campylobacterota;c__Campylobacteria;o__Campylobacterales;f__Helicobacteraceae;g__Helicobacter;s__Helicobacter pylori_BT	0	0	0	0	0	0	0	0	0	0	0	0	0	0	0	0	0	0	0
GCF_000185225	d__Bacteria;p__Campylobacterota;c__Campylobacteria;o__Campylobacterales;f__Helicobacteraceae;g__Helicobacter;s__Helicobacter pylori_AR	0	0	0	0	0	0	0	0	0	0	0	0	0	0	0	0	0	0	0
GCF_000185245	d__Bacteria;p__Campylobacterota;c__Campylobacteria;o__Campylobacterales;f__Helicobacteraceae;g__Helicobacter;s__Helicobacter pylori_CF	0	0	0	0	0	0	0	0	0	0	0	0	0	0	0	0	0	0	0
GCF_000192315	d__Bacteria;p__Campylobacterota;c__Campylobacteria;o__Campylobacterales;f__Helicobacteraceae;g__Helicobacter;s__Helicobacter pylori_BT	0	0	0	0	0	0	0	0	0	0	0	0	0	0	0	0	0	0	0
GCF_000192335	d__Bacteria;p__Campylobacterota;c__Campylobacteria;o__Campylobacterales;f__Helicobacteraceae;g__Helicobacter;s__Helicobacter pylori_BT	0	0	0	0	0	0	0	0	0	0	0	0	0	0	0	0	0	0	0
GCF_000196755	d__Bacteria;p__Campylobacterota;c__Campylobacteria;o__Campylobacterales;f__Helicobacteraceae;g__Helicobacter;s__Helicobacter pylori_AS	0	0	0	0	0	0	0	0	0	0	0	0	0	0	0	0	0	0	0
GCF_000213135	d__Bacteria;p__Campylobacterota;c__Campylobacteria;o__Campylobacterales;f__Helicobacteraceae;g__Helicobacter;s__Helicobacter pylori_C	0	0	0	0	0	0	0	0	0	0	0	0	0	0	0	0	0	0	0
GCF_000224535	d__Bacteria;p__Campylobacterota;c__Campylobacteria;o__Campylobacterales;f__Helicobacteraceae;g__Helicobacter;s__Helicobacter pylori_C	0	0	0	0	0	0	0	0	0	0	0	0	0	0	0	0	0	0	0
GCF_000224555	d__Bacteria;p__Campylobacterota;c__Campylobacteria;o__Campylobacterales;f__Helicobacteraceae;g__Helicobacter;s__Helicobacter pylori_C	0	0	0	0	0	0	0	0	0	0	0	0	0	0	0	0	0	0	0
GCF_000224575	d__Bacteria;p__Campylobacterota;c__Campylobacteria;o__Campylobacterales;f__Helicobacteraceae;g__Helicobacter;s__Helicobacter pylori_B	0	0	0	0	0	0	0	0	0	0	0	0	0	0	0	0	0	0	0
GCF_000255955	d__Bacteria;p__Campylobacterota;c__Campylobacteria;o__Campylobacterales;f__Helicobacteraceae;g__Helicobacter;s__Helicobacter pylori_U	0	0	0	0	0	0	0	0	0	0	0	0	0	0	0	0	0	0	0
GCF_000259235	d__Bacteria;p__Campylobacterota;c__Campylobacteria;o__Campylobacterales;f__Helicobacteraceae;g__Helicobacter;s__Helicobacter pylori_AO	0	0	0	0	0	0	0	0	0	0	0	0	0	0	0	0	0	0	0
GCF_000270005	d__Bacteria;p__Campylobacterota;c__Campylobacteria;o__Campylobacterales;f__Helicobacteraceae;g__Helicobacter;s__Helicobacter pylori_C	0	0	0	0	0	0	0	0	0	0	0	0	0	0	0	0	0	0	0
GCF_000270025	d__Bacteria;p__Campylobacterota;c__Campylobacteria;o__Campylobacterales;f__Helicobacteraceae;g__Helicobacter;s__Helicobacter pylori_C	0	0	0	0	0	0	0	0	0	0	0	0	0	0	0	0	0	0	0
GCF_000270045	d__Bacteria;p__Campylobacterota;c__Campylobacteria;o__Campylobacterales;f__Helicobacteraceae;g__Helicobacter;s__Helicobacter pylori_C	0	0	0	0	0	0	0	0	0	0	0	0	0	0	0	0	0	0	0
GCF_000270065	d__Bacteria;p__Campylobacterota;c__Campylobacteria;o__Campylobacterales;f__Helicobacteraceae;g__Helicobacter;s__Helicobacter pylori_C	0	0	0	0	0	0	0	0	0	0	0	0	0	0	0	0	0	0	0
GCF_000277365	d__Bacteria;p__Campylobacterota;c__Campylobacteria;o__Campylobacterales;f__Helicobacteraceae;g__Helicobacter;s__Helicobacter pylori_C	0	0	0	0	0	0	0	0	0	0	0	0	0	0	0	0	0	0	0
GCF_000277385	d__Bacteria;p__Campylobacterota;c__Campylobacteria;o__Campylobacterales;f__Helicobacteraceae;g__Helicobacter;s__Helicobacter pylori_C	0	0	0	0	0	0	0	0	0	0	0	0	0	0	0	0	0	0	0
GCF_000277405	d__Bacteria;p__Campylobacterota;c__Campylobacteria;o__Campylobacterales;f__Helicobacteraceae;g__Helicobacter;s__Helicobacter pylori_C	0	0	0	0	0	0	0	0	0	0	0	0	0	0	0	0	0	0	0
GCF_000277425	d__Bacteria;p__Campylobacterota;c__Campylobacteria;o__Campylobacterales;f__Helicobacteraceae;g__Helicobacter;s__Helicobacter pylori_BT	0	0	0	0	0	0	0	0	0	0	0	0	0	0	0	0	0	0	0
GCF_000307795	d__Bacteria;p__Campylobacterota;c__Campylobacteria;o__Campylobacterales;f__Helicobacteraceae;g__Helicobacter;s__Helicobacter pylori_AS	0	0	0	0	0	0	0	0	0	0	0	0	0	0	0	0	0	0	0
GCF_000307815	d__Bacteria;p__Campylobacterota;c__Campylobacteria;o__Campylobacterales;f__Helicobacteraceae;g__Helicobacter;s__Helicobacter pylori_AS	0	0	0	0	0	0	0	0	0	0	0	0	0	0	0	0	0	0	0
GCF_000307835	d__Bacteria;p__Campylobacterota;c__Campylobacteria;o__Campylobacterales;f__Helicobacteraceae;g__Helicobacter;s__Helicobacter pylori_AS	0	0	0	0	0	0	0	0	0	0	0	0	0	0	0	0	0	0	0
GCF_000315955	d__Bacteria;p__Campylobacterota;c__Campylobacteria;o__Campylobacterales;f__Helicobacteraceae;g__Helicobacter;s__Helicobacter pylori_C	0	0	0	0	0	0	0	0	0	0	0	0	0	0	0	0	0	0	0
GCF_000317875	d__Bacteria;p__Campylobacterota;c__Campylobacteria;o__Campylobacterales;f__Helicobacteraceae;g__Helicobacter;s__Helicobacter pylori_C	0	0	0	0	0	0	0	0	0	0	0	0	0	0	0	0	0	0	0
GCF_000348865	d__Bacteria;p__Campylobacterota;c__Campylobacteria;o__Campylobacterales;f__Helicobacteraceae;g__Helicobacter;s__Helicobacter pylori_C	0	0	0	0	0	0	0	0	0	0	0	0	0	0	0	0	0	0	0
GCF_000348885	d__Bacteria;p__Campylobacterota;c__Campylobacteria;o__Campylobacterales;f__Helicobacteraceae;g__Helicobacter;s__Helicobacter pylori_C	0	0	0	0	0	0	0	0	0	0	0	0	0	0	0	0	0	0	0
GCF_000392455	d__Bacteria;p__Campylobacterota;c__Campylobacteria;o__Campylobacterales;f__Helicobacteraceae;g__Helicobacter;s__Helicobacter pylori_C	0	0	0	0	0	0	0	0	0	0	0	0	0	0	0	0	0	0	0
GCF_000392475	d__Bacteria;p__Campylobacterota;c__Campylobacteria;o__Campylobacterales;f__Helicobacteraceae;g__Helicobacter;s__Helicobacter pylori_C	0	0	0	0	0	0	0	0	0	0	0	0	0	0	0	0	0	0	0
GCF_000392515	d__Bacteria;p__Campylobacterota;c__Campylobacteria;o__Campylobacterales;f__Helicobacteraceae;g__Helicobacter;s__Helicobacter pylori_AZ	0	0	0	0	0	0	0	0	0	0	0	0	0	0	0	0	0	0	0
GCF_000392535	d__Bacteria;p__Campylobacterota;c__Campylobacteria;o__Campylobacterales;f__Helicobacteraceae;g__Helicobacter;s__Helicobacter pylori_C	0	0	0	0	0	0	0	0	0	0	0	0	0	0	0	0	0	0	0
GCF_000439295	d__Bacteria;p__Campylobacterota;c__Campylobacteria;o__Campylobacterales;f__Helicobacteraceae;g__Helicobacter;s__Helicobacter pylori_C	0	0	0	0	0	0	0	0	0	0	0	0	0	0	0	0	0	0	0
GCF_000498315	d__Bacteria;p__Campylobacterota;c__Campylobacteria;o__Campylobacterales;f__Helicobacteraceae;g__Helicobacter;s__Helicobacter pylori_AR	0	0	0	0	0	0	0	0	0	0	0	0	0	0	0	0	0	0	0
GCF_000498335	d__Bacteria;p__Campylobacterota;c__Campylobacteria;o__Campylobacterales;f__Helicobacteraceae;g__Helicobacter;s__Helicobacter pylori_AR	0	0	0	0	0	0	0	0	0	0	0	0	0	0	0	0	0	0	0
GCF_000600045	d__Bacteria;p__Campylobacterota;c__Campylobacteria;o__Campylobacterales;f__Helicobacteraceae;g__Helicobacter;s__Helicobacter pylori	0	0	0	0	0	0	0	0	0	0	0	0	0	0	0	0	0	0	0
GCF_000600085	d__Bacteria;p__Campylobacterota;c__Campylobacteria;o__Campylobacterales;f__Helicobacteraceae;g__Helicobacter;s__Helicobacter pylori	0	0	0	0	0	0	0	0	0	0	0	0	0	0	0	0	0	0	0
GCF_000600125	d__Bacteria;p__Campylobacterota;c__Campylobacteria;o__Campylobacterales;f__Helicobacteraceae;g__Helicobacter;s__Helicobacter pylori_C	0	0	0	0	0	0	0	0	0	0	0	0	0	0	0	0	0	0	0
GCF_000600145	d__Bacteria;p__Campylobacterota;c__Campylobacteria;o__Campylobacterales;f__Helicobacteraceae;g__Helicobacter;s__Helicobacter pylori_C	0	0	0	0	0	0	0	0	0	0	0	0	0	0	0	0	0	0	0
GCF_000600165	d__Bacteria;p__Campylobacterota;c__Campylobacteria;o__Campylobacterales;f__Helicobacteraceae;g__Helicobacter;s__Helicobacter pylori	0	0	0	0	0	0	0	0	0	0	0	0	0	0	0	0	0	0	0
GCF_000600185	d__Bacteria;p__Campylobacterota;c__Campylobacteria;o__Campylobacterales;f__Helicobacteraceae;g__Helicobacter;s__Helicobacter pylori_C	0	0	0	0	0	0	0	0	0	0	0	0	0	0	0	0	0	0	0
GCF_000600205	d__Bacteria;p__Campylobacterota;c__Campylobacteria;o__Campylobacterales;f__Helicobacteraceae;g__Helicobacter;s__Helicobacter pylori_C	0	0	0	0	0	0	0	0	0	0	0	0	0	0	0	0	0	0	0
GCF_000600225	d__Bacteria;p__Campylobacterota;c__Campylobacteria;o__Campylobacterales;f__Helicobacteraceae;g__Helicobacter;s__Helicobacter pylori	0	0	0	0	0	0	0	0	0	0	0	0	0	0	0	0	0	0	0
GCF_000685625	d__Bacteria;p__Campylobacterota;c__Campylobacteria;o__Campylobacterales;f__Helicobacteraceae;g__Helicobacter;s__Helicobacter pylori_AO	0	0	0	0	0	0	0	0	0	0	0	0	0	0	0	0	0	0	0
GCF_000685665	d__Bacteria;p__Campylobacterota;c__Campylobacteria;o__Campylobacterales;f__Helicobacteraceae;g__Helicobacter;s__Helicobacter pylori_AV	0	0	0	0	0	0	0	0	0	0	0	0	0	0	0	0	0	0	0
GCF_000685705	d__Bacteria;p__Campylobacterota;c__Campylobacteria;o__Campylobacterales;f__Helicobacteraceae;g__Helicobacter;s__Helicobacter pylori_AR	0	0	0	0	0	0	0	0	0	0	0	0	0	0	0	0	0	0	0
GCF_000685745	d__Bacteria;p__Campylobacterota;c__Campylobacteria;o__Campylobacterales;f__Helicobacteraceae;g__Helicobacter;s__Helicobacter pylori_AV	0	0	0	0	0	0	0	0	0	0	0	0	0	0	0	0	0	0	0
GCF_000817025	d__Bacteria;p__Campylobacterota;c__Campylobacteria;o__Campylobacterales;f__Helicobacteraceae;g__Helicobacter;s__Helicobacter pylori_C	0	0	0	0	0	0	0	0	0	0	0	0	0	0	0	0	0	0	0
GCF_000826985	d__Bacteria;p__Campylobacterota;c__Campylobacteria;o__Campylobacterales;f__Helicobacteraceae;g__Helicobacter;s__Helicobacter pylori_AS	0	0	0	0	0	0	0	0	0	0	0	0	0	0	0	0	0	0	0
GCF_000827025	d__Bacteria;p__Campylobacterota;c__Campylobacteria;o__Campylobacterales;f__Helicobacteraceae;g__Helicobacter;s__Helicobacter pylori_AS	0	0	0	0	0	0	0	0	0	0	0	0	0	0	0	0	0	0	0
GCF_000828955	d__Bacteria;p__Campylobacterota;c__Campylobacteria;o__Campylobacterales;f__Helicobacteraceae;g__Helicobacter;s__Helicobacter pylori_Y	0	0	0	0	0	0	0	0	0	0	0	0	0	0	0	0	0	0	0
GCF_000829095	d__Bacteria;p__Campylobacterota;c__Campylobacteria;o__Campylobacterales;f__Helicobacteraceae;g__Helicobacter;s__Helicobacter pylori_AS	0	0	0	0	0	0	0	0	0	0	0	0	0	0	0	0	0	0	0
GCF_000829115	d__Bacteria;p__Campylobacterota;c__Campylobacteria;o__Campylobacterales;f__Helicobacteraceae;g__Helicobacter;s__Helicobacter pylori_AS	0	0	0	0	0	0	0	0	0	0	0	0	0	0	0	0	0	0	0
GCF_000829135	d__Bacteria;p__Campylobacterota;c__Campylobacteria;o__Campylobacterales;f__Helicobacteraceae;g__Helicobacter;s__Helicobacter pylori_AS	0	0	0	0	0	0	0	0	0	0	0	0	0	0	0	0	0	0	0
GCF_000982695	d__Bacteria;p__Campylobacterota;c__Campylobacteria;o__Campylobacterales;f__Helicobacteraceae;g__Helicobacter;s__Helicobacter pylori_BT	0	0	0	0	0	0	0	0	0	0	0	0	0	0	0	0	0	0	0
GCF_001433515	d__Bacteria;p__Campylobacterota;c__Campylobacteria;o__Campylobacterales;f__Helicobacteraceae;g__Helicobacter;s__Helicobacter pylori_BB	0	0	0	0	0	0	0	0	0	0	0	0	0	0	0	0	0	0	0
GCF_001653375	d__Bacteria;p__Campylobacterota;c__Campylobacteria;o__Campylobacterales;f__Helicobacteraceae;g__Helicobacter;s__Helicobacter pylori_B	0	0	0	0	0	0	0	0	0	0	0	0	0	0	0	0	0	0	0
GCF_001653395	d__Bacteria;p__Campylobacterota;c__Campylobacteria;o__Campylobacterales;f__Helicobacteraceae;g__Helicobacter;s__Helicobacter pylori_C	0	0	0	0	0	0	0	0	0	0	0	0	0	0	0	0	0	0	0
GCF_001653415	d__Bacteria;p__Campylobacterota;c__Campylobacteria;o__Campylobacterales;f__Helicobacteraceae;g__Helicobacter;s__Helicobacter pylori_BU	0	0	0	0	0	0	0	0	0	0	0	0	0	0	0	0	0	0	0
GCF_001653435	d__Bacteria;p__Campylobacterota;c__Campylobacteria;o__Campylobacterales;f__Helicobacteraceae;g__Helicobacter;s__Helicobacter pylori_B	0	0	0	0	0	0	0	0	0	0	0	0	0	0	0	0	0	0	0
GCF_001653455	d__Bacteria;p__Campylobacterota;c__Campylobacteria;o__Campylobacterales;f__Helicobacteraceae;g__Helicobacter;s__Helicobacter pylori_A	0	0	0	0	0	0	0	0	0	0	0	0	0	0	0	0	0	0	0
GCF_001653475	d__Bacteria;p__Campylobacterota;c__Campylobacteria;o__Campylobacterales;f__Helicobacteraceae;g__Helicobacter;s__Helicobacter pylori_C	0	0	0	0	0	0	0	0	0	0	0	0	0	0	0	0	0	0	0
GCF_001991095	d__Bacteria;p__Campylobacterota;c__Campylobacteria;o__Campylobacterales;f__Helicobacteraceae;g__Helicobacter;s__Helicobacter pylori_AO	0	0	0	0	0	0	0	0	0	0	0	0	0	0	0	0	0	0	0
GCF_002005525	d__Bacteria;p__Campylobacterota;c__Campylobacteria;o__Campylobacterales;f__Helicobacteraceae;g__Helicobacter;s__Helicobacter pylori_AO	0	0	0	0	0	0	0	0	0	0	0	0	0	0	0	0	0	0	0
GCF_002222575	d__Bacteria;p__Campylobacterota;c__Campylobacteria;o__Campylobacterales;f__Helicobacteraceae;g__Helicobacter;s__Helicobacter pylori_C	0	0	0	0	0	0	0	0	0	0	0	0	0	0	0	0	0	0	0
GCF_002356595	d__Bacteria;p__Campylobacterota;c__Campylobacteria;o__Campylobacterales;f__Helicobacteraceae;g__Helicobacter;s__Helicobacter pylori_C	0	0	0	0	0	0	0	0	0	0	0	0	0	0	0	0	0	0	0
GCF_002357315	d__Bacteria;p__Campylobacterota;c__Campylobacteria;o__Campylobacterales;f__Helicobacteraceae;g__Helicobacter;s__Helicobacter pylori_C	0	0	0	0	0	0	0	0	0	0	0	0	0	0	0	0	0	0	0
GCF_002357335	d__Bacteria;p__Campylobacterota;c__Campylobacteria;o__Campylobacterales;f__Helicobacteraceae;g__Helicobacter;s__Helicobacter pylori_C	0	0	0	0	0	0	0	0	0	0	0	0	0	0	0	0	0	0	0
GCF_002357355	d__Bacteria;p__Campylobacterota;c__Campylobacteria;o__Campylobacterales;f__Helicobacteraceae;g__Helicobacter;s__Helicobacter pylori_C	0	0	0	0	0	0	0	0	0	0	0	0	0	0	0	0	0	0	0
GCF_002357375	d__Bacteria;p__Campylobacterota;c__Campylobacteria;o__Campylobacterales;f__Helicobacteraceae;g__Helicobacter;s__Helicobacter pylori_C	0	0	0	0	0	0	0	0	0	0	0	0	0	0	0	0	0	0	0
GCF_002357395	d__Bacteria;p__Campylobacterota;c__Campylobacteria;o__Campylobacterales;f__Helicobacteraceae;g__Helicobacter;s__Helicobacter pylori_C	0	0	0	0	0	0	0	0	0	0	0	0	0	0	0	0	0	0	0
GCF_002357415	d__Bacteria;p__Campylobacterota;c__Campylobacteria;o__Campylobacterales;f__Helicobacteraceae;g__Helicobacter;s__Helicobacter pylori_C	0	0	0	0	0	0	0	0	0	0	0	0	0	0	0	0	0	0	0
GCF_002357435	d__Bacteria;p__Campylobacterota;c__Campylobacteria;o__Campylobacterales;f__Helicobacteraceae;g__Helicobacter;s__Helicobacter pylori_C	0	0	0	0	0	0	0	0	0	0	0	0	0	0	0	0	0	0	0
GCF_002357455	d__Bacteria;p__Campylobacterota;c__Campylobacteria;o__Campylobacterales;f__Helicobacteraceae;g__Helicobacter;s__Helicobacter pylori_C	0	0	0	0	0	0	0	0	0	0	0	0	0	0	0	0	0	0	0
GCF_002357475	d__Bacteria;p__Campylobacterota;c__Campylobacteria;o__Campylobacterales;f__Helicobacteraceae;g__Helicobacter;s__Helicobacter pylori_C	0	0	0	0	0	0	0	0	0	0	0	0	0	0	0	0	0	0	0
GCF_002357495	d__Bacteria;p__Campylobacterota;c__Campylobacteria;o__Campylobacterales;f__Helicobacteraceae;g__Helicobacter;s__Helicobacter pylori_C	0	0	0	0	0	0	0	0	0	0	0	0	0	0	0	0	0	0	0
GCF_002357515	d__Bacteria;p__Campylobacterota;c__Campylobacteria;o__Campylobacterales;f__Helicobacteraceae;g__Helicobacter;s__Helicobacter pylori_C	0	0	0	0	0	0	0	0	0	0	0	0	0	0	0	0	0	0	0
GCF_002357535	d__Bacteria;p__Campylobacterota;c__Campylobacteria;o__Campylobacterales;f__Helicobacteraceae;g__Helicobacter;s__Helicobacter pylori_C	0	0	0	0	0	0	0	0	0	0	0	0	0	0	0	0	0	0	0
GCF_002357555	d__Bacteria;p__Campylobacterota;c__Campylobacteria;o__Campylobacterales;f__Helicobacteraceae;g__Helicobacter;s__Helicobacter pylori_C	0	0	0	0	0	0	0	0	0	0	0	0	0	0	0	0	0	0	0
GCF_002357575	d__Bacteria;p__Campylobacterota;c__Campylobacteria;o__Campylobacterales;f__Helicobacteraceae;g__Helicobacter;s__Helicobacter pylori_C	0	0	0	0	0	0	0	0	0	0	0	0	0	0	0	0	0	0	0
GCF_002357595	d__Bacteria;p__Campylobacterota;c__Campylobacteria;o__Campylobacterales;f__Helicobacteraceae;g__Helicobacter;s__Helicobacter pylori_C	0	0	0	0	0	0	0	0	0	0	0	0	0	0	0	0	0	0	0
GCF_002357615	d__Bacteria;p__Campylobacterota;c__Campylobacteria;o__Campylobacterales;f__Helicobacteraceae;g__Helicobacter;s__Helicobacter pylori_C	0	0	0	0	0	0	0	0	0	0	0	0	0	0	0	0	0	0	0
GCF_002357635	d__Bacteria;p__Campylobacterota;c__Campylobacteria;o__Campylobacterales;f__Helicobacteraceae;g__Helicobacter;s__Helicobacter pylori_C	0	0	0	0	0	0	0	0	0	0	0	0	0	0	0	0	0	0	0
GCF_002357655	d__Bacteria;p__Campylobacterota;c__Campylobacteria;o__Campylobacterales;f__Helicobacteraceae;g__Helicobacter;s__Helicobacter pylori_C	0	0	0	0	0	0	0	0	0	0	0	0	0	0	0	0	0	0	0
GCF_002357675	d__Bacteria;p__Campylobacterota;c__Campylobacteria;o__Campylobacterales;f__Helicobacteraceae;g__Helicobacter;s__Helicobacter pylori_C	0	0	0	0	0	0	0	0	0	0	0	0	0	0	0	0	0	0	0
GCF_002357695	d__Bacteria;p__Campylobacterota;c__Campylobacteria;o__Campylobacterales;f__Helicobacteraceae;g__Helicobacter;s__Helicobacter pylori_C	0	0	0	0	0	0	0	0	0	0	0	0	0	0	0	0	0	0	0
GCF_002357715	d__Bacteria;p__Campylobacterota;c__Campylobacteria;o__Campylobacterales;f__Helicobacteraceae;g__Helicobacter;s__Helicobacter pylori_C	0	0	0	0	0	0	0	0	0	0	0	0	0	0	0	0	0	0	0
GCF_002357735	d__Bacteria;p__Campylobacterota;c__Campylobacteria;o__Campylobacterales;f__Helicobacteraceae;g__Helicobacter;s__Helicobacter pylori_C	0	0	0	0	0	0	0	0	0	0	0	0	0	0	0	0	0	0	0
GCF_002357755	d__Bacteria;p__Campylobacterota;c__Campylobacteria;o__Campylobacterales;f__Helicobacteraceae;g__Helicobacter;s__Helicobacter pylori_C	0	0	0	0	0	0	0	0	0	0	0	0	0	0	0	0	0	0	0
GCF_002357775	d__Bacteria;p__Campylobacterota;c__Campylobacteria;o__Campylobacterales;f__Helicobacteraceae;g__Helicobacter;s__Helicobacter pylori_C	0	0	0	0	0	0	0	0	0	0	0	0	0	0	0	0	0	0	0
GCF_002357795	d__Bacteria;p__Campylobacterota;c__Campylobacteria;o__Campylobacterales;f__Helicobacteraceae;g__Helicobacter;s__Helicobacter pylori_C	0	0	0	0	0	0	0	0	0	0	0	0	0	0	0	0	0	0	0
GCF_002357815	d__Bacteria;p__Campylobacterota;c__Campylobacteria;o__Campylobacterales;f__Helicobacteraceae;g__Helicobacter;s__Helicobacter pylori_C	0	0	0	0	0	0	0	0	0	0	0	0	0	0	0	0	0	0	0
GCF_002357835	d__Bacteria;p__Campylobacterota;c__Campylobacteria;o__Campylobacterales;f__Helicobacteraceae;g__Helicobacter;s__Helicobacter pylori_C	0	0	0	0	0	0	0	0	0	0	0	0	0	0	0	0	0	0	0
GCF_002357855	d__Bacteria;p__Campylobacterota;c__Campylobacteria;o__Campylobacterales;f__Helicobacteraceae;g__Helicobacter;s__Helicobacter pylori_C	0	0	0	0	0	0	0	0	0	0	0	0	0	0	0	0	0	0	0
GCF_002906495	No definition in GTDB	0	0	0	0	0	0	0	0	0	0	0	0	0	0	0	0	0	0	0
GCF_002906515	No definition in GTDB	0	0	0	0	0	0	0	0	0	0	0	0	0	0	0	0	0	0	0
GCF_002906535	No definition in GTDB	0	0	0	0	0	0	0	0	0	0	0	0	0	0	0	0	0	0	0
GCF_002906555	No definition in GTDB	0	0	0	0	0	0	0	0	0	0	0	0	0	0	0	0	0	0	0
GCF_002951975	No definition in GTDB	0	0	0	0	0	0	0	0	0	0	0	0	0	0	0	0	0	0	0
GCF_002952175	No definition in GTDB	0	0	0	0	0	0	0	0	0	0	0	0	0	0	0	0	0	0	0
GCF_002952195	No definition in GTDB	0	0	0	0	0	0	0	0	0	0	0	0	0	0	0	0	0	0	0
GCF_002952275	No definition in GTDB	0	0	0	0	0	0	0	0	0	0	0	0	0	0	0	0	0	0	0
GCF_002952355	No definition in GTDB	0	0	0	0	0	0	0	0	0	0	0	0	0	0	0	0	0	0	0
GCF_002952395	No definition in GTDB	0	0	0	0	0	0	0	0	0	0	0	0	0	0	0	0	0	0	0
GCF_002952415	No definition in GTDB	0	0	0	0	0	0	0	0	0	0	0	0	0	0	0	0	0	0	0
GCF_002952435	No definition in GTDB	0	0	0	0	0	0	0	0	0	0	0	0	0	0	0	0	0	0	0
GCF_002952455	No definition in GTDB	0	0	0	0	0	0	0	0	0	0	0	0	0	0	0	0	0	0	0
GCF_002952475	No definition in GTDB	0	0	0	0	0	0	0	0	0	0	0	0	0	0	0	0	0	0	0
GCF_002952495	No definition in GTDB	0	0	0	0	0	0	0	0	0	0	0	0	0	0	0	0	0	0	0
GCF_002952515	No definition in GTDB	0	0	0	0	0	0	0	0	0	0	0	0	0	0	0	0	0	0	0
GCF_002952535	No definition in GTDB	0	0	0	0	0	0	0	0	0	0	0	0	0	0	0	0	0	0	0
GCF_002952555	No definition in GTDB	0	0	0	0	0	0	0	0	0	0	0	0	0	0	0	0	0	0	0
GCF_002952575	No definition in GTDB	0	0	0	0	0	0	0	0	0	0	0	0	0	0	0	0	0	0	0
GCF_002952595	No definition in GTDB	0	0	0	0	0	0	0	0	0	0	0	0	0	0	0	0	0	0	0
GCF_002952615	No definition in GTDB	0	0	0	0	0	0	0	0	0	0	0	0	0	0	0	0	0	0	0
GCF_002952635	No definition in GTDB	0	0	0	0	0	0	0	0	0	0	0	0	0	0	0	0	0	0	0
GCF_002952655	No definition in GTDB	0	0	0	0	0	0	0	0	0	0	0	0	0	0	0	0	0	0	0
GCF_002952675	No definition in GTDB	0	0	0	0	0	0	0	0	0	0	0	0	0	0	0	0	0	0	0
GCF_002953555	No definition in GTDB	0	0	0	0	0	0	0	0	0	0	0	0	0	0	0	0	0	0	0
GCF_002983705	No definition in GTDB	0	0	0	0	0	0	0	0	0	0	0	0	0	0	0	0	0	0	0
GCF_003050665	No definition in GTDB	0	0	0	0	0	0	0	0	0	0	0	0	0	0	0	0	0	0	0
GCF_003636855	No definition in GTDB	0	0	0	0	0	0	0	0	0	0	0	0	0	0	0	0	0	0	0
GCF_003640585	No definition in GTDB	0	0	0	0	0	0	0	0	0	0	0	0	0	0	0	0	0	0	0
GCF_003711165	No definition in GTDB	0	0	0	0	0	0	0	0	0	0	0	0	0	0	0	0	0	0	0
GCF_003855475	No definition in GTDB	0	0	0	0	0	0	0	0	0	0	0	0	0	0	0	0	0	0	0
GCF_003939085	No definition in GTDB	0	0	0	0	0	0	0	0	0	0	0	0	0	0	0	0	0	0	0
GCF_003957395	No definition in GTDB	0	0	0	0	0	0	0	0	0	0	0	0	0	0	0	0	0	0	0
GCF_004088075	No definition in GTDB	0	0	0	0	0	0	0	0	0	0	0	0	0	0	0	0	0	0	0
GCF_004088155	No definition in GTDB	0	0	0	0	0	0	0	0	0	0	0	0	0	0	0	0	0	0	0
GCF_004295525	No definition in GTDB	0	0	0	0	0	0	0	0	0	0	0	0	0	0	0	0	0	0	0
GCF_004295545	No definition in GTDB	0	0	0	0	0	0	0	0	0	0	0	0	0	0	0	0	0	0	0
GCF_900119955	d__Bacteria;p__Campylobacterota;c__Campylobacteria;o__Campylobacterales;f__Helicobacteraceae;g__Helicobacter;s__Helicobacter pylori_BU	0	0	0	0	0	0	0	0	0	0	0	0	0	0	0	0	0	0	0
GCF_900119995	d__Bacteria;p__Campylobacterota;c__Campylobacteria;o__Campylobacterales;f__Helicobacteraceae;g__Helicobacter;s__Helicobacter pylori_BU	0	0	0	0	0	0	0	0	0	0	0	0	0	0	0	0	0	0	0
GCF_900120055	d__Bacteria;p__Campylobacterota;c__Campylobacteria;o__Campylobacterales;f__Helicobacteraceae;g__Helicobacter;s__Helicobacter pylori_BU	0	0	0	0	0	0	0	0	0	0	0	0	0	0	0	0	0	0	0
GCF_900120135	d__Bacteria;p__Campylobacterota;c__Campylobacteria;o__Campylobacterales;f__Helicobacteraceae;g__Helicobacter;s__Helicobacter pylori_BU	0	0	0	0	0	0	0	0	0	0	0	0	0	0	0	0	0	0	0
GCF_900120185	d__Bacteria;p__Campylobacterota;c__Campylobacteria;o__Campylobacterales;f__Helicobacteraceae;g__Helicobacter;s__Helicobacter pylori_BU	0	0	0	0	0	0	0	0	0	0	0	0	0	0	0	0	0	0	0
GCF_900120205	d__Bacteria;p__Campylobacterota;c__Campylobacteria;o__Campylobacterales;f__Helicobacteraceae;g__Helicobacter;s__Helicobacter pylori_BU	0	0	0	0	0	0	0	0	0	0	0	0	0	0	0	0	0	0	0
GCF_900120225	d__Bacteria;p__Campylobacterota;c__Campylobacteria;o__Campylobacterales;f__Helicobacteraceae;g__Helicobacter;s__Helicobacter pylori_BU	0	0	0	0	0	0	0	0	0	0	0	0	0	0	0	0	0	0	0
GCF_900120255	d__Bacteria;p__Campylobacterota;c__Campylobacteria;o__Campylobacterales;f__Helicobacteraceae;g__Helicobacter;s__Helicobacter pylori_BU	0	0	0	0	0	0	0	0	0	0	0	0	0	0	0	0	0	0	0
GCF_900120275	d__Bacteria;p__Campylobacterota;c__Campylobacteria;o__Campylobacterales;f__Helicobacteraceae;g__Helicobacter;s__Helicobacter pylori_BU	0	0	0	0	0	0	0	0	0	0	0	0	0	0	0	0	0	0	0
GCF_900120315	d__Bacteria;p__Campylobacterota;c__Campylobacteria;o__Campylobacterales;f__Helicobacteraceae;g__Helicobacter;s__Helicobacter pylori_BU	0	0	0	0	0	0	0	0	0	0	0	0	0	0	0	0	0	0	0
GCF_900120335	d__Bacteria;p__Campylobacterota;c__Campylobacteria;o__Campylobacterales;f__Helicobacteraceae;g__Helicobacter;s__Helicobacter pylori_BU	0	0	0	0	0	0	0	0	0	0	0	0	0	0	0	0	0	0	0
GCF_900149805	d__Bacteria;p__Campylobacterota;c__Campylobacteria;o__Campylobacterales;f__Helicobacteraceae;g__Helicobacter;s__Helicobacter pylori_BU	0	0	0	0	0	0	0	0	0	0	0	0	0	0	0	0	0	0	0
GCF_900176185	d__Bacteria;p__Campylobacterota;c__Campylobacteria;o__Campylobacterales;f__Helicobacteraceae;g__Helicobacter;s__Helicobacter pylori_BU	0	0	0	0	0	0	0	0	0	0	0	0	0	0	0	0	0	0	0
GCF_900478295	No definition in GTDB	0	0	0	0	0	0	0	0	0	0	0	0	0	0	0	0	0	0	0
GCF_900638475	No definition in GTDB	0	0	0	0	0	0	0	0	0	0	0	0	0	0	0	0	0	0	0
GCF_900638505	No definition in GTDB	0	0	0	0	0	0	0	0	0	0	0	0	0	0	0	0	0	0	0
GCF_000009305	d__Bacteria;p__Campylobacterota;c__Campylobacteria;o__Campylobacterales;f__Helicobacteraceae;g__Helicobacter;s__Helicobacter acinonychis	0	0	0	0	0	0	0	0	0	0	0	0	0	0	0	0	0	0	0
GCF_900198455	No definition in GTDB	0	0	0	0	0	0	0	0	0	0	0	0	0	0	0	0	0	0	0
GCF_000284635	d__Bacteria;p__Campylobacterota;c__Campylobacteria;o__Campylobacterales;f__Helicobacteraceae;g__Helicobacter_C;s__Helicobacter_C cinaedi	0	0	0	0	0	0	0	0	0	0	0	0	0	0	0	0	0	0	0
GCF_000349975	d__Bacteria;p__Campylobacterota;c__Campylobacteria;o__Campylobacterales;f__Helicobacteraceae;g__Helicobacter_C;s__Helicobacter_C cinaedi	1	0	0	0	0	0	0	0	1	0	0	0	1	0	0	0	0	0	1
GCF_003130625	No definition in GTDB	0	0	0	0	0	0	0	0	0	0	0	0	0	0	0	0	0	0	0
GCF_003213725	No definition in GTDB	0	0	0	0	0	0	0	0	0	0	0	0	0	0	0	0	0	0	0
GCF_003213825	No definition in GTDB	0	0	0	0	0	0	0	0	0	0	0	0	0	0	0	0	0	0	0
GCF_003214155	No definition in GTDB	0	0	0	0	0	0	0	0	0	0	0	0	0	0	0	0	0	0	0
GCF_003574195	No definition in GTDB	0	0	0	0	0	0	0	0	0	0	0	0	0	0	0	0	0	0	0
GCF_000200595	d__Bacteria;p__Campylobacterota;c__Campylobacteria;o__Campylobacterales;f__Helicobacteraceae;g__Helicobacter_E;s__Helicobacter_E felis	1	0	0	0	0	0	0	0	1	0	0	0	1	0	0	0	0	0	1
GCF_000091985	d__Bacteria;p__Campylobacterota;c__Campylobacteria;o__Campylobacterales;f__Helicobacteraceae;g__Helicobacter_H;s__Helicobacter_H mustelae	1	0	0	0	0	0	0	0	1	0	0	0	1	0	0	0	0	0	1
GCF_900476215	No definition in GTDB	0	0	0	0	0	0	0	0	0	0	0	0	0	0	0	0	0	0	0
GCF_900239935	No definition in GTDB	0	1	0	0	0	1	0	0	0	0	0	1	0	1	1	0	0	0	0
GCF_000026085	d__Bacteria;p__Proteobacteria;c__Gammaproteobacteria;o__Enterobacterales;f__Alteromonadaceae;g__Pseudoalteromonas;s__Pseudoalteromonas nigrifaciens	0	1	0	0	0	1	0	0	0	0	0	1	0	1	1	0	0	0	0
GCF_000008145	d__Bacteria;p__Proteobacteria;c__Alphaproteobacteria;o__Rhizobiales;f__Rhizobiaceae;g__Brucella;s__Brucella abortus	0	0	0	0	0	0	0	0	0	0	0	0	0	0	0	0	0	0	0
GCF_000018725	d__Bacteria;p__Proteobacteria;c__Alphaproteobacteria;o__Rhizobiales;f__Rhizobiaceae;g__Brucella;s__Brucella abortus	0	0	0	0	0	0	0	0	0	0	0	0	0	0	0	0	0	0	0
GCF_000054005	d__Bacteria;p__Proteobacteria;c__Alphaproteobacteria;o__Rhizobiales;f__Rhizobiaceae;g__Brucella;s__Brucella abortus	0	0	0	0	0	0	0	0	0	0	0	0	0	0	0	0	0	0	0
GCF_000238175	d__Bacteria;p__Proteobacteria;c__Alphaproteobacteria;o__Rhizobiales;f__Rhizobiaceae;g__Brucella;s__Brucella abortus	0	0	0	0	0	0	0	0	0	0	0	0	0	0	0	0	0	0	0
GCF_000740135	d__Bacteria;p__Proteobacteria;c__Alphaproteobacteria;o__Rhizobiales;f__Rhizobiaceae;g__Brucella;s__Brucella abortus	0	0	0	0	0	0	0	0	0	0	0	0	0	0	0	0	0	0	0
GCF_000740155	d__Bacteria;p__Proteobacteria;c__Alphaproteobacteria;o__Rhizobiales;f__Rhizobiaceae;g__Brucella;s__Brucella abortus	0	0	0	0	0	0	0	0	0	0	0	0	0	0	0	0	0	0	0
GCF_000740175	d__Bacteria;p__Proteobacteria;c__Alphaproteobacteria;o__Rhizobiales;f__Rhizobiaceae;g__Brucella;s__Brucella abortus	0	0	0	0	0	0	0	0	0	0	0	0	0	0	0	0	0	0	0
GCF_000740195	d__Bacteria;p__Proteobacteria;c__Alphaproteobacteria;o__Rhizobiales;f__Rhizobiaceae;g__Brucella;s__Brucella abortus	0	0	0	0	0	0	0	0	0	0	0	0	0	0	0	0	0	0	0
GCF_000740215	d__Bacteria;p__Proteobacteria;c__Alphaproteobacteria;o__Rhizobiales;f__Rhizobiaceae;g__Brucella;s__Brucella abortus	0	0	0	0	0	0	0	0	0	0	0	0	0	0	0	0	0	0	0
GCF_000740295	d__Bacteria;p__Proteobacteria;c__Alphaproteobacteria;o__Rhizobiales;f__Rhizobiaceae;g__Brucella;s__Brucella abortus	0	0	0	0	0	0	0	0	0	0	0	0	0	0	0	0	0	0	0
GCF_000740315	d__Bacteria;p__Proteobacteria;c__Alphaproteobacteria;o__Rhizobiales;f__Rhizobiaceae;g__Brucella;s__Brucella abortus	0	0	0	0	0	0	0	0	0	0	0	0	0	0	0	0	0	0	0
GCF_000740375	d__Bacteria;p__Proteobacteria;c__Alphaproteobacteria;o__Rhizobiales;f__Rhizobiaceae;g__Brucella;s__Brucella abortus	0	0	0	0	0	0	0	0	0	0	0	0	0	0	0	0	0	0	0
GCF_000740945	d__Bacteria;p__Proteobacteria;c__Alphaproteobacteria;o__Rhizobiales;f__Rhizobiaceae;g__Brucella;s__Brucella abortus	0	0	0	0	0	0	0	0	0	0	0	0	0	0	0	0	0	0	0
GCF_001043295	d__Bacteria;p__Proteobacteria;c__Alphaproteobacteria;o__Rhizobiales;f__Rhizobiaceae;g__Brucella;s__Brucella abortus	0	0	0	0	0	0	0	0	0	0	0	0	0	0	0	0	0	0	0
GCF_001296965	d__Bacteria;p__Proteobacteria;c__Alphaproteobacteria;o__Rhizobiales;f__Rhizobiaceae;g__Brucella;s__Brucella abortus	0	0	0	0	0	0	0	0	0	0	0	0	0	0	0	0	0	0	0
GCF_002262975	d__Bacteria;p__Proteobacteria;c__Alphaproteobacteria;o__Rhizobiales;f__Rhizobiaceae;g__Brucella;s__Brucella abortus	0	0	0	0	0	0	0	0	0	0	0	0	0	0	0	0	0	0	0
GCF_002262995	d__Bacteria;p__Proteobacteria;c__Alphaproteobacteria;o__Rhizobiales;f__Rhizobiaceae;g__Brucella;s__Brucella abortus	0	0	0	0	0	0	0	0	0	0	0	0	0	0	0	0	0	0	0
GCF_002290765	d__Bacteria;p__Proteobacteria;c__Alphaproteobacteria;o__Rhizobiales;f__Rhizobiaceae;g__Brucella;s__Brucella abortus	0	0	0	0	0	0	0	0	0	0	0	0	0	0	0	0	0	0	0
GCF_002290785	d__Bacteria;p__Proteobacteria;c__Alphaproteobacteria;o__Rhizobiales;f__Rhizobiaceae;g__Brucella;s__Brucella abortus	0	0	0	0	0	0	0	0	0	0	0	0	0	0	0	0	0	0	0
GCF_002291345	d__Bacteria;p__Proteobacteria;c__Alphaproteobacteria;o__Rhizobiales;f__Rhizobiaceae;g__Brucella;s__Brucella abortus	0	0	0	0	0	0	0	0	0	0	0	0	0	0	0	0	0	0	0
GCF_002895145	No definition in GTDB	0	0	0	0	0	0	0	0	0	0	0	0	0	0	0	0	0	0	0
GCF_003290345	No definition in GTDB	0	0	0	0	0	0	0	0	0	0	0	0	0	0	0	0	0	0	0
GCF_003675365	No definition in GTDB	0	0	0	0	0	0	0	0	0	0	0	0	0	0	0	0	0	0	0
GCF_003994435	No definition in GTDB	0	0	0	0	0	0	0	0	0	0	0	0	0	0	0	0	0	0	0
GCF_900095085	No definition in GTDB	0	0	0	0	0	0	0	0	0	0	0	0	0	0	0	0	0	0	0
GCF_000016845	d__Bacteria;p__Proteobacteria;c__Alphaproteobacteria;o__Rhizobiales;f__Rhizobiaceae;g__Brucella;s__Brucella ovis	0	0	0	0	0	0	0	0	0	0	0	0	0	0	0	0	0	0	0
GCF_002022105	d__Bacteria;p__Bacteroidota;c__Bacteroidia;o__Flavobacteriales;f__Weeksellaceae;g__Elizabethkingia;s__Elizabethkingia meningoseptica	0	0	0	0	0	0	0	0	0	0	0	0	0	0	0	0	0	0	0
GCF_002022145	d__Bacteria;p__Bacteroidota;c__Bacteroidia;o__Flavobacteriales;f__Weeksellaceae;g__Elizabethkingia;s__Elizabethkingia meningoseptica	0	0	0	0	0	0	0	0	0	0	0	0	0	0	0	0	0	0	0
GCF_002887275	No definition in GTDB	0	0	0	0	0	0	0	0	0	0	0	0	0	0	0	0	0	0	0
GCF_900475375	No definition in GTDB	0	0	0	0	0	0	0	0	0	0	0	0	0	0	0	0	0	0	0
GCF_003815995	No definition in GTDB	0	0	0	0	0	0	0	0	0	0	0	0	0	0	0	0	0	0	0
GCF_900636535	No definition in GTDB	0	1	1	0	0	1	0	0	0	0	0	1	0	0	1	0	0	0	0
GCF_900683625	No definition in GTDB	0	0	0	0	0	0	0	0	0	0	0	0	0	0	0	0	0	0	0
GCF_002025665	d__Bacteria;p__Bacteroidota;c__Bacteroidia;o__Flavobacteriales;f__Weeksellaceae;g__Chryseobacterium;s__Chryseobacterium indologenes_F	1	0	0	0	0	0	0	0	1	0	0	0	1	0	0	0	0	0	1
GCF_002208925	d__Bacteria;p__Bacteroidota;c__Bacteroidia;o__Flavobacteriales;f__Weeksellaceae;g__Chryseobacterium;s__Chryseobacterium indologenes	0	0	0	0	0	0	0	0	0	0	0	0	0	0	0	0	0	0	0
GCF_002591275	d__Bacteria;p__Bacteroidota;c__Bacteroidia;o__Flavobacteriales;f__Weeksellaceae;g__Chryseobacterium;s__Chryseobacterium indologenes	0	0	0	0	0	0	0	0	0	0	0	0	0	0	0	0	0	0	0
GCF_003812605	No definition in GTDB	0	0	0	0	0	0	0	0	0	0	0	0	0	0	0	0	0	0	0
GCF_003812865	No definition in GTDB	0	0	0	0	0	0	0	0	0	0	0	0	0	0	0	0	0	0	0
GCF_003815935	No definition in GTDB	0	0	0	0	0	0	0	0	0	0	0	0	0	0	0	0	0	0	0
GCF_900683405	No definition in GTDB	0	0	0	0	0	0	0	0	0	0	0	0	0	0	0	0	0	0	0
GCF_003815895	No definition in GTDB	0	0	0	0	0	0	0	0	0	0	0	0	0	0	0	0	0	0	0
GCF_003815915	No definition in GTDB	0	0	0	0	0	0	0	0	0	0	0	0	0	0	0	0	0	0	0
GCF_000243275	d__Bacteria;p__Bacteroidota;c__Bacteroidia;o__Flavobacteriales;f__Flavobacteriaceae;g__Myroides;s__Myroides odoratus	1	0	0	0	0	0	0	0	1	0	0	0	1	0	0	0	0	0	1
GCF_000008985	d__Bacteria;p__Proteobacteria;c__Gammaproteobacteria;o__Francisellales;f__Francisellaceae;g__Francisella;s__Francisella tularensis	1	0	0	0	0	0	0	0	1	0	0	0	1	0	0	0	0	0	1
GCF_000009245	d__Bacteria;p__Proteobacteria;c__Gammaproteobacteria;o__Francisellales;f__Francisellaceae;g__Francisella;s__Francisella tularensis	0	0	0	0	0	0	0	0	0	0	0	0	0	0	0	0	0	0	0
GCF_000009325	d__Bacteria;p__Proteobacteria;c__Gammaproteobacteria;o__Francisellales;f__Francisellaceae;g__Francisella;s__Francisella tularensis	0	0	0	0	0	0	0	0	0	0	0	0	0	0	0	0	0	0	0
GCF_000011405	d__Bacteria;p__Proteobacteria;c__Gammaproteobacteria;o__Francisellales;f__Francisellaceae;g__Francisella;s__Francisella tularensis	0	0	0	0	0	0	0	0	0	0	0	0	0	0	0	0	0	0	0
GCF_000014605	d__Bacteria;p__Proteobacteria;c__Gammaproteobacteria;o__Francisellales;f__Francisellaceae;g__Francisella;s__Francisella tularensis	0	0	0	0	0	0	0	0	0	0	0	0	0	0	0	0	0	0	0
GCF_000014645	d__Bacteria;p__Proteobacteria;c__Gammaproteobacteria;o__Francisellales;f__Francisellaceae;g__Francisella;s__Francisella tularensis	0	0	0	0	0	0	0	0	0	0	0	0	0	0	0	0	0	0	0
GCF_000016105	d__Bacteria;p__Proteobacteria;c__Gammaproteobacteria;o__Francisellales;f__Francisellaceae;g__Francisella;s__Francisella tularensis	0	0	0	0	0	0	0	0	0	0	0	0	0	0	0	0	0	0	0
GCF_000017785	d__Bacteria;p__Proteobacteria;c__Gammaproteobacteria;o__Francisellales;f__Francisellaceae;g__Francisella;s__Francisella tularensis	0	0	0	0	0	0	0	0	0	0	0	0	0	0	0	0	0	0	0
GCF_000018925	d__Bacteria;p__Proteobacteria;c__Gammaproteobacteria;o__Francisellales;f__Francisellaceae;g__Francisella;s__Francisella tularensis	0	0	0	0	0	0	0	0	0	0	0	0	0	0	0	0	0	0	0
GCF_000023305	d__Bacteria;p__Proteobacteria;c__Gammaproteobacteria;o__Francisellales;f__Francisellaceae;g__Francisella;s__Francisella tularensis	0	0	0	0	0	0	0	0	0	0	0	0	0	0	0	0	0	0	0
GCF_000168775	d__Bacteria;p__Proteobacteria;c__Gammaproteobacteria;o__Francisellales;f__Francisellaceae;g__Francisella;s__Francisella tularensis	0	0	0	0	0	0	0	0	0	0	0	0	0	0	0	0	0	0	0
GCF_000195535	d__Bacteria;p__Proteobacteria;c__Gammaproteobacteria;o__Francisellales;f__Francisellaceae;g__Francisella;s__Francisella tularensis	0	0	0	0	0	0	0	0	0	0	0	0	0	0	0	0	0	0	0
GCF_000248415	d__Bacteria;p__Proteobacteria;c__Gammaproteobacteria;o__Francisellales;f__Francisellaceae;g__Francisella;s__Francisella tularensis	0	0	0	0	0	0	0	0	0	0	0	0	0	0	0	0	0	0	0
GCF_000248435	d__Bacteria;p__Proteobacteria;c__Gammaproteobacteria;o__Francisellales;f__Francisellaceae;g__Francisella;s__Francisella tularensis	0	0	0	0	0	0	0	0	0	0	0	0	0	0	0	0	0	0	0
GCF_000313385	d__Bacteria;p__Proteobacteria;c__Gammaproteobacteria;o__Francisellales;f__Francisellaceae;g__Francisella;s__Francisella tularensis	0	0	0	0	0	0	0	0	0	0	0	0	0	0	0	0	0	0	0
GCF_000524575	d__Bacteria;p__Proteobacteria;c__Gammaproteobacteria;o__Francisellales;f__Francisellaceae;g__Francisella;s__Francisella tularensis	0	0	0	0	0	0	0	0	0	0	0	0	0	0	0	0	0	0	0
GCF_000833165	d__Bacteria;p__Proteobacteria;c__Gammaproteobacteria;o__Francisellales;f__Francisellaceae;g__Francisella;s__Francisella tularensis	0	0	0	0	0	0	0	0	0	0	0	0	0	0	0	0	0	0	0
GCF_000833235	d__Bacteria;p__Proteobacteria;c__Gammaproteobacteria;o__Francisellales;f__Francisellaceae;g__Francisella;s__Francisella tularensis	0	0	0	0	0	0	0	0	0	0	0	0	0	0	0	0	0	0	0
GCF_000833335	d__Bacteria;p__Proteobacteria;c__Gammaproteobacteria;o__Francisellales;f__Francisellaceae;g__Francisella;s__Francisella tularensis	0	0	0	0	0	0	0	0	0	0	0	0	0	0	0	0	0	0	0
GCF_000833355	d__Bacteria;p__Proteobacteria;c__Gammaproteobacteria;o__Francisellales;f__Francisellaceae;g__Francisella;s__Francisella tularensis	0	0	0	0	0	0	0	0	0	0	0	0	0	0	0	0	0	0	0
GCF_000833375	d__Bacteria;p__Proteobacteria;c__Gammaproteobacteria;o__Francisellales;f__Francisellaceae;g__Francisella;s__Francisella tularensis	0	0	0	0	0	0	0	0	0	0	0	0	0	0	0	0	0	0	0
GCF_000833475	d__Bacteria;p__Proteobacteria;c__Gammaproteobacteria;o__Francisellales;f__Francisellaceae;g__Francisella;s__Francisella tularensis	0	0	0	0	0	0	0	0	0	0	0	0	0	0	0	0	0	0	0
GCF_000833495	d__Bacteria;p__Proteobacteria;c__Gammaproteobacteria;o__Francisellales;f__Francisellaceae;g__Francisella;s__Francisella tularensis	0	0	0	0	0	0	0	0	0	0	0	0	0	0	0	0	0	0	0
GCF_000833515	d__Bacteria;p__Proteobacteria;c__Gammaproteobacteria;o__Francisellales;f__Francisellaceae;g__Francisella;s__Francisella tularensis	0	0	0	0	0	0	0	0	0	0	0	0	0	0	0	0	0	0	0
GCF_000833535	d__Bacteria;p__Proteobacteria;c__Gammaproteobacteria;o__Francisellales;f__Francisellaceae;g__Francisella;s__Francisella tularensis	0	0	0	0	0	0	0	0	0	0	0	0	0	0	0	0	0	0	0
GCF_000833555	d__Bacteria;p__Proteobacteria;c__Gammaproteobacteria;o__Francisellales;f__Francisellaceae;g__Francisella;s__Francisella tularensis	0	0	0	0	0	0	0	0	0	0	0	0	0	0	0	0	0	0	0
GCF_000978785	d__Bacteria;p__Proteobacteria;c__Gammaproteobacteria;o__Francisellales;f__Francisellaceae;g__Francisella;s__Francisella tularensis	0	0	0	0	0	0	0	0	0	0	0	0	0	0	0	0	0	0	0
GCF_001011135	d__Bacteria;p__Proteobacteria;c__Gammaproteobacteria;o__Francisellales;f__Francisellaceae;g__Francisella;s__Francisella tularensis	0	0	0	0	0	0	0	0	0	0	0	0	0	0	0	0	0	0	0
GCF_001044315	d__Bacteria;p__Proteobacteria;c__Gammaproteobacteria;o__Francisellales;f__Francisellaceae;g__Francisella;s__Francisella tularensis	0	0	0	0	0	0	0	0	0	0	0	0	0	0	0	0	0	0	0
GCF_001262115	d__Bacteria;p__Proteobacteria;c__Gammaproteobacteria;o__Francisellales;f__Francisellaceae;g__Francisella;s__Francisella tularensis	0	0	0	0	0	0	0	0	0	0	0	0	0	0	0	0	0	0	0
GCF_001267475	d__Bacteria;p__Proteobacteria;c__Gammaproteobacteria;o__Francisellales;f__Francisellaceae;g__Francisella;s__Francisella tularensis	0	0	0	0	0	0	0	0	0	0	0	0	0	0	0	0	0	0	0
GCF_001412545	d__Bacteria;p__Proteobacteria;c__Gammaproteobacteria;o__Francisellales;f__Francisellaceae;g__Francisella;s__Francisella tularensis	0	0	0	0	0	0	0	0	0	0	0	0	0	0	0	0	0	0	0
GCF_001865695	d__Bacteria;p__Proteobacteria;c__Gammaproteobacteria;o__Francisellales;f__Francisellaceae;g__Francisella;s__Francisella tularensis	0	0	0	0	0	0	0	0	0	0	0	0	0	0	0	0	0	0	0
GCF_001880205	d__Bacteria;p__Proteobacteria;c__Gammaproteobacteria;o__Francisellales;f__Francisellaceae;g__Francisella;s__Francisella tularensis	0	0	0	0	0	0	0	0	0	0	0	0	0	0	0	0	0	0	0
GCF_001880245	d__Bacteria;p__Proteobacteria;c__Gammaproteobacteria;o__Francisellales;f__Francisellaceae;g__Francisella;s__Francisella tularensis	0	0	0	0	0	0	0	0	0	0	0	0	0	0	0	0	0	0	0
GCF_001936015	d__Bacteria;p__Proteobacteria;c__Gammaproteobacteria;o__Francisellales;f__Francisellaceae;g__Francisella;s__Francisella tularensis	0	0	0	0	0	0	0	0	0	0	0	0	0	0	0	0	0	0	0
GCF_002886065	No definition in GTDB	0	0	0	0	0	0	0	0	0	0	0	0	0	0	0	0	0	0	0
GCF_002952075	No definition in GTDB	0	0	0	0	0	0	0	0	0	0	0	0	0	0	0	0	0	0	0
GCF_003612815	No definition in GTDB	0	0	0	0	0	0	0	0	0	0	0	0	0	0	0	0	0	0	0
GCF_003955775	No definition in GTDB	0	0	0	0	0	0	0	0	0	0	0	0	0	0	0	0	0	0	0
GCF_003955795	No definition in GTDB	0	0	0	0	0	0	0	0	0	0	0	0	0	0	0	0	0	0	0
GCF_003955815	No definition in GTDB	0	0	0	0	0	0	0	0	0	0	0	0	0	0	0	0	0	0	0
GCF_000203895	d__Bacteria;p__Proteobacteria;c__Alphaproteobacteria;o__Rhodobacterales;f__Rhodobacteraceae;g__Paracoccus;s__Paracoccus denitrificans	1	0	0	1	0	0	0	0	1	0	1	0	1	0	0	0	0	0	1
GCF_004063735	No definition in GTDB	0	1	1	0	0	1	0	0	0	0	0	1	0	0	1	0	0	0	0
GCF_001399775	d__Bacteria;p__Deinococcota;c__Deinococci;o__Deinococcales;f__Thermaceae;g__Thermus;s__Thermus aquaticus	1	0	0	0	0	0	0	0	1	0	0	0	1	0	0	0	0	0	1
GCF_000008125	d__Bacteria;p__Deinococcota;c__Deinococci;o__Deinococcales;f__Thermaceae;g__Thermus;s__Thermus thermophilus	0	0	0	0	0	0	0	0	0	0	0	0	0	0	0	0	0	0	0
GCF_000091545	d__Bacteria;p__Deinococcota;c__Deinococci;o__Deinococcales;f__Thermaceae;g__Thermus;s__Thermus thermophilus	1	0	0	0	0	0	0	0	1	0	0	0	1	0	0	0	0	0	1
GCF_000214845	d__Bacteria;p__Deinococcota;c__Deinococci;o__Deinococcales;f__Thermaceae;g__Thermus;s__Thermus thermophilus_A	0	0	0	0	0	0	0	0	0	0	0	0	0	0	0	0	0	0	0
GCF_000258245	d__Bacteria;p__Deinococcota;c__Deinococci;o__Deinococcales;f__Thermaceae;g__Thermus;s__Thermus thermophilus_B	0	0	0	0	0	0	0	0	0	0	0	0	0	0	0	0	0	0	0
GCF_002355995	d__Bacteria;p__Deinococcota;c__Deinococci;o__Deinococcales;f__Thermaceae;g__Thermus;s__Thermus thermophilus_C	0	0	0	0	0	0	0	0	0	0	0	0	0	0	0	0	0	0	0
GCF_900604845	No definition in GTDB	0	0	0	0	0	0	0	0	0	0	0	0	0	0	0	0	0	0	0
GCF_000024425	d__Bacteria;p__Deinococcota;c__Deinococci;o__Deinococcales;f__Thermaceae;g__Meiothermus;s__Meiothermus ruber	1	0	0	0	0	0	0	0	1	0	0	0	1	0	0	0	0	0	1
GCF_000376665	d__Bacteria;p__Deinococcota;c__Deinococci;o__Deinococcales;f__Thermaceae;g__Meiothermus;s__Meiothermus ruber	0	0	0	0	0	0	0	0	0	0	0	0	0	0	0	0	0	0	0
GCF_000017645	d__Bacteria;p__Proteobacteria;c__Alphaproteobacteria;o__Rhizobiales;f__Xanthobacteraceae;g__Xanthobacter;s__Xanthobacter autotrophicus	1	0	0	0	0	0	0	0	1	0	0	0	1	0	0	0	0	0	1
GCF_000739375	d__Bacteria;p__Proteobacteria;c__Gammaproteobacteria;o__Betaproteobacteriales;f__Burkholderiaceae;g__Comamonas_B;s__Comamonas_B testosteroni_B	1	0	0	0	0	0	0	0	1	0	0	0	1	0	0	0	0	0	1
GCF_001406795	d__Bacteria;p__Proteobacteria;c__Gammaproteobacteria;o__Betaproteobacteriales;f__Burkholderiaceae;g__Comamonas_B;s__Comamonas_B thiooxydans	0	1	1	0	0	1	0	0	0	0	0	1	0	0	1	0	0	0	0
GCF_000006765	d__Bacteria;p__Proteobacteria;c__Gammaproteobacteria;o__Pseudomonadales;f__Pseudomonadaceae;g__Pseudomonas;s__Pseudomonas aeruginosa	1	0	0	0	0	0	0	0	1	0	0	0	1	0	0	0	0	0	1
GCF_000014625	d__Bacteria;p__Proteobacteria;c__Gammaproteobacteria;o__Pseudomonadales;f__Pseudomonadaceae;g__Pseudomonas;s__Pseudomonas aeruginosa	0	0	0	0	0	0	0	1	0	0	0	0	0	0	0	0	0	0	0
GCF_000017205	d__Bacteria;p__Proteobacteria;c__Gammaproteobacteria;o__Pseudomonadales;f__Pseudomonadaceae;g__Pseudomonas;s__Pseudomonas aeruginosa_A	0	0	0	0	0	0	0	0	0	0	0	0	0	0	0	0	0	0	0
GCF_000026645	d__Bacteria;p__Proteobacteria;c__Gammaproteobacteria;o__Pseudomonadales;f__Pseudomonadaceae;g__Pseudomonas;s__Pseudomonas aeruginosa	0	0	0	0	0	0	0	0	0	0	0	0	0	0	0	0	0	0	0
GCF_000148745	d__Bacteria;p__Proteobacteria;c__Gammaproteobacteria;o__Pseudomonadales;f__Pseudomonadaceae;g__Pseudomonas;s__Pseudomonas aeruginosa	0	0	0	0	0	0	0	0	0	0	0	0	0	0	0	0	0	0	0
GCF_000168335	d__Bacteria;p__Proteobacteria;c__Gammaproteobacteria;o__Pseudomonadales;f__Pseudomonadaceae;g__Pseudomonas;s__Pseudomonas aeruginosa	0	0	0	0	0	0	0	0	0	0	0	0	0	0	0	0	0	0	0
GCF_000223945	d__Bacteria;p__Proteobacteria;c__Gammaproteobacteria;o__Pseudomonadales;f__Pseudomonadaceae;g__Pseudomonas;s__Pseudomonas aeruginosa	0	0	0	0	0	0	0	0	0	0	0	0	0	0	0	0	0	0	0
GCF_000223965	d__Bacteria;p__Proteobacteria;c__Gammaproteobacteria;o__Pseudomonadales;f__Pseudomonadaceae;g__Pseudomonas;s__Pseudomonas aeruginosa	0	0	0	0	0	0	0	0	0	0	0	0	0	0	0	0	0	0	0
GCF_000226155	d__Bacteria;p__Proteobacteria;c__Gammaproteobacteria;o__Pseudomonadales;f__Pseudomonadaceae;g__Pseudomonas;s__Pseudomonas aeruginosa	0	0	0	0	0	0	0	0	0	0	0	0	0	0	0	0	0	0	0
GCF_000271365	d__Bacteria;p__Proteobacteria;c__Gammaproteobacteria;o__Pseudomonadales;f__Pseudomonadaceae;g__Pseudomonas;s__Pseudomonas aeruginosa	0	0	0	0	0	0	0	0	0	0	0	0	0	0	0	0	0	0	0
GCF_000271985	d__Bacteria;p__Proteobacteria;c__Gammaproteobacteria;o__Pseudomonadales;f__Pseudomonadaceae;g__Pseudomonas;s__Pseudomonas aeruginosa	0	0	0	0	0	0	0	0	0	0	0	0	0	0	0	0	0	0	0
GCF_000284555	d__Bacteria;p__Proteobacteria;c__Gammaproteobacteria;o__Pseudomonadales;f__Pseudomonadaceae;g__Pseudomonas;s__Pseudomonas aeruginosa	0	0	0	0	0	0	0	0	0	0	0	0	0	0	0	0	0	0	0
GCF_000359505	d__Bacteria;p__Proteobacteria;c__Gammaproteobacteria;o__Pseudomonadales;f__Pseudomonadaceae;g__Pseudomonas;s__Pseudomonas aeruginosa	0	0	0	0	0	0	0	0	0	0	0	0	0	0	0	0	0	0	0
GCF_000414035	d__Bacteria;p__Proteobacteria;c__Gammaproteobacteria;o__Pseudomonadales;f__Pseudomonadaceae;g__Pseudomonas;s__Pseudomonas aeruginosa	0	0	0	0	0	0	0	0	0	0	0	0	0	0	0	0	0	0	0
GCF_000468555	d__Bacteria;p__Proteobacteria;c__Gammaproteobacteria;o__Pseudomonadales;f__Pseudomonadaceae;g__Pseudomonas;s__Pseudomonas aeruginosa	0	0	0	0	0	0	0	0	0	0	0	0	0	0	0	0	0	0	0
GCF_000468935	d__Bacteria;p__Proteobacteria;c__Gammaproteobacteria;o__Pseudomonadales;f__Pseudomonadaceae;g__Pseudomonas;s__Pseudomonas aeruginosa	0	0	0	0	0	0	0	0	0	0	0	0	0	0	0	0	0	0	0
GCF_000473745	d__Bacteria;p__Proteobacteria;c__Gammaproteobacteria;o__Pseudomonadales;f__Pseudomonadaceae;g__Pseudomonas;s__Pseudomonas aeruginosa	0	0	0	0	0	0	0	0	0	0	0	0	0	0	0	0	0	0	0
GCF_000484495	d__Bacteria;p__Proteobacteria;c__Gammaproteobacteria;o__Pseudomonadales;f__Pseudomonadaceae;g__Pseudomonas;s__Pseudomonas aeruginosa	0	0	0	0	0	0	0	0	0	0	0	0	0	0	0	0	0	0	0
GCF_000484545	d__Bacteria;p__Proteobacteria;c__Gammaproteobacteria;o__Pseudomonadales;f__Pseudomonadaceae;g__Pseudomonas;s__Pseudomonas aeruginosa	0	0	0	0	0	0	0	0	0	0	0	0	0	0	0	0	0	0	0
GCF_000496455	d__Bacteria;p__Proteobacteria;c__Gammaproteobacteria;o__Pseudomonadales;f__Pseudomonadaceae;g__Pseudomonas;s__Pseudomonas aeruginosa	0	0	0	0	0	0	0	0	0	0	0	0	0	0	0	0	0	0	0
GCF_000496605	d__Bacteria;p__Proteobacteria;c__Gammaproteobacteria;o__Pseudomonadales;f__Pseudomonadaceae;g__Pseudomonas;s__Pseudomonas aeruginosa	0	0	0	0	0	0	0	0	0	0	0	0	0	0	0	0	0	0	0
GCF_000496645	d__Bacteria;p__Proteobacteria;c__Gammaproteobacteria;o__Pseudomonadales;f__Pseudomonadaceae;g__Pseudomonas;s__Pseudomonas aeruginosa	0	0	0	0	0	0	0	0	0	0	0	0	0	0	0	0	0	0	0
GCF_000504045	d__Bacteria;p__Proteobacteria;c__Gammaproteobacteria;o__Pseudomonadales;f__Pseudomonadaceae;g__Pseudomonas;s__Pseudomonas aeruginosa	0	0	0	0	0	0	0	0	0	0	0	0	0	0	0	0	0	0	0
GCF_000508765	d__Bacteria;p__Proteobacteria;c__Gammaproteobacteria;o__Pseudomonadales;f__Pseudomonadaceae;g__Pseudomonas;s__Pseudomonas aeruginosa	0	0	0	0	0	0	0	0	0	0	0	0	0	0	0	0	0	0	0
GCF_000510305	d__Bacteria;p__Proteobacteria;c__Gammaproteobacteria;o__Pseudomonadales;f__Pseudomonadaceae;g__Pseudomonas;s__Pseudomonas aeruginosa	0	0	0	0	0	0	0	0	0	0	0	0	0	0	0	0	0	0	0
GCF_000524595	d__Bacteria;p__Proteobacteria;c__Gammaproteobacteria;o__Pseudomonadales;f__Pseudomonadaceae;g__Pseudomonas;s__Pseudomonas aeruginosa	0	0	0	0	0	0	0	0	0	0	0	0	0	0	0	0	0	0	0
GCF_000568855	d__Bacteria;p__Proteobacteria;c__Gammaproteobacteria;o__Pseudomonadales;f__Pseudomonadaceae;g__Pseudomonas;s__Pseudomonas aeruginosa	0	0	0	0	0	0	0	0	0	0	0	0	0	0	0	0	0	0	0
GCF_000583895	d__Bacteria;p__Proteobacteria;c__Gammaproteobacteria;o__Pseudomonadales;f__Pseudomonadaceae;g__Pseudomonas;s__Pseudomonas aeruginosa	0	0	0	0	0	0	0	0	0	0	0	0	0	0	0	0	0	0	0
GCF_000583915	d__Bacteria;p__Proteobacteria;c__Gammaproteobacteria;o__Pseudomonadales;f__Pseudomonadaceae;g__Pseudomonas;s__Pseudomonas aeruginosa	0	0	0	0	0	0	0	0	0	0	0	0	0	0	0	0	0	0	0
GCF_000583935	d__Bacteria;p__Proteobacteria;c__Gammaproteobacteria;o__Pseudomonadales;f__Pseudomonadaceae;g__Pseudomonas;s__Pseudomonas aeruginosa	0	0	0	0	0	0	0	0	0	0	0	0	0	0	0	0	0	0	0
GCF_000583955	d__Bacteria;p__Proteobacteria;c__Gammaproteobacteria;o__Pseudomonadales;f__Pseudomonadaceae;g__Pseudomonas;s__Pseudomonas aeruginosa	0	0	0	0	0	0	0	0	0	0	0	0	0	0	0	0	0	0	0
GCF_000583975	d__Bacteria;p__Proteobacteria;c__Gammaproteobacteria;o__Pseudomonadales;f__Pseudomonadaceae;g__Pseudomonas;s__Pseudomonas aeruginosa	0	0	0	0	0	0	0	0	0	0	0	0	0	0	0	0	0	0	0
GCF_000583995	d__Bacteria;p__Proteobacteria;c__Gammaproteobacteria;o__Pseudomonadales;f__Pseudomonadaceae;g__Pseudomonas;s__Pseudomonas aeruginosa	0	0	0	0	0	0	0	0	0	0	0	0	0	0	0	0	0	0	0
GCF_000626655	d__Bacteria;p__Proteobacteria;c__Gammaproteobacteria;o__Pseudomonadales;f__Pseudomonadaceae;g__Pseudomonas;s__Pseudomonas aeruginosa	0	0	0	0	0	0	0	0	0	0	0	0	0	0	0	0	0	0	0
GCF_000714515	d__Bacteria;p__Proteobacteria;c__Gammaproteobacteria;o__Pseudomonadales;f__Pseudomonadaceae;g__Pseudomonas;s__Pseudomonas aeruginosa	0	0	0	0	0	0	0	0	0	0	0	0	0	0	0	0	0	0	0
GCF_000750905	d__Bacteria;p__Proteobacteria;c__Gammaproteobacteria;o__Pseudomonadales;f__Pseudomonadaceae;g__Pseudomonas;s__Pseudomonas aeruginosa	0	0	0	0	0	0	0	0	0	0	0	0	0	0	0	0	0	0	0
GCF_000763245	d__Bacteria;p__Proteobacteria;c__Gammaproteobacteria;o__Pseudomonadales;f__Pseudomonadaceae;g__Pseudomonas;s__Pseudomonas aeruginosa	0	0	0	0	0	0	0	0	0	0	0	0	0	0	0	0	0	0	0
GCF_000816985	d__Bacteria;p__Proteobacteria;c__Gammaproteobacteria;o__Pseudomonadales;f__Pseudomonadaceae;g__Pseudomonas;s__Pseudomonas aeruginosa	0	0	0	0	0	0	0	0	0	0	0	0	0	0	0	0	0	0	0
GCF_000829255	d__Bacteria;p__Proteobacteria;c__Gammaproteobacteria;o__Pseudomonadales;f__Pseudomonadaceae;g__Pseudomonas;s__Pseudomonas aeruginosa	0	0	0	0	0	0	0	0	0	0	0	0	0	0	0	0	0	0	0
GCF_000829275	d__Bacteria;p__Proteobacteria;c__Gammaproteobacteria;o__Pseudomonadales;f__Pseudomonadaceae;g__Pseudomonas;s__Pseudomonas aeruginosa	0	0	0	0	0	0	0	0	0	0	0	0	0	0	0	0	0	0	0
GCF_000829885	d__Bacteria;p__Proteobacteria;c__Gammaproteobacteria;o__Pseudomonadales;f__Pseudomonadaceae;g__Pseudomonas;s__Pseudomonas aeruginosa	0	0	0	0	0	0	0	0	0	0	0	0	0	0	0	0	0	0	0
GCF_000981825	d__Bacteria;p__Proteobacteria;c__Gammaproteobacteria;o__Pseudomonadales;f__Pseudomonadaceae;g__Pseudomonas;s__Pseudomonas aeruginosa	0	0	0	0	0	0	0	0	0	0	0	0	0	0	0	0	0	0	0
GCF_000988505	d__Bacteria;p__Proteobacteria;c__Gammaproteobacteria;o__Pseudomonadales;f__Pseudomonadaceae;g__Pseudomonas;s__Pseudomonas aeruginosa	0	0	0	0	0	0	0	0	0	0	0	0	0	0	0	0	0	0	0
GCF_001045685	d__Bacteria;p__Proteobacteria;c__Gammaproteobacteria;o__Pseudomonadales;f__Pseudomonadaceae;g__Pseudomonas;s__Pseudomonas aeruginosa	0	0	0	0	0	0	0	0	0	0	0	0	0	0	0	0	0	0	0
GCF_001077475	d__Bacteria;p__Proteobacteria;c__Gammaproteobacteria;o__Pseudomonadales;f__Pseudomonadaceae;g__Pseudomonas;s__Pseudomonas aeruginosa	0	0	0	0	0	0	0	0	0	0	0	0	0	0	0	0	0	0	0
GCF_001293085	d__Bacteria;p__Proteobacteria;c__Gammaproteobacteria;o__Pseudomonadales;f__Pseudomonadaceae;g__Pseudomonas;s__Pseudomonas aeruginosa	0	0	0	0	0	0	0	0	0	0	0	0	0	0	0	0	0	0	0
GCF_001447845	d__Bacteria;p__Proteobacteria;c__Gammaproteobacteria;o__Pseudomonadales;f__Pseudomonadaceae;g__Pseudomonas;s__Pseudomonas aeruginosa	0	0	0	0	0	0	0	0	0	0	0	0	0	0	0	0	0	0	0
GCF_001457615	d__Bacteria;p__Proteobacteria;c__Gammaproteobacteria;o__Pseudomonadales;f__Pseudomonadaceae;g__Pseudomonas;s__Pseudomonas aeruginosa	0	0	0	0	0	0	0	0	0	0	0	0	0	0	0	0	0	0	0
GCF_001482325	d__Bacteria;p__Proteobacteria;c__Gammaproteobacteria;o__Pseudomonadales;f__Pseudomonadaceae;g__Pseudomonas;s__Pseudomonas aeruginosa	0	0	0	0	0	0	0	0	0	0	0	0	0	0	0	0	0	0	0
GCF_001515845	d__Bacteria;p__Proteobacteria;c__Gammaproteobacteria;o__Pseudomonadales;f__Pseudomonadaceae;g__Pseudomonas;s__Pseudomonas aeruginosa	0	0	0	0	0	0	0	0	0	0	0	0	0	0	0	0	0	0	0
GCF_001515915	d__Bacteria;p__Proteobacteria;c__Gammaproteobacteria;o__Pseudomonadales;f__Pseudomonadaceae;g__Pseudomonas;s__Pseudomonas aeruginosa	0	1	1	0	0	1	0	0	0	0	0	1	0	0	1	0	0	0	0
GCF_001516005	d__Bacteria;p__Proteobacteria;c__Gammaproteobacteria;o__Pseudomonadales;f__Pseudomonadaceae;g__Pseudomonas;s__Pseudomonas aeruginosa	0	0	0	0	0	0	0	0	0	0	0	0	0	0	0	0	0	0	0
GCF_001516105	d__Bacteria;p__Proteobacteria;c__Gammaproteobacteria;o__Pseudomonadales;f__Pseudomonadaceae;g__Pseudomonas;s__Pseudomonas aeruginosa	0	0	0	0	0	0	0	0	0	0	0	0	0	0	0	0	0	0	0
GCF_001516165	d__Bacteria;p__Proteobacteria;c__Gammaproteobacteria;o__Pseudomonadales;f__Pseudomonadaceae;g__Pseudomonas;s__Pseudomonas aeruginosa	0	1	1	0	0	1	0	0	0	0	0	1	0	0	1	0	0	0	0
GCF_001516185	d__Bacteria;p__Proteobacteria;c__Gammaproteobacteria;o__Pseudomonadales;f__Pseudomonadaceae;g__Pseudomonas;s__Pseudomonas aeruginosa	0	0	0	0	0	0	0	0	0	0	0	0	0	0	0	0	0	0	0
GCF_001516205	d__Bacteria;p__Proteobacteria;c__Gammaproteobacteria;o__Pseudomonadales;f__Pseudomonadaceae;g__Pseudomonas;s__Pseudomonas aeruginosa	0	1	1	0	0	1	0	0	0	0	0	1	0	0	1	0	0	0	0
GCF_001516225	d__Bacteria;p__Proteobacteria;c__Gammaproteobacteria;o__Pseudomonadales;f__Pseudomonadaceae;g__Pseudomonas;s__Pseudomonas aeruginosa	0	0	0	0	0	0	0	0	0	0	0	0	0	0	0	0	0	0	0
GCF_001516245	d__Bacteria;p__Proteobacteria;c__Gammaproteobacteria;o__Pseudomonadales;f__Pseudomonadaceae;g__Pseudomonas;s__Pseudomonas aeruginosa	0	0	0	0	0	0	0	0	0	0	0	0	0	0	0	0	0	0	0
GCF_001516265	d__Bacteria;p__Proteobacteria;c__Gammaproteobacteria;o__Pseudomonadales;f__Pseudomonadaceae;g__Pseudomonas;s__Pseudomonas aeruginosa	0	0	0	0	0	0	0	0	0	0	0	0	0	0	0	0	0	0	0
GCF_001516305	d__Bacteria;p__Proteobacteria;c__Gammaproteobacteria;o__Pseudomonadales;f__Pseudomonadaceae;g__Pseudomonas;s__Pseudomonas aeruginosa	0	0	0	0	0	0	0	0	0	0	0	0	0	0	0	0	0	0	0
GCF_001516325	d__Bacteria;p__Proteobacteria;c__Gammaproteobacteria;o__Pseudomonadales;f__Pseudomonadaceae;g__Pseudomonas;s__Pseudomonas aeruginosa	0	0	0	0	0	0	0	0	0	0	0	0	0	0	0	0	0	0	0
GCF_001516345	d__Bacteria;p__Proteobacteria;c__Gammaproteobacteria;o__Pseudomonadales;f__Pseudomonadaceae;g__Pseudomonas;s__Pseudomonas aeruginosa	0	0	0	0	0	0	0	0	0	0	0	0	0	0	0	0	0	0	0
GCF_001516365	d__Bacteria;p__Proteobacteria;c__Gammaproteobacteria;o__Pseudomonadales;f__Pseudomonadaceae;g__Pseudomonas;s__Pseudomonas aeruginosa	0	0	0	0	0	0	0	0	0	0	0	0	0	0	0	0	0	0	0
GCF_001516385	d__Bacteria;p__Proteobacteria;c__Gammaproteobacteria;o__Pseudomonadales;f__Pseudomonadaceae;g__Pseudomonas;s__Pseudomonas aeruginosa	0	0	0	0	0	0	0	0	0	0	0	0	0	0	0	0	0	0	0
GCF_001518975	d__Bacteria;p__Proteobacteria;c__Gammaproteobacteria;o__Pseudomonadales;f__Pseudomonadaceae;g__Pseudomonas;s__Pseudomonas aeruginosa	0	0	0	0	0	0	0	0	0	0	0	0	0	0	0	0	0	0	0
GCF_001542795	d__Bacteria;p__Proteobacteria;c__Gammaproteobacteria;o__Pseudomonadales;f__Pseudomonadaceae;g__Pseudomonas;s__Pseudomonas aeruginosa	0	0	0	0	0	0	0	0	0	0	0	0	0	0	0	0	0	0	0
GCF_001542835	d__Bacteria;p__Proteobacteria;c__Gammaproteobacteria;o__Pseudomonadales;f__Pseudomonadaceae;g__Pseudomonas;s__Pseudomonas aeruginosa	0	0	0	0	0	0	0	0	0	0	0	0	0	0	0	0	0	0	0
GCF_001547955	d__Bacteria;p__Proteobacteria;c__Gammaproteobacteria;o__Pseudomonadales;f__Pseudomonadaceae;g__Pseudomonas;s__Pseudomonas aeruginosa	0	0	0	0	0	0	0	0	0	0	0	0	0	0	0	0	0	0	0
GCF_001548135	d__Bacteria;p__Proteobacteria;c__Gammaproteobacteria;o__Pseudomonadales;f__Pseudomonadaceae;g__Pseudomonas;s__Pseudomonas aeruginosa	0	0	0	0	0	0	0	0	0	0	0	0	0	0	0	0	0	0	0
GCF_001548335	d__Bacteria;p__Proteobacteria;c__Gammaproteobacteria;o__Pseudomonadales;f__Pseudomonadaceae;g__Pseudomonas;s__Pseudomonas aeruginosa	0	0	0	0	0	0	0	0	0	0	0	0	0	0	0	0	0	0	0
GCF_001594325	d__Bacteria;p__Proteobacteria;c__Gammaproteobacteria;o__Pseudomonadales;f__Pseudomonadaceae;g__Pseudomonas;s__Pseudomonas aeruginosa	0	0	0	0	0	0	0	0	0	0	0	0	0	0	0	0	0	0	0
GCF_001606045	d__Bacteria;p__Proteobacteria;c__Gammaproteobacteria;o__Pseudomonadales;f__Pseudomonadaceae;g__Pseudomonas;s__Pseudomonas aeruginosa	0	0	0	0	0	0	0	0	0	0	0	0	0	0	0	0	0	0	0
GCF_001618925	d__Bacteria;p__Proteobacteria;c__Gammaproteobacteria;o__Pseudomonadales;f__Pseudomonadaceae;g__Pseudomonas;s__Pseudomonas aeruginosa	0	0	0	0	0	0	0	0	0	0	0	0	0	0	0	0	0	0	0
GCF_001632245	d__Bacteria;p__Proteobacteria;c__Gammaproteobacteria;o__Pseudomonadales;f__Pseudomonadaceae;g__Pseudomonas;s__Pseudomonas aeruginosa	0	1	1	0	0	1	0	0	0	0	0	1	0	0	1	0	0	0	0
GCF_001679685	d__Bacteria;p__Proteobacteria;c__Gammaproteobacteria;o__Pseudomonadales;f__Pseudomonadaceae;g__Pseudomonas;s__Pseudomonas aeruginosa	0	0	0	0	0	0	0	0	0	0	0	0	0	0	0	0	0	0	0
GCF_001687285	No definition in GTDB	0	0	0	0	0	0	0	0	0	0	0	0	0	0	0	0	0	0	0
GCF_001721745	d__Bacteria;p__Proteobacteria;c__Gammaproteobacteria;o__Pseudomonadales;f__Pseudomonadaceae;g__Pseudomonas;s__Pseudomonas aeruginosa	0	0	0	0	0	0	0	0	0	0	0	0	0	0	0	0	0	0	0
GCF_001721765	d__Bacteria;p__Proteobacteria;c__Gammaproteobacteria;o__Pseudomonadales;f__Pseudomonadaceae;g__Pseudomonas;s__Pseudomonas aeruginosa	0	0	0	0	0	0	0	0	0	0	0	0	0	0	0	0	0	0	0
GCF_001721785	d__Bacteria;p__Proteobacteria;c__Gammaproteobacteria;o__Pseudomonadales;f__Pseudomonadaceae;g__Pseudomonas;s__Pseudomonas aeruginosa	0	0	0	0	0	0	0	0	0	0	0	0	0	0	0	0	0	0	0
GCF_001721805	d__Bacteria;p__Proteobacteria;c__Gammaproteobacteria;o__Pseudomonadales;f__Pseudomonadaceae;g__Pseudomonas;s__Pseudomonas aeruginosa	0	0	0	0	0	0	0	0	0	0	0	0	0	0	0	0	0	0	0
GCF_001721825	d__Bacteria;p__Proteobacteria;c__Gammaproteobacteria;o__Pseudomonadales;f__Pseudomonadaceae;g__Pseudomonas;s__Pseudomonas aeruginosa	0	0	0	0	0	0	0	0	0	0	0	0	0	0	0	0	0	0	0
GCF_001721845	d__Bacteria;p__Proteobacteria;c__Gammaproteobacteria;o__Pseudomonadales;f__Pseudomonadaceae;g__Pseudomonas;s__Pseudomonas aeruginosa	0	0	0	0	0	0	0	0	0	0	0	0	0	0	0	0	0	0	0
GCF_001722005	d__Bacteria;p__Proteobacteria;c__Gammaproteobacteria;o__Pseudomonadales;f__Pseudomonadaceae;g__Pseudomonas;s__Pseudomonas aeruginosa	0	0	0	0	0	0	0	0	0	0	0	0	0	0	0	0	0	0	0
GCF_001722025	d__Bacteria;p__Proteobacteria;c__Gammaproteobacteria;o__Pseudomonadales;f__Pseudomonadaceae;g__Pseudomonas;s__Pseudomonas aeruginosa	0	0	0	0	0	0	0	0	0	0	0	0	0	0	0	0	0	0	0
GCF_001722045	d__Bacteria;p__Proteobacteria;c__Gammaproteobacteria;o__Pseudomonadales;f__Pseudomonadaceae;g__Pseudomonas;s__Pseudomonas aeruginosa	0	0	0	0	0	0	0	0	0	0	0	0	0	0	0	0	0	0	0
GCF_001729505	d__Bacteria;p__Proteobacteria;c__Gammaproteobacteria;o__Pseudomonadales;f__Pseudomonadaceae;g__Pseudomonas;s__Pseudomonas aeruginosa	0	0	0	0	0	0	0	0	0	0	0	0	0	0	0	0	0	0	0
GCF_001750705	d__Bacteria;p__Proteobacteria;c__Gammaproteobacteria;o__Pseudomonadales;f__Pseudomonadaceae;g__Pseudomonas;s__Pseudomonas aeruginosa	0	0	0	0	0	0	0	0	0	0	0	0	0	0	0	0	0	0	0
GCF_001792835	d__Bacteria;p__Proteobacteria;c__Gammaproteobacteria;o__Pseudomonadales;f__Pseudomonadaceae;g__Pseudomonas;s__Pseudomonas aeruginosa	0	0	0	0	0	0	0	0	0	0	0	0	0	0	0	0	0	0	0
GCF_001792855	d__Bacteria;p__Proteobacteria;c__Gammaproteobacteria;o__Pseudomonadales;f__Pseudomonadaceae;g__Pseudomonas;s__Pseudomonas aeruginosa	0	0	0	0	0	0	0	0	0	0	0	0	0	0	0	0	0	0	0
GCF_001792875	d__Bacteria;p__Proteobacteria;c__Gammaproteobacteria;o__Pseudomonadales;f__Pseudomonadaceae;g__Pseudomonas;s__Pseudomonas aeruginosa	0	0	0	0	0	0	0	0	0	0	0	0	0	0	0	0	0	0	0
GCF_001870265	d__Bacteria;p__Proteobacteria;c__Gammaproteobacteria;o__Pseudomonadales;f__Pseudomonadaceae;g__Pseudomonas;s__Pseudomonas aeruginosa	0	0	0	0	0	0	0	0	0	0	0	0	0	0	0	0	0	0	0
GCF_001874465	d__Bacteria;p__Proteobacteria;c__Gammaproteobacteria;o__Pseudomonadales;f__Pseudomonadaceae;g__Pseudomonas;s__Pseudomonas aeruginosa	0	0	0	0	0	0	0	0	0	0	0	0	0	0	0	0	0	0	0
GCF_001879525	d__Bacteria;p__Proteobacteria;c__Gammaproteobacteria;o__Pseudomonadales;f__Pseudomonadaceae;g__Pseudomonas;s__Pseudomonas aeruginosa	0	0	0	0	0	0	0	0	0	0	0	0	0	0	0	0	0	0	0
GCF_001900195	d__Bacteria;p__Proteobacteria;c__Gammaproteobacteria;o__Pseudomonadales;f__Pseudomonadaceae;g__Pseudomonas;s__Pseudomonas aeruginosa	0	0	0	0	0	0	0	0	0	0	0	0	0	0	0	0	0	0	0
GCF_001900225	d__Bacteria;p__Proteobacteria;c__Gammaproteobacteria;o__Pseudomonadales;f__Pseudomonadaceae;g__Pseudomonas;s__Pseudomonas aeruginosa	0	0	0	0	0	0	0	0	0	0	0	0	0	0	0	0	0	0	0
GCF_001900265	d__Bacteria;p__Proteobacteria;c__Gammaproteobacteria;o__Pseudomonadales;f__Pseudomonadaceae;g__Pseudomonas;s__Pseudomonas aeruginosa	0	0	0	0	0	0	0	0	0	0	0	0	0	0	0	0	0	0	0
GCF_002075065	d__Bacteria;p__Proteobacteria;c__Gammaproteobacteria;o__Pseudomonadales;f__Pseudomonadaceae;g__Pseudomonas;s__Pseudomonas aeruginosa	0	0	0	0	0	0	0	0	0	0	0	0	0	0	0	0	0	0	0
GCF_002085605	d__Bacteria;p__Proteobacteria;c__Gammaproteobacteria;o__Pseudomonadales;f__Pseudomonadaceae;g__Pseudomonas;s__Pseudomonas aeruginosa	0	1	1	0	0	1	0	0	0	0	0	1	0	0	1	0	0	0	0
GCF_002085755	d__Bacteria;p__Proteobacteria;c__Gammaproteobacteria;o__Pseudomonadales;f__Pseudomonadaceae;g__Pseudomonas;s__Pseudomonas aeruginosa	0	0	0	0	0	0	0	0	0	0	0	0	0	0	0	0	0	0	0
GCF_002104595	d__Bacteria;p__Proteobacteria;c__Gammaproteobacteria;o__Pseudomonadales;f__Pseudomonadaceae;g__Pseudomonas;s__Pseudomonas aeruginosa	0	0	0	0	0	0	0	0	0	0	0	0	0	0	0	0	0	0	0
GCF_002104615	d__Bacteria;p__Proteobacteria;c__Gammaproteobacteria;o__Pseudomonadales;f__Pseudomonadaceae;g__Pseudomonas;s__Pseudomonas aeruginosa	0	0	0	0	0	0	0	0	0	0	0	0	0	0	0	0	0	0	0
GCF_002116945	d__Bacteria;p__Proteobacteria;c__Gammaproteobacteria;o__Pseudomonadales;f__Pseudomonadaceae;g__Pseudomonas;s__Pseudomonas aeruginosa	0	0	0	0	0	0	0	0	0	0	0	0	0	0	0	0	0	0	0
GCF_002116985	d__Bacteria;p__Proteobacteria;c__Gammaproteobacteria;o__Pseudomonadales;f__Pseudomonadaceae;g__Pseudomonas;s__Pseudomonas aeruginosa	0	0	0	0	0	0	0	0	0	0	0	0	0	0	0	0	0	0	0
GCF_002117025	d__Bacteria;p__Proteobacteria;c__Gammaproteobacteria;o__Pseudomonadales;f__Pseudomonadaceae;g__Pseudomonas;s__Pseudomonas aeruginosa	0	0	0	0	0	0	0	0	0	0	0	0	0	0	0	0	0	0	0
GCF_002117045	d__Bacteria;p__Proteobacteria;c__Gammaproteobacteria;o__Pseudomonadales;f__Pseudomonadaceae;g__Pseudomonas;s__Pseudomonas aeruginosa	0	0	0	0	0	0	0	0	0	0	0	0	0	0	0	0	0	0	0
GCF_002192475	d__Bacteria;p__Proteobacteria;c__Gammaproteobacteria;o__Pseudomonadales;f__Pseudomonadaceae;g__Pseudomonas;s__Pseudomonas aeruginosa	0	0	0	0	0	0	0	0	0	0	0	0	0	0	0	0	0	0	0
GCF_002192495	d__Bacteria;p__Proteobacteria;c__Gammaproteobacteria;o__Pseudomonadales;f__Pseudomonadaceae;g__Pseudomonas;s__Pseudomonas aeruginosa	0	0	0	0	0	0	0	0	0	0	0	0	0	0	0	0	0	0	0
GCF_002205335	d__Bacteria;p__Proteobacteria;c__Gammaproteobacteria;o__Pseudomonadales;f__Pseudomonadaceae;g__Pseudomonas;s__Pseudomonas aeruginosa	0	0	0	0	0	0	0	0	0	0	0	0	0	0	0	0	0	0	0
GCF_002205355	d__Bacteria;p__Proteobacteria;c__Gammaproteobacteria;o__Pseudomonadales;f__Pseudomonadaceae;g__Pseudomonas;s__Pseudomonas aeruginosa	0	0	0	0	0	0	0	0	0	0	0	0	0	0	0	0	0	0	0
GCF_002205375	d__Bacteria;p__Proteobacteria;c__Gammaproteobacteria;o__Pseudomonadales;f__Pseudomonadaceae;g__Pseudomonas;s__Pseudomonas aeruginosa	0	1	0	0	0	1	0	0	0	0	0	1	0	1	1	0	0	0	0
GCF_002208645	d__Bacteria;p__Proteobacteria;c__Gammaproteobacteria;o__Pseudomonadales;f__Pseudomonadaceae;g__Pseudomonas;s__Pseudomonas aeruginosa	0	0	0	0	0	0	0	0	0	0	0	0	0	0	0	0	0	0	0
GCF_002215345	d__Bacteria;p__Proteobacteria;c__Gammaproteobacteria;o__Pseudomonadales;f__Pseudomonadaceae;g__Pseudomonas;s__Pseudomonas aeruginosa	0	0	0	0	0	0	0	0	0	0	0	0	0	0	0	0	0	0	0
GCF_002223805	d__Bacteria;p__Proteobacteria;c__Gammaproteobacteria;o__Pseudomonadales;f__Pseudomonadaceae;g__Pseudomonas;s__Pseudomonas aeruginosa	0	1	1	0	0	1	0	0	0	0	0	1	0	0	1	0	0	0	0
GCF_002237405	d__Bacteria;p__Proteobacteria;c__Gammaproteobacteria;o__Pseudomonadales;f__Pseudomonadaceae;g__Pseudomonas;s__Pseudomonas aeruginosa	0	0	0	0	0	0	0	0	0	0	0	0	0	0	0	0	0	0	0
GCF_002237425	d__Bacteria;p__Proteobacteria;c__Gammaproteobacteria;o__Pseudomonadales;f__Pseudomonadaceae;g__Pseudomonas;s__Pseudomonas aeruginosa	0	0	0	0	0	0	0	0	0	0	0	0	0	0	0	0	0	0	0
GCF_002287725	d__Bacteria;p__Proteobacteria;c__Gammaproteobacteria;o__Pseudomonadales;f__Pseudomonadaceae;g__Pseudomonas;s__Pseudomonas aeruginosa	0	0	0	0	0	0	0	0	0	0	0	0	0	0	0	0	0	0	0
GCF_002411865	d__Bacteria;p__Proteobacteria;c__Gammaproteobacteria;o__Pseudomonadales;f__Pseudomonadaceae;g__Pseudomonas;s__Pseudomonas aeruginosa	0	0	0	0	0	0	0	0	0	0	0	0	0	0	0	0	0	0	0
GCF_002442855	d__Bacteria;p__Proteobacteria;c__Gammaproteobacteria;o__Pseudomonadales;f__Pseudomonadaceae;g__Pseudomonas;s__Pseudomonas aeruginosa	0	0	0	0	0	0	0	0	0	0	0	0	0	0	0	0	0	0	0
GCF_002753655	d__Bacteria;p__Proteobacteria;c__Gammaproteobacteria;o__Pseudomonadales;f__Pseudomonadaceae;g__Pseudomonas;s__Pseudomonas aeruginosa	0	0	0	0	0	0	0	0	0	0	0	0	0	0	0	0	0	0	0
GCF_002812825	d__Bacteria;p__Proteobacteria;c__Gammaproteobacteria;o__Pseudomonadales;f__Pseudomonadaceae;g__Pseudomonas;s__Pseudomonas aeruginosa	0	0	0	0	0	0	0	0	0	0	0	0	0	0	0	0	0	0	0
GCF_002812845	d__Bacteria;p__Proteobacteria;c__Gammaproteobacteria;o__Pseudomonadales;f__Pseudomonadaceae;g__Pseudomonas;s__Pseudomonas aeruginosa	0	0	0	0	0	0	0	0	0	0	0	0	0	0	0	0	0	0	0
GCF_002812865	d__Bacteria;p__Proteobacteria;c__Gammaproteobacteria;o__Pseudomonadales;f__Pseudomonadaceae;g__Pseudomonas;s__Pseudomonas aeruginosa	0	0	0	0	0	0	0	0	0	0	0	0	0	0	0	0	0	0	0
GCF_002812885	d__Bacteria;p__Proteobacteria;c__Gammaproteobacteria;o__Pseudomonadales;f__Pseudomonadaceae;g__Pseudomonas;s__Pseudomonas aeruginosa	0	0	0	0	0	0	0	0	0	0	0	0	0	0	0	0	0	0	0
GCF_002812905	d__Bacteria;p__Proteobacteria;c__Gammaproteobacteria;o__Pseudomonadales;f__Pseudomonadaceae;g__Pseudomonas;s__Pseudomonas aeruginosa	0	0	0	0	0	0	0	0	0	0	0	0	0	0	0	0	0	0	0
GCF_002812925	d__Bacteria;p__Proteobacteria;c__Gammaproteobacteria;o__Pseudomonadales;f__Pseudomonadaceae;g__Pseudomonas;s__Pseudomonas aeruginosa	0	0	0	0	0	0	0	0	0	0	0	0	0	0	0	0	0	0	0
GCF_002946935	No definition in GTDB	0	1	1	0	0	1	0	0	0	0	0	1	0	0	1	0	0	0	0
GCF_002968515	No definition in GTDB	0	0	0	0	0	0	0	0	0	0	0	0	0	0	0	0	0	0	0
GCF_002968585	No definition in GTDB	0	0	0	0	0	0	0	0	0	0	0	0	0	0	0	0	0	0	0
GCF_002968655	No definition in GTDB	0	0	0	0	0	0	0	0	0	0	0	0	0	0	0	0	0	0	0
GCF_002968695	No definition in GTDB	0	0	0	0	0	0	0	0	0	0	0	0	0	0	0	0	0	0	0
GCF_002968755	No definition in GTDB	0	0	0	0	0	0	0	0	0	0	0	0	0	0	0	0	0	0	0
GCF_002968955	No definition in GTDB	0	1	1	0	0	1	0	0	0	0	0	1	0	0	1	0	0	0	0
GCF_002997005	No definition in GTDB	0	0	0	0	0	0	0	0	0	0	0	0	0	0	0	0	0	0	0
GCF_003025345	No definition in GTDB	0	0	0	0	0	0	0	0	0	0	0	0	0	0	0	0	0	0	0
GCF_003028335	No definition in GTDB	0	0	0	0	0	0	0	0	0	0	0	0	0	0	0	0	0	0	0
GCF_003052005	No definition in GTDB	0	0	0	0	0	0	0	0	0	0	0	0	0	0	0	0	0	0	0
GCF_003060845	No definition in GTDB	0	0	0	0	0	0	0	0	0	0	0	0	0	0	0	0	0	0	0
GCF_003073615	No definition in GTDB	0	0	0	0	0	0	0	0	0	0	0	0	0	0	0	0	0	0	0
GCF_003073695	No definition in GTDB	0	0	0	0	0	0	0	0	0	0	0	0	0	0	0	0	0	0	0
GCF_003073735	No definition in GTDB	0	0	0	0	0	0	0	0	0	0	0	0	0	0	0	0	0	0	0
GCF_003073795	No definition in GTDB	0	0	0	0	0	0	0	0	0	0	0	0	0	0	0	0	0	0	0
GCF_003073895	No definition in GTDB	0	0	0	0	0	0	0	0	0	0	0	0	0	0	0	0	0	0	0
GCF_003074095	No definition in GTDB	0	0	0	0	0	0	0	0	0	0	0	0	0	0	0	0	0	0	0
GCF_003074115	No definition in GTDB	0	0	0	0	0	0	0	0	0	0	0	0	0	0	0	0	0	0	0
GCF_003193645	No definition in GTDB	0	1	1	0	0	1	0	0	0	0	0	1	0	0	1	0	0	0	0
GCF_003194245	No definition in GTDB	0	0	0	0	0	0	0	0	0	0	0	0	0	0	0	0	0	0	0
GCF_003204335	No definition in GTDB	0	0	0	0	0	0	0	0	0	0	0	0	0	0	0	0	0	0	0
GCF_003206535	No definition in GTDB	0	0	0	0	0	0	0	0	0	0	0	0	0	0	0	0	0	0	0
GCF_003288335	No definition in GTDB	0	0	0	0	0	0	0	0	0	0	0	0	0	0	0	0	0	0	0
GCF_003288355	No definition in GTDB	0	0	0	0	0	0	0	0	0	0	0	0	0	0	0	0	0	0	0
GCF_003288435	No definition in GTDB	0	0	0	0	0	0	0	0	0	0	0	0	0	0	0	0	0	0	0
GCF_003319235	No definition in GTDB	0	0	0	0	0	0	0	0	0	0	0	0	0	0	0	0	0	0	0
GCF_003332705	No definition in GTDB	0	0	0	0	0	0	0	0	0	0	0	0	0	0	0	0	0	0	0
GCF_003369735	No definition in GTDB	0	0	0	0	0	0	0	0	0	0	0	0	0	0	0	0	0	0	0
GCF_003369755	No definition in GTDB	0	0	0	0	0	0	0	0	0	0	0	0	0	0	0	0	0	0	0
GCF_003369775	No definition in GTDB	0	0	0	0	0	0	0	0	0	0	0	0	0	0	0	0	0	0	0
GCF_003408495	No definition in GTDB	0	0	0	0	0	0	0	0	0	0	0	0	0	0	0	0	0	0	0
GCF_003429185	No definition in GTDB	0	0	0	0	0	0	0	0	0	0	0	0	0	0	0	0	0	0	0
GCF_003429205	No definition in GTDB	0	0	0	0	0	0	0	0	0	0	0	0	0	0	0	0	0	0	0
GCF_003433235	No definition in GTDB	0	0	0	0	0	0	0	0	0	0	0	0	0	0	0	0	0	0	0
GCF_003571505	No definition in GTDB	0	0	0	0	0	0	0	0	0	0	0	0	0	0	0	0	0	0	0
GCF_003571805	No definition in GTDB	0	0	0	0	0	0	0	0	0	0	0	0	0	0	0	0	0	0	0
GCF_003641125	No definition in GTDB	0	0	0	0	0	0	0	0	0	0	0	0	0	0	0	0	0	0	0
GCF_003665495	No definition in GTDB	0	0	0	0	0	0	0	0	0	0	0	0	0	0	0	0	0	0	0
GCF_003716765	No definition in GTDB	0	0	0	0	0	0	0	0	0	0	0	0	0	0	0	0	0	0	0
GCF_003795165	No definition in GTDB	0	1	1	0	0	1	0	0	0	0	0	1	0	0	1	0	0	0	0
GCF_003798105	No definition in GTDB	0	0	0	0	0	0	0	0	0	0	0	0	0	0	0	0	0	0	0
GCF_003798125	No definition in GTDB	0	0	0	0	0	0	0	0	0	0	0	0	0	0	0	0	0	0	0
GCF_003798145	No definition in GTDB	0	0	0	0	0	0	0	0	0	0	0	0	0	0	0	0	0	0	0
GCF_003812165	No definition in GTDB	0	0	0	0	0	0	0	0	0	0	0	0	0	0	0	0	0	0	0
GCF_003812885	No definition in GTDB	0	0	0	0	0	0	0	0	0	0	0	0	0	0	0	0	0	0	0
GCF_003812905	No definition in GTDB	0	0	0	0	0	0	0	0	0	0	0	0	0	0	0	0	0	0	0
GCF_003813005	No definition in GTDB	0	0	0	0	0	0	0	0	0	0	0	0	0	0	0	0	0	0	0
GCF_003813025	No definition in GTDB	0	0	0	0	0	0	0	0	0	0	0	0	0	0	0	0	0	0	0
GCF_003950015	No definition in GTDB	0	0	0	0	0	0	0	0	0	0	0	0	0	0	0	0	0	0	0
GCF_003950255	No definition in GTDB	0	0	0	0	0	0	0	0	0	0	0	0	0	0	0	0	0	0	0
GCF_003952325	No definition in GTDB	0	0	0	0	0	0	0	0	0	0	0	0	0	0	0	0	0	0	0
GCF_003957825	No definition in GTDB	0	0	0	0	0	0	0	0	0	0	0	0	0	0	0	0	0	0	0
GCF_003991465	No definition in GTDB	0	0	0	0	0	0	0	0	0	0	0	0	0	0	0	0	0	0	0
GCF_004000495	No definition in GTDB	0	0	0	0	0	0	0	0	0	0	0	0	0	0	0	0	0	0	0
GCF_004010895	No definition in GTDB	0	0	0	0	0	0	0	0	0	0	0	0	0	0	0	0	0	0	0
GCF_004102665	No definition in GTDB	0	0	0	0	0	0	0	0	0	0	0	0	0	0	0	0	0	0	0
GCF_004193735	No definition in GTDB	0	0	0	0	0	0	0	0	0	0	0	0	0	0	0	0	0	0	0
GCF_004291075	No definition in GTDB	0	0	0	0	0	0	0	0	0	0	0	0	0	0	0	0	0	0	0
GCF_900069025	d__Bacteria;p__Proteobacteria;c__Gammaproteobacteria;o__Pseudomonadales;f__Pseudomonadaceae;g__Pseudomonas;s__Pseudomonas aeruginosa	0	0	0	0	0	0	0	0	0	0	0	0	0	0	0	0	0	0	0
GCF_900070375	d__Bacteria;p__Proteobacteria;c__Gammaproteobacteria;o__Pseudomonadales;f__Pseudomonadaceae;g__Pseudomonas;s__Pseudomonas aeruginosa	0	0	0	0	0	0	0	0	0	0	0	0	0	0	0	0	0	0	0
GCF_900095805	d__Bacteria;p__Proteobacteria;c__Gammaproteobacteria;o__Pseudomonadales;f__Pseudomonadaceae;g__Pseudomonas;s__Pseudomonas aeruginosa	0	0	0	0	0	0	0	0	0	0	0	0	0	0	0	0	0	0	0
GCF_900149285	d__Bacteria;p__Proteobacteria;c__Gammaproteobacteria;o__Pseudomonadales;f__Pseudomonadaceae;g__Pseudomonas;s__Pseudomonas aeruginosa	0	0	0	0	0	0	0	0	0	0	0	0	0	0	0	0	0	0	0
GCF_900185255	d__Bacteria;p__Proteobacteria;c__Gammaproteobacteria;o__Pseudomonadales;f__Pseudomonadaceae;g__Pseudomonas;s__Pseudomonas aeruginosa	0	0	0	0	0	0	0	0	0	0	0	0	0	0	0	0	0	0	0
GCF_900243355	d__Bacteria;p__Proteobacteria;c__Gammaproteobacteria;o__Pseudomonadales;f__Pseudomonadaceae;g__Pseudomonas;s__Pseudomonas aeruginosa	0	0	0	0	0	0	0	0	0	0	0	0	0	0	0	0	0	0	0
GCF_900618245	No definition in GTDB	0	0	0	0	0	0	0	0	0	0	0	0	0	0	0	0	0	0	0
GCF_900618255	No definition in GTDB	0	0	0	0	0	0	0	0	0	0	0	0	0	0	0	0	0	0	0
GCF_900618265	No definition in GTDB	0	0	0	0	0	0	0	0	0	0	0	0	0	0	0	0	0	0	0
GCF_900618275	No definition in GTDB	0	0	0	0	0	0	0	0	0	0	0	0	0	0	0	0	0	0	0
GCF_900618285	No definition in GTDB	0	0	0	0	0	0	0	0	0	0	0	0	0	0	0	0	0	0	0
GCF_900618305	No definition in GTDB	0	0	0	0	0	0	0	0	0	0	0	0	0	0	0	0	0	0	0
GCF_900618315	No definition in GTDB	0	0	0	0	0	0	0	0	0	0	0	0	0	0	0	0	0	0	0
GCF_900618325	No definition in GTDB	0	0	0	0	0	0	0	0	0	0	0	0	0	0	0	0	0	0	0
GCF_900618335	No definition in GTDB	0	0	0	0	0	0	0	0	0	0	0	0	0	0	0	0	0	0	0
GCF_900636735	No definition in GTDB	0	0	0	0	0	0	0	0	0	0	0	0	0	0	0	0	0	0	0
GCF_900636755	No definition in GTDB	0	0	0	0	0	0	0	0	0	0	0	0	0	0	0	0	0	0	0
GCF_900636975	No definition in GTDB	0	0	0	0	0	0	0	0	0	0	0	0	0	0	0	0	0	0	0
GCF_900637045	No definition in GTDB	0	0	0	0	0	0	0	0	0	0	0	0	0	0	0	0	0	0	0
GCF_000014225	d__Bacteria;p__Proteobacteria;c__Gammaproteobacteria;o__Enterobacterales;f__Alteromonadaceae;g__Paraglaciecola;s__Paraglaciecola atlantica	1	0	0	0	0	0	0	0	1	0	0	0	1	0	0	0	0	0	1
GCF_002374815	d__Bacteria;p__Proteobacteria;c__Gammaproteobacteria;o__Enterobacterales;f__Alteromonadaceae;g__Pseudoalteromonas;s__Pseudoalteromonas agarivorans	0	0	0	0	0	0	0	0	0	0	0	0	0	0	0	0	0	0	0
GCF_000292915	d__Bacteria;p__Proteobacteria;c__Gammaproteobacteria;o__Betaproteobacteriales;f__Burkholderiaceae;g__Burkholderia;s__Burkholderia cepacia_D	0	1	1	0	0	1	0	0	0	0	0	1	0	0	1	0	0	0	0
GCF_000701165	d__Bacteria;p__Proteobacteria;c__Gammaproteobacteria;o__Betaproteobacteriales;f__Burkholderiaceae;g__Burkholderia;s__Burkholderia cepacia_A	0	0	0	0	0	0	0	0	0	0	0	0	0	0	0	0	0	0	0
GCF_000755805	d__Bacteria;p__Proteobacteria;c__Gammaproteobacteria;o__Betaproteobacteriales;f__Burkholderiaceae;g__Burkholderia;s__Burkholderia cenocepacia_C	0	0	0	0	0	0	0	0	0	0	0	0	0	0	0	0	0	0	0
GCF_001411495	d__Bacteria;p__Proteobacteria;c__Gammaproteobacteria;o__Betaproteobacteriales;f__Burkholderiaceae;g__Burkholderia;s__Burkholderia cepacia	1	0	0	0	0	0	0	0	1	0	0	0	1	0	0	0	0	0	1
GCF_001718395	d__Bacteria;p__Proteobacteria;c__Gammaproteobacteria;o__Betaproteobacteriales;f__Burkholderiaceae;g__Burkholderia;s__Burkholderia cepacia	0	0	0	0	0	0	0	0	0	0	0	0	0	0	0	0	0	0	0
GCF_001718835	d__Bacteria;p__Proteobacteria;c__Gammaproteobacteria;o__Betaproteobacteriales;f__Burkholderiaceae;g__Burkholderia;s__Burkholderia cepacia	0	0	0	0	0	0	0	0	0	0	0	0	0	0	0	0	0	0	0
GCF_002209085	d__Bacteria;p__Proteobacteria;c__Gammaproteobacteria;o__Betaproteobacteriales;f__Burkholderiaceae;g__Burkholderia;s__Burkholderia cepacia	0	0	0	0	0	0	0	0	0	0	0	0	0	0	0	0	0	0	0
GCF_002407525	d__Bacteria;p__Proteobacteria;c__Gammaproteobacteria;o__Betaproteobacteriales;f__Burkholderiaceae;g__Burkholderia;s__Burkholderia cepacia	0	0	0	0	0	0	0	0	0	0	0	0	0	0	0	0	0	0	0
GCF_003546465	No definition in GTDB	0	0	0	0	0	0	0	0	0	0	0	0	0	0	0	0	0	0	0
GCF_002205555	d__Bacteria;p__Proteobacteria;c__Alphaproteobacteria;o__Caulobacterales;f__Caulobacteraceae;g__Brevundimonas;s__Brevundimonas diminuta	0	0	0	0	0	0	0	0	0	0	0	0	0	0	0	0	0	0	0
GCF_004102925	No definition in GTDB	0	0	0	0	0	0	0	0	0	0	0	0	0	0	0	0	0	0	0
GCF_000009225	d__Bacteria;p__Proteobacteria;c__Gammaproteobacteria;o__Pseudomonadales;f__Pseudomonadaceae;g__Pseudomonas_E;s__Pseudomonas_E marginalis	0	0	0	0	0	0	0	0	0	0	0	0	0	0	0	0	0	0	0
GCF_000012445	d__Bacteria;p__Proteobacteria;c__Gammaproteobacteria;o__Pseudomonadales;f__Pseudomonadaceae;g__Pseudomonas_E;s__Pseudomonas_E fluorescens_I	0	0	0	0	0	0	0	0	0	0	0	0	0	0	0	0	0	0	0
GCF_000166515	d__Bacteria;p__Proteobacteria;c__Gammaproteobacteria;o__Pseudomonadales;f__Pseudomonadaceae;g__Pseudomonas_E;s__Pseudomonas_E fluorescens_C	0	0	0	0	0	0	0	0	0	0	0	0	0	0	0	0	0	0	0
GCF_000237065	d__Bacteria;p__Proteobacteria;c__Gammaproteobacteria;o__Pseudomonadales;f__Pseudomonadaceae;g__Pseudomonas_E;s__Pseudomonas_E fluorescens_P	1	0	0	0	0	0	0	0	1	0	0	0	1	0	0	0	0	0	1
GCF_000262325	d__Bacteria;p__Proteobacteria;c__Gammaproteobacteria;o__Pseudomonadales;f__Pseudomonadaceae;g__Pseudomonas_E;s__Pseudomonas_E fluorescens_AE	0	0	0	0	0	0	0	0	0	0	0	0	0	0	0	0	0	0	0
GCF_000263675	d__Bacteria;p__Proteobacteria;c__Gammaproteobacteria;o__Pseudomonadales;f__Pseudomonadaceae;g__Pseudomonas_E;s__Pseudomonas_E lactis	0	0	0	0	0	0	0	0	0	0	0	0	0	0	0	0	0	0	0
GCF_000263695	d__Bacteria;p__Proteobacteria;c__Gammaproteobacteria;o__Pseudomonadales;f__Pseudomonadaceae;g__Pseudomonas_E;s__Pseudomonas_E brassicacearum	0	0	0	0	0	0	0	0	0	0	0	0	0	0	0	0	0	0	0
GCF_000281895	d__Bacteria;p__Proteobacteria;c__Gammaproteobacteria;o__Pseudomonadales;f__Pseudomonadaceae;g__Pseudomonas_E;s__Pseudomonas_E fluorescens_S	0	1	1	0	0	1	0	0	0	0	0	1	0	0	1	0	0	0	0
GCF_000292795	d__Bacteria;p__Proteobacteria;c__Gammaproteobacteria;o__Pseudomonadales;f__Pseudomonadaceae;g__Pseudomonas_E;s__Pseudomonas_E fluorescens_H	0	0	0	0	0	0	0	0	0	0	0	0	0	0	0	0	0	0	0
GCF_000293885	d__Bacteria;p__Proteobacteria;c__Gammaproteobacteria;o__Pseudomonadales;f__Pseudomonadaceae;g__Pseudomonas_E;s__Pseudomonas_E fluorescens_B	0	1	1	0	0	1	0	0	0	0	0	1	0	1	1	0	0	0	0
GCF_000730425	d__Bacteria;p__Proteobacteria;c__Gammaproteobacteria;o__Pseudomonadales;f__Pseudomonadaceae;g__Pseudomonas_E;s__Pseudomonas_E fluorescens_X	0	0	0	0	0	0	0	0	0	0	0	0	0	0	0	0	0	0	0
GCF_000934565	d__Bacteria;p__Proteobacteria;c__Gammaproteobacteria;o__Pseudomonadales;f__Pseudomonadaceae;g__Pseudomonas_E;s__Pseudomonas_E fluorescens_D	0	0	0	0	0	0	0	0	0	0	0	0	0	0	0	0	0	0	0
GCF_000963495	d__Bacteria;p__Proteobacteria;c__Gammaproteobacteria;o__Pseudomonadales;f__Pseudomonadaceae;g__Pseudomonas_E;s__Pseudomonas_E fluorescens_D	0	1	0	0	0	1	0	0	0	0	0	1	0	1	1	0	0	0	0
GCF_001307155	d__Bacteria;p__Proteobacteria;c__Gammaproteobacteria;o__Pseudomonadales;f__Pseudomonadaceae;g__Pseudomonas_E;s__Pseudomonas_E fluorescens_E	0	1	1	0	0	1	0	0	0	0	0	1	0	0	1	0	0	0	0
GCF_001307275	d__Bacteria;p__Proteobacteria;c__Gammaproteobacteria;o__Pseudomonadales;f__Pseudomonadaceae;g__Pseudomonas_E;s__Pseudomonas_E fluorescens_AA	0	0	0	0	0	0	0	0	0	0	0	0	0	0	0	0	0	0	0
GCF_001602175	d__Bacteria;p__Proteobacteria;c__Gammaproteobacteria;o__Pseudomonadales;f__Pseudomonadaceae;g__Pseudomonas_E;s__Pseudomonas_E libanensis	0	0	0	0	0	0	0	0	0	0	0	0	0	0	0	0	0	0	0
GCF_001623525	d__Bacteria;p__Proteobacteria;c__Gammaproteobacteria;o__Pseudomonadales;f__Pseudomonadaceae;g__Pseudomonas_E;s__Pseudomonas_E fluorescens_Q	0	0	0	0	0	0	0	0	0	0	0	0	0	0	0	0	0	0	0
GCF_001708445	d__Bacteria;p__Proteobacteria;c__Gammaproteobacteria;o__Pseudomonadales;f__Pseudomonadaceae;g__Pseudomonas_E;s__Pseudomonas_E sp27	0	0	0	0	0	0	0	0	0	0	0	0	0	0	0	0	0	0	0
GCF_001708465	d__Bacteria;p__Proteobacteria;c__Gammaproteobacteria;o__Pseudomonadales;f__Pseudomonadaceae;g__Pseudomonas_E;s__Pseudomonas_E sp27	0	0	0	0	0	0	0	0	0	0	0	0	0	0	0	0	0	0	0
GCF_001708485	d__Bacteria;p__Proteobacteria;c__Gammaproteobacteria;o__Pseudomonadales;f__Pseudomonadaceae;g__Pseudomonas_E;s__Pseudomonas_E lurida	0	0	0	0	0	0	0	0	0	0	0	0	0	0	0	0	0	0	0
GCF_001747385	d__Bacteria;p__Proteobacteria;c__Gammaproteobacteria;o__Pseudomonadales;f__Pseudomonadaceae;g__Pseudomonas_E;s__Pseudomonas_E fluorescens_AF	0	0	0	0	0	0	0	0	0	0	0	0	0	0	0	0	0	0	0
GCF_002879715	No definition in GTDB	0	0	0	0	0	0	0	0	0	0	0	0	0	0	0	0	0	0	0
GCF_003055645	No definition in GTDB	0	0	0	0	0	0	0	0	0	0	0	0	0	0	0	0	0	0	0
GCF_003352875	No definition in GTDB	0	0	0	0	0	0	0	0	0	0	0	0	0	0	0	0	0	0	0
GCF_003410335	No definition in GTDB	0	0	0	0	0	0	0	0	0	0	0	0	0	0	0	0	0	0	0
GCF_003612935	No definition in GTDB	0	0	0	0	0	0	0	0	0	0	0	0	0	0	0	0	0	0	0
GCF_003626995	No definition in GTDB	0	0	0	0	0	0	0	0	0	0	0	0	0	0	0	0	0	0	0
GCF_900215245	d__Bacteria;p__Proteobacteria;c__Gammaproteobacteria;o__Pseudomonadales;f__Pseudomonadaceae;g__Pseudomonas_E;s__Pseudomonas_E fluorescens	0	0	0	0	0	0	0	0	0	0	0	0	0	0	0	0	0	0	0
GCF_900475215	No definition in GTDB	0	0	0	0	0	0	0	0	0	0	0	0	0	0	0	0	0	0	0
GCF_900636635	No definition in GTDB	0	0	0	0	0	0	0	0	0	0	0	0	0	0	0	0	0	0	0
GCF_900636825	No definition in GTDB	0	0	0	0	0	0	0	0	0	0	0	0	0	0	0	0	0	0	0
GCF_001543265	d__Bacteria;p__Proteobacteria;c__Gammaproteobacteria;o__Pseudomonadales;f__Pseudomonadaceae;g__Pseudomonas_E;s__Pseudomonas_E fragi_A	0	0	0	0	0	0	0	0	0	0	0	0	0	0	0	0	0	0	0
GCF_002128325	d__Bacteria;p__Proteobacteria;c__Gammaproteobacteria;o__Pseudomonadales;f__Pseudomonadaceae;g__Pseudomonas_E;s__Pseudomonas_E fragi	0	0	0	0	0	0	0	0	0	0	0	0	0	0	0	0	0	0	0
GCF_002205455	d__Bacteria;p__Proteobacteria;c__Gammaproteobacteria;o__Pseudomonadales;f__Pseudomonadaceae;g__Pseudomonas_E;s__Pseudomonas_E fragi	0	0	0	0	0	0	0	0	0	0	0	0	0	0	0	0	0	0	0
GCF_900105835	d__Bacteria;p__Proteobacteria;c__Gammaproteobacteria;o__Pseudomonadales;f__Pseudomonadaceae;g__Pseudomonas_E;s__Pseudomonas_E fragi	0	0	0	0	0	0	0	0	0	0	0	0	0	0	0	0	0	0	0
GCF_003574215	No definition in GTDB	0	0	0	0	0	0	0	0	0	0	0	0	0	0	0	0	0	0	0
GCF_000016565	d__Bacteria;p__Proteobacteria;c__Gammaproteobacteria;o__Pseudomonadales;f__Pseudomonadaceae;g__Pseudomonas_E;s__Pseudomonas_E mendocina_A	1	0	0	0	0	0	0	0	1	0	0	0	1	0	0	0	0	0	1
GCF_000204295	d__Bacteria;p__Proteobacteria;c__Gammaproteobacteria;o__Pseudomonadales;f__Pseudomonadaceae;g__Pseudomonas_E;s__Pseudomonas_E mendocina	0	0	0	0	0	0	0	0	0	0	0	0	0	0	0	0	0	0	0
GCF_000733715	d__Bacteria;p__Proteobacteria;c__Gammaproteobacteria;o__Pseudomonadales;f__Pseudomonadaceae;g__Pseudomonas_E;s__Pseudomonas_E mendocina	0	0	0	0	0	0	0	0	0	0	0	0	0	0	0	0	0	0	0
GCF_002442555	d__Bacteria;p__Proteobacteria;c__Gammaproteobacteria;o__Pseudomonadales;f__Pseudomonadaceae;g__Pseudomonas_E;s__Pseudomonas_E mendocina_A	0	0	0	0	0	0	0	0	0	0	0	0	0	0	0	0	0	0	0
GCF_003008615	No definition in GTDB	0	0	0	0	0	0	0	0	0	0	0	0	0	0	0	0	0	0	0
GCF_900636545	No definition in GTDB	0	0	0	0	0	0	0	0	0	0	0	0	0	0	0	0	0	0	0
GCF_000007565	d__Bacteria;p__Proteobacteria;c__Gammaproteobacteria;o__Pseudomonadales;f__Pseudomonadaceae;g__Pseudomonas_E;s__Pseudomonas_E putida_D	1	0	0	1	0	0	0	1	1	0	1	0	1	0	0	0	0	1	1
GCF_000016865	d__Bacteria;p__Proteobacteria;c__Gammaproteobacteria;o__Pseudomonadales;f__Pseudomonadaceae;g__Pseudomonas_E;s__Pseudomonas_E putida_D	0	0	0	0	0	0	0	0	0	0	0	0	0	0	0	0	0	0	0
GCF_000019125	d__Bacteria;p__Proteobacteria;c__Gammaproteobacteria;o__Pseudomonadales;f__Pseudomonadaceae;g__Pseudomonas_E;s__Pseudomonas_E sp33	0	0	0	0	0	0	0	1	0	0	0	0	0	0	0	0	0	0	0
GCF_000019445	d__Bacteria;p__Proteobacteria;c__Gammaproteobacteria;o__Pseudomonadales;f__Pseudomonadaceae;g__Pseudomonas_E;s__Pseudomonas_E putida_E	0	0	0	0	0	0	0	1	0	0	0	0	0	0	0	0	0	0	0
GCF_000183645	d__Bacteria;p__Proteobacteria;c__Gammaproteobacteria;o__Pseudomonadales;f__Pseudomonadaceae;g__Pseudomonas_E;s__Pseudomonas_E putida_D	0	0	0	0	0	0	0	0	0	0	0	0	0	0	0	0	0	0	0
GCF_000219705	d__Bacteria;p__Proteobacteria;c__Gammaproteobacteria;o__Pseudomonadales;f__Pseudomonadaceae;g__Pseudomonas_E;s__Pseudomonas_E monteilii_B	0	1	1	0	0	1	0	1	0	0	0	1	0	0	1	0	0	0	0
GCF_000226035	d__Bacteria;p__Proteobacteria;c__Gammaproteobacteria;o__Pseudomonadales;f__Pseudomonadaceae;g__Pseudomonas_E;s__Pseudomonas_E putida_D	0	1	1	0	0	1	0	0	0	0	0	1	0	0	1	0	0	0	0
GCF_000264665	d__Bacteria;p__Proteobacteria;c__Gammaproteobacteria;o__Pseudomonadales;f__Pseudomonadaceae;g__Pseudomonas_E;s__Pseudomonas_E putida_D	0	0	0	0	0	0	0	0	0	0	0	0	0	0	0	0	0	0	0
GCF_000271965	d__Bacteria;p__Proteobacteria;c__Gammaproteobacteria;o__Pseudomonadales;f__Pseudomonadaceae;g__Pseudomonas_E;s__Pseudomonas_E putida_D	0	0	0	0	0	0	0	0	0	0	0	0	0	0	0	0	0	0	0
GCF_000325725	d__Bacteria;p__Proteobacteria;c__Gammaproteobacteria;o__Pseudomonadales;f__Pseudomonadaceae;g__Pseudomonas_E;s__Pseudomonas_E monteilii_B	0	0	0	0	0	0	0	0	0	0	0	0	0	0	0	0	0	0	0
GCF_000410575	d__Bacteria;p__Proteobacteria;c__Gammaproteobacteria;o__Pseudomonadales;f__Pseudomonadaceae;g__Pseudomonas_E;s__Pseudomonas_E putida_H	0	1	0	0	0	1	0	0	0	0	0	1	0	1	1	0	0	0	0
GCF_000412675	d__Bacteria;p__Proteobacteria;c__Gammaproteobacteria;o__Pseudomonadales;f__Pseudomonadaceae;g__Pseudomonas_E;s__Pseudomonas_E putida	0	0	0	0	0	0	0	0	0	0	0	0	0	0	0	0	0	0	0
GCF_000495455	d__Bacteria;p__Proteobacteria;c__Gammaproteobacteria;o__Pseudomonadales;f__Pseudomonadaceae;g__Pseudomonas_E;s__Pseudomonas_E putida_D	0	0	0	0	0	0	0	0	0	0	0	0	0	0	0	0	0	0	0
GCF_000498395	d__Bacteria;p__Proteobacteria;c__Gammaproteobacteria;o__Pseudomonadales;f__Pseudomonadaceae;g__Pseudomonas_E;s__Pseudomonas_E putida	0	1	1	0	0	1	0	0	0	0	0	1	0	0	1	0	0	0	0
GCF_000691565	d__Bacteria;p__Proteobacteria;c__Gammaproteobacteria;o__Pseudomonadales;f__Pseudomonadaceae;g__Pseudomonas_E;s__Pseudomonas_E monteilii_B	0	0	0	0	0	0	0	0	0	0	0	0	0	0	0	0	0	0	0
GCF_001515585	d__Bacteria;p__Proteobacteria;c__Gammaproteobacteria;o__Pseudomonadales;f__Pseudomonadaceae;g__Pseudomonas_E;s__Pseudomonas_E mosselii	0	0	0	0	0	0	0	0	0	0	0	0	0	0	0	0	0	0	0
GCF_001636055	d__Bacteria;p__Proteobacteria;c__Gammaproteobacteria;o__Pseudomonadales;f__Pseudomonadaceae;g__Pseudomonas_E;s__Pseudomonas_E putida_B	0	0	0	0	0	0	0	0	0	0	0	0	0	0	0	0	0	0	0
GCF_001767335	d__Bacteria;p__Proteobacteria;c__Gammaproteobacteria;o__Pseudomonadales;f__Pseudomonadaceae;g__Pseudomonas_E;s__Pseudomonas_E putida_D	0	0	0	0	0	0	0	0	0	0	0	0	0	0	0	0	0	0	0
GCF_001886975	d__Bacteria;p__Proteobacteria;c__Gammaproteobacteria;o__Pseudomonadales;f__Pseudomonadaceae;g__Pseudomonas_E;s__Pseudomonas_E sp33	0	0	0	0	0	0	0	0	0	0	0	0	0	0	0	0	0	0	0
GCF_001908395	d__Bacteria;p__Proteobacteria;c__Gammaproteobacteria;o__Pseudomonadales;f__Pseudomonadaceae;g__Pseudomonas_E;s__	0	1	1	0	0	1	0	0	0	0	0	1	0	0	1	0	0	0	0
GCF_002025705	d__Bacteria;p__Proteobacteria;c__Gammaproteobacteria;o__Pseudomonadales;f__Pseudomonadaceae;g__Pseudomonas_E;s__Pseudomonas_E putida_J	0	0	0	0	0	0	0	0	0	0	0	0	0	0	0	0	0	0	0
GCF_002356095	d__Bacteria;p__Proteobacteria;c__Gammaproteobacteria;o__Pseudomonadales;f__Pseudomonadaceae;g__Pseudomonas_E;s__Pseudomonas_E putida_H	0	1	1	0	0	1	0	0	0	0	0	1	0	0	1	0	0	0	0
GCF_002736045	d__Bacteria;p__Proteobacteria;c__Gammaproteobacteria;o__Pseudomonadales;f__Pseudomonadaceae;g__Pseudomonas_E;s__Pseudomonas_E putida_M	0	0	0	0	0	0	0	0	0	0	0	0	0	0	0	0	0	0	0
GCF_002736125	d__Bacteria;p__Proteobacteria;c__Gammaproteobacteria;o__Pseudomonadales;f__Pseudomonadaceae;g__Pseudomonas_E;s__Pseudomonas_E putida_M	0	0	0	0	0	0	0	0	0	0	0	0	0	0	0	0	0	0	0
GCF_002741075	d__Bacteria;p__Proteobacteria;c__Gammaproteobacteria;o__Pseudomonadales;f__Pseudomonadaceae;g__Pseudomonas_E;s__Pseudomonas_E monteilii_D	0	0	0	0	0	0	0	0	0	0	0	0	0	0	0	0	0	0	0
GCF_003228315	No definition in GTDB	0	0	0	0	0	0	0	0	0	0	0	0	0	0	0	0	0	0	0
GCF_003290365	No definition in GTDB	0	0	0	0	0	0	0	0	0	0	0	0	0	0	0	0	0	0	0
GCF_003671955	No definition in GTDB	0	0	0	0	0	0	0	0	0	0	0	0	0	0	0	0	0	0	0
GCF_900156185	d__Bacteria;p__Proteobacteria;c__Gammaproteobacteria;o__Pseudomonadales;f__Pseudomonadaceae;g__Pseudomonas_E;s__Pseudomonas_E putida_D	0	0	0	0	0	0	0	0	0	0	0	0	0	0	0	0	0	0	0
GCF_900167985	d__Bacteria;p__Proteobacteria;c__Gammaproteobacteria;o__Pseudomonadales;f__Pseudomonadaceae;g__Pseudomonas_E;s__Pseudomonas_E putida_D	0	0	0	0	0	0	0	0	0	0	0	0	0	0	0	0	0	0	0
GCF_900636645	No definition in GTDB	0	0	0	0	0	0	0	0	0	0	0	0	0	0	0	0	0	0	0
GCF_000009125	d__Bacteria;p__Proteobacteria;c__Gammaproteobacteria;o__Betaproteobacteriales;f__Burkholderiaceae;g__Ralstonia;s__Ralstonia solanacearum_B	1	0	0	0	0	0	0	0	1	0	0	0	1	0	0	0	0	0	1
GCF_000215325	d__Bacteria;p__Proteobacteria;c__Gammaproteobacteria;o__Betaproteobacteriales;f__Burkholderiaceae;g__Ralstonia;s__Ralstonia solanacearum_C	0	0	0	0	0	0	0	0	0	0	0	0	0	0	0	0	0	0	0
GCF_000283475	d__Bacteria;p__Proteobacteria;c__Gammaproteobacteria;o__Betaproteobacteriales;f__Burkholderiaceae;g__Ralstonia;s__Ralstonia solanacearum_A	0	0	0	0	0	0	0	1	0	0	0	0	0	0	0	0	0	0	0
GCF_000348545	d__Bacteria;p__Proteobacteria;c__Gammaproteobacteria;o__Betaproteobacteriales;f__Burkholderiaceae;g__Ralstonia;s__Ralstonia solanacearum_B	0	0	0	0	0	0	0	0	0	0	0	0	0	0	0	0	0	0	0
GCF_000427195	d__Bacteria;p__Proteobacteria;c__Gammaproteobacteria;o__Betaproteobacteriales;f__Burkholderiaceae;g__Ralstonia;s__Ralstonia solanacearum_B	0	0	0	0	0	0	0	0	0	0	0	0	0	0	0	0	0	0	0
GCF_000671315	d__Bacteria;p__Proteobacteria;c__Gammaproteobacteria;o__Betaproteobacteriales;f__Burkholderiaceae;g__Ralstonia;s__Ralstonia solanacearum_B	0	0	0	0	0	0	0	0	0	0	0	0	0	0	0	0	0	0	0
GCF_000671335	d__Bacteria;p__Proteobacteria;c__Gammaproteobacteria;o__Betaproteobacteriales;f__Burkholderiaceae;g__Ralstonia;s__Ralstonia solanacearum_B	0	0	0	0	0	0	0	0	0	0	0	0	0	0	0	0	0	0	0
GCF_001299555	d__Bacteria;p__Proteobacteria;c__Gammaproteobacteria;o__Betaproteobacteriales;f__Burkholderiaceae;g__Ralstonia;s__Ralstonia solanacearum_D	0	0	0	0	0	0	0	0	0	0	0	0	0	0	0	0	0	0	0
GCF_001586135	d__Bacteria;p__Proteobacteria;c__Gammaproteobacteria;o__Betaproteobacteriales;f__Burkholderiaceae;g__Ralstonia;s__Ralstonia solanacearum_A	0	0	0	0	0	0	0	0	0	0	0	0	0	0	0	0	0	0	0
GCF_001587135	d__Bacteria;p__Proteobacteria;c__Gammaproteobacteria;o__Betaproteobacteriales;f__Burkholderiaceae;g__Ralstonia;s__Ralstonia solanacearum_C	0	0	0	0	0	0	0	0	0	0	0	0	0	0	0	0	0	0	0
GCF_001587155	d__Bacteria;p__Proteobacteria;c__Gammaproteobacteria;o__Betaproteobacteriales;f__Burkholderiaceae;g__Ralstonia;s__Ralstonia solanacearum_C	0	0	0	0	0	0	0	0	0	0	0	0	0	0	0	0	0	0	0
GCF_001663415	d__Bacteria;p__Proteobacteria;c__Gammaproteobacteria;o__Betaproteobacteriales;f__Burkholderiaceae;g__Ralstonia;s__Ralstonia solanacearum_B	0	0	0	0	0	0	0	0	0	0	0	0	0	0	0	0	0	0	0
GCF_001708525	d__Bacteria;p__Proteobacteria;c__Gammaproteobacteria;o__Betaproteobacteriales;f__Burkholderiaceae;g__Ralstonia;s__Ralstonia solanacearum_B	0	0	0	0	0	0	0	0	0	0	0	0	0	0	0	0	0	0	0
GCF_001879565	d__Bacteria;p__Proteobacteria;c__Gammaproteobacteria;o__Betaproteobacteriales;f__Burkholderiaceae;g__Ralstonia;s__Ralstonia solanacearum_B	0	0	0	0	0	0	0	0	0	0	0	0	0	0	0	0	0	0	0
GCF_001887535	d__Bacteria;p__Proteobacteria;c__Gammaproteobacteria;o__Betaproteobacteriales;f__Burkholderiaceae;g__Ralstonia;s__Ralstonia solanacearum_B	0	0	0	0	0	0	0	0	0	0	0	0	0	0	0	0	0	0	0
GCF_001891105	d__Bacteria;p__Proteobacteria;c__Gammaproteobacteria;o__Betaproteobacteriales;f__Burkholderiaceae;g__Ralstonia;s__Ralstonia solanacearum_B	0	0	0	0	0	0	0	0	0	0	0	0	0	0	0	0	0	0	0
GCF_002155245	d__Bacteria;p__Proteobacteria;c__Gammaproteobacteria;o__Betaproteobacteriales;f__Burkholderiaceae;g__Ralstonia;s__Ralstonia solanacearum_B	0	0	0	0	0	0	0	0	0	0	0	0	0	0	0	0	0	0	0
GCF_002162015	d__Bacteria;p__Proteobacteria;c__Gammaproteobacteria;o__Betaproteobacteriales;f__Burkholderiaceae;g__Ralstonia;s__Ralstonia solanacearum_B	0	0	0	0	0	0	0	0	0	0	0	0	0	0	0	0	0	0	0
GCF_002220465	d__Bacteria;p__Proteobacteria;c__Gammaproteobacteria;o__Betaproteobacteriales;f__Burkholderiaceae;g__Ralstonia;s__Ralstonia solanacearum_B	0	0	0	0	0	0	0	0	0	0	0	0	0	0	0	0	0	0	0
GCF_002501565	d__Bacteria;p__Proteobacteria;c__Gammaproteobacteria;o__Betaproteobacteriales;f__Burkholderiaceae;g__Ralstonia;s__Ralstonia solanacearum_D	0	0	0	0	0	0	0	0	0	0	0	0	0	0	0	0	0	0	0
GCF_002549815	d__Bacteria;p__Proteobacteria;c__Gammaproteobacteria;o__Betaproteobacteriales;f__Burkholderiaceae;g__Ralstonia;s__Ralstonia solanacearum_D	0	0	0	0	0	0	0	0	0	0	0	0	0	0	0	0	0	0	0
GCF_002894285	No definition in GTDB	0	1	0	0	0	1	0	0	0	0	0	1	0	1	1	0	0	0	0
GCF_003515145	No definition in GTDB	0	0	0	0	0	0	0	0	0	0	0	0	0	0	0	0	0	0	0
GCF_003515165	No definition in GTDB	0	0	0	0	0	0	0	0	0	0	0	0	0	0	0	0	0	0	0
GCF_003515185	No definition in GTDB	0	0	0	0	0	0	0	0	0	0	0	0	0	0	0	0	0	0	0
GCF_003515205	No definition in GTDB	0	0	0	0	0	0	0	0	0	0	0	0	0	0	0	0	0	0	0
GCF_003515225	No definition in GTDB	0	0	0	0	0	0	0	0	0	0	0	0	0	0	0	0	0	0	0
GCF_003515245	No definition in GTDB	0	0	0	0	0	0	0	0	0	0	0	0	0	0	0	0	0	0	0
GCF_003515265	No definition in GTDB	0	0	0	0	0	0	0	0	0	0	0	0	0	0	0	0	0	0	0
GCF_003515285	No definition in GTDB	0	0	0	0	0	0	0	0	0	0	0	0	0	0	0	0	0	0	0
GCF_003515345	No definition in GTDB	0	0	0	0	0	0	0	0	0	0	0	0	0	0	0	0	0	0	0
GCF_003515365	No definition in GTDB	0	0	0	0	0	0	0	0	0	0	0	0	0	0	0	0	0	0	0
GCF_003515405	No definition in GTDB	0	0	0	0	0	0	0	0	0	0	0	0	0	0	0	0	0	0	0
GCF_003515425	No definition in GTDB	0	0	0	0	0	0	0	0	0	0	0	0	0	0	0	0	0	0	0
GCF_003515445	No definition in GTDB	0	0	0	0	0	0	0	0	0	0	0	0	0	0	0	0	0	0	0
GCF_003515485	No definition in GTDB	0	0	0	0	0	0	0	0	0	0	0	0	0	0	0	0	0	0	0
GCF_003515505	No definition in GTDB	0	0	0	0	0	0	0	0	0	0	0	0	0	0	0	0	0	0	0
GCF_003515525	No definition in GTDB	0	0	0	0	0	0	0	0	0	0	0	0	0	0	0	0	0	0	0
GCF_003515545	No definition in GTDB	0	1	1	0	0	1	0	0	0	0	0	1	0	0	1	0	0	0	0
GCF_003515565	No definition in GTDB	0	0	0	0	0	0	0	0	0	0	0	0	0	0	0	0	0	0	0
GCF_003515585	No definition in GTDB	0	0	0	0	0	0	0	0	0	0	0	0	0	0	0	0	0	0	0
GCF_003515605	No definition in GTDB	0	0	0	0	0	0	0	0	0	0	0	0	0	0	0	0	0	0	0
GCF_003515625	No definition in GTDB	0	0	0	0	0	0	0	0	0	0	0	0	0	0	0	0	0	0	0
GCF_003576625	No definition in GTDB	0	0	0	0	0	0	0	0	0	0	0	0	0	0	0	0	0	0	0
GCF_003595325	No definition in GTDB	0	1	1	0	0	1	0	0	0	0	0	1	0	0	1	0	0	0	0
GCF_003860665	No definition in GTDB	0	0	0	0	0	0	0	0	0	0	0	0	0	0	0	0	0	0	0
GCF_003860685	No definition in GTDB	0	0	0	0	0	0	0	0	0	0	0	0	0	0	0	0	0	0	0
GCF_003860705	No definition in GTDB	0	0	0	0	0	0	0	0	0	0	0	0	0	0	0	0	0	0	0
GCF_003860725	No definition in GTDB	0	0	0	0	0	0	0	0	0	0	0	0	0	0	0	0	0	0	0
GCF_003860745	No definition in GTDB	0	0	0	0	0	0	0	0	0	0	0	0	0	0	0	0	0	0	0
GCF_003860765	No definition in GTDB	0	0	0	0	0	0	0	0	0	0	0	0	0	0	0	0	0	0	0
GCF_003999715	No definition in GTDB	0	0	0	0	0	0	0	0	0	0	0	0	0	0	0	0	0	0	0
GCF_000013785	d__Bacteria;p__Proteobacteria;c__Gammaproteobacteria;o__Pseudomonadales;f__Pseudomonadaceae;g__Pseudomonas_A;s__Pseudomonas_A stutzeri	0	0	0	0	0	0	0	1	0	0	0	0	0	0	0	0	0	0	0
GCF_000195105	d__Bacteria;p__Proteobacteria;c__Gammaproteobacteria;o__Pseudomonadales;f__Pseudomonadaceae;g__Pseudomonas_A;s__Pseudomonas_A stutzeri	0	0	0	0	0	0	0	0	0	0	0	0	0	0	0	0	0	0	0
GCF_000219605	d__Bacteria;p__Proteobacteria;c__Gammaproteobacteria;o__Pseudomonadales;f__Pseudomonadaceae;g__Pseudomonas_A;s__Pseudomonas_A stutzeri	1	0	0	1	0	0	0	0	1	0	1	0	1	0	0	0	0	1	1
GCF_000267545	d__Bacteria;p__Proteobacteria;c__Gammaproteobacteria;o__Pseudomonadales;f__Pseudomonadaceae;g__Pseudomonas_A;s__Pseudomonas_A stutzeri_U	0	0	0	0	0	0	0	0	0	0	0	0	0	0	0	0	0	0	0
GCF_000279165	d__Bacteria;p__Proteobacteria;c__Gammaproteobacteria;o__Pseudomonadales;f__Pseudomonadaceae;g__Pseudomonas_A;s__Pseudomonas_A sp10	0	0	0	0	0	0	0	0	0	0	0	0	0	0	0	0	0	0	0
GCF_000327065	d__Bacteria;p__Proteobacteria;c__Gammaproteobacteria;o__Pseudomonadales;f__Pseudomonadaceae;g__Pseudomonas_A;s__Pseudomonas_A sp3	0	0	0	0	0	0	0	0	0	0	0	0	0	0	0	0	0	0	0
GCF_000590475	d__Bacteria;p__Proteobacteria;c__Gammaproteobacteria;o__Pseudomonadales;f__Pseudomonadaceae;g__Pseudomonas_A;s__Pseudomonas_A stutzeri_D	1	0	0	0	0	0	0	0	1	0	0	0	1	0	0	0	0	0	1
GCF_000661915	d__Bacteria;p__Proteobacteria;c__Gammaproteobacteria;o__Pseudomonadales;f__Pseudomonadaceae;g__Pseudomonas_A;s__Pseudomonas_A stutzeri_A	0	1	1	0	0	1	0	0	0	0	0	1	0	0	1	0	0	0	0
GCF_001038645	d__Bacteria;p__Proteobacteria;c__Gammaproteobacteria;o__Pseudomonadales;f__Pseudomonadaceae;g__Pseudomonas_A;s__Pseudomonas_A stutzeri	0	0	0	0	0	0	0	0	0	0	0	0	0	0	0	0	0	0	0
GCF_001648195	d__Bacteria;p__Proteobacteria;c__Gammaproteobacteria;o__Pseudomonadales;f__Pseudomonadaceae;g__Pseudomonas_A;s__Pseudomonas_A sp7	0	0	0	0	0	0	0	0	0	0	0	0	0	0	0	0	0	0	0
GCF_003001655	No definition in GTDB	0	0	0	0	0	0	0	0	0	0	0	0	0	0	0	0	0	0	0
GCF_003008495	No definition in GTDB	0	0	0	0	0	0	0	0	0	0	0	0	0	0	0	0	0	0	0
GCF_003047145	No definition in GTDB	0	0	0	0	0	0	0	0	0	0	0	0	0	0	0	0	0	0	0
GCF_003952645	No definition in GTDB	0	0	0	0	0	0	0	0	0	0	0	0	0	0	0	0	0	0	0
GCF_003952685	No definition in GTDB	0	0	0	0	0	0	0	0	0	0	0	0	0	0	0	0	0	0	0
GCF_900636845	No definition in GTDB	0	0	0	0	0	0	0	0	0	0	0	0	0	0	0	0	0	0	0
GCF_900638035	No definition in GTDB	0	0	0	0	0	0	0	0	0	0	0	0	0	0	0	0	0	0	0
GCF_000012245	d__Bacteria;p__Proteobacteria;c__Gammaproteobacteria;o__Pseudomonadales;f__Pseudomonadaceae;g__Pseudomonas_E;s__Pseudomonas_E syringae_G	1	0	0	0	0	0	0	0	1	0	0	0	1	0	0	0	0	0	1
GCF_000331385	d__Bacteria;p__Proteobacteria;c__Gammaproteobacteria;o__Pseudomonadales;f__Pseudomonadaceae;g__Pseudomonas_E;s__Pseudomonas_E syringae_K	0	0	0	0	0	0	0	0	0	0	0	0	0	0	0	0	0	0	0
GCF_000344335	d__Bacteria;p__Proteobacteria;c__Gammaproteobacteria;o__Pseudomonadales;f__Pseudomonadaceae;g__Pseudomonas_E;s__Pseudomonas_E syringae_C	0	0	0	0	0	0	0	0	0	0	0	0	0	0	0	0	0	0	0
GCF_000344355	d__Bacteria;p__Proteobacteria;c__Gammaproteobacteria;o__Pseudomonadales;f__Pseudomonadaceae;g__Pseudomonas_E;s__Pseudomonas_E syringae_C	0	1	1	0	0	1	0	0	0	0	0	1	0	0	1	0	0	0	0
GCF_000344475	d__Bacteria;p__Proteobacteria;c__Gammaproteobacteria;o__Pseudomonadales;f__Pseudomonadaceae;g__Pseudomonas_E;s__Pseudomonas_E syringae_C	0	0	0	0	0	0	0	0	0	0	0	0	0	0	0	0	0	0	0
GCF_000412165	d__Bacteria;p__Proteobacteria;c__Gammaproteobacteria;o__Pseudomonadales;f__Pseudomonadaceae;g__Pseudomonas_E;s__Pseudomonas_E syringae_K	0	0	0	0	0	0	0	0	0	0	0	0	0	0	0	0	0	0	0
GCF_000452445	d__Bacteria;p__Proteobacteria;c__Gammaproteobacteria;o__Pseudomonadales;f__Pseudomonadaceae;g__Pseudomonas_E;s__Pseudomonas_E syringae_K	0	0	0	0	0	0	0	0	0	0	0	0	0	0	0	0	0	0	0
GCF_000452705	d__Bacteria;p__Proteobacteria;c__Gammaproteobacteria;o__Pseudomonadales;f__Pseudomonadaceae;g__Pseudomonas_E;s__Pseudomonas_E syringae_F	0	1	0	0	0	1	0	0	0	0	0	1	0	1	1	0	0	0	0
GCF_000648735	d__Bacteria;p__Proteobacteria;c__Gammaproteobacteria;o__Pseudomonadales;f__Pseudomonadaceae;g__Pseudomonas_E;s__Pseudomonas_E syringae_C	0	0	0	0	0	0	0	0	0	0	0	0	0	0	0	0	0	0	0
GCF_000658965	d__Bacteria;p__Proteobacteria;c__Gammaproteobacteria;o__Pseudomonadales;f__Pseudomonadaceae;g__Pseudomonas_E;s__Pseudomonas_E syringae_C	0	0	0	0	0	0	0	0	0	0	0	0	0	0	0	0	0	0	0
GCF_000988395	d__Bacteria;p__Proteobacteria;c__Gammaproteobacteria;o__Pseudomonadales;f__Pseudomonadaceae;g__Pseudomonas_E;s__Pseudomonas_E syringae_H	0	0	0	0	0	0	0	0	0	0	0	0	0	0	0	0	0	0	0
GCF_000988485	d__Bacteria;p__Proteobacteria;c__Gammaproteobacteria;o__Pseudomonadales;f__Pseudomonadaceae;g__Pseudomonas_E;s__Pseudomonas_E syringae_G	0	0	0	0	0	0	0	0	0	0	0	0	0	0	0	0	0	0	0
GCF_001281365	d__Bacteria;p__Proteobacteria;c__Gammaproteobacteria;o__Pseudomonadales;f__Pseudomonadaceae;g__Pseudomonas_E;s__Pseudomonas_E syringae_L	0	0	0	0	0	0	0	0	0	0	0	0	0	0	0	0	0	0	0
GCF_001482725	d__Bacteria;p__Proteobacteria;c__Gammaproteobacteria;o__Pseudomonadales;f__Pseudomonadaceae;g__Pseudomonas_E;s__Pseudomonas_E syringae_K	0	0	0	0	0	0	0	0	0	0	0	0	0	0	0	0	0	0	0
GCF_001913215	d__Bacteria;p__Proteobacteria;c__Gammaproteobacteria;o__Pseudomonadales;f__Pseudomonadaceae;g__Pseudomonas_E;s__Pseudomonas_E syringae_C	0	0	0	0	0	0	0	0	0	0	0	0	0	0	0	0	0	0	0
GCF_001913235	d__Bacteria;p__Proteobacteria;c__Gammaproteobacteria;o__Pseudomonadales;f__Pseudomonadaceae;g__Pseudomonas_E;s__Pseudomonas_E syringae_C	0	0	0	0	0	0	0	0	0	0	0	0	0	0	0	0	0	0	0
GCF_002024285	d__Bacteria;p__Proteobacteria;c__Gammaproteobacteria;o__Pseudomonadales;f__Pseudomonadaceae;g__Pseudomonas_E;s__Pseudomonas_E syringae_C	0	0	0	0	0	0	0	0	0	0	0	0	0	0	0	0	0	0	0
GCF_002024305	d__Bacteria;p__Proteobacteria;c__Gammaproteobacteria;o__Pseudomonadales;f__Pseudomonadaceae;g__Pseudomonas_E;s__Pseudomonas_E syringae_C	0	0	0	0	0	0	0	0	0	0	0	0	0	0	0	0	0	0	0
GCF_002763655	d__Bacteria;p__Proteobacteria;c__Gammaproteobacteria;o__Pseudomonadales;f__Pseudomonadaceae;g__Pseudomonas_E;s__Pseudomonas_E syringae_C	0	1	0	0	0	1	0	0	0	0	0	1	0	1	1	0	0	0	0
GCF_002905815	No definition in GTDB	0	0	0	0	0	0	0	0	0	0	0	0	0	0	0	0	0	0	0
GCF_003047185	No definition in GTDB	0	0	0	0	0	0	0	0	0	0	0	0	0	0	0	0	0	0	0
GCF_003665415	No definition in GTDB	0	0	0	0	0	0	0	0	0	0	0	0	0	0	0	0	0	0	0
GCF_004006335	No definition in GTDB	0	0	0	0	0	0	0	0	0	0	0	0	0	0	0	0	0	0	0
GCF_004323795	No definition in GTDB	0	0	0	0	0	0	0	0	0	0	0	0	0	0	0	0	0	0	0
GCF_900105295	d__Bacteria;p__Proteobacteria;c__Gammaproteobacteria;o__Pseudomonadales;f__Pseudomonadaceae;g__Pseudomonas_E;s__Pseudomonas_E syringae_L	0	0	0	0	0	0	0	0	0	0	0	0	0	0	0	0	0	0	0
GCF_900235815	No definition in GTDB	0	0	0	0	0	0	0	0	0	0	0	0	0	0	0	0	0	0	0
GCF_900235825	No definition in GTDB	0	0	0	0	0	0	0	0	0	0	0	0	0	0	0	0	0	0	0
GCF_900235835	No definition in GTDB	0	0	0	0	0	0	0	0	0	0	0	0	0	0	0	0	0	0	0
GCF_900235865	No definition in GTDB	0	0	0	0	0	0	0	0	0	0	0	0	0	0	0	0	0	0	0
GCF_900235885	No definition in GTDB	0	0	0	0	0	0	0	0	0	0	0	0	0	0	0	0	0	0	0
GCF_900289125	No definition in GTDB	0	0	0	0	0	0	0	0	0	0	0	0	0	0	0	0	0	0	0
GCF_000020205	d__Bacteria;p__Proteobacteria;c__Gammaproteobacteria;o__Betaproteobacteriales;f__Burkholderiaceae;g__Ralstonia;s__Ralstonia pickettii_B	1	1	1	1	0	1	0	1	1	0	1	1	1	0	1	0	0	1	1
GCF_000023425	d__Bacteria;p__Proteobacteria;c__Gammaproteobacteria;o__Betaproteobacteriales;f__Burkholderiaceae;g__Ralstonia;s__Ralstonia pickettii_C	0	0	0	0	0	0	0	0	0	0	0	0	0	0	0	0	0	0	0
GCF_002393485	d__Bacteria;p__Proteobacteria;c__Gammaproteobacteria;o__Betaproteobacteriales;f__Burkholderiaceae;g__Ralstonia;s__Ralstonia mannitolilytica_A	0	0	0	0	0	0	0	0	0	0	0	0	0	0	0	0	0	0	0
GCF_000297075	d__Bacteria;p__Proteobacteria;c__Gammaproteobacteria;o__Pseudomonadales;f__Pseudomonadaceae;g__Pseudomonas_E;s__Pseudomonas_E pseudoalcaligenes	0	1	0	0	0	1	0	0	0	0	0	1	0	1	1	0	0	0	0
GCF_000953455	d__Bacteria;p__Proteobacteria;c__Gammaproteobacteria;o__Pseudomonadales;f__Pseudomonadaceae;g__Pseudomonas_E;s__Pseudomonas_E pseudoalcaligenes	0	1	1	0	0	1	0	0	0	0	0	1	0	0	1	0	0	0	0
GCF_000022645	d__Bacteria;p__Proteobacteria;c__Gammaproteobacteria;o__Betaproteobacteriales;f__Burkholderiaceae;g__Burkholderia;s__Burkholderia glumae	0	0	0	0	0	0	0	0	0	0	0	0	0	0	0	0	0	0	0
GCF_000960995	d__Bacteria;p__Proteobacteria;c__Gammaproteobacteria;o__Betaproteobacteriales;f__Burkholderiaceae;g__Burkholderia;s__Burkholderia glumae	0	0	0	0	0	0	0	0	0	0	0	0	0	0	0	0	0	0	0
GCF_000007145	d__Bacteria;p__Proteobacteria;c__Gammaproteobacteria;o__Xanthomonadales;f__Xanthomonadaceae;g__Xanthomonas;s__Xanthomonas campestris	1	0	0	0	0	0	0	0	1	0	0	0	1	0	0	0	0	0	1
GCF_000012105	d__Bacteria;p__Proteobacteria;c__Gammaproteobacteria;o__Xanthomonadales;f__Xanthomonadaceae;g__Xanthomonas;s__Xanthomonas campestris	0	0	0	0	0	0	0	0	0	0	0	0	0	0	0	0	0	0	0
GCF_000070605	d__Bacteria;p__Proteobacteria;c__Gammaproteobacteria;o__Xanthomonadales;f__Xanthomonadaceae;g__Xanthomonas;s__Xanthomonas campestris	0	0	0	0	0	0	0	0	0	0	0	0	0	0	0	0	0	0	0
GCF_000221965	d__Bacteria;p__Proteobacteria;c__Gammaproteobacteria;o__Xanthomonadales;f__Xanthomonadaceae;g__Xanthomonas;s__Xanthomonas campestris	0	0	0	0	0	0	0	0	0	0	0	0	0	0	0	0	0	0	0
GCF_000277895	d__Bacteria;p__Proteobacteria;c__Gammaproteobacteria;o__Xanthomonadales;f__Xanthomonadaceae;g__Xanthomonas;s__Xanthomonas vasicola	0	0	0	0	0	0	0	0	0	0	0	0	0	0	0	0	0	0	0
GCF_000401735	d__Bacteria;p__Proteobacteria;c__Gammaproteobacteria;o__Xanthomonadales;f__Xanthomonadaceae;g__Xanthomonas;s__Xanthomonas campestris	0	0	0	0	0	0	0	0	0	0	0	0	0	0	0	0	0	0	0
GCF_000403555	d__Bacteria;p__Proteobacteria;c__Gammaproteobacteria;o__Xanthomonadales;f__Xanthomonadaceae;g__Xanthomonas;s__Xanthomonas campestris	0	0	0	0	0	0	0	0	0	0	0	0	0	0	0	0	0	0	0
GCF_000403575	d__Bacteria;p__Proteobacteria;c__Gammaproteobacteria;o__Xanthomonadales;f__Xanthomonadaceae;g__Xanthomonas;s__Xanthomonas campestris	0	0	0	0	0	0	0	0	0	0	0	0	0	0	0	0	0	0	0
GCF_000589915	d__Bacteria;p__Proteobacteria;c__Gammaproteobacteria;o__Xanthomonadales;f__Xanthomonadaceae;g__Xanthomonas;s__Xanthomonas campestris	0	0	0	0	0	0	0	0	0	0	0	0	0	0	0	0	0	0	0
GCF_000590075	d__Bacteria;p__Proteobacteria;c__Gammaproteobacteria;o__Xanthomonadales;f__Xanthomonadaceae;g__Xanthomonas;s__Xanthomonas campestris	0	0	0	0	0	0	0	0	0	0	0	0	0	0	0	0	0	0	0
GCF_000590315	d__Bacteria;p__Proteobacteria;c__Gammaproteobacteria;o__Xanthomonadales;f__Xanthomonadaceae;g__Xanthomonas;s__Xanthomonas campestris	0	0	0	0	0	0	0	0	0	0	0	0	0	0	0	0	0	0	0
GCF_000590335	d__Bacteria;p__Proteobacteria;c__Gammaproteobacteria;o__Xanthomonadales;f__Xanthomonadaceae;g__Xanthomonas;s__Xanthomonas campestris	0	0	0	0	0	0	0	0	0	0	0	0	0	0	0	0	0	0	0
GCF_000590355	d__Bacteria;p__Proteobacteria;c__Gammaproteobacteria;o__Xanthomonadales;f__Xanthomonadaceae;g__Xanthomonas;s__Xanthomonas campestris	0	0	0	0	0	0	0	0	0	0	0	0	0	0	0	0	0	0	0
GCF_000590375	d__Bacteria;p__Proteobacteria;c__Gammaproteobacteria;o__Xanthomonadales;f__Xanthomonadaceae;g__Xanthomonas;s__Xanthomonas campestris	0	0	0	0	0	0	0	0	0	0	0	0	0	0	0	0	0	0	0
GCF_000770355	d__Bacteria;p__Proteobacteria;c__Gammaproteobacteria;o__Xanthomonadales;f__Xanthomonadaceae;g__Xanthomonas;s__Xanthomonas vasicola	0	0	0	0	0	0	0	0	0	0	0	0	0	0	0	0	0	0	0
GCF_000972745	d__Bacteria;p__Proteobacteria;c__Gammaproteobacteria;o__Xanthomonadales;f__Xanthomonadaceae;g__Xanthomonas;s__Xanthomonas campestris_A	0	0	0	0	0	0	0	0	0	0	0	0	0	0	0	0	0	0	0
GCF_001186415	d__Bacteria;p__Proteobacteria;c__Gammaproteobacteria;o__Xanthomonadales;f__Xanthomonadaceae;g__Xanthomonas;s__Xanthomonas campestris	0	0	0	0	0	0	0	0	0	0	0	0	0	0	0	0	0	0	0
GCF_001186465	d__Bacteria;p__Proteobacteria;c__Gammaproteobacteria;o__Xanthomonadales;f__Xanthomonadaceae;g__Xanthomonas;s__Xanthomonas campestris	0	0	0	0	0	0	0	0	0	0	0	0	0	0	0	0	0	0	0
GCF_001293445	d__Bacteria;p__Proteobacteria;c__Gammaproteobacteria;o__Xanthomonadales;f__Xanthomonadaceae;g__Xanthomonas;s__Xanthomonas campestris	0	0	0	0	0	0	0	0	0	0	0	0	0	0	0	0	0	0	0
GCF_002776715	No definition in GTDB	0	0	0	0	0	0	0	0	0	0	0	0	0	0	0	0	0	0	0
GCF_002776735	No definition in GTDB	0	0	0	0	0	0	0	0	0	0	0	0	0	0	0	0	0	0	0
GCF_002776775	d__Bacteria;p__Proteobacteria;c__Gammaproteobacteria;o__Xanthomonadales;f__Xanthomonadaceae;g__Xanthomonas;s__Xanthomonas campestris	0	0	0	0	0	0	0	0	0	0	0	0	0	0	0	0	0	0	0
GCF_002776835	d__Bacteria;p__Proteobacteria;c__Gammaproteobacteria;o__Xanthomonadales;f__Xanthomonadaceae;g__Xanthomonas;s__Xanthomonas campestris	0	0	0	0	0	0	0	0	0	0	0	0	0	0	0	0	0	0	0
GCF_002879955	No definition in GTDB	0	0	0	0	0	0	0	0	0	0	0	0	0	0	0	0	0	0	0
GCF_000807145	d__Bacteria;p__Proteobacteria;c__Gammaproteobacteria;o__Xanthomonadales;f__Xanthomonadaceae;g__Xanthomonas_A;s__Xanthomonas_A translucens	0	0	0	0	0	0	0	0	0	0	0	0	0	0	0	0	0	0	0
GCF_001021935	d__Bacteria;p__Proteobacteria;c__Gammaproteobacteria;o__Xanthomonadales;f__Xanthomonadaceae;g__Xanthomonas_A;s__Xanthomonas_A translucens	1	0	0	0	0	0	0	0	1	0	0	0	1	0	0	0	0	0	1
GCF_003050685	No definition in GTDB	0	0	0	0	0	0	0	0	0	0	0	0	0	0	0	0	0	0	0
GCF_900094325	d__Bacteria;p__Proteobacteria;c__Gammaproteobacteria;o__Xanthomonadales;f__Xanthomonadaceae;g__Xanthomonas_A;s__Xanthomonas_A translucens	0	0	0	0	0	0	0	0	0	0	0	0	0	0	0	0	0	0	0
GCF_000007165	d__Bacteria;p__Proteobacteria;c__Gammaproteobacteria;o__Xanthomonadales;f__Xanthomonadaceae;g__Xanthomonas;s__Xanthomonas citri	0	0	0	0	0	0	0	0	0	0	0	0	0	0	0	0	0	0	0
GCF_000349225	d__Bacteria;p__Proteobacteria;c__Gammaproteobacteria;o__Xanthomonadales;f__Xanthomonadaceae;g__Xanthomonas;s__Xanthomonas citri	0	0	0	0	0	0	0	0	0	0	0	0	0	0	0	0	0	0	0
GCF_000454505	d__Bacteria;p__Proteobacteria;c__Gammaproteobacteria;o__Xanthomonadales;f__Xanthomonadaceae;g__Xanthomonas;s__Xanthomonas citri	0	0	0	0	0	0	0	0	0	0	0	0	0	0	0	0	0	0	0
GCF_000454525	d__Bacteria;p__Proteobacteria;c__Gammaproteobacteria;o__Xanthomonadales;f__Xanthomonadaceae;g__Xanthomonas;s__Xanthomonas citri	0	0	0	0	0	0	0	0	0	0	0	0	0	0	0	0	0	0	0
GCF_000488895	d__Bacteria;p__Proteobacteria;c__Gammaproteobacteria;o__Xanthomonadales;f__Xanthomonadaceae;g__Xanthomonas;s__Xanthomonas citri	0	0	0	0	0	0	0	0	0	0	0	0	0	0	0	0	0	0	0
GCF_000495275	d__Bacteria;p__Proteobacteria;c__Gammaproteobacteria;o__Xanthomonadales;f__Xanthomonadaceae;g__Xanthomonas;s__Xanthomonas citri	0	0	0	0	0	0	0	0	0	0	0	0	0	0	0	0	0	0	0
GCF_000816885	d__Bacteria;p__Proteobacteria;c__Gammaproteobacteria;o__Xanthomonadales;f__Xanthomonadaceae;g__Xanthomonas;s__Xanthomonas citri	0	0	0	0	0	0	0	0	0	0	0	0	0	0	0	0	0	0	0
GCF_000961155	d__Bacteria;p__Proteobacteria;c__Gammaproteobacteria;o__Xanthomonadales;f__Xanthomonadaceae;g__Xanthomonas;s__Xanthomonas citri	0	0	0	0	0	0	0	0	0	0	0	0	0	0	0	0	0	0	0
GCF_000961175	d__Bacteria;p__Proteobacteria;c__Gammaproteobacteria;o__Xanthomonadales;f__Xanthomonadaceae;g__Xanthomonas;s__Xanthomonas citri	0	0	0	0	0	0	0	0	0	0	0	0	0	0	0	0	0	0	0
GCF_000961195	d__Bacteria;p__Proteobacteria;c__Gammaproteobacteria;o__Xanthomonadales;f__Xanthomonadaceae;g__Xanthomonas;s__Xanthomonas citri	0	0	0	0	0	0	0	0	0	0	0	0	0	0	0	0	0	0	0
GCF_000961215	d__Bacteria;p__Proteobacteria;c__Gammaproteobacteria;o__Xanthomonadales;f__Xanthomonadaceae;g__Xanthomonas;s__Xanthomonas citri	0	0	0	0	0	0	0	0	0	0	0	0	0	0	0	0	0	0	0
GCF_000961235	d__Bacteria;p__Proteobacteria;c__Gammaproteobacteria;o__Xanthomonadales;f__Xanthomonadaceae;g__Xanthomonas;s__Xanthomonas citri	0	0	0	0	0	0	0	0	0	0	0	0	0	0	0	0	0	0	0
GCF_000961255	d__Bacteria;p__Proteobacteria;c__Gammaproteobacteria;o__Xanthomonadales;f__Xanthomonadaceae;g__Xanthomonas;s__Xanthomonas citri	0	0	0	0	0	0	0	0	0	0	0	0	0	0	0	0	0	0	0
GCF_000961275	d__Bacteria;p__Proteobacteria;c__Gammaproteobacteria;o__Xanthomonadales;f__Xanthomonadaceae;g__Xanthomonas;s__Xanthomonas citri	0	0	0	0	0	0	0	0	0	0	0	0	0	0	0	0	0	0	0
GCF_000961295	d__Bacteria;p__Proteobacteria;c__Gammaproteobacteria;o__Xanthomonadales;f__Xanthomonadaceae;g__Xanthomonas;s__Xanthomonas citri	0	0	0	0	0	0	0	0	0	0	0	0	0	0	0	0	0	0	0
GCF_000961315	d__Bacteria;p__Proteobacteria;c__Gammaproteobacteria;o__Xanthomonadales;f__Xanthomonadaceae;g__Xanthomonas;s__Xanthomonas citri	0	0	0	0	0	0	0	0	0	0	0	0	0	0	0	0	0	0	0
GCF_000961335	d__Bacteria;p__Proteobacteria;c__Gammaproteobacteria;o__Xanthomonadales;f__Xanthomonadaceae;g__Xanthomonas;s__Xanthomonas citri	0	0	0	0	0	0	0	0	0	0	0	0	0	0	0	0	0	0	0
GCF_000961355	d__Bacteria;p__Proteobacteria;c__Gammaproteobacteria;o__Xanthomonadales;f__Xanthomonadaceae;g__Xanthomonas;s__Xanthomonas citri	0	0	0	0	0	0	0	0	0	0	0	0	0	0	0	0	0	0	0
GCF_000961375	d__Bacteria;p__Proteobacteria;c__Gammaproteobacteria;o__Xanthomonadales;f__Xanthomonadaceae;g__Xanthomonas;s__Xanthomonas citri	0	0	0	0	0	0	0	0	0	0	0	0	0	0	0	0	0	0	0
GCF_000961395	d__Bacteria;p__Proteobacteria;c__Gammaproteobacteria;o__Xanthomonadales;f__Xanthomonadaceae;g__Xanthomonas;s__Xanthomonas citri	0	0	0	0	0	0	0	0	0	0	0	0	0	0	0	0	0	0	0
GCF_000961415	d__Bacteria;p__Proteobacteria;c__Gammaproteobacteria;o__Xanthomonadales;f__Xanthomonadaceae;g__Xanthomonas;s__Xanthomonas citri	0	0	0	0	0	0	0	0	0	0	0	0	0	0	0	0	0	0	0
GCF_000961435	d__Bacteria;p__Proteobacteria;c__Gammaproteobacteria;o__Xanthomonadales;f__Xanthomonadaceae;g__Xanthomonas;s__Xanthomonas citri	0	0	0	0	0	0	0	0	0	0	0	0	0	0	0	0	0	0	0
GCF_000961455	d__Bacteria;p__Proteobacteria;c__Gammaproteobacteria;o__Xanthomonadales;f__Xanthomonadaceae;g__Xanthomonas;s__Xanthomonas citri	0	0	0	0	0	0	0	0	0	0	0	0	0	0	0	0	0	0	0
GCF_000961475	d__Bacteria;p__Proteobacteria;c__Gammaproteobacteria;o__Xanthomonadales;f__Xanthomonadaceae;g__Xanthomonas;s__Xanthomonas citri	0	0	0	0	0	0	0	0	0	0	0	0	0	0	0	0	0	0	0
GCF_000961495	d__Bacteria;p__Proteobacteria;c__Gammaproteobacteria;o__Xanthomonadales;f__Xanthomonadaceae;g__Xanthomonas;s__Xanthomonas citri	0	0	0	0	0	0	0	0	0	0	0	0	0	0	0	0	0	0	0
GCF_000969685	d__Bacteria;p__Proteobacteria;c__Gammaproteobacteria;o__Xanthomonadales;f__Xanthomonadaceae;g__Xanthomonas;s__Xanthomonas vignicola	0	0	0	0	0	0	0	0	0	0	0	0	0	0	0	0	0	0	0
GCF_001028285	d__Bacteria;p__Proteobacteria;c__Gammaproteobacteria;o__Xanthomonadales;f__Xanthomonadaceae;g__Xanthomonas;s__Xanthomonas citri	0	0	0	0	0	0	0	0	0	0	0	0	0	0	0	0	0	0	0
GCF_001610795	d__Bacteria;p__Proteobacteria;c__Gammaproteobacteria;o__Xanthomonadales;f__Xanthomonadaceae;g__Xanthomonas;s__Xanthomonas vignicola	0	0	0	0	0	0	0	0	0	0	0	0	0	0	0	0	0	0	0
GCF_001610815	d__Bacteria;p__Proteobacteria;c__Gammaproteobacteria;o__Xanthomonadales;f__Xanthomonadaceae;g__Xanthomonas;s__Xanthomonas vignicola	0	0	0	0	0	0	0	0	0	0	0	0	0	0	0	0	0	0	0
GCF_001610915	d__Bacteria;p__Proteobacteria;c__Gammaproteobacteria;o__Xanthomonadales;f__Xanthomonadaceae;g__Xanthomonas;s__Xanthomonas vignicola	0	0	0	0	0	0	0	0	0	0	0	0	0	0	0	0	0	0	0
GCF_001719145	d__Bacteria;p__Proteobacteria;c__Gammaproteobacteria;o__Xanthomonadales;f__Xanthomonadaceae;g__Xanthomonas;s__Xanthomonas citri	0	0	0	0	0	0	0	0	0	0	0	0	0	0	0	0	0	0	0
GCF_001854145	d__Bacteria;p__Proteobacteria;c__Gammaproteobacteria;o__Xanthomonadales;f__Xanthomonadaceae;g__Xanthomonas;s__Xanthomonas citri	0	0	0	0	0	0	0	0	0	0	0	0	0	0	0	0	0	0	0
GCF_001922045	d__Bacteria;p__Proteobacteria;c__Gammaproteobacteria;o__Xanthomonadales;f__Xanthomonadaceae;g__Xanthomonas;s__Xanthomonas citri	0	0	0	0	0	0	0	0	0	0	0	0	0	0	0	0	0	0	0
GCF_001922065	d__Bacteria;p__Proteobacteria;c__Gammaproteobacteria;o__Xanthomonadales;f__Xanthomonadaceae;g__Xanthomonas;s__Xanthomonas citri	0	0	0	0	0	0	0	0	0	0	0	0	0	0	0	0	0	0	0
GCF_001922085	d__Bacteria;p__Proteobacteria;c__Gammaproteobacteria;o__Xanthomonadales;f__Xanthomonadaceae;g__Xanthomonas;s__Xanthomonas citri	0	0	0	0	0	0	0	0	0	0	0	0	0	0	0	0	0	0	0
GCF_001922105	d__Bacteria;p__Proteobacteria;c__Gammaproteobacteria;o__Xanthomonadales;f__Xanthomonadaceae;g__Xanthomonas;s__Xanthomonas citri	0	0	0	0	0	0	0	0	0	0	0	0	0	0	0	0	0	0	0
GCF_001939965	d__Bacteria;p__Proteobacteria;c__Gammaproteobacteria;o__Xanthomonadales;f__Xanthomonadaceae;g__Xanthomonas;s__Xanthomonas citri	0	0	0	0	0	0	0	0	0	0	0	0	0	0	0	0	0	0	0
GCF_001939985	d__Bacteria;p__Proteobacteria;c__Gammaproteobacteria;o__Xanthomonadales;f__Xanthomonadaceae;g__Xanthomonas;s__Xanthomonas citri	0	0	0	0	0	0	0	0	0	0	0	0	0	0	0	0	0	0	0
GCF_002079965	No definition in GTDB	0	0	0	0	0	0	0	0	0	0	0	0	0	0	0	0	0	0	0
GCF_002139955	d__Bacteria;p__Proteobacteria;c__Gammaproteobacteria;o__Xanthomonadales;f__Xanthomonadaceae;g__Xanthomonas;s__Xanthomonas citri	0	0	0	0	0	0	0	0	0	0	0	0	0	0	0	0	0	0	0
GCF_002139975	d__Bacteria;p__Proteobacteria;c__Gammaproteobacteria;o__Xanthomonadales;f__Xanthomonadaceae;g__Xanthomonas;s__Xanthomonas citri	0	0	0	0	0	0	0	0	0	0	0	0	0	0	0	0	0	0	0
GCF_002139995	d__Bacteria;p__Proteobacteria;c__Gammaproteobacteria;o__Xanthomonadales;f__Xanthomonadaceae;g__Xanthomonas;s__Xanthomonas citri	0	0	0	0	0	0	0	0	0	0	0	0	0	0	0	0	0	0	0
GCF_002163775	d__Bacteria;p__Proteobacteria;c__Gammaproteobacteria;o__Xanthomonadales;f__Xanthomonadaceae;g__Xanthomonas;s__Xanthomonas citri	0	0	0	0	0	0	0	0	0	0	0	0	0	0	0	0	0	0	0
GCF_002218245	d__Bacteria;p__Proteobacteria;c__Gammaproteobacteria;o__Xanthomonadales;f__Xanthomonadaceae;g__Xanthomonas;s__Xanthomonas vignicola	1	0	0	0	0	0	0	0	1	0	0	0	1	0	0	0	0	0	1
GCF_002218285	d__Bacteria;p__Proteobacteria;c__Gammaproteobacteria;o__Xanthomonadales;f__Xanthomonadaceae;g__Xanthomonas;s__Xanthomonas vignicola	0	0	0	0	0	0	0	0	0	0	0	0	0	0	0	0	0	0	0
GCF_002224525	d__Bacteria;p__Proteobacteria;c__Gammaproteobacteria;o__Xanthomonadales;f__Xanthomonadaceae;g__Xanthomonas;s__Xanthomonas citri	0	0	0	0	0	0	0	0	0	0	0	0	0	0	0	0	0	0	0
GCF_002224545	d__Bacteria;p__Proteobacteria;c__Gammaproteobacteria;o__Xanthomonadales;f__Xanthomonadaceae;g__Xanthomonas;s__Xanthomonas citri	0	0	0	0	0	0	0	0	0	0	0	0	0	0	0	0	0	0	0
GCF_002288565	d__Bacteria;p__Proteobacteria;c__Gammaproteobacteria;o__Xanthomonadales;f__Xanthomonadaceae;g__Xanthomonas;s__Xanthomonas citri	0	0	0	0	0	0	0	0	0	0	0	0	0	0	0	0	0	0	0
GCF_002288585	d__Bacteria;p__Proteobacteria;c__Gammaproteobacteria;o__Xanthomonadales;f__Xanthomonadaceae;g__Xanthomonas;s__Xanthomonas citri	0	0	0	0	0	0	0	0	0	0	0	0	0	0	0	0	0	0	0
GCF_002309515	d__Bacteria;p__Proteobacteria;c__Gammaproteobacteria;o__Xanthomonadales;f__Xanthomonadaceae;g__Xanthomonas;s__Xanthomonas vignicola	0	0	0	0	0	0	0	0	0	0	0	0	0	0	0	0	0	0	0
GCF_002688625	d__Bacteria;p__Proteobacteria;c__Gammaproteobacteria;o__Xanthomonadales;f__Xanthomonadaceae;g__Xanthomonas;s__Xanthomonas vignicola	0	0	0	0	0	0	0	0	0	0	0	0	0	0	0	0	0	0	0
GCF_002759175	d__Bacteria;p__Proteobacteria;c__Gammaproteobacteria;o__Xanthomonadales;f__Xanthomonadaceae;g__Xanthomonas;s__Xanthomonas vignicola	0	0	0	0	0	0	0	0	0	0	0	0	0	0	0	0	0	0	0
GCF_002759195	d__Bacteria;p__Proteobacteria;c__Gammaproteobacteria;o__Xanthomonadales;f__Xanthomonadaceae;g__Xanthomonas;s__Xanthomonas vignicola	0	0	0	0	0	0	0	0	0	0	0	0	0	0	0	0	0	0	0
GCF_002759215	d__Bacteria;p__Proteobacteria;c__Gammaproteobacteria;o__Xanthomonadales;f__Xanthomonadaceae;g__Xanthomonas;s__Xanthomonas vignicola	0	0	0	0	0	0	0	0	0	0	0	0	0	0	0	0	0	0	0
GCF_002759235	d__Bacteria;p__Proteobacteria;c__Gammaproteobacteria;o__Xanthomonadales;f__Xanthomonadaceae;g__Xanthomonas;s__Xanthomonas vignicola	0	0	0	0	0	0	0	0	0	0	0	0	0	0	0	0	0	0	0
GCF_002759255	d__Bacteria;p__Proteobacteria;c__Gammaproteobacteria;o__Xanthomonadales;f__Xanthomonadaceae;g__Xanthomonas;s__Xanthomonas vignicola	0	0	0	0	0	0	0	0	0	0	0	0	0	0	0	0	0	0	0
GCF_002759275	d__Bacteria;p__Proteobacteria;c__Gammaproteobacteria;o__Xanthomonadales;f__Xanthomonadaceae;g__Xanthomonas;s__Xanthomonas vignicola	0	0	0	0	0	0	0	0	0	0	0	0	0	0	0	0	0	0	0
GCF_002759295	d__Bacteria;p__Proteobacteria;c__Gammaproteobacteria;o__Xanthomonadales;f__Xanthomonadaceae;g__Xanthomonas;s__Xanthomonas vignicola	0	0	0	0	0	0	0	0	0	0	0	0	0	0	0	0	0	0	0
GCF_002759315	d__Bacteria;p__Proteobacteria;c__Gammaproteobacteria;o__Xanthomonadales;f__Xanthomonadaceae;g__Xanthomonas;s__Xanthomonas vignicola	0	0	0	0	0	0	0	0	0	0	0	0	0	0	0	0	0	0	0
GCF_002759335	d__Bacteria;p__Proteobacteria;c__Gammaproteobacteria;o__Xanthomonadales;f__Xanthomonadaceae;g__Xanthomonas;s__Xanthomonas vignicola	0	0	0	0	0	0	0	0	0	0	0	0	0	0	0	0	0	0	0
GCF_002759355	d__Bacteria;p__Proteobacteria;c__Gammaproteobacteria;o__Xanthomonadales;f__Xanthomonadaceae;g__Xanthomonas;s__Xanthomonas vignicola	0	0	0	0	0	0	0	0	0	0	0	0	0	0	0	0	0	0	0
GCF_002759395	d__Bacteria;p__Proteobacteria;c__Gammaproteobacteria;o__Xanthomonadales;f__Xanthomonadaceae;g__Xanthomonas;s__Xanthomonas vignicola	0	0	0	0	0	0	0	0	0	0	0	0	0	0	0	0	0	0	0
GCF_002759415	d__Bacteria;p__Proteobacteria;c__Gammaproteobacteria;o__Xanthomonadales;f__Xanthomonadaceae;g__Xanthomonas;s__Xanthomonas vignicola	0	0	0	0	0	0	0	0	0	0	0	0	0	0	0	0	0	0	0
GCF_002906675	No definition in GTDB	0	0	0	0	0	0	0	0	0	0	0	0	0	0	0	0	0	0	0
GCF_002952295	No definition in GTDB	0	0	0	0	0	0	0	0	0	0	0	0	0	0	0	0	0	0	0
GCF_003665455	No definition in GTDB	0	0	0	0	0	0	0	0	0	0	0	0	0	0	0	0	0	0	0
GCF_003665475	No definition in GTDB	0	0	0	0	0	0	0	0	0	0	0	0	0	0	0	0	0	0	0
GCF_003999485	No definition in GTDB	0	0	0	0	0	0	0	0	0	0	0	0	0	0	0	0	0	0	0
GCF_003999505	No definition in GTDB	0	0	0	0	0	0	0	0	0	0	0	0	0	0	0	0	0	0	0
GCF_004000475	No definition in GTDB	0	0	0	0	0	0	0	0	0	0	0	0	0	0	0	0	0	0	0
GCF_000010025	d__Bacteria;p__Proteobacteria;c__Gammaproteobacteria;o__Xanthomonadales;f__Xanthomonadaceae;g__Xanthomonas;s__Xanthomonas oryzae	0	0	0	0	0	0	0	0	0	0	0	0	0	0	0	0	0	0	0
GCF_000019585	d__Bacteria;p__Proteobacteria;c__Gammaproteobacteria;o__Xanthomonadales;f__Xanthomonadaceae;g__Xanthomonas;s__Xanthomonas oryzae	0	0	0	0	0	0	0	0	0	0	0	0	0	0	0	0	0	0	1
GCF_000168315	d__Bacteria;p__Proteobacteria;c__Gammaproteobacteria;o__Xanthomonadales;f__Xanthomonadaceae;g__Xanthomonas;s__Xanthomonas oryzae	0	0	0	0	0	0	0	0	0	0	0	0	0	0	0	0	0	0	0
GCF_000940825	d__Bacteria;p__Proteobacteria;c__Gammaproteobacteria;o__Xanthomonadales;f__Xanthomonadaceae;g__Xanthomonas;s__Xanthomonas oryzae	0	0	0	0	0	0	0	0	0	0	0	0	0	0	0	0	0	0	0
GCF_000948075	d__Bacteria;p__Proteobacteria;c__Gammaproteobacteria;o__Xanthomonadales;f__Xanthomonadaceae;g__Xanthomonas;s__Xanthomonas oryzae	0	0	0	0	0	0	0	0	0	0	0	0	0	0	0	0	0	0	0
GCF_001021915	d__Bacteria;p__Proteobacteria;c__Gammaproteobacteria;o__Xanthomonadales;f__Xanthomonadaceae;g__Xanthomonas;s__Xanthomonas oryzae	0	0	0	0	0	0	0	0	0	0	0	0	0	0	0	0	0	0	0
GCF_001042735	d__Bacteria;p__Proteobacteria;c__Gammaproteobacteria;o__Xanthomonadales;f__Xanthomonadaceae;g__Xanthomonas;s__Xanthomonas oryzae	0	0	0	0	0	0	0	0	0	0	0	0	0	0	0	0	0	0	0
GCF_001042745	d__Bacteria;p__Proteobacteria;c__Gammaproteobacteria;o__Xanthomonadales;f__Xanthomonadaceae;g__Xanthomonas;s__Xanthomonas oryzae	0	0	0	0	0	0	0	0	0	0	0	0	0	0	0	0	0	0	0
GCF_001042775	d__Bacteria;p__Proteobacteria;c__Gammaproteobacteria;o__Xanthomonadales;f__Xanthomonadaceae;g__Xanthomonas;s__Xanthomonas oryzae	0	0	0	0	0	0	0	0	0	0	0	0	0	0	0	0	0	0	0
GCF_001042795	d__Bacteria;p__Proteobacteria;c__Gammaproteobacteria;o__Xanthomonadales;f__Xanthomonadaceae;g__Xanthomonas;s__Xanthomonas oryzae	0	0	0	0	0	0	0	0	0	0	0	0	0	0	0	0	0	0	0
GCF_001042815	d__Bacteria;p__Proteobacteria;c__Gammaproteobacteria;o__Xanthomonadales;f__Xanthomonadaceae;g__Xanthomonas;s__Xanthomonas oryzae	0	0	0	0	0	0	0	0	0	0	0	0	0	0	0	0	0	0	0
GCF_001042835	d__Bacteria;p__Proteobacteria;c__Gammaproteobacteria;o__Xanthomonadales;f__Xanthomonadaceae;g__Xanthomonas;s__Xanthomonas oryzae	0	0	0	0	0	0	0	0	0	0	0	0	0	0	0	0	0	0	0
GCF_001042855	d__Bacteria;p__Proteobacteria;c__Gammaproteobacteria;o__Xanthomonadales;f__Xanthomonadaceae;g__Xanthomonas;s__Xanthomonas oryzae	0	0	0	0	0	0	0	0	0	0	0	0	0	0	0	0	0	0	0
GCF_001042875	d__Bacteria;p__Proteobacteria;c__Gammaproteobacteria;o__Xanthomonadales;f__Xanthomonadaceae;g__Xanthomonas;s__Xanthomonas oryzae	0	0	0	0	0	0	0	0	0	0	0	0	0	0	0	0	0	0	0
GCF_001466505	d__Bacteria;p__Proteobacteria;c__Gammaproteobacteria;o__Xanthomonadales;f__Xanthomonadaceae;g__Xanthomonas;s__Xanthomonas oryzae	0	0	0	0	0	0	0	0	0	0	0	0	0	0	0	0	0	0	0
GCF_001518895	d__Bacteria;p__Proteobacteria;c__Gammaproteobacteria;o__Xanthomonadales;f__Xanthomonadaceae;g__Xanthomonas;s__Xanthomonas oryzae	0	0	0	0	0	0	0	0	0	0	0	0	0	0	0	0	0	0	0
GCF_001746595	d__Bacteria;p__Proteobacteria;c__Gammaproteobacteria;o__Xanthomonadales;f__Xanthomonadaceae;g__Xanthomonas;s__Xanthomonas oryzae	0	0	0	0	0	0	0	0	0	0	0	0	0	0	0	0	0	0	0
GCF_001746615	d__Bacteria;p__Proteobacteria;c__Gammaproteobacteria;o__Xanthomonadales;f__Xanthomonadaceae;g__Xanthomonas;s__Xanthomonas oryzae	0	0	0	0	0	0	0	0	0	0	0	0	0	0	0	0	0	0	0
GCF_001746635	d__Bacteria;p__Proteobacteria;c__Gammaproteobacteria;o__Xanthomonadales;f__Xanthomonadaceae;g__Xanthomonas;s__Xanthomonas oryzae	0	0	0	0	0	0	0	0	0	0	0	0	0	0	0	0	0	0	0
GCF_001746655	d__Bacteria;p__Proteobacteria;c__Gammaproteobacteria;o__Xanthomonadales;f__Xanthomonadaceae;g__Xanthomonas;s__Xanthomonas oryzae	0	0	0	0	0	0	0	0	0	0	0	0	0	0	0	0	0	0	0
GCF_001746695	d__Bacteria;p__Proteobacteria;c__Gammaproteobacteria;o__Xanthomonadales;f__Xanthomonadaceae;g__Xanthomonas;s__Xanthomonas oryzae	0	0	0	0	0	0	0	0	0	0	0	0	0	0	0	0	0	0	0
GCF_001746715	d__Bacteria;p__Proteobacteria;c__Gammaproteobacteria;o__Xanthomonadales;f__Xanthomonadaceae;g__Xanthomonas;s__Xanthomonas oryzae	0	0	0	0	0	0	0	0	0	0	0	0	0	0	0	0	0	0	0
GCF_001746735	d__Bacteria;p__Proteobacteria;c__Gammaproteobacteria;o__Xanthomonadales;f__Xanthomonadaceae;g__Xanthomonas;s__Xanthomonas oryzae	0	0	0	0	0	0	0	0	0	0	0	0	0	0	0	0	0	0	0
GCF_002023005	d__Bacteria;p__Proteobacteria;c__Gammaproteobacteria;o__Xanthomonadales;f__Xanthomonadaceae;g__Xanthomonas;s__Xanthomonas oryzae	0	0	0	0	0	0	0	0	0	0	0	0	0	0	0	0	0	0	0
GCF_002850075	d__Bacteria;p__Proteobacteria;c__Gammaproteobacteria;o__Xanthomonadales;f__Xanthomonadaceae;g__Xanthomonas;s__Xanthomonas oryzae	0	0	0	0	0	0	0	0	0	0	0	0	0	0	0	0	0	0	0
GCF_002850095	d__Bacteria;p__Proteobacteria;c__Gammaproteobacteria;o__Xanthomonadales;f__Xanthomonadaceae;g__Xanthomonas;s__Xanthomonas oryzae	0	0	0	0	0	0	0	0	0	0	0	0	0	0	0	0	0	0	0
GCF_002850115	d__Bacteria;p__Proteobacteria;c__Gammaproteobacteria;o__Xanthomonadales;f__Xanthomonadaceae;g__Xanthomonas;s__Xanthomonas oryzae	0	0	0	0	0	0	0	0	0	0	0	0	0	0	0	0	0	0	0
GCF_002850135	d__Bacteria;p__Proteobacteria;c__Gammaproteobacteria;o__Xanthomonadales;f__Xanthomonadaceae;g__Xanthomonas;s__Xanthomonas oryzae	0	0	0	0	0	0	0	0	0	0	0	0	0	0	0	0	0	0	0
GCF_002850155	d__Bacteria;p__Proteobacteria;c__Gammaproteobacteria;o__Xanthomonadales;f__Xanthomonadaceae;g__Xanthomonas;s__Xanthomonas oryzae	0	0	0	0	0	0	0	0	0	0	0	0	0	0	0	0	0	0	0
GCF_002850175	d__Bacteria;p__Proteobacteria;c__Gammaproteobacteria;o__Xanthomonadales;f__Xanthomonadaceae;g__Xanthomonas;s__Xanthomonas oryzae	0	0	0	0	0	0	0	0	0	0	0	0	0	0	0	0	0	0	0
GCF_002850195	d__Bacteria;p__Proteobacteria;c__Gammaproteobacteria;o__Xanthomonadales;f__Xanthomonadaceae;g__Xanthomonas;s__Xanthomonas oryzae	0	0	0	0	0	0	0	0	0	0	0	0	0	0	0	0	0	0	0
GCF_002850215	d__Bacteria;p__Proteobacteria;c__Gammaproteobacteria;o__Xanthomonadales;f__Xanthomonadaceae;g__Xanthomonas;s__Xanthomonas oryzae	0	0	0	0	0	0	0	0	0	0	0	0	0	0	0	0	0	0	0
GCF_002895725	No definition in GTDB	0	0	0	0	0	0	0	0	0	0	0	0	0	0	0	0	0	0	0
GCF_003031365	No definition in GTDB	0	0	0	0	0	0	0	0	0	0	0	0	0	0	0	0	0	0	0
GCF_003031385	No definition in GTDB	0	0	0	0	0	0	0	0	0	0	0	0	0	0	0	0	0	0	0
GCF_003122405	No definition in GTDB	0	0	0	0	0	0	0	0	0	0	0	0	0	0	0	0	0	0	0
GCF_003351845	No definition in GTDB	0	0	0	0	0	0	0	0	0	0	0	0	0	0	0	0	0	0	0
GCF_003382775	No definition in GTDB	0	0	0	0	0	0	0	0	0	0	0	0	0	0	0	0	0	0	0
GCF_003382795	No definition in GTDB	0	0	0	0	0	0	0	0	0	0	0	0	0	0	0	0	0	0	0
GCF_003382815	No definition in GTDB	0	0	0	0	0	0	0	0	0	0	0	0	0	0	0	0	0	0	0
GCF_003382835	No definition in GTDB	0	0	0	0	0	0	0	0	0	0	0	0	0	0	0	0	0	0	0
GCF_003382855	No definition in GTDB	0	0	0	0	0	0	0	0	0	0	0	0	0	0	0	0	0	0	0
GCF_003382895	No definition in GTDB	0	0	0	0	0	0	0	0	0	0	0	0	0	0	0	0	0	0	0
GCF_003382915	No definition in GTDB	0	0	0	0	0	0	0	0	0	0	0	0	0	0	0	0	0	0	0
GCF_003382935	No definition in GTDB	0	0	0	0	0	0	0	0	0	0	0	0	0	0	0	0	0	0	0
GCF_003427055	No definition in GTDB	0	0	0	0	0	0	0	0	0	0	0	0	0	0	0	0	0	0	0
GCF_003428965	No definition in GTDB	0	0	0	0	0	0	0	0	0	0	0	0	0	0	0	0	0	0	0
GCF_003522605	No definition in GTDB	0	0	0	0	0	0	0	0	0	0	0	0	0	0	0	0	0	0	0
GCF_003932055	No definition in GTDB	0	0	0	0	0	0	0	0	0	0	0	0	0	0	0	0	0	0	0
GCF_004136375	No definition in GTDB	0	0	0	0	0	0	0	0	0	0	0	0	0	0	0	0	0	0	0
GCF_004136395	No definition in GTDB	0	0	0	0	0	0	0	0	0	0	0	0	0	0	0	0	0	0	0
GCF_004319445	No definition in GTDB	0	0	0	0	0	0	0	0	0	0	0	0	0	0	0	0	0	0	0
GCF_004319465	No definition in GTDB	0	0	0	0	0	0	0	0	0	0	0	0	0	0	0	0	0	0	0
GCF_004319485	No definition in GTDB	0	0	0	0	0	0	0	0	0	0	0	0	0	0	0	0	0	0	0
GCF_004319505	No definition in GTDB	0	0	0	0	0	0	0	0	0	0	0	0	0	0	0	0	0	0	0
GCF_004322815	No definition in GTDB	0	0	0	0	0	0	0	0	0	0	0	0	0	0	0	0	0	0	0
GCF_004322835	No definition in GTDB	0	0	0	0	0	0	0	0	0	0	0	0	0	0	0	0	0	0	0
GCF_000817975	d__Bacteria;p__Proteobacteria;c__Gammaproteobacteria;o__Pseudomonadales;f__Pseudomonadaceae;g__Azotobacter;s__Azotobacter chroococcum	1	1	1	1	0	1	0	0	1	0	1	1	1	0	1	0	0	1	1
GCF_002220155	d__Bacteria;p__Proteobacteria;c__Gammaproteobacteria;o__Pseudomonadales;f__Pseudomonadaceae;g__Azotobacter;s__Azotobacter chroococcum	0	1	0	0	0	1	0	0	0	0	0	1	0	1	1	0	0	0	0
GCF_000021045	d__Bacteria;p__Proteobacteria;c__Gammaproteobacteria;o__Pseudomonadales;f__Pseudomonadaceae;g__Azotobacter;s__Azotobacter vinelandii	0	0	0	0	0	0	0	1	0	0	0	0	0	0	0	0	0	0	0
GCF_000380335	d__Bacteria;p__Proteobacteria;c__Gammaproteobacteria;o__Pseudomonadales;f__Pseudomonadaceae;g__Azotobacter;s__Azotobacter vinelandii	1	0	0	1	0	0	0	0	1	0	1	0	1	0	0	0	0	1	1
GCF_000380365	d__Bacteria;p__Proteobacteria;c__Gammaproteobacteria;o__Pseudomonadales;f__Pseudomonadaceae;g__Azotobacter;s__Azotobacter vinelandii	0	1	1	0	0	1	0	0	0	0	0	1	0	1	1	0	0	0	0
GCF_000016265	d__Bacteria;p__Proteobacteria;c__Alphaproteobacteria;o__Rhizobiales;f__Rhizobiaceae;g__Rhizobium;s__Rhizobium rhizogenes	0	1	1	0	0	1	0	1	0	0	0	1	0	0	1	0	0	0	0
GCF_000439225	d__Bacteria;p__Proteobacteria;c__Alphaproteobacteria;o__Rhizobiales;f__Rhizobiaceae;g__Agrobacterium;s__	0	0	0	0	0	0	0	0	0	0	0	0	0	0	0	0	0	0	0
GCF_000442985	d__Bacteria;p__Proteobacteria;c__Alphaproteobacteria;o__Rhizobiales;f__Rhizobiaceae;g__Agrobacterium;s__	0	0	0	0	0	0	0	0	0	0	0	0	0	0	0	0	0	0	0
GCF_000576515	d__Bacteria;p__Proteobacteria;c__Alphaproteobacteria;o__Rhizobiales;f__Rhizobiaceae;g__Agrobacterium;s__	0	0	0	0	0	0	0	0	0	0	0	0	0	0	0	0	0	0	0
GCF_000971565	d__Bacteria;p__Proteobacteria;c__Alphaproteobacteria;o__Rhizobiales;f__Rhizobiaceae;g__Agrobacterium;s__	0	0	0	0	0	0	0	0	0	0	0	0	0	0	0	0	0	0	0
GCF_001551895	d__Bacteria;p__Proteobacteria;c__Alphaproteobacteria;o__Rhizobiales;f__Rhizobiaceae;g__Agrobacterium;s__Agrobacterium sp3	0	0	0	0	0	0	0	0	0	0	0	0	0	0	0	0	0	0	0
GCF_002591665	d__Bacteria;p__Proteobacteria;c__Alphaproteobacteria;o__Rhizobiales;f__Rhizobiaceae;g__Agrobacterium;s__Agrobacterium tumefaciens_E	0	0	0	0	0	0	0	0	0	0	0	0	0	0	0	0	0	0	0
GCF_002943835	No definition in GTDB	0	0	0	0	0	0	0	0	0	0	0	0	0	0	0	0	0	0	0
GCF_003666425	No definition in GTDB	0	0	0	0	0	0	0	0	0	0	0	0	0	0	0	0	0	0	0
GCF_003666445	No definition in GTDB	0	0	0	0	0	0	0	0	0	0	0	0	0	0	0	0	0	0	0
GCF_003666465	No definition in GTDB	0	0	0	0	0	0	0	0	0	0	0	0	0	0	0	0	0	0	0
GCF_003667905	No definition in GTDB	0	0	0	0	0	0	0	0	0	0	0	0	0	0	0	0	0	0	0
GCF_003667925	No definition in GTDB	0	0	0	0	0	0	0	0	0	0	0	0	0	0	0	0	0	0	0
GCF_004023565	No definition in GTDB	0	0	0	0	0	0	0	0	0	0	0	0	0	0	0	0	0	0	0
GCF_001649535	d__Bacteria;p__Proteobacteria;c__Alphaproteobacteria;o__Rhizobiales;f__Rhizobiaceae;g__Agrobacterium;s__Agrobacterium rhizogenes	0	0	0	0	0	0	0	0	0	0	0	0	0	0	0	0	0	0	0
GCF_002005205	d__Bacteria;p__Proteobacteria;c__Alphaproteobacteria;o__Rhizobiales;f__Rhizobiaceae;g__Agrobacterium;s__Agrobacterium rhizogenes	0	0	0	0	0	0	0	0	0	0	0	0	0	0	0	0	0	0	0
GCF_000016285	d__Bacteria;p__Proteobacteria;c__Alphaproteobacteria;o__Rhizobiales;f__Rhizobiaceae;g__Allorhizobium;s__Allorhizobium vitis_A	1	0	0	1	0	0	0	0	1	0	1	0	1	0	0	0	0	0	1
GCF_000284375	d__Bacteria;p__Proteobacteria;c__Alphaproteobacteria;o__Rhizobiales;f__Xanthobacteraceae;g__Bradyrhizobium;s__Bradyrhizobium japonicum	1	1	1	1	0	1	0	1	1	0	1	1	1	0	1	0	0	1	1
GCF_000661935	d__Bacteria;p__Proteobacteria;c__Alphaproteobacteria;o__Rhizobiales;f__Xanthobacteraceae;g__Bradyrhizobium;s__Bradyrhizobium japonicum	0	1	1	0	0	1	0	0	0	0	0	1	0	0	1	0	0	0	0
GCF_000807315	d__Bacteria;p__Proteobacteria;c__Alphaproteobacteria;o__Rhizobiales;f__Xanthobacteraceae;g__Bradyrhizobium;s__Bradyrhizobium japonicum	0	0	0	0	0	0	0	0	0	0	0	0	0	0	0	0	0	0	0
GCF_001887695	d__Bacteria;p__Proteobacteria;c__Alphaproteobacteria;o__Rhizobiales;f__Xanthobacteraceae;g__Bradyrhizobium;s__Bradyrhizobium japonicum_E	0	0	0	0	0	0	0	0	0	0	0	0	0	0	0	0	0	0	0
GCF_900011245	d__Bacteria;p__Proteobacteria;c__Alphaproteobacteria;o__Rhizobiales;f__Xanthobacteraceae;g__Bradyrhizobium;s__Bradyrhizobium sp1	0	0	0	0	0	0	0	0	0	0	0	0	0	0	0	0	0	0	0
GCF_900011265	d__Bacteria;p__Proteobacteria;c__Alphaproteobacteria;o__Rhizobiales;f__Xanthobacteraceae;g__Bradyrhizobium;s__Bradyrhizobium japonicum_E	0	0	0	0	0	0	0	0	0	0	0	0	0	0	0	0	0	0	0
GCF_000018545	d__Bacteria;p__Proteobacteria;c__Alphaproteobacteria;o__Rhizobiales;f__Rhizobiaceae;g__Sinorhizobium;s__Sinorhizobium fredii_A	1	1	1	1	0	1	0	1	1	0	1	1	1	0	1	0	0	1	1
GCF_000265205	d__Bacteria;p__Proteobacteria;c__Alphaproteobacteria;o__Rhizobiales;f__Rhizobiaceae;g__Sinorhizobium;s__Sinorhizobium fredii_B	0	0	0	0	0	0	0	0	0	0	0	0	0	0	0	0	0	0	0
GCF_000283895	d__Bacteria;p__Proteobacteria;c__Alphaproteobacteria;o__Rhizobiales;f__Rhizobiaceae;g__Sinorhizobium;s__Sinorhizobium fredii	1	1	1	1	0	1	0	0	1	0	1	1	1	1	1	0	0	0	1
GCF_002288485	d__Bacteria;p__Proteobacteria;c__Alphaproteobacteria;o__Rhizobiales;f__Rhizobiaceae;g__Sinorhizobium;s__Sinorhizobium fredii	0	0	0	0	0	0	0	0	0	0	0	0	0	0	0	0	0	0	0
GCF_002944405	No definition in GTDB	0	1	0	0	0	1	0	0	0	0	0	1	0	1	1	0	0	0	0
GCF_003100575	No definition in GTDB	0	0	0	0	0	0	0	0	0	0	0	0	0	0	0	0	0	0	0
GCF_003177055	No definition in GTDB	0	0	0	0	0	0	0	0	0	0	0	0	0	0	0	0	0	0	0
GCF_001676765	d__Bacteria;p__Proteobacteria;c__Alphaproteobacteria;o__Rhizobiales;f__Rhizobiaceae;g__Mesorhizobium;s__Mesorhizobium loti	0	0	0	0	0	0	0	0	0	0	0	0	0	0	0	0	0	0	0
GCF_002356515	d__Bacteria;p__Proteobacteria;c__Alphaproteobacteria;o__Rhizobiales;f__Rhizobiaceae;g__Mesorhizobium;s__Mesorhizobium loti_C	0	1	1	0	0	1	0	0	0	0	0	1	0	0	1	0	0	0	0
GCF_000006965	d__Bacteria;p__Proteobacteria;c__Alphaproteobacteria;o__Rhizobiales;f__Rhizobiaceae;g__Sinorhizobium;s__Sinorhizobium meliloti	1	0	0	1	0	0	0	0	1	0	1	0	1	0	0	0	0	1	1
GCF_000147775	d__Bacteria;p__Proteobacteria;c__Alphaproteobacteria;o__Rhizobiales;f__Rhizobiaceae;g__Sinorhizobium;s__Sinorhizobium meliloti	0	0	0	0	0	0	0	1	0	0	0	0	0	0	0	0	0	0	0
GCF_000147795	d__Bacteria;p__Proteobacteria;c__Alphaproteobacteria;o__Rhizobiales;f__Rhizobiaceae;g__Sinorhizobium;s__Sinorhizobium meliloti	0	1	1	0	0	1	0	1	0	0	0	1	0	0	1	0	0	0	0
GCF_000218265	d__Bacteria;p__Proteobacteria;c__Alphaproteobacteria;o__Rhizobiales;f__Rhizobiaceae;g__Sinorhizobium;s__Sinorhizobium meliloti	0	1	1	0	0	1	0	1	0	0	0	1	0	0	1	0	0	0	0
GCF_000304415	d__Bacteria;p__Proteobacteria;c__Alphaproteobacteria;o__Rhizobiales;f__Rhizobiaceae;g__Sinorhizobium;s__Sinorhizobium meliloti	0	0	0	0	0	0	0	0	0	0	0	0	0	0	0	0	0	0	0
GCF_000320385	d__Bacteria;p__Proteobacteria;c__Alphaproteobacteria;o__Rhizobiales;f__Rhizobiaceae;g__Sinorhizobium;s__Sinorhizobium meliloti	0	1	1	0	0	1	0	0	0	0	0	1	0	0	1	0	0	0	0
GCF_000346065	d__Bacteria;p__Proteobacteria;c__Alphaproteobacteria;o__Rhizobiales;f__Rhizobiaceae;g__Sinorhizobium;s__Sinorhizobium meliloti	0	0	0	0	0	0	0	0	0	0	0	0	0	0	0	0	0	0	0
GCF_000747295	d__Bacteria;p__Proteobacteria;c__Alphaproteobacteria;o__Rhizobiales;f__Rhizobiaceae;g__Sinorhizobium;s__Sinorhizobium meliloti	0	0	0	0	0	0	0	0	0	0	0	0	0	0	0	0	0	0	0
GCF_001050915	d__Bacteria;p__Proteobacteria;c__Alphaproteobacteria;o__Rhizobiales;f__Rhizobiaceae;g__Sinorhizobium;s__Sinorhizobium meliloti	0	0	0	0	0	0	0	0	0	0	0	0	0	0	0	0	0	0	0
GCF_002197025	d__Bacteria;p__Proteobacteria;c__Alphaproteobacteria;o__Rhizobiales;f__Rhizobiaceae;g__Sinorhizobium;s__Sinorhizobium meliloti	0	0	0	0	0	0	0	0	0	0	0	0	0	0	0	0	0	0	0
GCF_002197045	d__Bacteria;p__Proteobacteria;c__Alphaproteobacteria;o__Rhizobiales;f__Rhizobiaceae;g__Sinorhizobium;s__Sinorhizobium meliloti	0	0	0	0	0	0	0	0	0	0	0	0	0	0	0	0	0	0	0
GCF_002197065	d__Bacteria;p__Proteobacteria;c__Alphaproteobacteria;o__Rhizobiales;f__Rhizobiaceae;g__Sinorhizobium;s__Sinorhizobium meliloti	0	0	0	0	0	0	0	0	0	0	0	0	0	0	0	0	0	0	0
GCF_002197105	d__Bacteria;p__Proteobacteria;c__Alphaproteobacteria;o__Rhizobiales;f__Rhizobiaceae;g__Sinorhizobium;s__Sinorhizobium meliloti	0	1	0	0	0	1	0	0	0	0	0	1	0	1	1	0	0	0	0
GCF_002197125	d__Bacteria;p__Proteobacteria;c__Alphaproteobacteria;o__Rhizobiales;f__Rhizobiaceae;g__Sinorhizobium;s__Sinorhizobium meliloti	0	0	0	0	0	0	0	0	0	0	0	0	0	0	0	0	0	0	0
GCF_002197145	d__Bacteria;p__Proteobacteria;c__Alphaproteobacteria;o__Rhizobiales;f__Rhizobiaceae;g__Sinorhizobium;s__Sinorhizobium meliloti	0	0	0	0	0	0	0	0	0	0	0	0	0	0	0	0	0	0	0
GCF_002197165	d__Bacteria;p__Proteobacteria;c__Alphaproteobacteria;o__Rhizobiales;f__Rhizobiaceae;g__Sinorhizobium;s__Sinorhizobium meliloti	0	1	0	0	0	1	0	0	0	0	0	1	0	1	1	0	0	0	0
GCF_002197445	d__Bacteria;p__Proteobacteria;c__Alphaproteobacteria;o__Rhizobiales;f__Rhizobiaceae;g__Sinorhizobium;s__Sinorhizobium meliloti	0	1	0	0	0	1	0	0	0	0	0	1	0	1	1	0	0	0	0
GCF_002197465	d__Bacteria;p__Proteobacteria;c__Alphaproteobacteria;o__Rhizobiales;f__Rhizobiaceae;g__Sinorhizobium;s__Sinorhizobium meliloti	0	0	0	0	0	0	0	0	0	0	0	0	0	0	0	0	0	0	0
GCF_002215195	d__Bacteria;p__Proteobacteria;c__Alphaproteobacteria;o__Rhizobiales;f__Rhizobiaceae;g__Sinorhizobium;s__Sinorhizobium meliloti	0	0	0	0	0	0	0	0	0	0	0	0	0	0	0	0	0	0	0
GCF_002302355	d__Bacteria;p__Proteobacteria;c__Alphaproteobacteria;o__Rhizobiales;f__Rhizobiaceae;g__Sinorhizobium;s__Sinorhizobium meliloti	0	0	0	0	0	0	0	0	0	0	0	0	0	0	0	0	0	0	0
GCF_002302375	d__Bacteria;p__Proteobacteria;c__Alphaproteobacteria;o__Rhizobiales;f__Rhizobiaceae;g__Sinorhizobium;s__Sinorhizobium meliloti	0	0	0	0	0	0	0	0	0	0	0	0	0	0	0	0	0	0	0
GCF_000009265	d__Bacteria;p__Proteobacteria;c__Alphaproteobacteria;o__Rhizobiales;f__Rhizobiaceae;g__Rhizobium;s__Rhizobium leguminosarum_D	0	0	0	0	0	0	0	0	0	0	0	0	0	0	0	0	0	0	0
GCF_000021345	d__Bacteria;p__Proteobacteria;c__Alphaproteobacteria;o__Rhizobiales;f__Rhizobiaceae;g__Rhizobium;s__Rhizobium acidisoli	1	0	0	0	0	0	0	0	1	0	0	0	1	0	0	0	0	0	1
GCF_000023185	d__Bacteria;p__Proteobacteria;c__Alphaproteobacteria;o__Rhizobiales;f__Rhizobiaceae;g__Rhizobium;s__Rhizobium leguminosarum_J	0	0	0	0	0	0	0	0	0	0	0	0	0	0	0	0	0	0	0
GCF_000517605	d__Bacteria;p__Proteobacteria;c__Alphaproteobacteria;o__Rhizobiales;f__Rhizobiaceae;g__Rhizobium;s__Rhizobium leguminosarum_I	1	0	0	0	0	0	0	0	1	0	0	0	1	0	0	0	0	0	1
GCF_000520875	d__Bacteria;p__Proteobacteria;c__Alphaproteobacteria;o__Rhizobiales;f__Rhizobiaceae;g__Rhizobium;s__Rhizobium leguminosarum_B	0	0	0	0	0	0	0	0	0	0	0	0	0	0	0	0	0	0	0
GCF_001890425	d__Bacteria;p__Proteobacteria;c__Alphaproteobacteria;o__Rhizobiales;f__Rhizobiaceae;g__Rhizobium;s__Rhizobium leguminosarum	0	1	1	0	0	1	0	0	0	0	0	1	0	1	1	0	0	0	0
GCF_002240185	d__Bacteria;p__Proteobacteria;c__Alphaproteobacteria;o__Rhizobiales;f__Rhizobiaceae;g__Rhizobium;s__Rhizobium leguminosarum_H	0	0	0	0	0	0	0	0	0	0	0	0	0	0	0	0	0	0	0
GCF_002243365	d__Bacteria;p__Proteobacteria;c__Alphaproteobacteria;o__Rhizobiales;f__Rhizobiaceae;g__Rhizobium;s__Rhizobium gallicum	0	0	0	0	0	0	0	0	0	0	0	0	0	0	0	0	0	0	0
GCF_002948295	No definition in GTDB	0	0	0	0	0	0	0	0	0	0	0	0	0	0	0	0	0	0	0
GCF_002953715	No definition in GTDB	0	1	1	0	0	1	0	0	0	0	0	1	0	0	1	0	0	0	0
GCF_003290405	No definition in GTDB	0	0	0	0	0	0	0	0	0	0	0	0	0	0	0	0	0	0	0
GCF_000172715	d__Bacteria;p__Proteobacteria;c__Alphaproteobacteria;o__Rhizobiales;f__Rhizobiaceae;g__Rhizobium;s__Rhizobium phaseoli	0	0	0	0	0	0	0	0	0	0	0	0	0	0	0	0	0	0	0
GCF_001664105	d__Bacteria;p__Proteobacteria;c__Alphaproteobacteria;o__Rhizobiales;f__Rhizobiaceae;g__Rhizobium;s__Rhizobium phaseoli	0	0	0	0	0	0	0	0	0	0	0	0	0	0	0	0	0	0	0
GCF_001664125	d__Bacteria;p__Proteobacteria;c__Alphaproteobacteria;o__Rhizobiales;f__Rhizobiaceae;g__Rhizobium;s__Rhizobium phaseoli	0	0	0	0	0	0	0	0	0	0	0	0	0	0	0	0	0	0	0
GCF_001664165	d__Bacteria;p__Proteobacteria;c__Alphaproteobacteria;o__Rhizobiales;f__Rhizobiaceae;g__Rhizobium;s__Rhizobium phaseoli	0	0	0	0	0	0	0	0	0	0	0	0	0	0	0	0	0	0	0
GCF_001664185	d__Bacteria;p__Proteobacteria;c__Alphaproteobacteria;o__Rhizobiales;f__Rhizobiaceae;g__Rhizobium;s__Rhizobium phaseoli	0	0	0	0	0	0	0	0	0	0	0	0	0	0	0	0	0	0	0
GCF_001664205	d__Bacteria;p__Proteobacteria;c__Alphaproteobacteria;o__Rhizobiales;f__Rhizobiaceae;g__Rhizobium;s__Rhizobium phaseoli	0	0	0	0	0	0	0	0	0	0	0	0	0	0	0	0	0	0	0
GCF_001664225	d__Bacteria;p__Proteobacteria;c__Alphaproteobacteria;o__Rhizobiales;f__Rhizobiaceae;g__Rhizobium;s__Rhizobium phaseoli	0	0	0	0	0	0	0	0	0	0	0	0	0	0	0	0	0	0	0
GCF_001664245	d__Bacteria;p__Proteobacteria;c__Alphaproteobacteria;o__Rhizobiales;f__Rhizobiaceae;g__Rhizobium;s__Rhizobium phaseoli	0	0	0	0	0	0	0	0	0	0	0	0	0	0	0	0	0	0	0
GCF_001664285	d__Bacteria;p__Proteobacteria;c__Alphaproteobacteria;o__Rhizobiales;f__Rhizobiaceae;g__Rhizobium;s__Rhizobium phaseoli	0	0	0	0	0	0	0	0	0	0	0	0	0	0	0	0	0	0	0
GCF_001664365	d__Bacteria;p__Proteobacteria;c__Alphaproteobacteria;o__Rhizobiales;f__Rhizobiaceae;g__Rhizobium;s__Rhizobium phaseoli	0	0	0	0	0	0	0	0	0	0	0	0	0	0	0	0	0	0	0
GCF_001664385	d__Bacteria;p__Proteobacteria;c__Alphaproteobacteria;o__Rhizobiales;f__Rhizobiaceae;g__Rhizobium;s__Rhizobium phaseoli	0	0	0	0	0	0	0	0	0	0	0	0	0	0	0	0	0	0	0
GCF_001664405	d__Bacteria;p__Proteobacteria;c__Alphaproteobacteria;o__Rhizobiales;f__Rhizobiaceae;g__Rhizobium;s__Rhizobium phaseoli	0	1	1	0	0	1	0	0	0	0	0	1	0	0	1	0	0	0	0
GCF_001664425	d__Bacteria;p__Proteobacteria;c__Alphaproteobacteria;o__Rhizobiales;f__Rhizobiaceae;g__Rhizobium;s__Rhizobium phaseoli	0	0	0	0	0	0	0	0	0	0	0	0	0	0	0	0	0	0	0
GCF_001664445	d__Bacteria;p__Proteobacteria;c__Alphaproteobacteria;o__Rhizobiales;f__Rhizobiaceae;g__Rhizobium;s__Rhizobium phaseoli	0	0	0	0	0	0	0	0	0	0	0	0	0	0	0	0	0	0	0
GCF_000330885	d__Bacteria;p__Proteobacteria;c__Alphaproteobacteria;o__Rhizobiales;f__Rhizobiaceae;g__Rhizobium;s__Rhizobium tropici	1	1	1	1	0	1	0	0	1	0	1	1	1	0	1	0	0	0	1
GCF_000731295	d__Bacteria;p__Proteobacteria;c__Alphaproteobacteria;o__Rhizobiales;f__Rhizobiaceae;g__Neorhizobium;s__Neorhizobium galegae	0	0	0	0	0	0	0	0	0	0	0	0	0	0	0	0	0	0	0
GCF_000731315	d__Bacteria;p__Proteobacteria;c__Alphaproteobacteria;o__Rhizobiales;f__Rhizobiaceae;g__Neorhizobium;s__Neorhizobium galegae	1	0	0	0	0	0	0	0	1	0	0	0	1	0	0	0	0	0	1
GCF_000013705	d__Bacteria;p__Proteobacteria;c__Gammaproteobacteria;o__Betaproteobacteriales;f__Methylophilaceae;g__Methylobacillus;s__Methylobacillus flagellatus	0	0	0	0	0	0	0	0	0	0	0	0	0	0	0	0	0	0	0
GCF_000018845	d__Bacteria;p__Proteobacteria;c__Alphaproteobacteria;o__Rhizobiales;f__Beijerinckiaceae;g__Methylobacterium;s__Methylobacterium extorquens	0	0	0	0	0	0	0	0	0	0	0	0	0	0	0	0	0	0	0
GCF_000021845	d__Bacteria;p__Proteobacteria;c__Alphaproteobacteria;o__Rhizobiales;f__Beijerinckiaceae;g__Methylobacterium;s__Methylobacterium extorquens	0	0	0	0	0	0	0	0	0	0	0	0	0	0	0	0	0	0	0
GCF_000022685	d__Bacteria;p__Proteobacteria;c__Alphaproteobacteria;o__Rhizobiales;f__Beijerinckiaceae;g__Methylobacterium;s__Methylobacterium extorquens	0	0	0	0	0	0	0	0	0	0	0	0	0	0	0	0	0	0	0
GCF_000083545	d__Bacteria;p__Proteobacteria;c__Alphaproteobacteria;o__Rhizobiales;f__Beijerinckiaceae;g__Methylobacterium;s__Methylobacterium extorquens	0	0	0	0	0	0	0	0	0	0	0	0	0	0	0	0	0	0	0
GCF_001971665	d__Bacteria;p__Proteobacteria;c__Alphaproteobacteria;o__Rhizobiales;f__Beijerinckiaceae;g__Methylobacterium;s__Methylobacterium extorquens	0	0	0	0	0	0	0	0	0	0	0	0	0	0	0	0	0	0	0
GCF_900234795	d__Bacteria;p__Proteobacteria;c__Alphaproteobacteria;o__Rhizobiales;f__Beijerinckiaceae;g__Methylobacterium;s__Methylobacterium extorquens	0	0	0	0	0	0	0	0	0	0	0	0	0	0	0	0	0	0	0
GCF_000008325	d__Bacteria;p__Proteobacteria;c__Gammaproteobacteria;o__Methylococcales;f__Methylococcaceae;g__Methylococcus;s__Methylococcus capsulatus	1	0	0	0	0	0	0	0	1	0	0	0	1	0	0	0	0	0	1
GCF_003854875	No definition in GTDB	0	0	0	0	0	0	0	0	0	0	0	0	0	0	0	0	0	0	0
GCF_000214665	d__Bacteria;p__Proteobacteria;c__Gammaproteobacteria;o__Methylococcales;f__Methylomonadaceae;g__Methylomonas;s__Methylomonas methanica_B	1	1	1	1	0	1	0	1	1	0	1	1	1	0	1	0	0	1	1
GCF_002752655	d__Bacteria;p__Proteobacteria;c__Alphaproteobacteria;o__Rhizobiales;f__Beijerinckiaceae;g__Methylosinus;s__Methylosinus trichosporium	0	0	0	0	0	0	0	0	0	0	0	0	0	0	0	0	0	0	0
GCF_002005445	d__Bacteria;p__Proteobacteria;c__Alphaproteobacteria;o__Acetobacterales;f__Acetobacteraceae;g__Acetobacter;s__Acetobacter aceti_B	1	0	0	0	0	0	0	0	1	0	0	0	1	0	0	0	0	0	1
GCF_000164395	d__Bacteria;p__Proteobacteria;c__Alphaproteobacteria;o__Acetobacterales;f__Acetobacteraceae;g__Komagataeibacter;s__Komagataeibacter hansenii	0	0	0	0	0	0	0	0	0	0	0	0	0	0	0	0	0	0	1
GCF_000010825	d__Bacteria;p__Proteobacteria;c__Alphaproteobacteria;o__Acetobacterales;f__Acetobacteraceae;g__Acetobacter;s__Acetobacter pasteurianus_A	0	0	0	0	0	0	0	0	0	0	0	0	0	0	0	0	0	0	0
GCF_000010845	d__Bacteria;p__Proteobacteria;c__Alphaproteobacteria;o__Acetobacterales;f__Acetobacteraceae;g__Acetobacter;s__Acetobacter pasteurianus_A	0	0	0	0	0	0	0	0	0	0	0	0	0	0	0	0	0	0	0
GCF_000010865	d__Bacteria;p__Proteobacteria;c__Alphaproteobacteria;o__Acetobacterales;f__Acetobacteraceae;g__Acetobacter;s__Acetobacter pasteurianus_A	0	0	0	0	0	0	0	0	0	0	0	0	0	0	0	0	0	0	0
GCF_000010885	d__Bacteria;p__Proteobacteria;c__Alphaproteobacteria;o__Acetobacterales;f__Acetobacteraceae;g__Acetobacter;s__Acetobacter pasteurianus_A	0	0	0	0	0	0	0	0	0	0	0	0	0	0	0	0	0	0	0
GCF_000010905	d__Bacteria;p__Proteobacteria;c__Alphaproteobacteria;o__Acetobacterales;f__Acetobacteraceae;g__Acetobacter;s__Acetobacter pasteurianus_A	0	0	0	0	0	0	0	0	0	0	0	0	0	0	0	0	0	0	0
GCF_000010925	d__Bacteria;p__Proteobacteria;c__Alphaproteobacteria;o__Acetobacterales;f__Acetobacteraceae;g__Acetobacter;s__Acetobacter pasteurianus_A	0	0	0	0	0	0	0	0	0	0	0	0	0	0	0	0	0	0	0
GCF_000010945	d__Bacteria;p__Proteobacteria;c__Alphaproteobacteria;o__Acetobacterales;f__Acetobacteraceae;g__Acetobacter;s__Acetobacter pasteurianus_A	0	0	0	0	0	0	0	0	0	0	0	0	0	0	0	0	0	0	0
GCF_000010965	d__Bacteria;p__Proteobacteria;c__Alphaproteobacteria;o__Acetobacterales;f__Acetobacteraceae;g__Acetobacter;s__Acetobacter pasteurianus_A	0	0	0	0	0	0	0	0	0	0	0	0	0	0	0	0	0	0	0
GCF_000241585	d__Bacteria;p__Proteobacteria;c__Alphaproteobacteria;o__Acetobacterales;f__Acetobacteraceae;g__Acetobacter;s__Acetobacter pasteurianus_A	0	0	0	0	0	0	0	0	0	0	0	0	0	0	0	0	0	0	0
GCF_000723785	d__Bacteria;p__Proteobacteria;c__Alphaproteobacteria;o__Acetobacterales;f__Acetobacteraceae;g__Acetobacter;s__Acetobacter pasteurianus_A	0	0	0	0	0	0	0	0	0	0	0	0	0	0	0	0	0	0	0
GCF_001183745	d__Bacteria;p__Proteobacteria;c__Alphaproteobacteria;o__Acetobacterales;f__Acetobacteraceae;g__Acetobacter;s__Acetobacter pasteurianus_B	0	0	0	0	0	0	0	0	0	0	0	0	0	0	0	0	0	0	0
GCF_002173735	d__Bacteria;p__Proteobacteria;c__Alphaproteobacteria;o__Acetobacterales;f__Acetobacteraceae;g__Acetobacter;s__Acetobacter pasteurianus_B	0	0	0	0	0	0	0	0	0	0	0	0	0	0	0	0	0	0	0
GCF_002202135	d__Bacteria;p__Proteobacteria;c__Alphaproteobacteria;o__Acetobacterales;f__Acetobacteraceae;g__Acetobacter;s__Acetobacter pasteurianus_A	0	0	0	0	0	0	0	0	0	0	0	0	0	0	0	0	0	0	0
GCF_000011685	d__Bacteria;p__Proteobacteria;c__Alphaproteobacteria;o__Acetobacterales;f__Acetobacteraceae;g__Gluconobacter;s__Gluconobacter oxydans	1	0	0	0	0	0	0	0	1	0	0	0	1	0	0	0	0	0	1
GCF_000311765	d__Bacteria;p__Proteobacteria;c__Alphaproteobacteria;o__Acetobacterales;f__Acetobacteraceae;g__Gluconobacter;s__Gluconobacter thailandicus	1	0	0	0	0	0	0	0	1	0	0	0	1	0	0	0	0	0	1
GCF_000583855	d__Bacteria;p__Proteobacteria;c__Alphaproteobacteria;o__Acetobacterales;f__Acetobacteraceae;g__Gluconobacter;s__Gluconobacter oxydans	0	0	0	0	0	0	0	0	0	0	0	0	0	0	0	0	0	0	0
GCF_001680825	d__Bacteria;p__Proteobacteria;c__Alphaproteobacteria;o__Acetobacterales;f__Acetobacteraceae;g__Gluconobacter;s__Gluconobacter thailandicus	0	0	0	0	0	0	0	0	0	0	0	0	0	0	0	0	0	0	0
GCF_900175995	d__Bacteria;p__Proteobacteria;c__Alphaproteobacteria;o__Acetobacterales;f__Acetobacteraceae;g__Gluconobacter;s__Gluconobacter oxydans	0	0	0	0	0	0	0	0	0	0	0	0	0	0	0	0	0	0	0
GCF_000008485	d__Bacteria;p__Proteobacteria;c__Gammaproteobacteria;o__Legionellales;f__Legionellaceae;g__Legionella;s__Legionella pneumophila	1	0	0	1	0	0	0	1	1	0	1	0	1	0	0	0	0	1	1
GCF_000048645	d__Bacteria;p__Proteobacteria;c__Gammaproteobacteria;o__Legionellales;f__Legionellaceae;g__Legionella;s__Legionella pneumophila	0	0	0	0	0	0	0	0	0	0	0	0	0	0	0	0	0	0	0
GCF_000048665	d__Bacteria;p__Proteobacteria;c__Gammaproteobacteria;o__Legionellales;f__Legionellaceae;g__Legionella;s__Legionella pneumophila	0	0	0	0	0	0	0	0	0	0	0	0	0	0	0	0	0	0	0
GCF_000092545	d__Bacteria;p__Proteobacteria;c__Gammaproteobacteria;o__Legionellales;f__Legionellaceae;g__Legionella;s__Legionella pneumophila	0	1	1	0	0	1	0	1	0	0	0	1	0	0	1	0	0	0	0
GCF_000092625	d__Bacteria;p__Proteobacteria;c__Gammaproteobacteria;o__Legionellales;f__Legionellaceae;g__Legionella;s__Legionella pneumophila	0	0	0	0	0	0	0	1	0	0	0	0	0	0	0	0	0	0	0
GCF_000239175	d__Bacteria;p__Proteobacteria;c__Gammaproteobacteria;o__Legionellales;f__Legionellaceae;g__Legionella;s__Legionella pneumophila	0	0	0	0	0	0	0	1	0	0	0	0	0	0	0	0	0	0	0
GCF_000306845	d__Bacteria;p__Proteobacteria;c__Gammaproteobacteria;o__Legionellales;f__Legionellaceae;g__Legionella;s__Legionella pneumophila	0	0	0	0	0	0	0	0	0	0	0	0	0	0	0	0	0	0	0
GCF_000306865	d__Bacteria;p__Proteobacteria;c__Gammaproteobacteria;o__Legionellales;f__Legionellaceae;g__Legionella;s__Legionella pneumophila	0	0	0	0	0	0	0	0	0	0	0	0	0	0	0	0	0	0	0
GCF_000347615	d__Bacteria;p__Proteobacteria;c__Gammaproteobacteria;o__Legionellales;f__Legionellaceae;g__Legionella;s__Legionella pneumophila	0	0	0	0	0	0	0	0	0	0	0	0	0	0	0	0	0	0	0
GCF_001590615	d__Bacteria;p__Proteobacteria;c__Gammaproteobacteria;o__Legionellales;f__Legionellaceae;g__Legionella;s__Legionella pneumophila	0	0	0	0	0	0	0	0	0	0	0	0	0	0	0	0	0	0	0
GCF_001590645	d__Bacteria;p__Proteobacteria;c__Gammaproteobacteria;o__Legionellales;f__Legionellaceae;g__Legionella;s__Legionella pneumophila	0	0	0	0	0	0	0	0	0	0	0	0	0	0	0	0	0	0	0
GCF_001590695	d__Bacteria;p__Proteobacteria;c__Gammaproteobacteria;o__Legionellales;f__Legionellaceae;g__Legionella;s__Legionella pneumophila	0	0	0	0	0	0	0	0	0	0	0	0	0	0	0	0	0	0	0
GCF_001592705	d__Bacteria;p__Proteobacteria;c__Gammaproteobacteria;o__Legionellales;f__Legionellaceae;g__Legionella;s__Legionella pneumophila	0	0	0	0	0	0	0	0	0	0	0	0	0	0	0	0	0	0	0
GCF_001610735	d__Bacteria;p__Proteobacteria;c__Gammaproteobacteria;o__Legionellales;f__Legionellaceae;g__Legionella;s__Legionella pneumophila	0	0	0	0	0	0	0	0	0	0	0	0	0	0	0	0	0	0	0
GCF_001652645	d__Bacteria;p__Proteobacteria;c__Gammaproteobacteria;o__Legionellales;f__Legionellaceae;g__Legionella;s__Legionella pneumophila	0	0	0	0	0	0	0	0	0	0	0	0	0	0	0	0	0	0	0
GCF_001652665	d__Bacteria;p__Proteobacteria;c__Gammaproteobacteria;o__Legionellales;f__Legionellaceae;g__Legionella;s__Legionella pneumophila	0	0	0	0	0	0	0	0	0	0	0	0	0	0	0	0	0	0	0
GCF_001652685	d__Bacteria;p__Proteobacteria;c__Gammaproteobacteria;o__Legionellales;f__Legionellaceae;g__Legionella;s__Legionella pneumophila	0	0	0	0	0	0	0	0	0	0	0	0	0	0	0	0	0	0	0
GCF_001677075	d__Bacteria;p__Proteobacteria;c__Gammaproteobacteria;o__Legionellales;f__Legionellaceae;g__Legionella;s__Legionella pneumophila	0	0	0	0	0	0	0	0	0	0	0	0	0	0	0	0	0	0	0
GCF_001677115	d__Bacteria;p__Proteobacteria;c__Gammaproteobacteria;o__Legionellales;f__Legionellaceae;g__Legionella;s__Legionella pneumophila	0	0	0	0	0	0	0	0	0	0	0	0	0	0	0	0	0	0	0
GCF_001752705	d__Bacteria;p__Proteobacteria;c__Gammaproteobacteria;o__Legionellales;f__Legionellaceae;g__Legionella;s__Legionella pneumophila	0	0	0	0	0	0	0	0	0	0	0	0	0	0	0	0	0	0	0
GCF_001752725	d__Bacteria;p__Proteobacteria;c__Gammaproteobacteria;o__Legionellales;f__Legionellaceae;g__Legionella;s__Legionella pneumophila	0	1	1	0	0	1	0	0	0	0	0	1	0	0	1	0	0	0	0
GCF_001752745	d__Bacteria;p__Proteobacteria;c__Gammaproteobacteria;o__Legionellales;f__Legionellaceae;g__Legionella;s__Legionella pneumophila	0	0	0	0	0	0	0	0	0	0	0	0	0	0	0	0	0	0	0
GCF_001752765	d__Bacteria;p__Proteobacteria;c__Gammaproteobacteria;o__Legionellales;f__Legionellaceae;g__Legionella;s__Legionella pneumophila	0	0	0	0	0	0	0	0	0	0	0	0	0	0	0	0	0	0	0
GCF_001752785	d__Bacteria;p__Proteobacteria;c__Gammaproteobacteria;o__Legionellales;f__Legionellaceae;g__Legionella;s__Legionella pneumophila	0	0	0	0	0	0	0	0	0	0	0	0	0	0	0	0	0	0	0
GCF_001752805	d__Bacteria;p__Proteobacteria;c__Gammaproteobacteria;o__Legionellales;f__Legionellaceae;g__Legionella;s__Legionella pneumophila	0	0	0	0	0	0	0	0	0	0	0	0	0	0	0	0	0	0	0
GCF_001752825	d__Bacteria;p__Proteobacteria;c__Gammaproteobacteria;o__Legionellales;f__Legionellaceae;g__Legionella;s__Legionella pneumophila	0	0	0	0	0	0	0	0	0	0	0	0	0	0	0	0	0	0	0
GCF_001752845	d__Bacteria;p__Proteobacteria;c__Gammaproteobacteria;o__Legionellales;f__Legionellaceae;g__Legionella;s__Legionella pneumophila	0	0	0	0	0	0	0	0	0	0	0	0	0	0	0	0	0	0	0
GCF_001752865	d__Bacteria;p__Proteobacteria;c__Gammaproteobacteria;o__Legionellales;f__Legionellaceae;g__Legionella;s__Legionella pneumophila	0	0	0	0	0	0	0	0	0	0	0	0	0	0	0	0	0	0	0
GCF_001752885	d__Bacteria;p__Proteobacteria;c__Gammaproteobacteria;o__Legionellales;f__Legionellaceae;g__Legionella;s__Legionella pneumophila	0	0	0	0	0	0	0	0	0	0	0	0	0	0	0	0	0	0	0
GCF_001752905	d__Bacteria;p__Proteobacteria;c__Gammaproteobacteria;o__Legionellales;f__Legionellaceae;g__Legionella;s__Legionella pneumophila	0	0	0	0	0	0	0	0	0	0	0	0	0	0	0	0	0	0	0
GCF_001752925	d__Bacteria;p__Proteobacteria;c__Gammaproteobacteria;o__Legionellales;f__Legionellaceae;g__Legionella;s__Legionella pneumophila	0	0	0	0	0	0	0	0	0	0	0	0	0	0	0	0	0	0	0
GCF_001752945	d__Bacteria;p__Proteobacteria;c__Gammaproteobacteria;o__Legionellales;f__Legionellaceae;g__Legionella;s__Legionella pneumophila	0	0	0	0	0	0	0	0	0	0	0	0	0	0	0	0	0	0	0
GCF_001752965	d__Bacteria;p__Proteobacteria;c__Gammaproteobacteria;o__Legionellales;f__Legionellaceae;g__Legionella;s__Legionella pneumophila	0	0	0	0	0	0	0	0	0	0	0	0	0	0	0	0	0	0	0
GCF_001753065	d__Bacteria;p__Proteobacteria;c__Gammaproteobacteria;o__Legionellales;f__Legionellaceae;g__Legionella;s__Legionella pneumophila	0	0	0	0	0	0	0	0	0	0	0	0	0	0	0	0	0	0	0
GCF_001753085	d__Bacteria;p__Proteobacteria;c__Gammaproteobacteria;o__Legionellales;f__Legionellaceae;g__Legionella;s__Legionella pneumophila	0	1	1	0	0	1	0	0	0	0	0	1	0	0	1	0	0	0	0
GCF_001753105	d__Bacteria;p__Proteobacteria;c__Gammaproteobacteria;o__Legionellales;f__Legionellaceae;g__Legionella;s__Legionella pneumophila	0	0	0	0	0	0	0	0	0	0	0	0	0	0	0	0	0	0	0
GCF_001753125	d__Bacteria;p__Proteobacteria;c__Gammaproteobacteria;o__Legionellales;f__Legionellaceae;g__Legionella;s__Legionella pneumophila	0	0	0	0	0	0	0	0	0	0	0	0	0	0	0	0	0	0	0
GCF_001753145	d__Bacteria;p__Proteobacteria;c__Gammaproteobacteria;o__Legionellales;f__Legionellaceae;g__Legionella;s__Legionella pneumophila	0	0	0	0	0	0	0	0	0	0	0	0	0	0	0	0	0	0	0
GCF_001753265	d__Bacteria;p__Proteobacteria;c__Gammaproteobacteria;o__Legionellales;f__Legionellaceae;g__Legionella;s__Legionella pneumophila	0	0	0	0	0	0	0	0	0	0	0	0	0	0	0	0	0	0	0
GCF_001753285	d__Bacteria;p__Proteobacteria;c__Gammaproteobacteria;o__Legionellales;f__Legionellaceae;g__Legionella;s__Legionella pneumophila	0	0	0	0	0	0	0	0	0	0	0	0	0	0	0	0	0	0	0
GCF_001753305	d__Bacteria;p__Proteobacteria;c__Gammaproteobacteria;o__Legionellales;f__Legionellaceae;g__Legionella;s__Legionella pneumophila	0	0	0	0	0	0	0	0	0	0	0	0	0	0	0	0	0	0	0
GCF_001753325	d__Bacteria;p__Proteobacteria;c__Gammaproteobacteria;o__Legionellales;f__Legionellaceae;g__Legionella;s__Legionella pneumophila	0	0	0	0	0	0	0	0	0	0	0	0	0	0	0	0	0	0	0
GCF_001753345	d__Bacteria;p__Proteobacteria;c__Gammaproteobacteria;o__Legionellales;f__Legionellaceae;g__Legionella;s__Legionella pneumophila	0	0	0	0	0	0	0	0	0	0	0	0	0	0	0	0	0	0	0
GCF_001753365	d__Bacteria;p__Proteobacteria;c__Gammaproteobacteria;o__Legionellales;f__Legionellaceae;g__Legionella;s__Legionella pneumophila	0	0	0	0	0	0	0	0	0	0	0	0	0	0	0	0	0	0	0
GCF_001753385	d__Bacteria;p__Proteobacteria;c__Gammaproteobacteria;o__Legionellales;f__Legionellaceae;g__Legionella;s__Legionella pneumophila	0	0	0	0	0	0	0	0	0	0	0	0	0	0	0	0	0	0	0
GCF_001753405	d__Bacteria;p__Proteobacteria;c__Gammaproteobacteria;o__Legionellales;f__Legionellaceae;g__Legionella;s__Legionella pneumophila	0	0	0	0	0	0	0	0	0	0	0	0	0	0	0	0	0	0	0
GCF_001766275	d__Bacteria;p__Proteobacteria;c__Gammaproteobacteria;o__Legionellales;f__Legionellaceae;g__Legionella;s__Legionella pneumophila	0	0	0	0	0	0	0	0	0	0	0	0	0	0	0	0	0	0	0
GCF_001766295	d__Bacteria;p__Proteobacteria;c__Gammaproteobacteria;o__Legionellales;f__Legionellaceae;g__Legionella;s__Legionella pneumophila	0	0	0	0	0	0	0	0	0	0	0	0	0	0	0	0	0	0	0
GCF_001766315	d__Bacteria;p__Proteobacteria;c__Gammaproteobacteria;o__Legionellales;f__Legionellaceae;g__Legionella;s__Legionella pneumophila	0	0	0	0	0	0	0	0	0	0	0	0	0	0	0	0	0	0	0
GCF_001766335	d__Bacteria;p__Proteobacteria;c__Gammaproteobacteria;o__Legionellales;f__Legionellaceae;g__Legionella;s__Legionella pneumophila	0	0	0	0	0	0	0	0	0	0	0	0	0	0	0	0	0	0	0
GCF_001766355	d__Bacteria;p__Proteobacteria;c__Gammaproteobacteria;o__Legionellales;f__Legionellaceae;g__Legionella;s__Legionella pneumophila	0	0	0	0	0	0	0	0	0	0	0	0	0	0	0	0	0	0	0
GCF_001766375	d__Bacteria;p__Proteobacteria;c__Gammaproteobacteria;o__Legionellales;f__Legionellaceae;g__Legionella;s__Legionella pneumophila	0	0	0	0	0	0	0	0	0	0	0	0	0	0	0	0	0	0	0
GCF_001886795	d__Bacteria;p__Proteobacteria;c__Gammaproteobacteria;o__Legionellales;f__Legionellaceae;g__Legionella;s__Legionella fraseri	0	0	0	0	0	0	0	0	0	0	0	0	0	0	0	0	0	0	0
GCF_001886835	d__Bacteria;p__Proteobacteria;c__Gammaproteobacteria;o__Legionellales;f__Legionellaceae;g__Legionella;s__Legionella fraseri	0	0	0	0	0	0	0	0	0	0	0	0	0	0	0	0	0	0	0
GCF_001941585	d__Bacteria;p__Proteobacteria;c__Gammaproteobacteria;o__Legionellales;f__Legionellaceae;g__Legionella;s__Legionella pneumophila	0	0	0	0	0	0	0	0	0	0	0	0	0	0	0	0	0	0	0
GCF_001969405	d__Bacteria;p__Proteobacteria;c__Gammaproteobacteria;o__Legionellales;f__Legionellaceae;g__Legionella;s__Legionella pneumophila	0	0	0	0	0	0	0	0	0	0	0	0	0	0	0	0	0	0	0
GCF_001989475	d__Bacteria;p__Proteobacteria;c__Gammaproteobacteria;o__Legionellales;f__Legionellaceae;g__Legionella;s__Legionella pneumophila	0	0	0	0	0	0	0	0	0	0	0	0	0	0	0	0	0	0	0
GCF_002813715	d__Bacteria;p__Proteobacteria;c__Gammaproteobacteria;o__Legionellales;f__Legionellaceae;g__Legionella;s__Legionella fraseri	0	0	0	0	0	0	0	0	0	0	0	0	0	0	0	0	0	0	0
GCF_002813735	d__Bacteria;p__Proteobacteria;c__Gammaproteobacteria;o__Legionellales;f__Legionellaceae;g__Legionella;s__Legionella fraseri	0	1	1	0	0	1	0	0	0	0	0	1	0	0	1	0	0	0	0
GCF_003003515	No definition in GTDB	0	0	0	0	0	0	0	0	0	0	0	0	0	0	0	0	0	0	0
GCF_003003535	No definition in GTDB	0	0	0	0	0	0	0	0	0	0	0	0	0	0	0	0	0	0	0
GCF_003003555	No definition in GTDB	0	0	0	0	0	0	0	0	0	0	0	0	0	0	0	0	0	0	0
GCF_003003595	No definition in GTDB	0	0	0	0	0	0	0	0	0	0	0	0	0	0	0	0	0	0	0
GCF_003003675	No definition in GTDB	0	0	0	0	0	0	0	0	0	0	0	0	0	0	0	0	0	0	0
GCF_003003755	No definition in GTDB	0	0	0	0	0	0	0	0	0	0	0	0	0	0	0	0	0	0	0
GCF_003003815	No definition in GTDB	0	1	1	0	0	1	0	0	0	0	0	1	0	0	1	0	0	0	0
GCF_003003865	No definition in GTDB	0	1	1	0	0	1	0	0	0	0	0	1	0	0	1	0	0	0	0
GCF_003003955	No definition in GTDB	0	0	0	0	0	0	0	0	0	0	0	0	0	0	0	0	0	0	0
GCF_003004065	No definition in GTDB	0	0	0	0	0	0	0	0	0	0	0	0	0	0	0	0	0	0	0
GCF_003004115	No definition in GTDB	0	0	0	0	0	0	0	0	0	0	0	0	0	0	0	0	0	0	0
GCF_003004135	No definition in GTDB	0	0	0	0	0	0	0	0	0	0	0	0	0	0	0	0	0	0	0
GCF_003004155	No definition in GTDB	0	0	0	0	0	0	0	0	0	0	0	0	0	0	0	0	0	0	0
GCF_003004175	No definition in GTDB	0	0	0	0	0	0	0	0	0	0	0	0	0	0	0	0	0	0	0
GCF_003004195	No definition in GTDB	0	0	0	0	0	0	0	0	0	0	0	0	0	0	0	0	0	0	0
GCF_003004215	No definition in GTDB	0	0	0	0	0	0	0	0	0	0	0	0	0	0	0	0	0	0	0
GCF_003004235	No definition in GTDB	0	0	0	0	0	0	0	0	0	0	0	0	0	0	0	0	0	0	0
GCF_003004255	No definition in GTDB	0	0	0	0	0	0	0	0	0	0	0	0	0	0	0	0	0	0	0
GCF_003004275	No definition in GTDB	0	0	0	0	0	0	0	0	0	0	0	0	0	0	0	0	0	0	0
GCF_003004295	No definition in GTDB	0	0	0	0	0	0	0	0	0	0	0	0	0	0	0	0	0	0	0
GCF_003004315	No definition in GTDB	0	0	0	0	0	0	0	0	0	0	0	0	0	0	0	0	0	0	0
GCF_003004335	No definition in GTDB	0	0	0	0	0	0	0	0	0	0	0	0	0	0	0	0	0	0	0
GCF_900092465	d__Bacteria;p__Proteobacteria;c__Gammaproteobacteria;o__Legionellales;f__Legionellaceae;g__Legionella;s__Legionella pneumophila	0	0	0	0	0	0	0	0	0	0	0	0	0	0	0	0	0	0	0
GCF_900119755	d__Bacteria;p__Proteobacteria;c__Gammaproteobacteria;o__Legionellales;f__Legionellaceae;g__Legionella;s__Legionella pneumophila	0	0	0	0	0	0	0	0	0	0	0	0	0	0	0	0	0	0	0
GCF_900119765	d__Bacteria;p__Proteobacteria;c__Gammaproteobacteria;o__Legionellales;f__Legionellaceae;g__Legionella;s__Legionella pneumophila	0	0	0	0	0	0	0	0	0	0	0	0	0	0	0	0	0	0	0
GCF_900119775	d__Bacteria;p__Proteobacteria;c__Gammaproteobacteria;o__Legionellales;f__Legionellaceae;g__Legionella;s__Legionella pneumophila	0	0	0	0	0	0	0	0	0	0	0	0	0	0	0	0	0	0	0
GCF_900119785	d__Bacteria;p__Proteobacteria;c__Gammaproteobacteria;o__Legionellales;f__Legionellaceae;g__Legionella;s__Legionella pneumophila	0	0	0	0	0	0	0	0	0	0	0	0	0	0	0	0	0	0	0
GCF_900186855	d__Bacteria;p__Proteobacteria;c__Gammaproteobacteria;o__Legionellales;f__Legionellaceae;g__Legionella;s__Legionella pneumophila	0	0	0	0	0	0	0	0	0	0	0	0	0	0	0	0	0	0	0
GCF_900186925	d__Bacteria;p__Proteobacteria;c__Gammaproteobacteria;o__Legionellales;f__Legionellaceae;g__Legionella;s__Legionella pneumophila	0	0	0	0	0	0	0	0	0	0	0	0	0	0	0	0	0	0	0
GCF_900475735	No definition in GTDB	0	0	0	0	0	0	0	0	0	0	0	0	0	0	0	0	0	0	0
GCF_900475745	No definition in GTDB	0	0	0	0	0	0	0	0	0	0	0	0	0	0	0	0	0	0	0
GCF_900635115	No definition in GTDB	0	0	0	0	0	0	0	0	0	0	0	0	0	0	0	0	0	0	0
GCF_900636955	No definition in GTDB	0	0	0	0	0	0	0	0	0	0	0	0	0	0	0	0	0	0	0
GCF_900637585	No definition in GTDB	0	0	0	0	0	0	0	0	0	0	0	0	0	0	0	0	0	0	0
GCF_000953655	d__Bacteria;p__Proteobacteria;c__Gammaproteobacteria;o__Legionellales;f__Legionellaceae;g__Tatlockia;s__Tatlockia hackeliae	1	0	0	0	0	0	0	0	1	0	0	0	1	0	0	0	0	0	1
GCF_000091785	d__Bacteria;p__Proteobacteria;c__Gammaproteobacteria;o__Legionellales;f__Legionellaceae;g__Legionella;s__Legionella longbeachae	1	1	1	1	0	1	0	1	1	0	1	1	1	0	1	0	0	1	1
GCF_002073455	d__Bacteria;p__Proteobacteria;c__Gammaproteobacteria;o__Legionellales;f__Legionellaceae;g__Legionella;s__Legionella longbeachae	0	1	0	0	0	1	0	0	0	0	0	1	0	1	1	0	0	0	0
GCF_002113845	d__Bacteria;p__Proteobacteria;c__Gammaproteobacteria;o__Legionellales;f__Legionellaceae;g__Legionella;s__Legionella longbeachae	0	0	0	0	0	0	0	0	0	0	0	0	0	0	0	0	0	0	0
GCF_000953635	d__Bacteria;p__Proteobacteria;c__Gammaproteobacteria;o__Legionellales;f__Legionellaceae;g__Tatlockia;s__Tatlockia micdadei	1	0	0	0	0	0	0	0	1	0	0	0	1	0	0	0	0	0	1
GCF_002085715	d__Bacteria;p__Proteobacteria;c__Gammaproteobacteria;o__Legionellales;f__Legionellaceae;g__Tatlockia;s__Tatlockia micdadei	0	0	0	0	0	0	0	0	0	0	0	0	0	0	0	0	0	0	0
GCF_002085735	d__Bacteria;p__Proteobacteria;c__Gammaproteobacteria;o__Legionellales;f__Legionellaceae;g__Tatlockia;s__Tatlockia micdadei	0	0	0	0	0	0	0	0	0	0	0	0	0	0	0	0	0	0	0
GCF_900186965	d__Bacteria;p__Proteobacteria;c__Gammaproteobacteria;o__Legionellales;f__Legionellaceae;g__Legionella_C;s__Legionella_C spiritensis	0	0	0	0	0	0	0	0	0	0	0	0	0	0	0	0	0	0	0
GCF_900637495	No definition in GTDB	0	0	0	0	0	0	0	0	0	0	0	0	0	0	0	0	0	0	0
GCF_900637635	No definition in GTDB	0	0	0	0	0	0	0	0	0	0	0	0	0	0	0	0	0	0	0
GCF_000236145	d__Bacteria;p__Proteobacteria;c__Gammaproteobacteria;o__Legionellales;f__Legionellaceae;g__Legionella;s__Legionella dumoffii	0	0	0	0	0	0	0	0	0	0	0	0	0	0	0	0	0	0	0
GCF_000236165	d__Bacteria;p__Proteobacteria;c__Gammaproteobacteria;o__Legionellales;f__Legionellaceae;g__Legionella;s__Legionella dumoffii	1	0	0	0	0	0	0	0	1	0	0	0	1	0	0	0	0	0	1
GCF_000018445	d__Bacteria;p__Proteobacteria;c__Gammaproteobacteria;o__Pseudomonadales;f__Moraxellaceae;g__Acinetobacter;s__Acinetobacter baumannii	0	0	0	0	0	0	0	0	0	0	0	0	0	0	0	0	0	0	0
GCF_000021245	d__Bacteria;p__Proteobacteria;c__Gammaproteobacteria;o__Pseudomonadales;f__Moraxellaceae;g__Acinetobacter;s__Acinetobacter baumannii	0	0	0	0	0	0	0	0	0	0	0	0	0	0	0	0	0	0	0
GCF_000069245	d__Bacteria;p__Proteobacteria;c__Gammaproteobacteria;o__Pseudomonadales;f__Moraxellaceae;g__Acinetobacter;s__Acinetobacter baumannii	0	0	0	0	0	0	0	0	0	0	0	0	0	0	0	0	0	0	0
GCF_000186665	d__Bacteria;p__Proteobacteria;c__Gammaproteobacteria;o__Pseudomonadales;f__Moraxellaceae;g__Acinetobacter;s__Acinetobacter baumannii	0	0	0	0	0	0	0	0	0	0	0	0	0	0	0	0	0	0	0
GCF_000187205	d__Bacteria;p__Proteobacteria;c__Gammaproteobacteria;o__Pseudomonadales;f__Moraxellaceae;g__Acinetobacter;s__Acinetobacter baumannii	0	0	0	0	0	0	0	0	0	0	0	0	0	0	0	0	0	0	0
GCF_000188215	d__Bacteria;p__Proteobacteria;c__Gammaproteobacteria;o__Pseudomonadales;f__Moraxellaceae;g__Acinetobacter;s__Acinetobacter baumannii	0	0	0	0	0	0	0	0	0	0	0	0	0	0	0	0	0	0	0
GCF_000226275	d__Bacteria;p__Proteobacteria;c__Gammaproteobacteria;o__Pseudomonadales;f__Moraxellaceae;g__Acinetobacter;s__Acinetobacter baumannii	0	0	0	0	0	0	0	0	0	0	0	0	0	0	0	0	0	0	0
GCF_000302575	d__Bacteria;p__Proteobacteria;c__Gammaproteobacteria;o__Pseudomonadales;f__Moraxellaceae;g__Acinetobacter;s__Acinetobacter baumannii	0	0	0	0	0	0	0	0	0	0	0	0	0	0	0	0	0	0	0
GCF_000419385	d__Bacteria;p__Proteobacteria;c__Gammaproteobacteria;o__Pseudomonadales;f__Moraxellaceae;g__Acinetobacter;s__Acinetobacter baumannii	0	0	0	0	0	0	0	0	0	0	0	0	0	0	0	0	0	0	0
GCF_000419405	d__Bacteria;p__Proteobacteria;c__Gammaproteobacteria;o__Pseudomonadales;f__Moraxellaceae;g__Acinetobacter;s__Acinetobacter baumannii	0	0	0	0	0	0	0	0	0	0	0	0	0	0	0	0	0	0	0
GCF_000419425	d__Bacteria;p__Proteobacteria;c__Gammaproteobacteria;o__Pseudomonadales;f__Moraxellaceae;g__Acinetobacter;s__Acinetobacter baumannii	0	0	0	0	0	0	0	0	0	0	0	0	0	0	0	0	0	0	0
GCF_000498375	d__Bacteria;p__Proteobacteria;c__Gammaproteobacteria;o__Pseudomonadales;f__Moraxellaceae;g__Acinetobacter;s__Acinetobacter baumannii	0	0	0	0	0	0	0	0	0	0	0	0	0	0	0	0	0	0	0
GCF_000505685	d__Bacteria;p__Proteobacteria;c__Gammaproteobacteria;o__Pseudomonadales;f__Moraxellaceae;g__Acinetobacter;s__Acinetobacter baumannii	0	0	0	0	0	0	0	0	0	0	0	0	0	0	0	0	0	0	0
GCF_000576535	d__Bacteria;p__Proteobacteria;c__Gammaproteobacteria;o__Pseudomonadales;f__Moraxellaceae;g__Acinetobacter;s__Acinetobacter baumannii	0	0	0	0	0	0	0	0	0	0	0	0	0	0	0	0	0	0	0
GCF_000695855	d__Bacteria;p__Proteobacteria;c__Gammaproteobacteria;o__Pseudomonadales;f__Moraxellaceae;g__Acinetobacter;s__Acinetobacter baumannii	0	0	0	0	0	0	0	0	0	0	0	0	0	0	0	0	0	0	0
GCF_000746605	d__Bacteria;p__Proteobacteria;c__Gammaproteobacteria;o__Pseudomonadales;f__Moraxellaceae;g__Acinetobacter;s__Acinetobacter baumannii	0	0	0	0	0	0	0	0	0	0	0	0	0	0	0	0	0	0	0
GCF_000746645	d__Bacteria;p__Proteobacteria;c__Gammaproteobacteria;o__Pseudomonadales;f__Moraxellaceae;g__Acinetobacter;s__Acinetobacter baumannii	1	0	0	0	0	0	0	0	1	0	0	0	1	0	0	0	0	0	1
GCF_000761175	d__Bacteria;p__Proteobacteria;c__Gammaproteobacteria;o__Pseudomonadales;f__Moraxellaceae;g__Acinetobacter;s__Acinetobacter baumannii	0	0	0	0	0	0	0	0	0	0	0	0	0	0	0	0	0	0	0
GCF_000786735	d__Bacteria;p__Proteobacteria;c__Gammaproteobacteria;o__Pseudomonadales;f__Moraxellaceae;g__Acinetobacter;s__Acinetobacter baumannii	0	0	0	0	0	0	0	0	0	0	0	0	0	0	0	0	0	0	0
GCF_000814345	d__Bacteria;p__Proteobacteria;c__Gammaproteobacteria;o__Pseudomonadales;f__Moraxellaceae;g__Acinetobacter;s__Acinetobacter baumannii	0	0	0	0	0	0	0	0	0	0	0	0	0	0	0	0	0	0	0
GCF_000820665	d__Bacteria;p__Proteobacteria;c__Gammaproteobacteria;o__Pseudomonadales;f__Moraxellaceae;g__Acinetobacter;s__Acinetobacter baumannii	0	0	0	0	0	0	0	0	0	0	0	0	0	0	0	0	0	0	0
GCF_000820685	d__Bacteria;p__Proteobacteria;c__Gammaproteobacteria;o__Pseudomonadales;f__Moraxellaceae;g__Acinetobacter;s__Acinetobacter baumannii	0	0	0	0	0	0	0	0	0	0	0	0	0	0	0	0	0	0	0
GCF_000828795	d__Bacteria;p__Proteobacteria;c__Gammaproteobacteria;o__Pseudomonadales;f__Moraxellaceae;g__Acinetobacter;s__Acinetobacter baumannii	0	0	0	0	0	0	0	0	0	0	0	0	0	0	0	0	0	0	0
GCF_000828935	d__Bacteria;p__Proteobacteria;c__Gammaproteobacteria;o__Pseudomonadales;f__Moraxellaceae;g__Acinetobacter;s__Acinetobacter baumannii	0	0	0	0	0	0	0	0	0	0	0	0	0	0	0	0	0	0	0
GCF_000830055	d__Bacteria;p__Proteobacteria;c__Gammaproteobacteria;o__Pseudomonadales;f__Moraxellaceae;g__Acinetobacter;s__Acinetobacter baumannii	0	0	0	0	0	0	0	0	0	0	0	0	0	0	0	0	0	0	0
GCF_000939415	d__Bacteria;p__Proteobacteria;c__Gammaproteobacteria;o__Pseudomonadales;f__Moraxellaceae;g__Acinetobacter;s__Acinetobacter baumannii	0	0	0	0	0	0	0	0	0	0	0	0	0	0	0	0	0	0	0
GCF_000963815	d__Bacteria;p__Proteobacteria;c__Gammaproteobacteria;o__Pseudomonadales;f__Moraxellaceae;g__Acinetobacter;s__Acinetobacter baumannii	0	0	0	0	0	0	0	0	0	0	0	0	0	0	0	0	0	0	0
GCF_001026965	d__Bacteria;p__Proteobacteria;c__Gammaproteobacteria;o__Pseudomonadales;f__Moraxellaceae;g__Acinetobacter;s__Acinetobacter baumannii	0	0	0	0	0	0	0	0	0	0	0	0	0	0	0	0	0	0	0
GCF_001077555	d__Bacteria;p__Proteobacteria;c__Gammaproteobacteria;o__Pseudomonadales;f__Moraxellaceae;g__Acinetobacter;s__Acinetobacter baumannii	0	0	0	0	0	0	0	0	0	0	0	0	0	0	0	0	0	0	0
GCF_001077565	d__Bacteria;p__Proteobacteria;c__Gammaproteobacteria;o__Pseudomonadales;f__Moraxellaceae;g__Acinetobacter;s__Acinetobacter baumannii	0	0	0	0	0	0	0	0	0	0	0	0	0	0	0	0	0	0	0
GCF_001077655	d__Bacteria;p__Proteobacteria;c__Gammaproteobacteria;o__Pseudomonadales;f__Moraxellaceae;g__Acinetobacter;s__Acinetobacter baumannii	0	0	0	0	0	0	0	0	0	0	0	0	0	0	0	0	0	0	0
GCF_001077675	d__Bacteria;p__Proteobacteria;c__Gammaproteobacteria;o__Pseudomonadales;f__Moraxellaceae;g__Acinetobacter;s__Acinetobacter baumannii	0	0	0	0	0	0	0	0	0	0	0	0	0	0	0	0	0	0	0
GCF_001077965	d__Bacteria;p__Proteobacteria;c__Gammaproteobacteria;o__Pseudomonadales;f__Moraxellaceae;g__Acinetobacter;s__Acinetobacter baumannii	0	0	0	0	0	0	0	0	0	0	0	0	0	0	0	0	0	0	0
GCF_001261895	d__Bacteria;p__Proteobacteria;c__Gammaproteobacteria;o__Pseudomonadales;f__Moraxellaceae;g__Acinetobacter;s__Acinetobacter baumannii	0	0	0	0	0	0	0	0	0	0	0	0	0	0	0	0	0	0	0
GCF_001399655	d__Bacteria;p__Proteobacteria;c__Gammaproteobacteria;o__Pseudomonadales;f__Moraxellaceae;g__Acinetobacter;s__Acinetobacter baumannii	0	0	0	0	0	0	0	0	0	0	0	0	0	0	0	0	0	0	0
GCF_001457535	d__Bacteria;p__Proteobacteria;c__Gammaproteobacteria;o__Pseudomonadales;f__Moraxellaceae;g__Acinetobacter;s__Acinetobacter baumannii	0	0	0	0	0	0	0	0	0	0	0	0	0	0	0	0	0	0	0
GCF_001514375	d__Bacteria;p__Proteobacteria;c__Gammaproteobacteria;o__Pseudomonadales;f__Moraxellaceae;g__Acinetobacter;s__Acinetobacter baumannii	0	0	0	0	0	0	0	0	0	0	0	0	0	0	0	0	0	0	0
GCF_001517645	d__Bacteria;p__Proteobacteria;c__Gammaproteobacteria;o__Pseudomonadales;f__Moraxellaceae;g__Acinetobacter;s__Acinetobacter baumannii	0	0	0	0	0	0	0	0	0	0	0	0	0	0	0	0	0	0	0
GCF_001543995	d__Bacteria;p__Proteobacteria;c__Gammaproteobacteria;o__Pseudomonadales;f__Moraxellaceae;g__Acinetobacter;s__Acinetobacter baumannii	0	0	0	0	0	0	0	0	0	0	0	0	0	0	0	0	0	0	0
GCF_001573065	d__Bacteria;p__Proteobacteria;c__Gammaproteobacteria;o__Pseudomonadales;f__Moraxellaceae;g__Acinetobacter;s__Acinetobacter baumannii	0	0	0	0	0	0	0	0	0	0	0	0	0	0	0	0	0	0	0
GCF_001573085	d__Bacteria;p__Proteobacteria;c__Gammaproteobacteria;o__Pseudomonadales;f__Moraxellaceae;g__Acinetobacter;s__Acinetobacter baumannii	0	0	0	0	0	0	0	0	0	0	0	0	0	0	0	0	0	0	0
GCF_001573105	d__Bacteria;p__Proteobacteria;c__Gammaproteobacteria;o__Pseudomonadales;f__Moraxellaceae;g__Acinetobacter;s__Acinetobacter baumannii	0	0	0	0	0	0	0	0	0	0	0	0	0	0	0	0	0	0	0
GCF_001573125	d__Bacteria;p__Proteobacteria;c__Gammaproteobacteria;o__Pseudomonadales;f__Moraxellaceae;g__Acinetobacter;s__Acinetobacter baumannii	0	0	0	0	0	0	0	0	0	0	0	0	0	0	0	0	0	0	0
GCF_001578145	d__Bacteria;p__Proteobacteria;c__Gammaproteobacteria;o__Pseudomonadales;f__Moraxellaceae;g__Acinetobacter;s__Acinetobacter baumannii	0	0	0	0	0	0	0	0	0	0	0	0	0	0	0	0	0	0	0
GCF_001593425	d__Bacteria;p__Proteobacteria;c__Gammaproteobacteria;o__Pseudomonadales;f__Moraxellaceae;g__Acinetobacter;s__Acinetobacter baumannii	0	0	0	0	0	0	0	0	0	0	0	0	0	0	0	0	0	0	0
GCF_001636235	d__Bacteria;p__Proteobacteria;c__Gammaproteobacteria;o__Pseudomonadales;f__Moraxellaceae;g__Acinetobacter;s__Acinetobacter baumannii	0	0	0	0	0	0	0	0	0	0	0	0	0	0	0	0	0	0	0
GCF_001721705	No definition in GTDB	0	0	0	0	0	0	0	0	0	0	0	0	0	0	0	0	0	0	0
GCF_001806345	d__Bacteria;p__Proteobacteria;c__Gammaproteobacteria;o__Pseudomonadales;f__Moraxellaceae;g__Acinetobacter;s__Acinetobacter baumannii	0	0	0	0	0	0	0	0	0	0	0	0	0	0	0	0	0	0	0
GCF_001806365	d__Bacteria;p__Proteobacteria;c__Gammaproteobacteria;o__Pseudomonadales;f__Moraxellaceae;g__Acinetobacter;s__Acinetobacter baumannii	0	0	0	0	0	0	0	0	0	0	0	0	0	0	0	0	0	0	0
GCF_001806385	d__Bacteria;p__Proteobacteria;c__Gammaproteobacteria;o__Pseudomonadales;f__Moraxellaceae;g__Acinetobacter;s__Acinetobacter baumannii	0	0	0	0	0	0	0	0	0	0	0	0	0	0	0	0	0	0	0
GCF_001806405	d__Bacteria;p__Proteobacteria;c__Gammaproteobacteria;o__Pseudomonadales;f__Moraxellaceae;g__Acinetobacter;s__Acinetobacter baumannii	0	0	0	0	0	0	0	0	0	0	0	0	0	0	0	0	0	0	0
GCF_001806425	d__Bacteria;p__Proteobacteria;c__Gammaproteobacteria;o__Pseudomonadales;f__Moraxellaceae;g__Acinetobacter;s__Acinetobacter baumannii	0	0	0	0	0	0	0	0	0	0	0	0	0	0	0	0	0	0	0
GCF_001806445	d__Bacteria;p__Proteobacteria;c__Gammaproteobacteria;o__Pseudomonadales;f__Moraxellaceae;g__Acinetobacter;s__Acinetobacter baumannii	0	0	0	0	0	0	0	0	0	0	0	0	0	0	0	0	0	0	0
GCF_001806465	d__Bacteria;p__Proteobacteria;c__Gammaproteobacteria;o__Pseudomonadales;f__Moraxellaceae;g__Acinetobacter;s__Acinetobacter baumannii	0	0	0	0	0	0	0	0	0	0	0	0	0	0	0	0	0	0	0
GCF_001806485	d__Bacteria;p__Proteobacteria;c__Gammaproteobacteria;o__Pseudomonadales;f__Moraxellaceae;g__Acinetobacter;s__Acinetobacter baumannii	0	0	0	0	0	0	0	0	0	0	0	0	0	0	0	0	0	0	0
GCF_001887305	d__Bacteria;p__Proteobacteria;c__Gammaproteobacteria;o__Pseudomonadales;f__Moraxellaceae;g__Acinetobacter;s__Acinetobacter baumannii	0	0	0	0	0	0	0	0	0	0	0	0	0	0	0	0	0	0	0
GCF_001895985	d__Bacteria;p__Proteobacteria;c__Gammaproteobacteria;o__Pseudomonadales;f__Moraxellaceae;g__Acinetobacter;s__Acinetobacter baumannii	0	0	0	0	0	0	0	0	0	0	0	0	0	0	0	0	0	0	0
GCF_001896005	d__Bacteria;p__Proteobacteria;c__Gammaproteobacteria;o__Pseudomonadales;f__Moraxellaceae;g__Acinetobacter;s__Acinetobacter baumannii	0	0	0	0	0	0	0	0	0	0	0	0	0	0	0	0	0	0	0
GCF_001902375	d__Bacteria;p__Proteobacteria;c__Gammaproteobacteria;o__Pseudomonadales;f__Moraxellaceae;g__Acinetobacter;s__Acinetobacter baumannii	0	0	0	0	0	0	0	0	0	0	0	0	0	0	0	0	0	0	0
GCF_001908295	d__Bacteria;p__Proteobacteria;c__Gammaproteobacteria;o__Pseudomonadales;f__Moraxellaceae;g__Acinetobacter;s__Acinetobacter baumannii	0	0	0	0	0	0	0	0	0	0	0	0	0	0	0	0	0	0	0
GCF_001922205	d__Bacteria;p__Proteobacteria;c__Gammaproteobacteria;o__Pseudomonadales;f__Moraxellaceae;g__Acinetobacter;s__Acinetobacter baumannii	0	0	0	0	0	0	0	0	0	0	0	0	0	0	0	0	0	0	0
GCF_001922225	d__Bacteria;p__Proteobacteria;c__Gammaproteobacteria;o__Pseudomonadales;f__Moraxellaceae;g__Acinetobacter;s__Acinetobacter baumannii	0	0	0	0	0	0	0	0	0	0	0	0	0	0	0	0	0	0	0
GCF_001922245	d__Bacteria;p__Proteobacteria;c__Gammaproteobacteria;o__Pseudomonadales;f__Moraxellaceae;g__Acinetobacter;s__Acinetobacter baumannii	0	0	0	0	0	0	0	0	0	0	0	0	0	0	0	0	0	0	0
GCF_001922425	d__Bacteria;p__Proteobacteria;c__Gammaproteobacteria;o__Pseudomonadales;f__Moraxellaceae;g__Acinetobacter;s__Acinetobacter baumannii	0	0	0	0	0	0	0	0	0	0	0	0	0	0	0	0	0	0	0
GCF_001941765	d__Bacteria;p__Proteobacteria;c__Gammaproteobacteria;o__Pseudomonadales;f__Moraxellaceae;g__Acinetobacter;s__Acinetobacter baumannii	0	0	0	0	0	0	0	0	0	0	0	0	0	0	0	0	0	0	0
GCF_002082625	d__Bacteria;p__Proteobacteria;c__Gammaproteobacteria;o__Pseudomonadales;f__Moraxellaceae;g__Acinetobacter;s__Acinetobacter baumannii	0	0	0	0	0	0	0	0	0	0	0	0	0	0	0	0	0	0	0
GCF_002082645	d__Bacteria;p__Proteobacteria;c__Gammaproteobacteria;o__Pseudomonadales;f__Moraxellaceae;g__Acinetobacter;s__Acinetobacter baumannii	0	0	0	0	0	0	0	0	0	0	0	0	0	0	0	0	0	0	0
GCF_002082685	d__Bacteria;p__Proteobacteria;c__Gammaproteobacteria;o__Pseudomonadales;f__Moraxellaceae;g__Acinetobacter;s__Acinetobacter baumannii	0	0	0	0	0	0	0	0	0	0	0	0	0	0	0	0	0	0	0
GCF_002082705	d__Bacteria;p__Proteobacteria;c__Gammaproteobacteria;o__Pseudomonadales;f__Moraxellaceae;g__Acinetobacter;s__Acinetobacter baumannii	0	0	0	0	0	0	0	0	0	0	0	0	0	0	0	0	0	0	0
GCF_002082725	d__Bacteria;p__Proteobacteria;c__Gammaproteobacteria;o__Pseudomonadales;f__Moraxellaceae;g__Acinetobacter;s__Acinetobacter baumannii	0	0	0	0	0	0	0	0	0	0	0	0	0	0	0	0	0	0	0
GCF_002082745	d__Bacteria;p__Proteobacteria;c__Gammaproteobacteria;o__Pseudomonadales;f__Moraxellaceae;g__Acinetobacter;s__Acinetobacter baumannii	0	0	0	0	0	0	0	0	0	0	0	0	0	0	0	0	0	0	0
GCF_002082785	d__Bacteria;p__Proteobacteria;c__Gammaproteobacteria;o__Pseudomonadales;f__Moraxellaceae;g__Acinetobacter;s__Acinetobacter baumannii	0	0	0	0	0	0	0	0	0	0	0	0	0	0	0	0	0	0	0
GCF_002082805	d__Bacteria;p__Proteobacteria;c__Gammaproteobacteria;o__Pseudomonadales;f__Moraxellaceae;g__Acinetobacter;s__Acinetobacter baumannii	0	0	0	0	0	0	0	0	0	0	0	0	0	0	0	0	0	0	0
GCF_002082825	d__Bacteria;p__Proteobacteria;c__Gammaproteobacteria;o__Pseudomonadales;f__Moraxellaceae;g__Acinetobacter;s__Acinetobacter baumannii	0	0	0	0	0	0	0	0	0	0	0	0	0	0	0	0	0	0	0
GCF_002082845	d__Bacteria;p__Proteobacteria;c__Gammaproteobacteria;o__Pseudomonadales;f__Moraxellaceae;g__Acinetobacter;s__Acinetobacter baumannii	0	0	0	0	0	0	0	0	0	0	0	0	0	0	0	0	0	0	0
GCF_002082865	d__Bacteria;p__Proteobacteria;c__Gammaproteobacteria;o__Pseudomonadales;f__Moraxellaceae;g__Acinetobacter;s__Acinetobacter baumannii	0	0	0	0	0	0	0	0	0	0	0	0	0	0	0	0	0	0	0
GCF_002082885	d__Bacteria;p__Proteobacteria;c__Gammaproteobacteria;o__Pseudomonadales;f__Moraxellaceae;g__Acinetobacter;s__Acinetobacter baumannii	0	0	0	0	0	0	0	0	0	0	0	0	0	0	0	0	0	0	0
GCF_002116925	d__Bacteria;p__Proteobacteria;c__Gammaproteobacteria;o__Pseudomonadales;f__Moraxellaceae;g__Acinetobacter;s__Acinetobacter baumannii	0	0	0	0	0	0	0	0	0	0	0	0	0	0	0	0	0	0	0
GCF_002210065	d__Bacteria;p__Proteobacteria;c__Gammaproteobacteria;o__Pseudomonadales;f__Moraxellaceae;g__Acinetobacter;s__Acinetobacter baumannii	0	0	0	0	0	0	0	0	0	0	0	0	0	0	0	0	0	0	0
GCF_002504145	d__Bacteria;p__Proteobacteria;c__Gammaproteobacteria;o__Pseudomonadales;f__Moraxellaceae;g__Acinetobacter;s__Acinetobacter baumannii	0	0	0	0	0	0	0	0	0	0	0	0	0	0	0	0	0	0	0
GCF_002741415	d__Bacteria;p__Proteobacteria;c__Gammaproteobacteria;o__Pseudomonadales;f__Moraxellaceae;g__Acinetobacter;s__Acinetobacter baumannii	0	0	0	0	0	0	0	0	0	0	0	0	0	0	0	0	0	0	0
GCF_002753915	d__Bacteria;p__Proteobacteria;c__Gammaproteobacteria;o__Pseudomonadales;f__Moraxellaceae;g__Acinetobacter;s__Acinetobacter baumannii	0	0	0	0	0	0	0	0	0	0	0	0	0	0	0	0	0	0	0
GCF_002761575	d__Bacteria;p__Proteobacteria;c__Gammaproteobacteria;o__Pseudomonadales;f__Moraxellaceae;g__Acinetobacter;s__Acinetobacter baumannii	0	0	0	0	0	0	0	0	0	0	0	0	0	0	0	0	0	0	0
GCF_002762095	d__Bacteria;p__Proteobacteria;c__Gammaproteobacteria;o__Pseudomonadales;f__Moraxellaceae;g__Acinetobacter;s__Acinetobacter baumannii	0	0	0	0	0	0	0	0	0	0	0	0	0	0	0	0	0	0	0
GCF_002762115	d__Bacteria;p__Proteobacteria;c__Gammaproteobacteria;o__Pseudomonadales;f__Moraxellaceae;g__Acinetobacter;s__Acinetobacter baumannii	0	0	0	0	0	0	0	0	0	0	0	0	0	0	0	0	0	0	0
GCF_002762155	d__Bacteria;p__Proteobacteria;c__Gammaproteobacteria;o__Pseudomonadales;f__Moraxellaceae;g__Acinetobacter;s__Acinetobacter baumannii	0	0	0	0	0	0	0	0	0	0	0	0	0	0	0	0	0	0	0
GCF_002843665	d__Bacteria;p__Proteobacteria;c__Gammaproteobacteria;o__Pseudomonadales;f__Moraxellaceae;g__Acinetobacter;s__Acinetobacter baumannii	0	0	0	0	0	0	0	0	0	0	0	0	0	0	0	0	0	0	0
GCF_002902885	No definition in GTDB	0	0	0	0	0	0	0	0	0	0	0	0	0	0	0	0	0	0	0
GCF_002947415	No definition in GTDB	0	0	0	0	0	0	0	0	0	0	0	0	0	0	0	0	0	0	0
GCF_002947845	No definition in GTDB	0	0	0	0	0	0	0	0	0	0	0	0	0	0	0	0	0	0	0
GCF_002948475	No definition in GTDB	0	0	0	0	0	0	0	0	0	0	0	0	0	0	0	0	0	0	0
GCF_002948925	No definition in GTDB	0	0	0	0	0	0	0	0	0	0	0	0	0	0	0	0	0	0	0
GCF_002950495	No definition in GTDB	0	0	0	0	0	0	0	0	0	0	0	0	0	0	0	0	0	0	0
GCF_002996805	No definition in GTDB	0	0	0	0	0	0	0	0	0	0	0	0	0	0	0	0	0	0	0
GCF_002999195	No definition in GTDB	0	0	0	0	0	0	0	0	0	0	0	0	0	0	0	0	0	0	0
GCF_003006035	No definition in GTDB	0	0	0	0	0	0	0	0	0	0	0	0	0	0	0	0	0	0	0
GCF_003010655	No definition in GTDB	0	0	0	0	0	0	0	0	0	0	0	0	0	0	0	0	0	0	0
GCF_003010675	No definition in GTDB	0	0	0	0	0	0	0	0	0	0	0	0	0	0	0	0	0	0	0
GCF_003029495	No definition in GTDB	0	0	0	0	0	0	0	0	0	0	0	0	0	0	0	0	0	0	0
GCF_003181015	No definition in GTDB	0	0	0	0	0	0	0	0	0	0	0	0	0	0	0	0	0	0	0
GCF_003202135	No definition in GTDB	0	0	0	0	0	0	0	0	0	0	0	0	0	0	0	0	0	0	0
GCF_003264255	No definition in GTDB	0	0	0	0	0	0	0	0	0	0	0	0	0	0	0	0	0	0	0
GCF_003264275	No definition in GTDB	0	0	0	0	0	0	0	0	0	0	0	0	0	0	0	0	0	0	0
GCF_003264295	No definition in GTDB	0	0	0	0	0	0	0	0	0	0	0	0	0	0	0	0	0	0	0
GCF_003288775	No definition in GTDB	0	0	0	0	0	0	0	0	0	0	0	0	0	0	0	0	0	0	0
GCF_003296225	No definition in GTDB	0	0	0	0	0	0	0	0	0	0	0	0	0	0	0	0	0	0	0
GCF_003345235	No definition in GTDB	0	0	0	0	0	0	0	0	0	0	0	0	0	0	0	0	0	0	0
GCF_003431385	No definition in GTDB	0	0	0	0	0	0	0	0	0	0	0	0	0	0	0	0	0	0	0
GCF_003431865	No definition in GTDB	0	0	0	0	0	0	0	0	0	0	0	0	0	0	0	0	0	0	0
GCF_003516005	No definition in GTDB	0	0	0	0	0	0	0	0	0	0	0	0	0	0	0	0	0	0	0
GCF_003522665	No definition in GTDB	0	0	0	0	0	0	0	0	0	0	0	0	0	0	0	0	0	0	0
GCF_003522705	No definition in GTDB	0	0	0	0	0	0	0	0	0	0	0	0	0	0	0	0	0	0	0
GCF_003522785	No definition in GTDB	0	0	0	0	0	0	0	0	0	0	0	0	0	0	0	0	0	0	0
GCF_003522845	No definition in GTDB	0	0	0	0	0	0	0	0	0	0	0	0	0	0	0	0	0	0	0
GCF_003522885	No definition in GTDB	0	0	0	0	0	0	0	0	0	0	0	0	0	0	0	0	0	0	0
GCF_003547115	No definition in GTDB	0	0	0	0	0	0	0	0	0	0	0	0	0	0	0	0	0	0	0
GCF_003591615	No definition in GTDB	0	0	0	0	0	0	0	0	0	0	0	0	0	0	0	0	0	0	0
GCF_003812065	No definition in GTDB	0	0	0	0	0	0	0	0	0	0	0	0	0	0	0	0	0	0	0
GCF_003812385	No definition in GTDB	0	0	0	0	0	0	0	0	0	0	0	0	0	0	0	0	0	0	0
GCF_003812485	No definition in GTDB	0	0	0	0	0	0	0	0	0	0	0	0	0	0	0	0	0	0	0
GCF_003931755	No definition in GTDB	0	0	0	0	0	0	0	0	0	0	0	0	0	0	0	0	0	0	0
GCF_003931775	No definition in GTDB	0	0	0	0	0	0	0	0	0	0	0	0	0	0	0	0	0	0	0
GCF_003949295	No definition in GTDB	0	0	0	0	0	0	0	0	0	0	0	0	0	0	0	0	0	0	0
GCF_004028375	No definition in GTDB	0	0	0	0	0	0	0	0	0	0	0	0	0	0	0	0	0	0	0
GCF_004101685	No definition in GTDB	0	0	0	0	0	0	0	0	0	0	0	0	0	0	0	0	0	0	0
GCF_004101705	No definition in GTDB	0	0	0	0	0	0	0	0	0	0	0	0	0	0	0	0	0	0	0
GCF_004101725	No definition in GTDB	0	0	0	0	0	0	0	0	0	0	0	0	0	0	0	0	0	0	0
GCF_004101745	No definition in GTDB	0	0	0	0	0	0	0	0	0	0	0	0	0	0	0	0	0	0	0
GCF_004136355	No definition in GTDB	0	0	0	0	0	0	0	0	0	0	0	0	0	0	0	0	0	0	0
GCF_004194555	No definition in GTDB	0	0	0	0	0	0	0	0	0	0	0	0	0	0	0	0	0	0	0
GCF_900088705	d__Bacteria;p__Proteobacteria;c__Gammaproteobacteria;o__Pseudomonadales;f__Moraxellaceae;g__Acinetobacter;s__Acinetobacter baumannii	0	0	0	0	0	0	0	0	0	0	0	0	0	0	0	0	0	0	0
GCF_900478145	No definition in GTDB	0	0	0	0	0	0	0	0	0	0	0	0	0	0	0	0	0	0	0
GCF_002055515	d__Bacteria;p__Proteobacteria;c__Gammaproteobacteria;o__Pseudomonadales;f__Moraxellaceae;g__Acinetobacter;s__Acinetobacter calcoaceticus_A	0	0	0	0	0	0	0	0	0	0	0	0	0	0	0	0	0	0	0
GCF_900093475	d__Bacteria;p__Proteobacteria;c__Gammaproteobacteria;o__Pseudomonadales;f__Moraxellaceae;g__Acinetobacter;s__Acinetobacter baumannii	0	0	0	0	0	0	0	0	0	0	0	0	0	0	0	0	0	0	0
GCF_003287015	No definition in GTDB	0	0	0	0	0	0	0	0	0	0	0	0	0	0	0	0	0	0	0
GCF_000092265	d__Bacteria;p__Proteobacteria;c__Gammaproteobacteria;o__Pseudomonadales;f__Moraxellaceae;g__Moraxella;s__Moraxella catarrhalis	1	0	0	0	0	0	0	0	1	0	0	0	1	0	0	0	0	0	1
GCF_000740455	d__Bacteria;p__Proteobacteria;c__Gammaproteobacteria;o__Pseudomonadales;f__Moraxellaceae;g__Moraxella;s__Moraxella catarrhalis	0	0	0	0	0	0	0	0	0	0	0	0	0	0	0	0	0	0	0
GCF_000766665	d__Bacteria;p__Proteobacteria;c__Gammaproteobacteria;o__Pseudomonadales;f__Moraxellaceae;g__Moraxella;s__Moraxella catarrhalis	0	0	0	0	0	0	0	0	0	0	0	0	0	0	0	0	0	0	0
GCF_002073215	d__Bacteria;p__Proteobacteria;c__Gammaproteobacteria;o__Pseudomonadales;f__Moraxellaceae;g__Moraxella;s__Moraxella catarrhalis	0	0	0	0	0	0	0	0	0	0	0	0	0	0	0	0	0	0	0
GCF_002080125	d__Bacteria;p__Proteobacteria;c__Gammaproteobacteria;o__Pseudomonadales;f__Moraxellaceae;g__Moraxella;s__Moraxella catarrhalis	0	0	0	0	0	0	0	0	0	0	0	0	0	0	0	0	0	0	0
GCF_002984125	No definition in GTDB	0	0	0	0	0	0	0	0	0	0	0	0	0	0	0	0	0	0	0
GCF_003443915	No definition in GTDB	0	0	0	0	0	0	0	0	0	0	0	0	0	0	0	0	0	0	0
GCF_003443935	No definition in GTDB	0	0	0	0	0	0	0	0	0	0	0	0	0	0	0	0	0	0	0
GCF_003443955	No definition in GTDB	0	0	0	0	0	0	0	0	0	0	0	0	0	0	0	0	0	0	0
GCF_003443975	No definition in GTDB	0	0	0	0	0	0	0	0	0	0	0	0	0	0	0	0	0	0	0
GCF_003971285	No definition in GTDB	0	0	0	0	0	0	0	0	0	0	0	0	0	0	0	0	0	0	0
GCF_003971305	No definition in GTDB	0	0	0	0	0	0	0	0	0	0	0	0	0	0	0	0	0	0	0
GCF_003971325	No definition in GTDB	0	0	0	0	0	0	0	0	0	0	0	0	0	0	0	0	0	0	0
GCF_003971345	No definition in GTDB	0	0	0	0	0	0	0	0	0	0	0	0	0	0	0	0	0	0	0
GCF_003971365	No definition in GTDB	0	0	0	0	0	0	0	0	0	0	0	0	0	0	0	0	0	0	0
GCF_900476075	No definition in GTDB	0	0	0	0	0	0	0	0	0	0	0	0	0	0	0	0	0	0	0
GCF_900475315	No definition in GTDB	0	0	0	0	0	0	0	0	0	0	0	0	0	0	0	0	0	0	0
GCF_000006845	d__Bacteria;p__Proteobacteria;c__Gammaproteobacteria;o__Betaproteobacteriales;f__Neisseriaceae;g__Neisseria;s__Neisseria gonorrhoeae	1	0	0	0	0	0	0	0	1	0	0	0	1	0	0	0	0	0	1
GCF_000020105	d__Bacteria;p__Proteobacteria;c__Gammaproteobacteria;o__Betaproteobacteriales;f__Neisseriaceae;g__Neisseria;s__Neisseria gonorrhoeae	0	0	0	0	0	0	0	0	0	0	0	0	0	0	0	0	0	0	0
GCF_001047225	d__Bacteria;p__Proteobacteria;c__Gammaproteobacteria;o__Betaproteobacteriales;f__Neisseriaceae;g__Neisseria;s__Neisseria gonorrhoeae	0	0	0	0	0	0	0	0	0	0	0	0	0	0	0	0	0	0	0
GCF_001047255	d__Bacteria;p__Proteobacteria;c__Gammaproteobacteria;o__Betaproteobacteriales;f__Neisseriaceae;g__Neisseria;s__Neisseria gonorrhoeae	0	0	0	0	0	0	0	0	0	0	0	0	0	0	0	0	0	0	0
GCF_001047275	d__Bacteria;p__Proteobacteria;c__Gammaproteobacteria;o__Betaproteobacteriales;f__Neisseriaceae;g__Neisseria;s__Neisseria gonorrhoeae	0	0	0	0	0	0	0	0	0	0	0	0	0	0	0	0	0	0	0
GCF_001661085	d__Bacteria;p__Proteobacteria;c__Gammaproteobacteria;o__Betaproteobacteriales;f__Neisseriaceae;g__Neisseria;s__Neisseria gonorrhoeae	0	0	0	0	0	0	0	0	0	0	0	0	0	0	0	0	0	0	0
GCF_001661115	d__Bacteria;p__Proteobacteria;c__Gammaproteobacteria;o__Betaproteobacteriales;f__Neisseriaceae;g__Neisseria;s__Neisseria gonorrhoeae	0	0	0	0	0	0	0	0	0	0	0	0	0	0	0	0	0	0	0
GCF_001661135	d__Bacteria;p__Proteobacteria;c__Gammaproteobacteria;o__Betaproteobacteriales;f__Neisseriaceae;g__Neisseria;s__Neisseria gonorrhoeae	0	0	0	0	0	0	0	0	0	0	0	0	0	0	0	0	0	0	0
GCF_002073535	d__Bacteria;p__Proteobacteria;c__Gammaproteobacteria;o__Betaproteobacteriales;f__Neisseriaceae;g__Neisseria;s__Neisseria gonorrhoeae	0	0	0	0	0	0	0	0	0	0	0	0	0	0	0	0	0	0	0
GCF_002073615	d__Bacteria;p__Proteobacteria;c__Gammaproteobacteria;o__Betaproteobacteriales;f__Neisseriaceae;g__Neisseria;s__Neisseria gonorrhoeae	0	0	0	0	0	0	0	0	0	0	0	0	0	0	0	0	0	0	0
GCF_002073655	d__Bacteria;p__Proteobacteria;c__Gammaproteobacteria;o__Betaproteobacteriales;f__Neisseriaceae;g__Neisseria;s__Neisseria gonorrhoeae	0	0	0	0	0	0	0	0	0	0	0	0	0	0	0	0	0	0	0
GCF_003571445	No definition in GTDB	0	0	0	0	0	0	0	0	0	0	0	0	0	0	0	0	0	0	0
GCF_003571465	No definition in GTDB	0	0	0	0	0	0	0	0	0	0	0	0	0	0	0	0	0	0	0
GCF_003855175	No definition in GTDB	0	0	0	0	0	0	0	0	0	0	0	0	0	0	0	0	0	0	0
GCF_003855195	No definition in GTDB	0	0	0	0	0	0	0	0	0	0	0	0	0	0	0	0	0	0	0
GCF_003855215	No definition in GTDB	0	0	0	0	0	0	0	0	0	0	0	0	0	0	0	0	0	0	0
GCF_003855235	No definition in GTDB	0	0	0	0	0	0	0	0	0	0	0	0	0	0	0	0	0	0	0
GCF_003855295	No definition in GTDB	0	0	0	0	0	0	0	0	0	0	0	0	0	0	0	0	0	0	0
GCF_003855355	No definition in GTDB	0	0	0	0	0	0	0	0	0	0	0	0	0	0	0	0	0	0	0
GCF_003855375	No definition in GTDB	0	0	0	0	0	0	0	0	0	0	0	0	0	0	0	0	0	0	0
GCF_003855415	No definition in GTDB	0	0	0	0	0	0	0	0	0	0	0	0	0	0	0	0	0	0	0
GCF_003855435	No definition in GTDB	0	0	0	0	0	0	0	0	0	0	0	0	0	0	0	0	0	0	0
GCF_004001105	No definition in GTDB	0	0	0	0	0	0	0	0	0	0	0	0	0	0	0	0	0	0	0
GCF_004001165	No definition in GTDB	0	0	0	0	0	0	0	0	0	0	0	0	0	0	0	0	0	0	0
GCF_004001185	No definition in GTDB	0	0	0	0	0	0	0	0	0	0	0	0	0	0	0	0	0	0	0
GCF_900186875	d__Bacteria;p__Proteobacteria;c__Gammaproteobacteria;o__Betaproteobacteriales;f__Neisseriaceae;g__Neisseria;s__Neisseria gonorrhoeae	0	0	0	0	0	0	0	0	0	0	0	0	0	0	0	0	0	0	0
GCF_900186915	d__Bacteria;p__Proteobacteria;c__Gammaproteobacteria;o__Betaproteobacteriales;f__Neisseriaceae;g__Neisseria;s__Neisseria gonorrhoeae	0	0	0	0	0	0	0	0	0	0	0	0	0	0	0	0	0	0	0
GCF_900186935	d__Bacteria;p__Proteobacteria;c__Gammaproteobacteria;o__Betaproteobacteriales;f__Neisseriaceae;g__Neisseria;s__Neisseria gonorrhoeae	0	0	0	0	0	0	0	0	0	0	0	0	0	0	0	0	0	0	0
GCF_900637245	No definition in GTDB	0	0	0	0	0	0	0	0	0	0	0	0	0	0	0	0	0	0	0
GCF_000196295	d__Bacteria;p__Proteobacteria;c__Gammaproteobacteria;o__Betaproteobacteriales;f__Neisseriaceae;g__Neisseria;s__Neisseria lactamica	1	0	0	0	0	0	0	0	1	0	0	0	1	0	0	0	0	0	1
GCF_002022745	d__Bacteria;p__Proteobacteria;c__Gammaproteobacteria;o__Betaproteobacteriales;f__Neisseriaceae;g__Neisseria;s__Neisseria lactamica	0	0	0	0	0	0	0	0	0	0	0	0	0	0	0	0	0	0	0
GCF_003351565	No definition in GTDB	0	0	0	0	0	0	0	0	0	0	0	0	0	0	0	0	0	0	0
GCF_000008805	d__Bacteria;p__Proteobacteria;c__Gammaproteobacteria;o__Betaproteobacteriales;f__Neisseriaceae;g__Neisseria;s__Neisseria meningitidis	1	0	0	0	0	0	0	0	1	0	0	0	1	0	0	0	0	0	1
GCF_000009105	d__Bacteria;p__Proteobacteria;c__Gammaproteobacteria;o__Betaproteobacteriales;f__Neisseriaceae;g__Neisseria;s__Neisseria meningitidis	0	0	0	0	0	0	0	0	0	0	0	0	0	0	0	0	0	0	0
GCF_000009465	d__Bacteria;p__Proteobacteria;c__Gammaproteobacteria;o__Betaproteobacteriales;f__Neisseriaceae;g__Neisseria;s__Neisseria meningitidis	0	0	0	0	0	0	0	0	0	0	0	0	0	0	0	0	0	0	0
GCF_000014105	d__Bacteria;p__Proteobacteria;c__Gammaproteobacteria;o__Betaproteobacteriales;f__Neisseriaceae;g__Neisseria;s__Neisseria meningitidis	0	0	0	0	0	0	0	0	0	0	0	0	0	0	0	0	0	0	0
GCF_000026965	d__Bacteria;p__Proteobacteria;c__Gammaproteobacteria;o__Betaproteobacteriales;f__Neisseriaceae;g__Neisseria;s__Neisseria meningitidis	0	0	0	0	0	0	0	0	0	0	0	0	0	0	0	0	0	0	0
GCF_000083565	d__Bacteria;p__Proteobacteria;c__Gammaproteobacteria;o__Betaproteobacteriales;f__Neisseriaceae;g__Neisseria;s__Neisseria meningitidis	0	0	0	0	0	0	0	0	0	0	0	0	0	0	0	0	0	0	0
GCF_000152165	d__Bacteria;p__Proteobacteria;c__Gammaproteobacteria;o__Betaproteobacteriales;f__Neisseriaceae;g__Neisseria;s__Neisseria meningitidis	0	0	0	0	0	0	0	0	0	0	0	0	0	0	0	0	0	0	0
GCF_000191425	d__Bacteria;p__Proteobacteria;c__Gammaproteobacteria;o__Betaproteobacteriales;f__Neisseriaceae;g__Neisseria;s__Neisseria meningitidis	0	0	0	0	0	0	0	0	0	0	0	0	0	0	0	0	0	0	0
GCF_000191445	d__Bacteria;p__Proteobacteria;c__Gammaproteobacteria;o__Betaproteobacteriales;f__Neisseriaceae;g__Neisseria;s__Neisseria meningitidis	0	0	0	0	0	0	0	0	0	0	0	0	0	0	0	0	0	0	0
GCF_000191465	d__Bacteria;p__Proteobacteria;c__Gammaproteobacteria;o__Betaproteobacteriales;f__Neisseriaceae;g__Neisseria;s__Neisseria meningitidis	0	0	0	0	0	0	0	0	0	0	0	0	0	0	0	0	0	0	0
GCF_000191485	d__Bacteria;p__Proteobacteria;c__Gammaproteobacteria;o__Betaproteobacteriales;f__Neisseriaceae;g__Neisseria;s__Neisseria meningitidis	0	0	0	0	0	0	0	0	0	0	0	0	0	0	0	0	0	0	0
GCF_000191505	d__Bacteria;p__Proteobacteria;c__Gammaproteobacteria;o__Betaproteobacteriales;f__Neisseriaceae;g__Neisseria;s__Neisseria meningitidis	0	0	0	0	0	0	0	0	0	0	0	0	0	0	0	0	0	0	0
GCF_000191525	d__Bacteria;p__Proteobacteria;c__Gammaproteobacteria;o__Betaproteobacteriales;f__Neisseriaceae;g__Neisseria;s__Neisseria meningitidis	0	0	0	0	0	0	0	0	0	0	0	0	0	0	0	0	0	0	0
GCF_000253215	d__Bacteria;p__Proteobacteria;c__Gammaproteobacteria;o__Betaproteobacteriales;f__Neisseriaceae;g__Neisseria;s__Neisseria meningitidis	0	0	0	0	0	0	0	0	0	0	0	0	0	0	0	0	0	0	0
GCF_000626595	d__Bacteria;p__Proteobacteria;c__Gammaproteobacteria;o__Betaproteobacteriales;f__Neisseriaceae;g__Neisseria;s__Neisseria meningitidis	0	0	0	0	0	0	0	0	0	0	0	0	0	0	0	0	0	0	0
GCF_000787195	d__Bacteria;p__Proteobacteria;c__Gammaproteobacteria;o__Betaproteobacteriales;f__Neisseriaceae;g__Neisseria;s__Neisseria meningitidis	0	0	0	0	0	0	0	0	0	0	0	0	0	0	0	0	0	0	0
GCF_000800235	d__Bacteria;p__Proteobacteria;c__Gammaproteobacteria;o__Betaproteobacteriales;f__Neisseriaceae;g__Neisseria;s__Neisseria meningitidis	0	0	0	0	0	0	0	0	0	0	0	0	0	0	0	0	0	0	0
GCF_000800275	d__Bacteria;p__Proteobacteria;c__Gammaproteobacteria;o__Betaproteobacteriales;f__Neisseriaceae;g__Neisseria;s__Neisseria meningitidis	0	0	0	0	0	0	0	0	0	0	0	0	0	0	0	0	0	0	0
GCF_000800315	d__Bacteria;p__Proteobacteria;c__Gammaproteobacteria;o__Betaproteobacteriales;f__Neisseriaceae;g__Neisseria;s__Neisseria meningitidis	0	0	0	0	0	0	0	0	0	0	0	0	0	0	0	0	0	0	0
GCF_000800355	d__Bacteria;p__Proteobacteria;c__Gammaproteobacteria;o__Betaproteobacteriales;f__Neisseriaceae;g__Neisseria;s__Neisseria meningitidis	0	0	0	0	0	0	0	0	0	0	0	0	0	0	0	0	0	0	0
GCF_000816165	d__Bacteria;p__Proteobacteria;c__Gammaproteobacteria;o__Betaproteobacteriales;f__Neisseriaceae;g__Neisseria;s__Neisseria meningitidis	0	0	0	0	0	0	0	0	0	0	0	0	0	0	0	0	0	0	0
GCF_001029815	d__Bacteria;p__Proteobacteria;c__Gammaproteobacteria;o__Betaproteobacteriales;f__Neisseriaceae;g__Neisseria;s__Neisseria meningitidis	0	0	0	0	0	0	0	0	0	0	0	0	0	0	0	0	0	0	0
GCF_001029835	d__Bacteria;p__Proteobacteria;c__Gammaproteobacteria;o__Betaproteobacteriales;f__Neisseriaceae;g__Neisseria;s__Neisseria meningitidis	0	0	0	0	0	0	0	0	0	0	0	0	0	0	0	0	0	0	0
GCF_001697105	d__Bacteria;p__Proteobacteria;c__Gammaproteobacteria;o__Betaproteobacteriales;f__Neisseriaceae;g__Neisseria;s__Neisseria meningitidis	0	0	0	0	0	0	0	0	0	0	0	0	0	0	0	0	0	0	0
GCF_001697125	d__Bacteria;p__Proteobacteria;c__Gammaproteobacteria;o__Betaproteobacteriales;f__Neisseriaceae;g__Neisseria;s__Neisseria meningitidis	0	0	0	0	0	0	0	0	0	0	0	0	0	0	0	0	0	0	0
GCF_001697165	d__Bacteria;p__Proteobacteria;c__Gammaproteobacteria;o__Betaproteobacteriales;f__Neisseriaceae;g__Neisseria;s__Neisseria meningitidis	0	0	0	0	0	0	0	0	0	0	0	0	0	0	0	0	0	0	0
GCF_001697205	d__Bacteria;p__Proteobacteria;c__Gammaproteobacteria;o__Betaproteobacteriales;f__Neisseriaceae;g__Neisseria;s__Neisseria meningitidis	0	0	0	0	0	0	0	0	0	0	0	0	0	0	0	0	0	0	0
GCF_001697305	d__Bacteria;p__Proteobacteria;c__Gammaproteobacteria;o__Betaproteobacteriales;f__Neisseriaceae;g__Neisseria;s__Neisseria meningitidis	0	0	0	0	0	0	0	0	0	0	0	0	0	0	0	0	0	0	0
GCF_001697325	d__Bacteria;p__Proteobacteria;c__Gammaproteobacteria;o__Betaproteobacteriales;f__Neisseriaceae;g__Neisseria;s__Neisseria meningitidis	0	0	0	0	0	0	0	0	0	0	0	0	0	0	0	0	0	0	0
GCF_001697345	d__Bacteria;p__Proteobacteria;c__Gammaproteobacteria;o__Betaproteobacteriales;f__Neisseriaceae;g__Neisseria;s__Neisseria meningitidis	0	0	0	0	0	0	0	0	0	0	0	0	0	0	0	0	0	0	0
GCF_001697365	d__Bacteria;p__Proteobacteria;c__Gammaproteobacteria;o__Betaproteobacteriales;f__Neisseriaceae;g__Neisseria;s__Neisseria meningitidis	0	0	0	0	0	0	0	0	0	0	0	0	0	0	0	0	0	0	0
GCF_001697385	d__Bacteria;p__Proteobacteria;c__Gammaproteobacteria;o__Betaproteobacteriales;f__Neisseriaceae;g__Neisseria;s__Neisseria meningitidis	0	0	0	0	0	0	0	0	0	0	0	0	0	0	0	0	0	0	0
GCF_001697405	d__Bacteria;p__Proteobacteria;c__Gammaproteobacteria;o__Betaproteobacteriales;f__Neisseriaceae;g__Neisseria;s__Neisseria meningitidis	0	0	0	0	0	0	0	0	0	0	0	0	0	0	0	0	0	0	0
GCF_001697425	d__Bacteria;p__Proteobacteria;c__Gammaproteobacteria;o__Betaproteobacteriales;f__Neisseriaceae;g__Neisseria;s__Neisseria meningitidis	0	0	0	0	0	0	0	0	0	0	0	0	0	0	0	0	0	0	0
GCF_001697445	d__Bacteria;p__Proteobacteria;c__Gammaproteobacteria;o__Betaproteobacteriales;f__Neisseriaceae;g__Neisseria;s__Neisseria meningitidis	0	0	0	0	0	0	0	0	0	0	0	0	0	0	0	0	0	0	0
GCF_001697465	d__Bacteria;p__Proteobacteria;c__Gammaproteobacteria;o__Betaproteobacteriales;f__Neisseriaceae;g__Neisseria;s__Neisseria meningitidis	0	0	0	0	0	0	0	0	0	0	0	0	0	0	0	0	0	0	0
GCF_001697485	d__Bacteria;p__Proteobacteria;c__Gammaproteobacteria;o__Betaproteobacteriales;f__Neisseriaceae;g__Neisseria;s__Neisseria meningitidis	0	0	0	0	0	0	0	0	0	0	0	0	0	0	0	0	0	0	0
GCF_001697505	d__Bacteria;p__Proteobacteria;c__Gammaproteobacteria;o__Betaproteobacteriales;f__Neisseriaceae;g__Neisseria;s__Neisseria meningitidis	0	0	0	0	0	0	0	0	0	0	0	0	0	0	0	0	0	0	0
GCF_001697525	d__Bacteria;p__Proteobacteria;c__Gammaproteobacteria;o__Betaproteobacteriales;f__Neisseriaceae;g__Neisseria;s__Neisseria meningitidis	0	0	0	0	0	0	0	0	0	0	0	0	0	0	0	0	0	0	0
GCF_001697545	d__Bacteria;p__Proteobacteria;c__Gammaproteobacteria;o__Betaproteobacteriales;f__Neisseriaceae;g__Neisseria;s__Neisseria meningitidis	0	0	0	0	0	0	0	0	0	0	0	0	0	0	0	0	0	0	0
GCF_001697565	d__Bacteria;p__Proteobacteria;c__Gammaproteobacteria;o__Betaproteobacteriales;f__Neisseriaceae;g__Neisseria;s__Neisseria meningitidis	0	0	0	0	0	0	0	0	0	0	0	0	0	0	0	0	0	0	0
GCF_001697585	d__Bacteria;p__Proteobacteria;c__Gammaproteobacteria;o__Betaproteobacteriales;f__Neisseriaceae;g__Neisseria;s__Neisseria meningitidis	0	0	0	0	0	0	0	0	0	0	0	0	0	0	0	0	0	0	0
GCF_001697605	d__Bacteria;p__Proteobacteria;c__Gammaproteobacteria;o__Betaproteobacteriales;f__Neisseriaceae;g__Neisseria;s__Neisseria meningitidis	0	0	0	0	0	0	0	0	0	0	0	0	0	0	0	0	0	0	0
GCF_001697625	d__Bacteria;p__Proteobacteria;c__Gammaproteobacteria;o__Betaproteobacteriales;f__Neisseriaceae;g__Neisseria;s__Neisseria meningitidis	0	0	0	0	0	0	0	0	0	0	0	0	0	0	0	0	0	0	0
GCF_001697645	d__Bacteria;p__Proteobacteria;c__Gammaproteobacteria;o__Betaproteobacteriales;f__Neisseriaceae;g__Neisseria;s__Neisseria meningitidis	0	0	0	0	0	0	0	0	0	0	0	0	0	0	0	0	0	0	0
GCF_001697665	d__Bacteria;p__Proteobacteria;c__Gammaproteobacteria;o__Betaproteobacteriales;f__Neisseriaceae;g__Neisseria;s__Neisseria meningitidis	0	0	0	0	0	0	0	0	0	0	0	0	0	0	0	0	0	0	0
GCF_001697685	d__Bacteria;p__Proteobacteria;c__Gammaproteobacteria;o__Betaproteobacteriales;f__Neisseriaceae;g__Neisseria;s__Neisseria meningitidis	0	0	0	0	0	0	0	0	0	0	0	0	0	0	0	0	0	0	0
GCF_001697705	d__Bacteria;p__Proteobacteria;c__Gammaproteobacteria;o__Betaproteobacteriales;f__Neisseriaceae;g__Neisseria;s__Neisseria meningitidis	0	0	0	0	0	0	0	0	0	0	0	0	0	0	0	0	0	0	0
GCF_001697725	d__Bacteria;p__Proteobacteria;c__Gammaproteobacteria;o__Betaproteobacteriales;f__Neisseriaceae;g__Neisseria;s__Neisseria meningitidis	0	0	0	0	0	0	0	0	0	0	0	0	0	0	0	0	0	0	0
GCF_001697745	d__Bacteria;p__Proteobacteria;c__Gammaproteobacteria;o__Betaproteobacteriales;f__Neisseriaceae;g__Neisseria;s__Neisseria meningitidis	0	0	0	0	0	0	0	0	0	0	0	0	0	0	0	0	0	0	0
GCF_001697765	d__Bacteria;p__Proteobacteria;c__Gammaproteobacteria;o__Betaproteobacteriales;f__Neisseriaceae;g__Neisseria;s__Neisseria meningitidis	0	0	0	0	0	0	0	0	0	0	0	0	0	0	0	0	0	0	0
GCF_001697785	d__Bacteria;p__Proteobacteria;c__Gammaproteobacteria;o__Betaproteobacteriales;f__Neisseriaceae;g__Neisseria;s__Neisseria meningitidis	0	0	0	0	0	0	0	0	0	0	0	0	0	0	0	0	0	0	0
GCF_001697805	d__Bacteria;p__Proteobacteria;c__Gammaproteobacteria;o__Betaproteobacteriales;f__Neisseriaceae;g__Neisseria;s__Neisseria meningitidis	0	0	0	0	0	0	0	0	0	0	0	0	0	0	0	0	0	0	0
GCF_001697825	d__Bacteria;p__Proteobacteria;c__Gammaproteobacteria;o__Betaproteobacteriales;f__Neisseriaceae;g__Neisseria;s__Neisseria meningitidis	0	0	0	0	0	0	0	0	0	0	0	0	0	0	0	0	0	0	0
GCF_001697845	d__Bacteria;p__Proteobacteria;c__Gammaproteobacteria;o__Betaproteobacteriales;f__Neisseriaceae;g__Neisseria;s__Neisseria meningitidis	0	0	0	0	0	0	0	0	0	0	0	0	0	0	0	0	0	0	0
GCF_001697865	d__Bacteria;p__Proteobacteria;c__Gammaproteobacteria;o__Betaproteobacteriales;f__Neisseriaceae;g__Neisseria;s__Neisseria meningitidis	0	0	0	0	0	0	0	0	0	0	0	0	0	0	0	0	0	0	0
GCF_001697885	d__Bacteria;p__Proteobacteria;c__Gammaproteobacteria;o__Betaproteobacteriales;f__Neisseriaceae;g__Neisseria;s__Neisseria meningitidis	0	0	0	0	0	0	0	0	0	0	0	0	0	0	0	0	0	0	0
GCF_001697905	d__Bacteria;p__Proteobacteria;c__Gammaproteobacteria;o__Betaproteobacteriales;f__Neisseriaceae;g__Neisseria;s__Neisseria meningitidis	0	0	0	0	0	0	0	0	0	0	0	0	0	0	0	0	0	0	0
GCF_001697925	d__Bacteria;p__Proteobacteria;c__Gammaproteobacteria;o__Betaproteobacteriales;f__Neisseriaceae;g__Neisseria;s__Neisseria meningitidis	0	0	0	0	0	0	0	0	0	0	0	0	0	0	0	0	0	0	0
GCF_001697945	d__Bacteria;p__Proteobacteria;c__Gammaproteobacteria;o__Betaproteobacteriales;f__Neisseriaceae;g__Neisseria;s__Neisseria meningitidis	0	0	0	0	0	0	0	0	0	0	0	0	0	0	0	0	0	0	0
GCF_001697965	d__Bacteria;p__Proteobacteria;c__Gammaproteobacteria;o__Betaproteobacteriales;f__Neisseriaceae;g__Neisseria;s__Neisseria meningitidis	0	0	0	0	0	0	0	0	0	0	0	0	0	0	0	0	0	0	0
GCF_001697985	d__Bacteria;p__Proteobacteria;c__Gammaproteobacteria;o__Betaproteobacteriales;f__Neisseriaceae;g__Neisseria;s__Neisseria meningitidis	0	0	0	0	0	0	0	0	0	0	0	0	0	0	0	0	0	0	0
GCF_001698005	d__Bacteria;p__Proteobacteria;c__Gammaproteobacteria;o__Betaproteobacteriales;f__Neisseriaceae;g__Neisseria;s__Neisseria meningitidis	0	0	0	0	0	0	0	0	0	0	0	0	0	0	0	0	0	0	0
GCF_001698025	d__Bacteria;p__Proteobacteria;c__Gammaproteobacteria;o__Betaproteobacteriales;f__Neisseriaceae;g__Neisseria;s__Neisseria meningitidis	0	0	0	0	0	0	0	0	0	0	0	0	0	0	0	0	0	0	0
GCF_001698045	d__Bacteria;p__Proteobacteria;c__Gammaproteobacteria;o__Betaproteobacteriales;f__Neisseriaceae;g__Neisseria;s__Neisseria meningitidis	0	0	0	0	0	0	0	0	0	0	0	0	0	0	0	0	0	0	0
GCF_001698065	d__Bacteria;p__Proteobacteria;c__Gammaproteobacteria;o__Betaproteobacteriales;f__Neisseriaceae;g__Neisseria;s__Neisseria meningitidis	0	0	0	0	0	0	0	0	0	0	0	0	0	0	0	0	0	0	0
GCF_001698085	d__Bacteria;p__Proteobacteria;c__Gammaproteobacteria;o__Betaproteobacteriales;f__Neisseriaceae;g__Neisseria;s__Neisseria meningitidis	0	0	0	0	0	0	0	0	0	0	0	0	0	0	0	0	0	0	0
GCF_001698105	d__Bacteria;p__Proteobacteria;c__Gammaproteobacteria;o__Betaproteobacteriales;f__Neisseriaceae;g__Neisseria;s__Neisseria meningitidis	0	0	0	0	0	0	0	0	0	0	0	0	0	0	0	0	0	0	0
GCF_001703675	d__Bacteria;p__Proteobacteria;c__Gammaproteobacteria;o__Betaproteobacteriales;f__Neisseriaceae;g__Neisseria;s__Neisseria meningitidis	0	0	0	0	0	0	0	0	0	0	0	0	0	0	0	0	0	0	0
GCF_001703695	d__Bacteria;p__Proteobacteria;c__Gammaproteobacteria;o__Betaproteobacteriales;f__Neisseriaceae;g__Neisseria;s__Neisseria meningitidis	0	0	0	0	0	0	0	0	0	0	0	0	0	0	0	0	0	0	0
GCF_001703715	d__Bacteria;p__Proteobacteria;c__Gammaproteobacteria;o__Betaproteobacteriales;f__Neisseriaceae;g__Neisseria;s__Neisseria meningitidis	0	0	0	0	0	0	0	0	0	0	0	0	0	0	0	0	0	0	0
GCF_001703755	d__Bacteria;p__Proteobacteria;c__Gammaproteobacteria;o__Betaproteobacteriales;f__Neisseriaceae;g__Neisseria;s__Neisseria meningitidis	0	0	0	0	0	0	0	0	0	0	0	0	0	0	0	0	0	0	0
GCF_001703775	d__Bacteria;p__Proteobacteria;c__Gammaproteobacteria;o__Betaproteobacteriales;f__Neisseriaceae;g__Neisseria;s__Neisseria meningitidis	0	0	0	0	0	0	0	0	0	0	0	0	0	0	0	0	0	0	0
GCF_001703795	d__Bacteria;p__Proteobacteria;c__Gammaproteobacteria;o__Betaproteobacteriales;f__Neisseriaceae;g__Neisseria;s__Neisseria meningitidis	0	0	0	0	0	0	0	0	0	0	0	0	0	0	0	0	0	0	0
GCF_001750825	d__Bacteria;p__Proteobacteria;c__Gammaproteobacteria;o__Betaproteobacteriales;f__Neisseriaceae;g__Neisseria;s__Neisseria meningitidis	0	0	0	0	0	0	0	0	0	0	0	0	0	0	0	0	0	0	0
GCF_001974965	d__Bacteria;p__Proteobacteria;c__Gammaproteobacteria;o__Betaproteobacteriales;f__Neisseriaceae;g__Neisseria;s__Neisseria meningitidis	0	0	0	0	0	0	0	0	0	0	0	0	0	0	0	0	0	0	0
GCF_002073235	d__Bacteria;p__Proteobacteria;c__Gammaproteobacteria;o__Betaproteobacteriales;f__Neisseriaceae;g__Neisseria;s__Neisseria meningitidis	0	0	0	0	0	0	0	0	0	0	0	0	0	0	0	0	0	0	0
GCF_002073275	d__Bacteria;p__Proteobacteria;c__Gammaproteobacteria;o__Betaproteobacteriales;f__Neisseriaceae;g__Neisseria;s__Neisseria meningitidis	0	0	0	0	0	0	0	0	0	0	0	0	0	0	0	0	0	0	0
GCF_002073555	d__Bacteria;p__Proteobacteria;c__Gammaproteobacteria;o__Betaproteobacteriales;f__Neisseriaceae;g__Neisseria;s__Neisseria meningitidis	0	0	0	0	0	0	0	0	0	0	0	0	0	0	0	0	0	0	0
GCF_002073575	No definition in GTDB	0	0	0	0	0	0	0	0	0	0	0	0	0	0	0	0	0	0	0
GCF_002073595	d__Bacteria;p__Proteobacteria;c__Gammaproteobacteria;o__Betaproteobacteriales;f__Neisseriaceae;g__Neisseria;s__Neisseria meningitidis	0	0	0	0	0	0	0	0	0	0	0	0	0	0	0	0	0	0	0
GCF_002073675	d__Bacteria;p__Proteobacteria;c__Gammaproteobacteria;o__Betaproteobacteriales;f__Neisseriaceae;g__Neisseria;s__Neisseria meningitidis	0	0	0	0	0	0	0	0	0	0	0	0	0	0	0	0	0	0	0
GCF_002075815	d__Bacteria;p__Proteobacteria;c__Gammaproteobacteria;o__Betaproteobacteriales;f__Neisseriaceae;g__Neisseria;s__Neisseria meningitidis	0	0	0	0	0	0	0	0	0	0	0	0	0	0	0	0	0	0	0
GCF_002556585	d__Bacteria;p__Proteobacteria;c__Gammaproteobacteria;o__Betaproteobacteriales;f__Neisseriaceae;g__Neisseria;s__Neisseria meningitidis	0	0	0	0	0	0	0	0	0	0	0	0	0	0	0	0	0	0	0
GCF_002556605	d__Bacteria;p__Proteobacteria;c__Gammaproteobacteria;o__Betaproteobacteriales;f__Neisseriaceae;g__Neisseria;s__Neisseria meningitidis	0	0	0	0	0	0	0	0	0	0	0	0	0	0	0	0	0	0	0
GCF_002951575	No definition in GTDB	0	0	0	0	0	0	0	0	0	0	0	0	0	0	0	0	0	0	0
GCF_003355215	No definition in GTDB	0	0	0	0	0	0	0	0	0	0	0	0	0	0	0	0	0	0	0
GCF_003355235	No definition in GTDB	0	0	0	0	0	0	0	0	0	0	0	0	0	0	0	0	0	0	0
GCF_003355255	No definition in GTDB	0	0	0	0	0	0	0	0	0	0	0	0	0	0	0	0	0	0	0
GCF_003355275	No definition in GTDB	0	0	0	0	0	0	0	0	0	0	0	0	0	0	0	0	0	0	0
GCF_003355295	No definition in GTDB	0	0	0	0	0	0	0	0	0	0	0	0	0	0	0	0	0	0	0
GCF_003355315	No definition in GTDB	0	0	0	0	0	0	0	0	0	0	0	0	0	0	0	0	0	0	0
GCF_003355335	No definition in GTDB	0	0	0	0	0	0	0	0	0	0	0	0	0	0	0	0	0	0	0
GCF_003355355	No definition in GTDB	0	0	0	0	0	0	0	0	0	0	0	0	0	0	0	0	0	0	0
GCF_003355375	No definition in GTDB	0	0	0	0	0	0	0	0	0	0	0	0	0	0	0	0	0	0	0
GCF_003355395	No definition in GTDB	0	0	0	0	0	0	0	0	0	0	0	0	0	0	0	0	0	0	0
GCF_003355415	No definition in GTDB	0	0	0	0	0	0	0	0	0	0	0	0	0	0	0	0	0	0	0
GCF_003355435	No definition in GTDB	0	0	0	0	0	0	0	0	0	0	0	0	0	0	0	0	0	0	0
GCF_900638575	No definition in GTDB	0	0	0	0	0	0	0	0	0	0	0	0	0	0	0	0	0	0	0
GCF_900638595	No definition in GTDB	0	0	0	0	0	0	0	0	0	0	0	0	0	0	0	0	0	0	0
GCF_900638605	No definition in GTDB	0	0	0	0	0	0	0	0	0	0	0	0	0	0	0	0	0	0	0
GCF_003028315	No definition in GTDB	0	0	0	0	0	0	0	0	0	0	0	0	0	0	0	0	0	0	0
GCF_003355195	No definition in GTDB	0	0	0	0	0	0	0	0	0	0	0	0	0	0	0	0	0	0	0
GCF_002073715	d__Bacteria;p__Proteobacteria;c__Gammaproteobacteria;o__Betaproteobacteriales;f__Neisseriaceae;g__Morococcus;s__Morococcus sicca_A	1	0	0	0	0	0	0	0	1	0	0	0	1	0	0	0	0	0	1
GCF_900636515	No definition in GTDB	0	0	0	0	0	0	0	0	0	0	0	0	0	0	0	0	0	0	0
GCF_900636765	No definition in GTDB	0	0	0	0	0	0	0	0	0	0	0	0	0	0	0	0	0	0	0
GCF_000818035	d__Bacteria;p__Proteobacteria;c__Gammaproteobacteria;o__Betaproteobacteriales;f__Neisseriaceae;g__Neisseria_D;s__Neisseria_D elongata	1	0	0	0	0	0	0	0	1	0	0	0	1	0	0	0	0	0	1
GCF_003351545	No definition in GTDB	0	0	0	0	0	0	0	0	0	0	0	0	0	0	0	0	0	0	0
GCF_003351685	No definition in GTDB	0	0	0	0	0	0	0	0	0	0	0	0	0	0	0	0	0	0	0
GCF_900475815	No definition in GTDB	0	0	0	0	0	0	0	0	0	0	0	0	0	0	0	0	0	0	0
GCF_000021685	d__Bacteria;p__Chloroflexota;c__Chloroflexia;o__Thermomicrobiales;f__Thermomicrobiaceae;g__Thermomicrobium;s__Thermomicrobium roseum	1	0	0	0	0	0	0	0	1	0	0	0	1	0	0	0	0	0	1
GCF_900475905	No definition in GTDB	0	0	0	0	0	0	0	0	0	0	0	0	0	0	0	0	0	0	0
GCF_000967305	d__Bacteria;p__Proteobacteria;c__Gammaproteobacteria;o__Betaproteobacteriales;f__Burkholderiaceae;g__Alcaligenes;s__Alcaligenes faecalis	1	0	0	0	0	0	0	0	1	0	0	0	1	0	0	0	0	0	1
GCF_001641975	d__Bacteria;p__Proteobacteria;c__Gammaproteobacteria;o__Betaproteobacteriales;f__Burkholderiaceae;g__Alcaligenes;s__Alcaligenes faecalis	0	0	0	0	0	0	0	0	0	0	0	0	0	0	0	0	0	0	0
GCF_002205415	d__Bacteria;p__Proteobacteria;c__Gammaproteobacteria;o__Betaproteobacteriales;f__Burkholderiaceae;g__Alcaligenes;s__Alcaligenes phenolicus	0	0	0	0	0	0	0	0	0	0	0	0	0	0	0	0	0	0	0
GCF_002242175	d__Bacteria;p__Proteobacteria;c__Gammaproteobacteria;o__Betaproteobacteriales;f__Burkholderiaceae;g__Alcaligenes;s__Alcaligenes faecalis_A	0	0	0	0	0	0	0	0	0	0	0	0	0	0	0	0	0	0	0
GCF_002443155	d__Bacteria;p__Proteobacteria;c__Gammaproteobacteria;o__Betaproteobacteriales;f__Burkholderiaceae;g__Alcaligenes;s__Alcaligenes faecalis	0	0	0	0	0	0	0	0	0	0	0	0	0	0	0	0	0	0	0
GCF_003716855	No definition in GTDB	0	0	0	0	0	0	0	0	0	0	0	0	0	0	0	0	0	0	0
GCF_003813085	No definition in GTDB	0	1	1	0	0	1	0	0	0	0	0	1	0	0	1	0	0	0	0
GCF_004319585	No definition in GTDB	0	0	0	0	0	0	0	0	0	0	0	0	0	0	0	0	0	0	0
GCF_000195675	d__Bacteria;p__Proteobacteria;c__Gammaproteobacteria;o__Betaproteobacteriales;f__Burkholderiaceae;g__Bordetella;s__Bordetella bronchiseptica_D	0	0	0	0	0	0	0	0	0	0	0	0	0	0	0	0	0	0	0
GCF_000317955	d__Bacteria;p__Proteobacteria;c__Gammaproteobacteria;o__Betaproteobacteriales;f__Burkholderiaceae;g__Bordetella;s__Bordetella bronchiseptica_E	0	0	0	0	0	0	0	0	0	0	0	0	0	0	0	0	0	0	0
GCF_000318015	d__Bacteria;p__Proteobacteria;c__Gammaproteobacteria;o__Betaproteobacteriales;f__Burkholderiaceae;g__Bordetella;s__Bordetella bronchiseptica_A	1	0	0	0	0	0	0	0	1	0	0	0	1	0	0	0	0	0	1
GCF_000746565	d__Bacteria;p__Proteobacteria;c__Gammaproteobacteria;o__Betaproteobacteriales;f__Burkholderiaceae;g__Bordetella;s__Bordetella bronchiseptica	0	0	0	0	0	0	0	0	0	0	0	0	0	0	0	0	0	0	0
GCF_000829175	d__Bacteria;p__Proteobacteria;c__Gammaproteobacteria;o__Betaproteobacteriales;f__Burkholderiaceae;g__Bordetella;s__Bordetella bronchiseptica_E	0	0	0	0	0	0	0	0	0	0	0	0	0	0	0	0	0	0	0
GCF_001559055	No definition in GTDB	0	0	0	0	0	0	0	0	0	0	0	0	0	0	0	0	0	0	0
GCF_001704355	d__Bacteria;p__Proteobacteria;c__Gammaproteobacteria;o__Betaproteobacteriales;f__Burkholderiaceae;g__Bordetella;s__Bordetella bronchiseptica_B	0	0	0	0	0	0	0	0	0	0	0	0	0	0	0	0	0	0	0
GCF_002859225	d__Bacteria;p__Proteobacteria;c__Gammaproteobacteria;o__Betaproteobacteriales;f__Burkholderiaceae;g__Bordetella;s__Bordetella bronchiseptica_E	0	0	0	0	0	0	0	0	0	0	0	0	0	0	0	0	0	0	0
GCF_003184465	No definition in GTDB	0	0	0	0	0	0	0	0	0	0	0	0	0	0	0	0	0	0	0
GCF_003184485	No definition in GTDB	0	0	0	0	0	0	0	0	0	0	0	0	0	0	0	0	0	0	0
GCF_003186185	No definition in GTDB	0	0	0	0	0	0	0	0	0	0	0	0	0	0	0	0	0	0	0
GCF_003186205	No definition in GTDB	0	0	0	0	0	0	0	0	0	0	0	0	0	0	0	0	0	0	0
GCF_003186595	No definition in GTDB	0	0	0	0	0	0	0	0	0	0	0	0	0	0	0	0	0	0	0
GCF_003186685	No definition in GTDB	0	0	0	0	0	0	0	0	0	0	0	0	0	0	0	0	0	0	0
GCF_004006735	No definition in GTDB	0	0	0	0	0	0	0	0	0	0	0	0	0	0	0	0	0	0	0
GCF_004006815	No definition in GTDB	0	0	0	0	0	0	0	0	0	0	0	0	0	0	0	0	0	0	0
GCF_004006935	No definition in GTDB	0	0	0	0	0	0	0	0	0	0	0	0	0	0	0	0	0	0	0
GCF_004008095	No definition in GTDB	0	0	0	0	0	0	0	0	0	0	0	0	0	0	0	0	0	0	0
GCF_900636925	No definition in GTDB	0	0	0	0	0	0	0	0	0	0	0	0	0	0	0	0	0	0	0
GCF_900637995	No definition in GTDB	0	0	0	0	0	0	0	0	0	0	0	0	0	0	0	0	0	0	0
GCF_000195695	d__Bacteria;p__Proteobacteria;c__Gammaproteobacteria;o__Betaproteobacteriales;f__Burkholderiaceae;g__Bordetella;s__Bordetella parapertussis_A	0	0	0	0	0	0	0	0	0	0	0	0	0	0	0	0	0	0	0
GCF_000317935	d__Bacteria;p__Proteobacteria;c__Gammaproteobacteria;o__Betaproteobacteriales;f__Burkholderiaceae;g__Bordetella;s__Bordetella parapertussis	1	0	0	0	0	0	0	0	1	0	0	0	1	0	0	0	0	0	1
GCF_001704255	d__Bacteria;p__Proteobacteria;c__Gammaproteobacteria;o__Betaproteobacteriales;f__Burkholderiaceae;g__Bordetella;s__Bordetella parapertussis_A	0	0	0	0	0	0	0	0	0	0	0	0	0	0	0	0	0	0	0
GCF_002859965	d__Bacteria;p__Proteobacteria;c__Gammaproteobacteria;o__Betaproteobacteriales;f__Burkholderiaceae;g__Bordetella;s__Bordetella parapertussis_A	0	0	0	0	0	0	0	0	0	0	0	0	0	0	0	0	0	0	0
GCF_003186225	No definition in GTDB	0	0	0	0	0	0	0	0	0	0	0	0	0	0	0	0	0	0	0
GCF_003186265	No definition in GTDB	0	0	0	0	0	0	0	0	0	0	0	0	0	0	0	0	0	0	0
GCF_003186285	No definition in GTDB	0	0	0	0	0	0	0	0	0	0	0	0	0	0	0	0	0	0	0
GCF_003186305	No definition in GTDB	0	0	0	0	0	0	0	0	0	0	0	0	0	0	0	0	0	0	0
GCF_003186765	No definition in GTDB	0	0	0	0	0	0	0	0	0	0	0	0	0	0	0	0	0	0	0
GCF_004007035	No definition in GTDB	0	0	0	0	0	0	0	0	0	0	0	0	0	0	0	0	0	0	0
GCF_004008035	No definition in GTDB	0	0	0	0	0	0	0	0	0	0	0	0	0	0	0	0	0	0	0
GCF_004008155	No definition in GTDB	0	0	0	0	0	0	0	0	0	0	0	0	0	0	0	0	0	0	0
GCF_004008215	No definition in GTDB	0	0	0	0	0	0	0	0	0	0	0	0	0	0	0	0	0	0	0
GCF_004008295	No definition in GTDB	0	0	0	0	0	0	0	0	0	0	0	0	0	0	0	0	0	0	0
GCF_004008355	No definition in GTDB	0	0	0	0	0	0	0	0	0	0	0	0	0	0	0	0	0	0	0
GCF_004323615	No definition in GTDB	0	0	0	0	0	0	0	0	0	0	0	0	0	0	0	0	0	0	0
GCF_900475845	No definition in GTDB	0	0	0	0	0	0	0	0	0	0	0	0	0	0	0	0	0	0	0
GCF_900636935	No definition in GTDB	0	0	0	0	0	0	0	0	0	0	0	0	0	0	0	0	0	0	0
GCF_000193595	d__Bacteria;p__Proteobacteria;c__Gammaproteobacteria;o__Betaproteobacteriales;f__Burkholderiaceae;g__Bordetella;s__Bordetella pertussis	0	0	0	0	0	0	0	0	0	0	0	0	0	0	0	0	0	0	0
GCF_000193615	d__Bacteria;p__Proteobacteria;c__Gammaproteobacteria;o__Betaproteobacteriales;f__Burkholderiaceae;g__Bordetella;s__Bordetella pertussis	0	0	0	0	0	0	0	0	0	0	0	0	0	0	0	0	0	0	0
GCF_000195715	d__Bacteria;p__Proteobacteria;c__Gammaproteobacteria;o__Betaproteobacteriales;f__Burkholderiaceae;g__Bordetella;s__Bordetella pertussis	1	0	0	0	0	0	0	0	1	0	0	0	1	0	0	0	0	0	1
GCF_000212975	d__Bacteria;p__Proteobacteria;c__Gammaproteobacteria;o__Betaproteobacteriales;f__Burkholderiaceae;g__Bordetella;s__Bordetella pertussis	0	0	0	0	0	0	0	0	0	0	0	0	0	0	0	0	0	0	0
GCF_000306945	d__Bacteria;p__Proteobacteria;c__Gammaproteobacteria;o__Betaproteobacteriales;f__Burkholderiaceae;g__Bordetella;s__Bordetella pertussis	0	0	0	0	0	0	0	0	0	0	0	0	0	0	0	0	0	0	0
GCF_000812165	d__Bacteria;p__Proteobacteria;c__Gammaproteobacteria;o__Betaproteobacteriales;f__Burkholderiaceae;g__Bordetella;s__Bordetella pertussis	0	0	0	0	0	0	0	0	0	0	0	0	0	0	0	0	0	0	0
GCF_001013565	d__Bacteria;p__Proteobacteria;c__Gammaproteobacteria;o__Betaproteobacteriales;f__Burkholderiaceae;g__Bordetella;s__Bordetella pertussis	0	0	0	0	0	0	0	0	0	0	0	0	0	0	0	0	0	0	0
GCF_001307525	d__Bacteria;p__Proteobacteria;c__Gammaproteobacteria;o__Betaproteobacteriales;f__Burkholderiaceae;g__Bordetella;s__Bordetella pertussis	0	0	0	0	0	0	0	0	0	0	0	0	0	0	0	0	0	0	0
GCF_001307565	d__Bacteria;p__Proteobacteria;c__Gammaproteobacteria;o__Betaproteobacteriales;f__Burkholderiaceae;g__Bordetella;s__Bordetella pertussis	0	0	0	0	0	0	0	0	0	0	0	0	0	0	0	0	0	0	0
GCF_001307585	d__Bacteria;p__Proteobacteria;c__Gammaproteobacteria;o__Betaproteobacteriales;f__Burkholderiaceae;g__Bordetella;s__Bordetella pertussis	0	0	0	0	0	0	0	0	0	0	0	0	0	0	0	0	0	0	0
GCF_001307605	d__Bacteria;p__Proteobacteria;c__Gammaproteobacteria;o__Betaproteobacteriales;f__Burkholderiaceae;g__Bordetella;s__Bordetella pertussis	0	0	0	0	0	0	0	0	0	0	0	0	0	0	0	0	0	0	0
GCF_001307625	d__Bacteria;p__Proteobacteria;c__Gammaproteobacteria;o__Betaproteobacteriales;f__Burkholderiaceae;g__Bordetella;s__Bordetella pertussis	0	0	0	0	0	0	0	0	0	0	0	0	0	0	0	0	0	0	0
GCF_001307645	d__Bacteria;p__Proteobacteria;c__Gammaproteobacteria;o__Betaproteobacteriales;f__Burkholderiaceae;g__Bordetella;s__Bordetella pertussis	0	0	0	0	0	0	0	0	0	0	0	0	0	0	0	0	0	0	0
GCF_001307665	d__Bacteria;p__Proteobacteria;c__Gammaproteobacteria;o__Betaproteobacteriales;f__Burkholderiaceae;g__Bordetella;s__Bordetella pertussis	0	0	0	0	0	0	0	0	0	0	0	0	0	0	0	0	0	0	0
GCF_001307685	d__Bacteria;p__Proteobacteria;c__Gammaproteobacteria;o__Betaproteobacteriales;f__Burkholderiaceae;g__Bordetella;s__Bordetella pertussis	0	0	0	0	0	0	0	0	0	0	0	0	0	0	0	0	0	0	0
GCF_001307705	d__Bacteria;p__Proteobacteria;c__Gammaproteobacteria;o__Betaproteobacteriales;f__Burkholderiaceae;g__Bordetella;s__Bordetella pertussis	0	0	0	0	0	0	0	0	0	0	0	0	0	0	0	0	0	0	0
GCF_001307725	d__Bacteria;p__Proteobacteria;c__Gammaproteobacteria;o__Betaproteobacteriales;f__Burkholderiaceae;g__Bordetella;s__Bordetella pertussis	0	0	0	0	0	0	0	0	0	0	0	0	0	0	0	0	0	0	0
GCF_001307745	d__Bacteria;p__Proteobacteria;c__Gammaproteobacteria;o__Betaproteobacteriales;f__Burkholderiaceae;g__Bordetella;s__Bordetella pertussis	0	0	0	0	0	0	0	0	0	0	0	0	0	0	0	0	0	0	0
GCF_001509895	d__Bacteria;p__Proteobacteria;c__Gammaproteobacteria;o__Betaproteobacteriales;f__Burkholderiaceae;g__Bordetella;s__Bordetella pertussis	0	0	0	0	0	0	0	0	0	0	0	0	0	0	0	0	0	0	0
GCF_001509915	d__Bacteria;p__Proteobacteria;c__Gammaproteobacteria;o__Betaproteobacteriales;f__Burkholderiaceae;g__Bordetella;s__Bordetella pertussis	0	0	0	0	0	0	0	0	0	0	0	0	0	0	0	0	0	0	0
GCF_001605035	d__Bacteria;p__Proteobacteria;c__Gammaproteobacteria;o__Betaproteobacteriales;f__Burkholderiaceae;g__Bordetella;s__Bordetella pertussis	0	0	0	0	0	0	0	0	0	0	0	0	0	0	0	0	0	0	0
GCF_001605055	d__Bacteria;p__Proteobacteria;c__Gammaproteobacteria;o__Betaproteobacteriales;f__Burkholderiaceae;g__Bordetella;s__Bordetella pertussis	0	0	0	0	0	0	0	0	0	0	0	0	0	0	0	0	0	0	0
GCF_001605075	d__Bacteria;p__Proteobacteria;c__Gammaproteobacteria;o__Betaproteobacteriales;f__Burkholderiaceae;g__Bordetella;s__Bordetella pertussis	0	0	0	0	0	0	0	0	0	0	0	0	0	0	0	0	0	0	0
GCF_001605095	d__Bacteria;p__Proteobacteria;c__Gammaproteobacteria;o__Betaproteobacteriales;f__Burkholderiaceae;g__Bordetella;s__Bordetella pertussis	0	0	0	0	0	0	0	0	0	0	0	0	0	0	0	0	0	0	0
GCF_001605115	d__Bacteria;p__Proteobacteria;c__Gammaproteobacteria;o__Betaproteobacteriales;f__Burkholderiaceae;g__Bordetella;s__Bordetella pertussis	0	0	0	0	0	0	0	0	0	0	0	0	0	0	0	0	0	0	0
GCF_001605135	d__Bacteria;p__Proteobacteria;c__Gammaproteobacteria;o__Betaproteobacteriales;f__Burkholderiaceae;g__Bordetella;s__Bordetella pertussis	0	0	0	0	0	0	0	0	0	0	0	0	0	0	0	0	0	0	0
GCF_001605155	d__Bacteria;p__Proteobacteria;c__Gammaproteobacteria;o__Betaproteobacteriales;f__Burkholderiaceae;g__Bordetella;s__Bordetella pertussis	0	0	0	0	0	0	0	0	0	0	0	0	0	0	0	0	0	0	0
GCF_001605175	d__Bacteria;p__Proteobacteria;c__Gammaproteobacteria;o__Betaproteobacteriales;f__Burkholderiaceae;g__Bordetella;s__Bordetella pertussis	0	0	0	0	0	0	0	0	0	0	0	0	0	0	0	0	0	0	0
GCF_001605195	d__Bacteria;p__Proteobacteria;c__Gammaproteobacteria;o__Betaproteobacteriales;f__Burkholderiaceae;g__Bordetella;s__Bordetella pertussis	0	0	0	0	0	0	0	0	0	0	0	0	0	0	0	0	0	0	0
GCF_001605215	d__Bacteria;p__Proteobacteria;c__Gammaproteobacteria;o__Betaproteobacteriales;f__Burkholderiaceae;g__Bordetella;s__Bordetella pertussis	0	0	0	0	0	0	0	0	0	0	0	0	0	0	0	0	0	0	0
GCF_001605235	d__Bacteria;p__Proteobacteria;c__Gammaproteobacteria;o__Betaproteobacteriales;f__Burkholderiaceae;g__Bordetella;s__Bordetella pertussis	0	0	0	0	0	0	0	0	0	0	0	0	0	0	0	0	0	0	0
GCF_001605255	d__Bacteria;p__Proteobacteria;c__Gammaproteobacteria;o__Betaproteobacteriales;f__Burkholderiaceae;g__Bordetella;s__Bordetella pertussis	0	0	0	0	0	0	0	0	0	0	0	0	0	0	0	0	0	0	0
GCF_001605275	d__Bacteria;p__Proteobacteria;c__Gammaproteobacteria;o__Betaproteobacteriales;f__Burkholderiaceae;g__Bordetella;s__Bordetella pertussis	0	0	0	0	0	0	0	0	0	0	0	0	0	0	0	0	0	0	0
GCF_001605295	d__Bacteria;p__Proteobacteria;c__Gammaproteobacteria;o__Betaproteobacteriales;f__Burkholderiaceae;g__Bordetella;s__Bordetella pertussis	0	0	0	0	0	0	0	0	0	0	0	0	0	0	0	0	0	0	0
GCF_001605345	d__Bacteria;p__Proteobacteria;c__Gammaproteobacteria;o__Betaproteobacteriales;f__Burkholderiaceae;g__Bordetella;s__Bordetella pertussis	0	0	0	0	0	0	0	0	0	0	0	0	0	0	0	0	0	0	0
GCF_001605365	d__Bacteria;p__Proteobacteria;c__Gammaproteobacteria;o__Betaproteobacteriales;f__Burkholderiaceae;g__Bordetella;s__Bordetella pertussis	0	0	0	0	0	0	0	0	0	0	0	0	0	0	0	0	0	0	0
GCF_001605385	d__Bacteria;p__Proteobacteria;c__Gammaproteobacteria;o__Betaproteobacteriales;f__Burkholderiaceae;g__Bordetella;s__Bordetella pertussis	0	0	0	0	0	0	0	0	0	0	0	0	0	0	0	0	0	0	0
GCF_001605405	d__Bacteria;p__Proteobacteria;c__Gammaproteobacteria;o__Betaproteobacteriales;f__Burkholderiaceae;g__Bordetella;s__Bordetella pertussis	0	0	0	0	0	0	0	0	0	0	0	0	0	0	0	0	0	0	0
GCF_001605425	d__Bacteria;p__Proteobacteria;c__Gammaproteobacteria;o__Betaproteobacteriales;f__Burkholderiaceae;g__Bordetella;s__Bordetella pertussis	0	0	0	0	0	0	0	0	0	0	0	0	0	0	0	0	0	0	0
GCF_001605445	d__Bacteria;p__Proteobacteria;c__Gammaproteobacteria;o__Betaproteobacteriales;f__Burkholderiaceae;g__Bordetella;s__Bordetella pertussis	0	0	0	0	0	0	0	0	0	0	0	0	0	0	0	0	0	0	0
GCF_001605465	d__Bacteria;p__Proteobacteria;c__Gammaproteobacteria;o__Betaproteobacteriales;f__Burkholderiaceae;g__Bordetella;s__Bordetella pertussis	0	0	0	0	0	0	0	0	0	0	0	0	0	0	0	0	0	0	0
GCF_001605485	d__Bacteria;p__Proteobacteria;c__Gammaproteobacteria;o__Betaproteobacteriales;f__Burkholderiaceae;g__Bordetella;s__Bordetella pertussis	0	0	0	0	0	0	0	0	0	0	0	0	0	0	0	0	0	0	0
GCF_001605505	d__Bacteria;p__Proteobacteria;c__Gammaproteobacteria;o__Betaproteobacteriales;f__Burkholderiaceae;g__Bordetella;s__Bordetella pertussis	0	0	0	0	0	0	0	0	0	0	0	0	0	0	0	0	0	0	0
GCF_001605525	d__Bacteria;p__Proteobacteria;c__Gammaproteobacteria;o__Betaproteobacteriales;f__Burkholderiaceae;g__Bordetella;s__Bordetella pertussis	0	0	0	0	0	0	0	0	0	0	0	0	0	0	0	0	0	0	0
GCF_001605545	d__Bacteria;p__Proteobacteria;c__Gammaproteobacteria;o__Betaproteobacteriales;f__Burkholderiaceae;g__Bordetella;s__Bordetella pertussis	0	0	0	0	0	0	0	0	0	0	0	0	0	0	0	0	0	0	0
GCF_001605565	d__Bacteria;p__Proteobacteria;c__Gammaproteobacteria;o__Betaproteobacteriales;f__Burkholderiaceae;g__Bordetella;s__Bordetella pertussis	0	0	0	0	0	0	0	0	0	0	0	0	0	0	0	0	0	0	0
GCF_001605585	d__Bacteria;p__Proteobacteria;c__Gammaproteobacteria;o__Betaproteobacteriales;f__Burkholderiaceae;g__Bordetella;s__Bordetella pertussis	0	0	0	0	0	0	0	0	0	0	0	0	0	0	0	0	0	0	0
GCF_001605605	d__Bacteria;p__Proteobacteria;c__Gammaproteobacteria;o__Betaproteobacteriales;f__Burkholderiaceae;g__Bordetella;s__Bordetella pertussis	0	0	0	0	0	0	0	0	0	0	0	0	0	0	0	0	0	0	0
GCF_001605625	d__Bacteria;p__Proteobacteria;c__Gammaproteobacteria;o__Betaproteobacteriales;f__Burkholderiaceae;g__Bordetella;s__Bordetella pertussis	0	0	0	0	0	0	0	0	0	0	0	0	0	0	0	0	0	0	0
GCF_001605645	d__Bacteria;p__Proteobacteria;c__Gammaproteobacteria;o__Betaproteobacteriales;f__Burkholderiaceae;g__Bordetella;s__Bordetella pertussis	0	0	0	0	0	0	0	0	0	0	0	0	0	0	0	0	0	0	0
GCF_001605665	d__Bacteria;p__Proteobacteria;c__Gammaproteobacteria;o__Betaproteobacteriales;f__Burkholderiaceae;g__Bordetella;s__Bordetella pertussis	0	0	0	0	0	0	0	0	0	0	0	0	0	0	0	0	0	0	0
GCF_001605685	d__Bacteria;p__Proteobacteria;c__Gammaproteobacteria;o__Betaproteobacteriales;f__Burkholderiaceae;g__Bordetella;s__Bordetella pertussis	0	0	0	0	0	0	0	0	0	0	0	0	0	0	0	0	0	0	0
GCF_001605705	d__Bacteria;p__Proteobacteria;c__Gammaproteobacteria;o__Betaproteobacteriales;f__Burkholderiaceae;g__Bordetella;s__Bordetella pertussis	0	0	0	0	0	0	0	0	0	0	0	0	0	0	0	0	0	0	0
GCF_001628735	d__Bacteria;p__Proteobacteria;c__Gammaproteobacteria;o__Betaproteobacteriales;f__Burkholderiaceae;g__Bordetella;s__Bordetella pertussis	0	0	0	0	0	0	0	0	0	0	0	0	0	0	0	0	0	0	0
GCF_001686365	d__Bacteria;p__Proteobacteria;c__Gammaproteobacteria;o__Betaproteobacteriales;f__Burkholderiaceae;g__Bordetella;s__Bordetella pertussis	0	0	0	0	0	0	0	0	0	0	0	0	0	0	0	0	0	0	0
GCF_001686405	d__Bacteria;p__Proteobacteria;c__Gammaproteobacteria;o__Betaproteobacteriales;f__Burkholderiaceae;g__Bordetella;s__Bordetella pertussis	0	0	0	0	0	0	0	0	0	0	0	0	0	0	0	0	0	0	0
GCF_001686425	d__Bacteria;p__Proteobacteria;c__Gammaproteobacteria;o__Betaproteobacteriales;f__Burkholderiaceae;g__Bordetella;s__Bordetella pertussis	0	0	0	0	0	0	0	0	0	0	0	0	0	0	0	0	0	0	0
GCF_001686445	d__Bacteria;p__Proteobacteria;c__Gammaproteobacteria;o__Betaproteobacteriales;f__Burkholderiaceae;g__Bordetella;s__Bordetella pertussis	0	0	0	0	0	0	0	0	0	0	0	0	0	0	0	0	0	0	0
GCF_001686465	d__Bacteria;p__Proteobacteria;c__Gammaproteobacteria;o__Betaproteobacteriales;f__Burkholderiaceae;g__Bordetella;s__Bordetella pertussis	0	0	0	0	0	0	0	0	0	0	0	0	0	0	0	0	0	0	0
GCF_001686485	d__Bacteria;p__Proteobacteria;c__Gammaproteobacteria;o__Betaproteobacteriales;f__Burkholderiaceae;g__Bordetella;s__Bordetella pertussis	0	0	0	0	0	0	0	0	0	0	0	0	0	0	0	0	0	0	0
GCF_001686505	d__Bacteria;p__Proteobacteria;c__Gammaproteobacteria;o__Betaproteobacteriales;f__Burkholderiaceae;g__Bordetella;s__Bordetella pertussis	0	0	0	0	0	0	0	0	0	0	0	0	0	0	0	0	0	0	0
GCF_001686525	d__Bacteria;p__Proteobacteria;c__Gammaproteobacteria;o__Betaproteobacteriales;f__Burkholderiaceae;g__Bordetella;s__Bordetella pertussis	0	0	0	0	0	0	0	0	0	0	0	0	0	0	0	0	0	0	0
GCF_001686545	d__Bacteria;p__Proteobacteria;c__Gammaproteobacteria;o__Betaproteobacteriales;f__Burkholderiaceae;g__Bordetella;s__Bordetella pertussis	0	0	0	0	0	0	0	0	0	0	0	0	0	0	0	0	0	0	0
GCF_001686565	d__Bacteria;p__Proteobacteria;c__Gammaproteobacteria;o__Betaproteobacteriales;f__Burkholderiaceae;g__Bordetella;s__Bordetella pertussis	0	0	0	0	0	0	0	0	0	0	0	0	0	0	0	0	0	0	0
GCF_001686585	d__Bacteria;p__Proteobacteria;c__Gammaproteobacteria;o__Betaproteobacteriales;f__Burkholderiaceae;g__Bordetella;s__Bordetella pertussis	0	0	0	0	0	0	0	0	0	0	0	0	0	0	0	0	0	0	0
GCF_001686605	d__Bacteria;p__Proteobacteria;c__Gammaproteobacteria;o__Betaproteobacteriales;f__Burkholderiaceae;g__Bordetella;s__Bordetella pertussis	0	0	0	0	0	0	0	0	0	0	0	0	0	0	0	0	0	0	0
GCF_001686625	d__Bacteria;p__Proteobacteria;c__Gammaproteobacteria;o__Betaproteobacteriales;f__Burkholderiaceae;g__Bordetella;s__Bordetella pertussis	0	0	0	0	0	0	0	0	0	0	0	0	0	0	0	0	0	0	0
GCF_001687385	d__Bacteria;p__Proteobacteria;c__Gammaproteobacteria;o__Betaproteobacteriales;f__Burkholderiaceae;g__Bordetella;s__Bordetella pertussis	0	0	0	0	0	0	0	0	0	0	0	0	0	0	0	0	0	0	0
GCF_001687405	d__Bacteria;p__Proteobacteria;c__Gammaproteobacteria;o__Betaproteobacteriales;f__Burkholderiaceae;g__Bordetella;s__Bordetella pertussis	0	0	0	0	0	0	0	0	0	0	0	0	0	0	0	0	0	0	0
GCF_001831395	d__Bacteria;p__Proteobacteria;c__Gammaproteobacteria;o__Betaproteobacteriales;f__Burkholderiaceae;g__Bordetella;s__Bordetella pertussis	0	0	0	0	0	0	0	0	0	0	0	0	0	0	0	0	0	0	0
GCF_001831415	d__Bacteria;p__Proteobacteria;c__Gammaproteobacteria;o__Betaproteobacteriales;f__Burkholderiaceae;g__Bordetella;s__Bordetella pertussis	0	0	0	0	0	0	0	0	0	0	0	0	0	0	0	0	0	0	0
GCF_001831435	d__Bacteria;p__Proteobacteria;c__Gammaproteobacteria;o__Betaproteobacteriales;f__Burkholderiaceae;g__Bordetella;s__Bordetella pertussis	0	0	0	0	0	0	0	0	0	0	0	0	0	0	0	0	0	0	0
GCF_001831455	d__Bacteria;p__Proteobacteria;c__Gammaproteobacteria;o__Betaproteobacteriales;f__Burkholderiaceae;g__Bordetella;s__Bordetella pertussis	0	0	0	0	0	0	0	0	0	0	0	0	0	0	0	0	0	0	0
GCF_001984925	d__Bacteria;p__Proteobacteria;c__Gammaproteobacteria;o__Betaproteobacteriales;f__Burkholderiaceae;g__Bordetella;s__Bordetella pertussis	0	0	0	0	0	0	0	0	0	0	0	0	0	0	0	0	0	0	0
GCF_001984945	d__Bacteria;p__Proteobacteria;c__Gammaproteobacteria;o__Betaproteobacteriales;f__Burkholderiaceae;g__Bordetella;s__Bordetella pertussis	0	0	0	0	0	0	0	0	0	0	0	0	0	0	0	0	0	0	0
GCF_001984965	d__Bacteria;p__Proteobacteria;c__Gammaproteobacteria;o__Betaproteobacteriales;f__Burkholderiaceae;g__Bordetella;s__Bordetella pertussis	0	0	0	0	0	0	0	0	0	0	0	0	0	0	0	0	0	0	0
GCF_001984985	d__Bacteria;p__Proteobacteria;c__Gammaproteobacteria;o__Betaproteobacteriales;f__Burkholderiaceae;g__Bordetella;s__Bordetella pertussis	0	0	0	0	0	0	0	0	0	0	0	0	0	0	0	0	0	0	0
GCF_001985005	d__Bacteria;p__Proteobacteria;c__Gammaproteobacteria;o__Betaproteobacteriales;f__Burkholderiaceae;g__Bordetella;s__Bordetella pertussis	0	0	0	0	0	0	0	0	0	0	0	0	0	0	0	0	0	0	0
GCF_001985025	d__Bacteria;p__Proteobacteria;c__Gammaproteobacteria;o__Betaproteobacteriales;f__Burkholderiaceae;g__Bordetella;s__Bordetella pertussis	0	0	0	0	0	0	0	0	0	0	0	0	0	0	0	0	0	0	0
GCF_001985045	d__Bacteria;p__Proteobacteria;c__Gammaproteobacteria;o__Betaproteobacteriales;f__Burkholderiaceae;g__Bordetella;s__Bordetella pertussis	0	0	0	0	0	0	0	0	0	0	0	0	0	0	0	0	0	0	0
GCF_001985065	d__Bacteria;p__Proteobacteria;c__Gammaproteobacteria;o__Betaproteobacteriales;f__Burkholderiaceae;g__Bordetella;s__Bordetella pertussis	0	0	0	0	0	0	0	0	0	0	0	0	0	0	0	0	0	0	0
GCF_001985085	d__Bacteria;p__Proteobacteria;c__Gammaproteobacteria;o__Betaproteobacteriales;f__Burkholderiaceae;g__Bordetella;s__Bordetella pertussis	0	0	0	0	0	0	0	0	0	0	0	0	0	0	0	0	0	0	0
GCF_001985105	d__Bacteria;p__Proteobacteria;c__Gammaproteobacteria;o__Betaproteobacteriales;f__Burkholderiaceae;g__Bordetella;s__Bordetella pertussis	0	0	0	0	0	0	0	0	0	0	0	0	0	0	0	0	0	0	0
GCF_001985125	d__Bacteria;p__Proteobacteria;c__Gammaproteobacteria;o__Betaproteobacteriales;f__Burkholderiaceae;g__Bordetella;s__Bordetella pertussis	0	0	0	0	0	0	0	0	0	0	0	0	0	0	0	0	0	0	0
GCF_001985145	d__Bacteria;p__Proteobacteria;c__Gammaproteobacteria;o__Betaproteobacteriales;f__Burkholderiaceae;g__Bordetella;s__Bordetella pertussis	0	0	0	0	0	0	0	0	0	0	0	0	0	0	0	0	0	0	0
GCF_001985165	d__Bacteria;p__Proteobacteria;c__Gammaproteobacteria;o__Betaproteobacteriales;f__Burkholderiaceae;g__Bordetella;s__Bordetella pertussis	0	0	0	0	0	0	0	0	0	0	0	0	0	0	0	0	0	0	0
GCF_001985185	d__Bacteria;p__Proteobacteria;c__Gammaproteobacteria;o__Betaproteobacteriales;f__Burkholderiaceae;g__Bordetella;s__Bordetella pertussis	0	0	0	0	0	0	0	0	0	0	0	0	0	0	0	0	0	0	0
GCF_001985205	d__Bacteria;p__Proteobacteria;c__Gammaproteobacteria;o__Betaproteobacteriales;f__Burkholderiaceae;g__Bordetella;s__Bordetella pertussis	0	0	0	0	0	0	0	0	0	0	0	0	0	0	0	0	0	0	0
GCF_001985225	d__Bacteria;p__Proteobacteria;c__Gammaproteobacteria;o__Betaproteobacteriales;f__Burkholderiaceae;g__Bordetella;s__Bordetella pertussis	0	0	0	0	0	0	0	0	0	0	0	0	0	0	0	0	0	0	0
GCF_001985245	d__Bacteria;p__Proteobacteria;c__Gammaproteobacteria;o__Betaproteobacteriales;f__Burkholderiaceae;g__Bordetella;s__Bordetella pertussis	0	0	0	0	0	0	0	0	0	0	0	0	0	0	0	0	0	0	0
GCF_001985265	d__Bacteria;p__Proteobacteria;c__Gammaproteobacteria;o__Betaproteobacteriales;f__Burkholderiaceae;g__Bordetella;s__Bordetella pertussis	0	0	0	0	0	0	0	0	0	0	0	0	0	0	0	0	0	0	0
GCF_001985285	d__Bacteria;p__Proteobacteria;c__Gammaproteobacteria;o__Betaproteobacteriales;f__Burkholderiaceae;g__Bordetella;s__Bordetella pertussis	0	0	0	0	0	0	0	0	0	0	0	0	0	0	0	0	0	0	0
GCF_001985305	d__Bacteria;p__Proteobacteria;c__Gammaproteobacteria;o__Betaproteobacteriales;f__Burkholderiaceae;g__Bordetella;s__Bordetella pertussis	0	0	0	0	0	0	0	0	0	0	0	0	0	0	0	0	0	0	0
GCF_001985325	d__Bacteria;p__Proteobacteria;c__Gammaproteobacteria;o__Betaproteobacteriales;f__Burkholderiaceae;g__Bordetella;s__Bordetella pertussis	0	0	0	0	0	0	0	0	0	0	0	0	0	0	0	0	0	0	0
GCF_001985345	d__Bacteria;p__Proteobacteria;c__Gammaproteobacteria;o__Betaproteobacteriales;f__Burkholderiaceae;g__Bordetella;s__Bordetella pertussis	0	0	0	0	0	0	0	0	0	0	0	0	0	0	0	0	0	0	0
GCF_001985365	d__Bacteria;p__Proteobacteria;c__Gammaproteobacteria;o__Betaproteobacteriales;f__Burkholderiaceae;g__Bordetella;s__Bordetella pertussis	0	0	0	0	0	0	0	0	0	0	0	0	0	0	0	0	0	0	0
GCF_001985385	d__Bacteria;p__Proteobacteria;c__Gammaproteobacteria;o__Betaproteobacteriales;f__Burkholderiaceae;g__Bordetella;s__Bordetella pertussis	0	0	0	0	0	0	0	0	0	0	0	0	0	0	0	0	0	0	0
GCF_001985405	d__Bacteria;p__Proteobacteria;c__Gammaproteobacteria;o__Betaproteobacteriales;f__Burkholderiaceae;g__Bordetella;s__Bordetella pertussis	0	0	0	0	0	0	0	0	0	0	0	0	0	0	0	0	0	0	0
GCF_001985425	d__Bacteria;p__Proteobacteria;c__Gammaproteobacteria;o__Betaproteobacteriales;f__Burkholderiaceae;g__Bordetella;s__Bordetella pertussis	0	0	0	0	0	0	0	0	0	0	0	0	0	0	0	0	0	0	0
GCF_001985445	d__Bacteria;p__Proteobacteria;c__Gammaproteobacteria;o__Betaproteobacteriales;f__Burkholderiaceae;g__Bordetella;s__Bordetella pertussis	0	0	0	0	0	0	0	0	0	0	0	0	0	0	0	0	0	0	0
GCF_001985465	d__Bacteria;p__Proteobacteria;c__Gammaproteobacteria;o__Betaproteobacteriales;f__Burkholderiaceae;g__Bordetella;s__Bordetella pertussis	0	0	0	0	0	0	0	0	0	0	0	0	0	0	0	0	0	0	0
GCF_001985485	d__Bacteria;p__Proteobacteria;c__Gammaproteobacteria;o__Betaproteobacteriales;f__Burkholderiaceae;g__Bordetella;s__Bordetella pertussis	0	0	0	0	0	0	0	0	0	0	0	0	0	0	0	0	0	0	0
GCF_001985505	d__Bacteria;p__Proteobacteria;c__Gammaproteobacteria;o__Betaproteobacteriales;f__Burkholderiaceae;g__Bordetella;s__Bordetella pertussis	0	0	0	0	0	0	0	0	0	0	0	0	0	0	0	0	0	0	0
GCF_001985525	d__Bacteria;p__Proteobacteria;c__Gammaproteobacteria;o__Betaproteobacteriales;f__Burkholderiaceae;g__Bordetella;s__Bordetella pertussis	0	0	0	0	0	0	0	0	0	0	0	0	0	0	0	0	0	0	0
GCF_001985545	d__Bacteria;p__Proteobacteria;c__Gammaproteobacteria;o__Betaproteobacteriales;f__Burkholderiaceae;g__Bordetella;s__Bordetella pertussis	0	0	0	0	0	0	0	0	0	0	0	0	0	0	0	0	0	0	0
GCF_001985565	d__Bacteria;p__Proteobacteria;c__Gammaproteobacteria;o__Betaproteobacteriales;f__Burkholderiaceae;g__Bordetella;s__Bordetella pertussis	0	0	0	0	0	0	0	0	0	0	0	0	0	0	0	0	0	0	0
GCF_001985585	d__Bacteria;p__Proteobacteria;c__Gammaproteobacteria;o__Betaproteobacteriales;f__Burkholderiaceae;g__Bordetella;s__Bordetella pertussis	0	0	0	0	0	0	0	0	0	0	0	0	0	0	0	0	0	0	0
GCF_001985605	d__Bacteria;p__Proteobacteria;c__Gammaproteobacteria;o__Betaproteobacteriales;f__Burkholderiaceae;g__Bordetella;s__Bordetella pertussis	0	0	0	0	0	0	0	0	0	0	0	0	0	0	0	0	0	0	0
GCF_001985625	d__Bacteria;p__Proteobacteria;c__Gammaproteobacteria;o__Betaproteobacteriales;f__Burkholderiaceae;g__Bordetella;s__Bordetella pertussis	0	0	0	0	0	0	0	0	0	0	0	0	0	0	0	0	0	0	0
GCF_001985645	d__Bacteria;p__Proteobacteria;c__Gammaproteobacteria;o__Betaproteobacteriales;f__Burkholderiaceae;g__Bordetella;s__Bordetella pertussis	0	0	0	0	0	0	0	0	0	0	0	0	0	0	0	0	0	0	0
GCF_001985665	d__Bacteria;p__Proteobacteria;c__Gammaproteobacteria;o__Betaproteobacteriales;f__Burkholderiaceae;g__Bordetella;s__Bordetella pertussis	0	0	0	0	0	0	0	0	0	0	0	0	0	0	0	0	0	0	0
GCF_001985685	d__Bacteria;p__Proteobacteria;c__Gammaproteobacteria;o__Betaproteobacteriales;f__Burkholderiaceae;g__Bordetella;s__Bordetella pertussis	0	0	0	0	0	0	0	0	0	0	0	0	0	0	0	0	0	0	0
GCF_001985705	d__Bacteria;p__Proteobacteria;c__Gammaproteobacteria;o__Betaproteobacteriales;f__Burkholderiaceae;g__Bordetella;s__Bordetella pertussis	0	0	0	0	0	0	0	0	0	0	0	0	0	0	0	0	0	0	0
GCF_001985725	d__Bacteria;p__Proteobacteria;c__Gammaproteobacteria;o__Betaproteobacteriales;f__Burkholderiaceae;g__Bordetella;s__Bordetella pertussis	0	0	0	0	0	0	0	0	0	0	0	0	0	0	0	0	0	0	0
GCF_001985745	d__Bacteria;p__Proteobacteria;c__Gammaproteobacteria;o__Betaproteobacteriales;f__Burkholderiaceae;g__Bordetella;s__Bordetella pertussis	0	0	0	0	0	0	0	0	0	0	0	0	0	0	0	0	0	0	0
GCF_001985765	d__Bacteria;p__Proteobacteria;c__Gammaproteobacteria;o__Betaproteobacteriales;f__Burkholderiaceae;g__Bordetella;s__Bordetella pertussis	0	0	0	0	0	0	0	0	0	0	0	0	0	0	0	0	0	0	0
GCF_001985785	d__Bacteria;p__Proteobacteria;c__Gammaproteobacteria;o__Betaproteobacteriales;f__Burkholderiaceae;g__Bordetella;s__Bordetella pertussis	0	0	0	0	0	0	0	0	0	0	0	0	0	0	0	0	0	0	0
GCF_001985805	d__Bacteria;p__Proteobacteria;c__Gammaproteobacteria;o__Betaproteobacteriales;f__Burkholderiaceae;g__Bordetella;s__Bordetella pertussis	0	0	0	0	0	0	0	0	0	0	0	0	0	0	0	0	0	0	0
GCF_001985825	d__Bacteria;p__Proteobacteria;c__Gammaproteobacteria;o__Betaproteobacteriales;f__Burkholderiaceae;g__Bordetella;s__Bordetella pertussis	0	0	0	0	0	0	0	0	0	0	0	0	0	0	0	0	0	0	0
GCF_001985845	d__Bacteria;p__Proteobacteria;c__Gammaproteobacteria;o__Betaproteobacteriales;f__Burkholderiaceae;g__Bordetella;s__Bordetella pertussis	0	0	0	0	0	0	0	0	0	0	0	0	0	0	0	0	0	0	0
GCF_001985865	d__Bacteria;p__Proteobacteria;c__Gammaproteobacteria;o__Betaproteobacteriales;f__Burkholderiaceae;g__Bordetella;s__Bordetella pertussis	0	0	0	0	0	0	0	0	0	0	0	0	0	0	0	0	0	0	0
GCF_001985885	d__Bacteria;p__Proteobacteria;c__Gammaproteobacteria;o__Betaproteobacteriales;f__Burkholderiaceae;g__Bordetella;s__Bordetella pertussis	0	0	0	0	0	0	0	0	0	0	0	0	0	0	0	0	0	0	0
GCF_001985905	d__Bacteria;p__Proteobacteria;c__Gammaproteobacteria;o__Betaproteobacteriales;f__Burkholderiaceae;g__Bordetella;s__Bordetella pertussis	0	0	0	0	0	0	0	0	0	0	0	0	0	0	0	0	0	0	0
GCF_001985925	d__Bacteria;p__Proteobacteria;c__Gammaproteobacteria;o__Betaproteobacteriales;f__Burkholderiaceae;g__Bordetella;s__Bordetella pertussis	0	0	0	0	0	0	0	0	0	0	0	0	0	0	0	0	0	0	0
GCF_001985945	d__Bacteria;p__Proteobacteria;c__Gammaproteobacteria;o__Betaproteobacteriales;f__Burkholderiaceae;g__Bordetella;s__Bordetella pertussis	0	0	0	0	0	0	0	0	0	0	0	0	0	0	0	0	0	0	0
GCF_001985965	d__Bacteria;p__Proteobacteria;c__Gammaproteobacteria;o__Betaproteobacteriales;f__Burkholderiaceae;g__Bordetella;s__Bordetella pertussis	0	0	0	0	0	0	0	0	0	0	0	0	0	0	0	0	0	0	0
GCF_001985985	d__Bacteria;p__Proteobacteria;c__Gammaproteobacteria;o__Betaproteobacteriales;f__Burkholderiaceae;g__Bordetella;s__Bordetella pertussis	0	0	0	0	0	0	0	0	0	0	0	0	0	0	0	0	0	0	0
GCF_001986005	d__Bacteria;p__Proteobacteria;c__Gammaproteobacteria;o__Betaproteobacteriales;f__Burkholderiaceae;g__Bordetella;s__Bordetella pertussis	0	0	0	0	0	0	0	0	0	0	0	0	0	0	0	0	0	0	0
GCF_001986025	d__Bacteria;p__Proteobacteria;c__Gammaproteobacteria;o__Betaproteobacteriales;f__Burkholderiaceae;g__Bordetella;s__Bordetella pertussis	0	0	0	0	0	0	0	0	0	0	0	0	0	0	0	0	0	0	0
GCF_001986045	d__Bacteria;p__Proteobacteria;c__Gammaproteobacteria;o__Betaproteobacteriales;f__Burkholderiaceae;g__Bordetella;s__Bordetella pertussis	0	0	0	0	0	0	0	0	0	0	0	0	0	0	0	0	0	0	0
GCF_001986065	d__Bacteria;p__Proteobacteria;c__Gammaproteobacteria;o__Betaproteobacteriales;f__Burkholderiaceae;g__Bordetella;s__Bordetella pertussis	0	0	0	0	0	0	0	0	0	0	0	0	0	0	0	0	0	0	0
GCF_001986085	d__Bacteria;p__Proteobacteria;c__Gammaproteobacteria;o__Betaproteobacteriales;f__Burkholderiaceae;g__Bordetella;s__Bordetella pertussis	0	0	0	0	0	0	0	0	0	0	0	0	0	0	0	0	0	0	0
GCF_001986105	d__Bacteria;p__Proteobacteria;c__Gammaproteobacteria;o__Betaproteobacteriales;f__Burkholderiaceae;g__Bordetella;s__Bordetella pertussis	0	0	0	0	0	0	0	0	0	0	0	0	0	0	0	0	0	0	0
GCF_001986155	d__Bacteria;p__Proteobacteria;c__Gammaproteobacteria;o__Betaproteobacteriales;f__Burkholderiaceae;g__Bordetella;s__Bordetella pertussis	0	0	0	0	0	0	0	0	0	0	0	0	0	0	0	0	0	0	0
GCF_001986175	d__Bacteria;p__Proteobacteria;c__Gammaproteobacteria;o__Betaproteobacteriales;f__Burkholderiaceae;g__Bordetella;s__Bordetella pertussis	0	0	0	0	0	0	0	0	0	0	0	0	0	0	0	0	0	0	0
GCF_001986195	d__Bacteria;p__Proteobacteria;c__Gammaproteobacteria;o__Betaproteobacteriales;f__Burkholderiaceae;g__Bordetella;s__Bordetella pertussis	0	0	0	0	0	0	0	0	0	0	0	0	0	0	0	0	0	0	0
GCF_001986215	d__Bacteria;p__Proteobacteria;c__Gammaproteobacteria;o__Betaproteobacteriales;f__Burkholderiaceae;g__Bordetella;s__Bordetella pertussis	0	0	0	0	0	0	0	0	0	0	0	0	0	0	0	0	0	0	0
GCF_001986235	d__Bacteria;p__Proteobacteria;c__Gammaproteobacteria;o__Betaproteobacteriales;f__Burkholderiaceae;g__Bordetella;s__Bordetella pertussis	0	0	0	0	0	0	0	0	0	0	0	0	0	0	0	0	0	0	0
GCF_001986255	d__Bacteria;p__Proteobacteria;c__Gammaproteobacteria;o__Betaproteobacteriales;f__Burkholderiaceae;g__Bordetella;s__Bordetella pertussis	0	0	0	0	0	0	0	0	0	0	0	0	0	0	0	0	0	0	0
GCF_001986275	d__Bacteria;p__Proteobacteria;c__Gammaproteobacteria;o__Betaproteobacteriales;f__Burkholderiaceae;g__Bordetella;s__Bordetella pertussis	0	0	0	0	0	0	0	0	0	0	0	0	0	0	0	0	0	0	0
GCF_001986295	d__Bacteria;p__Proteobacteria;c__Gammaproteobacteria;o__Betaproteobacteriales;f__Burkholderiaceae;g__Bordetella;s__Bordetella pertussis	0	0	0	0	0	0	0	0	0	0	0	0	0	0	0	0	0	0	0
GCF_001986315	d__Bacteria;p__Proteobacteria;c__Gammaproteobacteria;o__Betaproteobacteriales;f__Burkholderiaceae;g__Bordetella;s__Bordetella pertussis	0	0	0	0	0	0	0	0	0	0	0	0	0	0	0	0	0	0	0
GCF_001986335	d__Bacteria;p__Proteobacteria;c__Gammaproteobacteria;o__Betaproteobacteriales;f__Burkholderiaceae;g__Bordetella;s__Bordetella pertussis	0	0	0	0	0	0	0	0	0	0	0	0	0	0	0	0	0	0	0
GCF_001986355	d__Bacteria;p__Proteobacteria;c__Gammaproteobacteria;o__Betaproteobacteriales;f__Burkholderiaceae;g__Bordetella;s__Bordetella pertussis	0	0	0	0	0	0	0	0	0	0	0	0	0	0	0	0	0	0	0
GCF_001986375	d__Bacteria;p__Proteobacteria;c__Gammaproteobacteria;o__Betaproteobacteriales;f__Burkholderiaceae;g__Bordetella;s__Bordetella pertussis	0	0	0	0	0	0	0	0	0	0	0	0	0	0	0	0	0	0	0
GCF_001986415	d__Bacteria;p__Proteobacteria;c__Gammaproteobacteria;o__Betaproteobacteriales;f__Burkholderiaceae;g__Bordetella;s__Bordetella pertussis	0	0	0	0	0	0	0	0	0	0	0	0	0	0	0	0	0	0	0
GCF_001986435	d__Bacteria;p__Proteobacteria;c__Gammaproteobacteria;o__Betaproteobacteriales;f__Burkholderiaceae;g__Bordetella;s__Bordetella pertussis	0	0	0	0	0	0	0	0	0	0	0	0	0	0	0	0	0	0	0
GCF_001986455	d__Bacteria;p__Proteobacteria;c__Gammaproteobacteria;o__Betaproteobacteriales;f__Burkholderiaceae;g__Bordetella;s__Bordetella pertussis	0	0	0	0	0	0	0	0	0	0	0	0	0	0	0	0	0	0	0
GCF_001986475	d__Bacteria;p__Proteobacteria;c__Gammaproteobacteria;o__Betaproteobacteriales;f__Burkholderiaceae;g__Bordetella;s__Bordetella pertussis	0	0	0	0	0	0	0	0	0	0	0	0	0	0	0	0	0	0	0
GCF_001986495	d__Bacteria;p__Proteobacteria;c__Gammaproteobacteria;o__Betaproteobacteriales;f__Burkholderiaceae;g__Bordetella;s__Bordetella pertussis	0	0	0	0	0	0	0	0	0	0	0	0	0	0	0	0	0	0	0
GCF_001986515	d__Bacteria;p__Proteobacteria;c__Gammaproteobacteria;o__Betaproteobacteriales;f__Burkholderiaceae;g__Bordetella;s__Bordetella pertussis	0	0	0	0	0	0	0	0	0	0	0	0	0	0	0	0	0	0	0
GCF_001986535	d__Bacteria;p__Proteobacteria;c__Gammaproteobacteria;o__Betaproteobacteriales;f__Burkholderiaceae;g__Bordetella;s__Bordetella pertussis	0	0	0	0	0	0	0	0	0	0	0	0	0	0	0	0	0	0	0
GCF_001986555	d__Bacteria;p__Proteobacteria;c__Gammaproteobacteria;o__Betaproteobacteriales;f__Burkholderiaceae;g__Bordetella;s__Bordetella pertussis	0	0	0	0	0	0	0	0	0	0	0	0	0	0	0	0	0	0	0
GCF_001986575	d__Bacteria;p__Proteobacteria;c__Gammaproteobacteria;o__Betaproteobacteriales;f__Burkholderiaceae;g__Bordetella;s__Bordetella pertussis	0	0	0	0	0	0	0	0	0	0	0	0	0	0	0	0	0	0	0
GCF_001986595	d__Bacteria;p__Proteobacteria;c__Gammaproteobacteria;o__Betaproteobacteriales;f__Burkholderiaceae;g__Bordetella;s__Bordetella pertussis	0	0	0	0	0	0	0	0	0	0	0	0	0	0	0	0	0	0	0
GCF_001986615	d__Bacteria;p__Proteobacteria;c__Gammaproteobacteria;o__Betaproteobacteriales;f__Burkholderiaceae;g__Bordetella;s__Bordetella pertussis	0	0	0	0	0	0	0	0	0	0	0	0	0	0	0	0	0	0	0
GCF_001986635	d__Bacteria;p__Proteobacteria;c__Gammaproteobacteria;o__Betaproteobacteriales;f__Burkholderiaceae;g__Bordetella;s__Bordetella pertussis	0	0	0	0	0	0	0	0	0	0	0	0	0	0	0	0	0	0	0
GCF_001986655	d__Bacteria;p__Proteobacteria;c__Gammaproteobacteria;o__Betaproteobacteriales;f__Burkholderiaceae;g__Bordetella;s__Bordetella pertussis	0	0	0	0	0	0	0	0	0	0	0	0	0	0	0	0	0	0	0
GCF_001986675	d__Bacteria;p__Proteobacteria;c__Gammaproteobacteria;o__Betaproteobacteriales;f__Burkholderiaceae;g__Bordetella;s__Bordetella pertussis	0	0	0	0	0	0	0	0	0	0	0	0	0	0	0	0	0	0	0
GCF_001986695	d__Bacteria;p__Proteobacteria;c__Gammaproteobacteria;o__Betaproteobacteriales;f__Burkholderiaceae;g__Bordetella;s__Bordetella pertussis	0	0	0	0	0	0	0	0	0	0	0	0	0	0	0	0	0	0	0
GCF_001986715	d__Bacteria;p__Proteobacteria;c__Gammaproteobacteria;o__Betaproteobacteriales;f__Burkholderiaceae;g__Bordetella;s__Bordetella pertussis	0	0	0	0	0	0	0	0	0	0	0	0	0	0	0	0	0	0	0
GCF_001986735	d__Bacteria;p__Proteobacteria;c__Gammaproteobacteria;o__Betaproteobacteriales;f__Burkholderiaceae;g__Bordetella;s__Bordetella pertussis	0	0	0	0	0	0	0	0	0	0	0	0	0	0	0	0	0	0	0
GCF_001986755	d__Bacteria;p__Proteobacteria;c__Gammaproteobacteria;o__Betaproteobacteriales;f__Burkholderiaceae;g__Bordetella;s__Bordetella pertussis	0	0	0	0	0	0	0	0	0	0	0	0	0	0	0	0	0	0	0
GCF_001986775	d__Bacteria;p__Proteobacteria;c__Gammaproteobacteria;o__Betaproteobacteriales;f__Burkholderiaceae;g__Bordetella;s__Bordetella pertussis	0	0	0	0	0	0	0	0	0	0	0	0	0	0	0	0	0	0	0
GCF_001986795	d__Bacteria;p__Proteobacteria;c__Gammaproteobacteria;o__Betaproteobacteriales;f__Burkholderiaceae;g__Bordetella;s__Bordetella pertussis	0	0	0	0	0	0	0	0	0	0	0	0	0	0	0	0	0	0	0
GCF_001986815	d__Bacteria;p__Proteobacteria;c__Gammaproteobacteria;o__Betaproteobacteriales;f__Burkholderiaceae;g__Bordetella;s__Bordetella pertussis	0	0	0	0	0	0	0	0	0	0	0	0	0	0	0	0	0	0	0
GCF_001986835	d__Bacteria;p__Proteobacteria;c__Gammaproteobacteria;o__Betaproteobacteriales;f__Burkholderiaceae;g__Bordetella;s__Bordetella pertussis	0	0	0	0	0	0	0	0	0	0	0	0	0	0	0	0	0	0	0
GCF_001986855	d__Bacteria;p__Proteobacteria;c__Gammaproteobacteria;o__Betaproteobacteriales;f__Burkholderiaceae;g__Bordetella;s__Bordetella pertussis	0	0	0	0	0	0	0	0	0	0	0	0	0	0	0	0	0	0	0
GCF_001986875	d__Bacteria;p__Proteobacteria;c__Gammaproteobacteria;o__Betaproteobacteriales;f__Burkholderiaceae;g__Bordetella;s__Bordetella pertussis	0	0	0	0	0	0	0	0	0	0	0	0	0	0	0	0	0	0	0
GCF_001986895	d__Bacteria;p__Proteobacteria;c__Gammaproteobacteria;o__Betaproteobacteriales;f__Burkholderiaceae;g__Bordetella;s__Bordetella pertussis	0	0	0	0	0	0	0	0	0	0	0	0	0	0	0	0	0	0	0
GCF_001986915	d__Bacteria;p__Proteobacteria;c__Gammaproteobacteria;o__Betaproteobacteriales;f__Burkholderiaceae;g__Bordetella;s__Bordetella pertussis	0	0	0	0	0	0	0	0	0	0	0	0	0	0	0	0	0	0	0
GCF_001986935	d__Bacteria;p__Proteobacteria;c__Gammaproteobacteria;o__Betaproteobacteriales;f__Burkholderiaceae;g__Bordetella;s__Bordetella pertussis	0	0	0	0	0	0	0	0	0	0	0	0	0	0	0	0	0	0	0
GCF_001986955	d__Bacteria;p__Proteobacteria;c__Gammaproteobacteria;o__Betaproteobacteriales;f__Burkholderiaceae;g__Bordetella;s__Bordetella pertussis	0	0	0	0	0	0	0	0	0	0	0	0	0	0	0	0	0	0	0
GCF_001986975	d__Bacteria;p__Proteobacteria;c__Gammaproteobacteria;o__Betaproteobacteriales;f__Burkholderiaceae;g__Bordetella;s__Bordetella pertussis	0	0	0	0	0	0	0	0	0	0	0	0	0	0	0	0	0	0	0
GCF_001986995	d__Bacteria;p__Proteobacteria;c__Gammaproteobacteria;o__Betaproteobacteriales;f__Burkholderiaceae;g__Bordetella;s__Bordetella pertussis	0	0	0	0	0	0	0	0	0	0	0	0	0	0	0	0	0	0	0
GCF_001987015	d__Bacteria;p__Proteobacteria;c__Gammaproteobacteria;o__Betaproteobacteriales;f__Burkholderiaceae;g__Bordetella;s__Bordetella pertussis	0	0	0	0	0	0	0	0	0	0	0	0	0	0	0	0	0	0	0
GCF_001987035	d__Bacteria;p__Proteobacteria;c__Gammaproteobacteria;o__Betaproteobacteriales;f__Burkholderiaceae;g__Bordetella;s__Bordetella pertussis	0	0	0	0	0	0	0	0	0	0	0	0	0	0	0	0	0	0	0
GCF_001987055	d__Bacteria;p__Proteobacteria;c__Gammaproteobacteria;o__Betaproteobacteriales;f__Burkholderiaceae;g__Bordetella;s__Bordetella pertussis	0	0	0	0	0	0	0	0	0	0	0	0	0	0	0	0	0	0	0
GCF_001987075	d__Bacteria;p__Proteobacteria;c__Gammaproteobacteria;o__Betaproteobacteriales;f__Burkholderiaceae;g__Bordetella;s__Bordetella pertussis	0	0	0	0	0	0	0	0	0	0	0	0	0	0	0	0	0	0	0
GCF_001987095	d__Bacteria;p__Proteobacteria;c__Gammaproteobacteria;o__Betaproteobacteriales;f__Burkholderiaceae;g__Bordetella;s__Bordetella pertussis	0	0	0	0	0	0	0	0	0	0	0	0	0	0	0	0	0	0	0
GCF_001987115	d__Bacteria;p__Proteobacteria;c__Gammaproteobacteria;o__Betaproteobacteriales;f__Burkholderiaceae;g__Bordetella;s__Bordetella pertussis	0	0	0	0	0	0	0	0	0	0	0	0	0	0	0	0	0	0	0
GCF_001987135	d__Bacteria;p__Proteobacteria;c__Gammaproteobacteria;o__Betaproteobacteriales;f__Burkholderiaceae;g__Bordetella;s__Bordetella pertussis	0	0	0	0	0	0	0	0	0	0	0	0	0	0	0	0	0	0	0
GCF_001987155	d__Bacteria;p__Proteobacteria;c__Gammaproteobacteria;o__Betaproteobacteriales;f__Burkholderiaceae;g__Bordetella;s__Bordetella pertussis	0	0	0	0	0	0	0	0	0	0	0	0	0	0	0	0	0	0	0
GCF_001987175	d__Bacteria;p__Proteobacteria;c__Gammaproteobacteria;o__Betaproteobacteriales;f__Burkholderiaceae;g__Bordetella;s__Bordetella pertussis	0	0	0	0	0	0	0	0	0	0	0	0	0	0	0	0	0	0	0
GCF_001987195	d__Bacteria;p__Proteobacteria;c__Gammaproteobacteria;o__Betaproteobacteriales;f__Burkholderiaceae;g__Bordetella;s__Bordetella pertussis	0	0	0	0	0	0	0	0	0	0	0	0	0	0	0	0	0	0	0
GCF_001987215	d__Bacteria;p__Proteobacteria;c__Gammaproteobacteria;o__Betaproteobacteriales;f__Burkholderiaceae;g__Bordetella;s__Bordetella pertussis	0	0	0	0	0	0	0	0	0	0	0	0	0	0	0	0	0	0	0
GCF_001987235	d__Bacteria;p__Proteobacteria;c__Gammaproteobacteria;o__Betaproteobacteriales;f__Burkholderiaceae;g__Bordetella;s__Bordetella pertussis	0	0	0	0	0	0	0	0	0	0	0	0	0	0	0	0	0	0	0
GCF_001987255	d__Bacteria;p__Proteobacteria;c__Gammaproteobacteria;o__Betaproteobacteriales;f__Burkholderiaceae;g__Bordetella;s__Bordetella pertussis	0	0	0	0	0	0	0	0	0	0	0	0	0	0	0	0	0	0	0
GCF_001987275	d__Bacteria;p__Proteobacteria;c__Gammaproteobacteria;o__Betaproteobacteriales;f__Burkholderiaceae;g__Bordetella;s__Bordetella pertussis	0	0	0	0	0	0	0	0	0	0	0	0	0	0	0	0	0	0	0
GCF_001987295	d__Bacteria;p__Proteobacteria;c__Gammaproteobacteria;o__Betaproteobacteriales;f__Burkholderiaceae;g__Bordetella;s__Bordetella pertussis	0	0	0	0	0	0	0	0	0	0	0	0	0	0	0	0	0	0	0
GCF_001987315	d__Bacteria;p__Proteobacteria;c__Gammaproteobacteria;o__Betaproteobacteriales;f__Burkholderiaceae;g__Bordetella;s__Bordetella pertussis	0	0	0	0	0	0	0	0	0	0	0	0	0	0	0	0	0	0	0
GCF_001987335	d__Bacteria;p__Proteobacteria;c__Gammaproteobacteria;o__Betaproteobacteriales;f__Burkholderiaceae;g__Bordetella;s__Bordetella pertussis	0	0	0	0	0	0	0	0	0	0	0	0	0	0	0	0	0	0	0
GCF_001987355	d__Bacteria;p__Proteobacteria;c__Gammaproteobacteria;o__Betaproteobacteriales;f__Burkholderiaceae;g__Bordetella;s__Bordetella pertussis	0	0	0	0	0	0	0	0	0	0	0	0	0	0	0	0	0	0	0
GCF_001987375	d__Bacteria;p__Proteobacteria;c__Gammaproteobacteria;o__Betaproteobacteriales;f__Burkholderiaceae;g__Bordetella;s__Bordetella pertussis	0	0	0	0	0	0	0	0	0	0	0	0	0	0	0	0	0	0	0
GCF_001987395	d__Bacteria;p__Proteobacteria;c__Gammaproteobacteria;o__Betaproteobacteriales;f__Burkholderiaceae;g__Bordetella;s__Bordetella pertussis	0	0	0	0	0	0	0	0	0	0	0	0	0	0	0	0	0	0	0
GCF_001987415	d__Bacteria;p__Proteobacteria;c__Gammaproteobacteria;o__Betaproteobacteriales;f__Burkholderiaceae;g__Bordetella;s__Bordetella pertussis	0	0	0	0	0	0	0	0	0	0	0	0	0	0	0	0	0	0	0
GCF_001987435	d__Bacteria;p__Proteobacteria;c__Gammaproteobacteria;o__Betaproteobacteriales;f__Burkholderiaceae;g__Bordetella;s__Bordetella pertussis	0	0	0	0	0	0	0	0	0	0	0	0	0	0	0	0	0	0	0
GCF_001987455	d__Bacteria;p__Proteobacteria;c__Gammaproteobacteria;o__Betaproteobacteriales;f__Burkholderiaceae;g__Bordetella;s__Bordetella pertussis	0	0	0	0	0	0	0	0	0	0	0	0	0	0	0	0	0	0	0
GCF_001987475	d__Bacteria;p__Proteobacteria;c__Gammaproteobacteria;o__Betaproteobacteriales;f__Burkholderiaceae;g__Bordetella;s__Bordetella pertussis	0	0	0	0	0	0	0	0	0	0	0	0	0	0	0	0	0	0	0
GCF_001987495	d__Bacteria;p__Proteobacteria;c__Gammaproteobacteria;o__Betaproteobacteriales;f__Burkholderiaceae;g__Bordetella;s__Bordetella pertussis	0	0	0	0	0	0	0	0	0	0	0	0	0	0	0	0	0	0	0
GCF_001987515	d__Bacteria;p__Proteobacteria;c__Gammaproteobacteria;o__Betaproteobacteriales;f__Burkholderiaceae;g__Bordetella;s__Bordetella pertussis	0	0	0	0	0	0	0	0	0	0	0	0	0	0	0	0	0	0	0
GCF_001987535	d__Bacteria;p__Proteobacteria;c__Gammaproteobacteria;o__Betaproteobacteriales;f__Burkholderiaceae;g__Bordetella;s__Bordetella pertussis	0	0	0	0	0	0	0	0	0	0	0	0	0	0	0	0	0	0	0
GCF_001987555	d__Bacteria;p__Proteobacteria;c__Gammaproteobacteria;o__Betaproteobacteriales;f__Burkholderiaceae;g__Bordetella;s__Bordetella pertussis	0	0	0	0	0	0	0	0	0	0	0	0	0	0	0	0	0	0	0
GCF_001987575	d__Bacteria;p__Proteobacteria;c__Gammaproteobacteria;o__Betaproteobacteriales;f__Burkholderiaceae;g__Bordetella;s__Bordetella pertussis	0	0	0	0	0	0	0	0	0	0	0	0	0	0	0	0	0	0	0
GCF_001987595	d__Bacteria;p__Proteobacteria;c__Gammaproteobacteria;o__Betaproteobacteriales;f__Burkholderiaceae;g__Bordetella;s__Bordetella pertussis	0	0	0	0	0	0	0	0	0	0	0	0	0	0	0	0	0	0	0
GCF_001987615	d__Bacteria;p__Proteobacteria;c__Gammaproteobacteria;o__Betaproteobacteriales;f__Burkholderiaceae;g__Bordetella;s__Bordetella pertussis	0	0	0	0	0	0	0	0	0	0	0	0	0	0	0	0	0	0	0
GCF_001987635	d__Bacteria;p__Proteobacteria;c__Gammaproteobacteria;o__Betaproteobacteriales;f__Burkholderiaceae;g__Bordetella;s__Bordetella pertussis	0	0	0	0	0	0	0	0	0	0	0	0	0	0	0	0	0	0	0
GCF_001987655	d__Bacteria;p__Proteobacteria;c__Gammaproteobacteria;o__Betaproteobacteriales;f__Burkholderiaceae;g__Bordetella;s__Bordetella pertussis	0	0	0	0	0	0	0	0	0	0	0	0	0	0	0	0	0	0	0
GCF_001987675	d__Bacteria;p__Proteobacteria;c__Gammaproteobacteria;o__Betaproteobacteriales;f__Burkholderiaceae;g__Bordetella;s__Bordetella pertussis	0	0	0	0	0	0	0	0	0	0	0	0	0	0	0	0	0	0	0
GCF_001987695	d__Bacteria;p__Proteobacteria;c__Gammaproteobacteria;o__Betaproteobacteriales;f__Burkholderiaceae;g__Bordetella;s__Bordetella pertussis	0	0	0	0	0	0	0	0	0	0	0	0	0	0	0	0	0	0	0
GCF_001987715	d__Bacteria;p__Proteobacteria;c__Gammaproteobacteria;o__Betaproteobacteriales;f__Burkholderiaceae;g__Bordetella;s__Bordetella pertussis	0	0	0	0	0	0	0	0	0	0	0	0	0	0	0	0	0	0	0
GCF_001987735	d__Bacteria;p__Proteobacteria;c__Gammaproteobacteria;o__Betaproteobacteriales;f__Burkholderiaceae;g__Bordetella;s__Bordetella pertussis	0	0	0	0	0	0	0	0	0	0	0	0	0	0	0	0	0	0	0
GCF_001987755	d__Bacteria;p__Proteobacteria;c__Gammaproteobacteria;o__Betaproteobacteriales;f__Burkholderiaceae;g__Bordetella;s__Bordetella pertussis	0	0	0	0	0	0	0	0	0	0	0	0	0	0	0	0	0	0	0
GCF_001987775	d__Bacteria;p__Proteobacteria;c__Gammaproteobacteria;o__Betaproteobacteriales;f__Burkholderiaceae;g__Bordetella;s__Bordetella pertussis	0	0	0	0	0	0	0	0	0	0	0	0	0	0	0	0	0	0	0
GCF_001987795	d__Bacteria;p__Proteobacteria;c__Gammaproteobacteria;o__Betaproteobacteriales;f__Burkholderiaceae;g__Bordetella;s__Bordetella pertussis	0	0	0	0	0	0	0	0	0	0	0	0	0	0	0	0	0	0	0
GCF_001987815	d__Bacteria;p__Proteobacteria;c__Gammaproteobacteria;o__Betaproteobacteriales;f__Burkholderiaceae;g__Bordetella;s__Bordetella pertussis	0	0	0	0	0	0	0	0	0	0	0	0	0	0	0	0	0	0	0
GCF_001987835	d__Bacteria;p__Proteobacteria;c__Gammaproteobacteria;o__Betaproteobacteriales;f__Burkholderiaceae;g__Bordetella;s__Bordetella pertussis	0	0	0	0	0	0	0	0	0	0	0	0	0	0	0	0	0	0	0
GCF_001987855	d__Bacteria;p__Proteobacteria;c__Gammaproteobacteria;o__Betaproteobacteriales;f__Burkholderiaceae;g__Bordetella;s__Bordetella pertussis	0	0	0	0	0	0	0	0	0	0	0	0	0	0	0	0	0	0	0
GCF_001987875	d__Bacteria;p__Proteobacteria;c__Gammaproteobacteria;o__Betaproteobacteriales;f__Burkholderiaceae;g__Bordetella;s__Bordetella pertussis	0	0	0	0	0	0	0	0	0	0	0	0	0	0	0	0	0	0	0
[truncated: 12,804 more rows]
