# Supplementary material for: Distinct Expansion of Group II Introns During Evolution of Prokaryotes and Possible Factors Involved in Its Regulation
Source: Front Microbiol. 2022 Feb 28;13:849080. doi: 10.3389/fmicb.2022.849080 (PMC8919778; doi:10.3389/fmicb.2022.849080)
Supplement: Supplementary file 6 [file Table_7.xlsx]

## Sheet: Replicon and GC skew index
Supplementary Table 7. Information of replicon and GC skew index.
NCBI assembly ID	NCBI RefSeq ID	NCBI Definition	Replicon size (bp)	GC skew index
GCF_000010525	NC_009937	Azorhizobium_caulinodans_ORS_571_DNA,_complete_genome.	5369772	0.057697
GCF_000007365	NC_004061	Buchnera_aphidicola_str._Sg_(Schizaphis_graminum),_complete_genome.	641454	0.141298
GCF_000007725	NC_004545	Buchnera_aphidicola_str._Bp_(Baizongia_pistaciae),_complete_genome.	615980	0.433132
GCF_000007725	NC_004555	Buchnera_aphidicola_str._Bp_(Baizongia_pistaciae)_plasmid_pBBp1,_complete_sequence.	2399	N/A
GCF_000009605	NC_002528	Buchnera_aphidicola_str._APS_(Acyrthosiphon_pisum)_chromosome,_complete_genome.	640681	0.126306
GCF_000009605	NC_002253	Buchnera_aphidicola_str._APS_(Acyrthosiphon_pisum)_plasmid_pLeu,_complete_sequence.	7786	N/A
GCF_000009605	NC_002252	Buchnera_aphidicola_str._APS_(Acyrthosiphon_pisum)_plasmid_pTrp,_complete_sequence.	7258	N/A
GCF_000021065	NC_011834	Buchnera_aphidicola_str._Tuc7_(Acyrthosiphon_pisum),_complete_genome.	641895	0.125613
GCF_000021085	NC_011833	Buchnera_aphidicola_str._5A_(Acyrthosiphon_pisum),_complete_genome.	642122	0.125307
GCF_000090965	NC_008513	Buchnera_aphidicola_BCc,_complete_genome.	416380	0.242363
GCF_000090965	NC_011878	Buchnera_aphidicola_BCc_plasmid_pLeu-BCc,_complete_sequence.	6054	N/A
GCF_000174075	NZ_ACFK01000001	Buchnera_aphidicola_str._LSR1_(Acyrthosiphon_pisum)_chromosome,_whole_genome_shotgun_sequence.	642011	0.125527
GCF_000183225	NC_017255	Buchnera_aphidicola_str._LL01_(Acyrthosiphon_pisum),_complete_genome.	641799	0.124817
GCF_000183245	NC_017252	Buchnera_aphidicola_str._TLW03_(Acyrthosiphon_pisum),_complete_genome.	641770	0.125649
GCF_000183285	NC_017253	Buchnera_aphidicola_str._JF99_(Acyrthosiphon_pisum),_complete_genome.	641716	0.125493
GCF_000183305	NC_017254	Buchnera_aphidicola_str._JF98_(Acyrthosiphon_pisum),_complete_genome.	641771	0.125032
GCF_000217635	NC_015662	Buchnera_aphidicola_(Cinara_tujafilina),_complete_genome.	444925	0.26294
GCF_000225445	NC_017256	Buchnera_aphidicola_str._Ak_(Acyrthosiphon_kondoi),_complete_genome.	641794	0.140213
GCF_000225445	NC_017257	Buchnera_aphidicola_str._Ak_(Acyrthosiphon_kondoi)_plasmid_pLeu,_complete_sequence.	7784	N/A
GCF_000225445	NC_017258	Buchnera_aphidicola_str._Ak_(Acyrthosiphon_kondoi)_plasmid_pTrp,_complete_sequence.	3645	N/A
GCF_000225465	NC_017259	Buchnera_aphidicola_str._Ua_(Uroleucon_ambrosiae),_complete_genome.	615380	0.157212
GCF_000225465	NC_017261	Buchnera_aphidicola_str._Ua_(Uroleucon_ambrosiae)_plasmid_pLeu,_complete_sequence.	7689	N/A
GCF_000225465	NC_017260	Buchnera_aphidicola_str._Ua_(Uroleucon_ambrosiae)_plasmid_pTrp,_complete_sequence.	4884	N/A
GCF_000521525	NZ_CP002697	Buchnera_aphidicola_str._USDA_(Myzus_persicae),_complete_genome.	643504	0.146151
GCF_000521525	NZ_CP002698	Buchnera_aphidicola_str._USDA_(Myzus_persicae)_plasmid_pLeu,_complete_sequence.	7802	N/A
GCF_000521545	NZ_CP002699	Buchnera_aphidicola_str._W106_(Myzus_persicae),_complete_genome.	643502	0.145955
GCF_000521545	NZ_CP002700	Buchnera_aphidicola_str._W106_(Myzus_persicae)_plasmid_pLeu,_complete_genome.	7802	N/A
GCF_000521565	NZ_CP002701	Buchnera_aphidicola_str._G002_(Myzus_persicae),_complete_genome.	643517	0.144886
GCF_000521565	NZ_CP002702	Buchnera_aphidicola_str._G002_(Myzus_persicae)_plasmid_pLeu,_complete_sequence.	7799	N/A
GCF_000521585	NZ_CP002703	Buchnera_aphidicola_str._F009_(Myzus_persicae),_complete_genome.	643510	0.146035
GCF_000521585	NZ_CP002704	Buchnera_aphidicola_str._F009_(Myzus_persicae)_plasmid_pLeu,_complete_sequence.	7800	N/A
GCF_001280225	NZ_CP009253	Buchnera_aphidicola_(Aphis_glycines)_strain_BAg,_complete_genome.	628164	0.134512
GCF_001280225	NZ_CP009254	Buchnera_aphidicola_(Aphis_glycines)_strain_BAg_plasmid_pLeu,_complete_sequence.	7639	N/A
GCF_001280225	NZ_CP009255	Buchnera_aphidicola_(Aphis_glycines)_strain_BAg_plasmid_pTrp,_complete_sequence.	3048	N/A
GCF_001648115	NZ_CP011299	Buchnera_aphidicola_(Schlechtendalia_chinensis)_strain_SC,_complete_genome.	607835	0.312461
GCF_001700895	NZ_CP013259	Buchnera_aphidicola_(Diuraphis_noxia),_complete_genome.	636266	0.132067
GCF_003099975	NZ_CP029205	Buchnera_aphidicola_(Schizaphis_graminum)_isolate_LNK_chromosome,_complete_genome.	641689	0.144201
GCF_003099975	NZ_CP029203	Buchnera_aphidicola_(Schizaphis_graminum)_isolate_LNK_plasmid_p1.	8035	N/A
GCF_003099975	NZ_CP029204	Buchnera_aphidicola_(Schizaphis_graminum)_isolate_LNK_plasmid_p2.	3629	N/A
GCF_900016785	NZ_LN890285	Buchnera_aphidicola_(Tuberolachnus_salignus)_strain_BTs_genome_assembly,_chromosome:_1.	421426	0.25868
GCF_900016785	NZ_LN890286	Buchnera_aphidicola_(Tuberolachnus_salignus)_strain_BTs_genome_assembly,_plasmid:_pLeu.	6529	N/A
GCF_900016785	NZ_LN890287	Buchnera_aphidicola_(Tuberolachnus_salignus)_strain_BTs_genome_assembly,_plasmid:_pTrp.	2509	N/A
GCF_900128595	NZ_LT635893	Buchnera_aphidicola_(Cinara_pseudotaxifoliae)_strain_BCipseudotaxifoliae_genome_assembly,_chromosome:_1.	446627	0.307116
GCF_900128595	NZ_LT635894	Buchnera_aphidicola_(Cinara_pseudotaxifoliae)_strain_BCipseudotaxifoliae_genome_assembly,_plasmid:_pLeu.	5996	N/A
GCF_900128595	NZ_LT635895	Buchnera_aphidicola_(Cinara_pseudotaxifoliae)_strain_BCipseudotaxifoliae_genome_assembly,_plasmid:_pTrp.	2780	N/A
GCF_900128725	NZ_LT667500	Buchnera_aphidicola_strain_BCifornacula_genome_assembly,_chromosome:_1.	447673	0.244167
GCF_900128725	NZ_LT667501	Buchnera_aphidicola_strain_BCifornacula_genome_assembly,_plasmid:_pLeu.	6126	N/A
GCF_900128725	NZ_LT667502	Buchnera_aphidicola_strain_BCifornacula_genome_assembly,_plasmid:_pTrp.	2904	N/A
GCF_900128735	NZ_LT667503	Buchnera_aphidicola_(Cinara_confinis)_strain_BCiconfinis_genome_assembly,_chromosome:_1.	443747	0.27456
GCF_900128735	NZ_LT667504	Buchnera_aphidicola_(Cinara_confinis)_strain_BCiconfinis_genome_assembly,_plasmid:_pLeuTrp.	8214	N/A
GCF_000218545	NC_015671	Cellulomonas_gilvus_ATCC_13127,_complete_genome.	3526441	0.0548281
GCF_000020965	NC_011297	Dictyoglomus_thermophilum_H-6-12,_complete_genome.	1959987	0.428709
GCF_000012885	NC_007498	Pelobacter_carbinolicus_DSM_2380,_complete_genome.	3665893	0.18433
GCF_000016585	NC_009438	Shewanella_putrefaciens_CN-32,_complete_genome.	4659220	0.176455
GCF_000169215	NC_017566	Shewanella_putrefaciens_200,_complete_genome.	4840251	0.16771
GCF_003044255	NZ_CP028435	Shewanella_putrefaciens_strain_WS13_chromosome,_complete_genome.	4384460	0.176978
GCF_900636665	NZ_LR134303	Shewanella_putrefaciens_strain_NCTC12093_genome_assembly,_chromosome:_1.	5049396	0.153339
GCF_900636855	NZ_LR134321	Shewanella_putrefaciens_strain_NCTC10737_genome_assembly,_chromosome:_1.	4999751	0.163725
GCF_000988565	NZ_CP006003	Myxococcus_fulvus_124B02,_complete_genome.	11048835	0.096039
GCF_000012685	NC_008095	Myxococcus_xanthus_DK_1622,_complete_genome.	9139763	0.10753
GCF_000219105	NC_015711	Myxococcus_macrosporus_strain_HW-1,_complete_genome.	9003593	0.0974241
GCF_002305895	NZ_CP022203	Myxococcus_macrosporus_DSM_14697_chromosome,_complete_genome.	8973512	0.0994459
GCF_000165485	NC_014623	Stigmatella_aurantiaca_DW4/3-1,_complete_genome.	10260756	0.120777
GCF_002305875	NZ_CP022098	Cystobacter_fuscus_strain_DSM_52655_chromosome,_complete_genome.	12349744	0.0752583
GCF_001027285	NZ_CP011509	Archangium_gephyra_strain_DSM_2261,_complete_genome.	12489432	0.0876843
GCF_001189295	NZ_CP012159	Chondromyces_crocatus_strain_Cm_c5,_complete_genome.	11388132	0.061137
GCF_000067165	NC_010162	Sorangium_cellulosum_'So_ce_56'_complete_genome.	13033779	0.0368386
GCF_000418325	NC_021658	Sorangium_cellulosum_So0157-2,_complete_genome.	14782125	0.0331016
GCF_002950945	NZ_CP012673	Sorangium_cellulosum_strain_So_ce26_chromosome,_complete_genome.	14557589	0.0301134
GCF_004135735	NZ_CP012670	Sorangium_cellulosum_strain_So_ceGT47_chromosome,_complete_genome.	11261481	0.0402361
GCF_004135755	NZ_CP012672	Sorangium_cellulosum_strain_So_ce836_chromosome,_complete_genome.	14598830	0.0366227
GCF_002222655	NZ_CP022423	Vitreoscilla_filiformis_strain_ATCC_15551_chromosome,_complete_genome.	3464895	0.0875796
GCF_002222655	NZ_CP022424	Vitreoscilla_filiformis_strain_ATCC_15551_plasmid_pVF1,_complete_sequence.	282640	0.0441822
GCF_002222655	NZ_CP022425	Vitreoscilla_filiformis_strain_ATCC_15551_plasmid_pVF2,_complete_sequence.	40016	N/A
GCF_001442515	NZ_CP013140	Lysobacter_enzymogenes_strain_C3_genome.	6157384	0.0519874
GCF_002355975	NZ_AP014940	Lysobacter_enzymogenes_DNA,_complete_genome,_strain:_M497-1.	6096022	0.0483732
GCF_002951835	NZ_CP019448	Simonsiella_muelleri_ATCC_29453_chromosome,_complete_genome.	2469862	0.0967567
GCF_000222485	NC_015914	Cyclobacterium_marinum_DSM_745,_complete_genome.	6221273	0.181353
GCF_003149495	NZ_CP025958	Gemmata_obscuriglobus_strain_DSM_5831_chromosome,_complete_genome.	8998893	0.0309614
GCF_000165715	NC_015174	Rubinisphaera_brasiliensis_DSM_5305,_complete_genome.	6006602	0.0753188
GCF_000092105	NC_014148	Planctopirus_limnophila_DSM_3776,_complete_genome.	5423075	0.0934515
GCF_000092105	NC_014149	Planctopirus_limnophila_DSM_3776_plasmid_pPLIM01,_complete_sequence.	37010	N/A
GCF_000025185	NC_013720	Pirellula_staleyi_DSM_6068,_complete_genome.	6196199	0.0532746
GCF_000186345	NC_014962	Isosphaera_pallida_ATCC_43644,_complete_genome.	5472964	0.0561373
GCF_000186345	NC_014957	Isosphaera_pallida_ATCC_43644_plasmid_pISOP01,_complete_sequence.	56340	0.124775
GCF_000008685	NC_001318	Borrelia_burgdorferi_B31_chromosome,_complete_genome.	910724	0.443537
GCF_000008685	NC_001903	Borrelia_burgdorferi_B31_plasmid_cp26,_complete_sequence.	26498	N/A
GCF_000008685	NC_000948	Borrelia_burgdorferi_B31_plasmid_cp32-1,_complete_sequence.	30750	N/A
GCF_000008685	NC_000949	Borrelia_burgdorferi_B31_plasmid_cp32-3,_complete_sequence.	30223	N/A
GCF_000008685	NC_000950	Borrelia_burgdorferi_B31_plasmid_cp32-4,_complete_sequence.	30299	N/A
GCF_000008685	NC_000951	Borrelia_burgdorferi_B31_plasmid_cp32-6,_complete_sequence.	29838	N/A
GCF_000008685	NC_000952	Borrelia_burgdorferi_B31_plasmid_cp32-7,_complete_sequence.	30800	N/A
GCF_000008685	NC_000953	Borrelia_burgdorferi_B31_plasmid_cp32-8,_complete_sequence.	30885	N/A
GCF_000008685	NC_000954	Borrelia_burgdorferi_B31_plasmid_cp32-9,_complete_sequence.	30651	N/A
GCF_000008685	NC_001904	Borrelia_burgdorferi_B31_plasmid_cp9,_complete_sequence.	9386	N/A
GCF_000008685	NC_001849	Borrelia_burgdorferi_B31_plasmid_lp17,_complete_sequence.	16821	N/A
GCF_000008685	NC_000955	Borrelia_burgdorferi_B31_plasmid_lp21,_complete_sequence.	18777	N/A
GCF_000008685	NC_001850	Borrelia_burgdorferi_B31_plasmid_lp25,_complete_sequence.	24177	N/A
GCF_000008685	NC_001851	Borrelia_burgdorferi_B31_plasmid_lp28-1,_complete_sequence.	28155	N/A
GCF_000008685	NC_001852	Borrelia_burgdorferi_B31_plasmid_lp28-2,_complete_sequence.	29766	N/A
GCF_000008685	NC_001853	Borrelia_burgdorferi_B31_plasmid_lp28-3,_complete_sequence.	28601	N/A
GCF_000008685	NC_001854	Borrelia_burgdorferi_B31_plasmid_lp28-4,_complete_sequence.	27323	N/A
GCF_000008685	NC_001855	Borrelia_burgdorferi_B31_plasmid_lp36,_complete_sequence.	36849	N/A
GCF_000008685	NC_001856	Borrelia_burgdorferi_B31_plasmid_lp38,_complete_sequence.	38829	N/A
GCF_000008685	NC_000957	Borrelia_burgdorferi_B31_plasmid_lp5,_complete_sequence.	5228	N/A
GCF_000008685	NC_001857	Borrelia_burgdorferi_B31_plasmid_lp54,_complete_sequence.	53657	N/A
GCF_000008685	NC_000956	Borrelia_burgdorferi_B31_plasmid_lp56,_complete_sequence.	52971	N/A
GCF_000021405	NC_011728	Borrelia_burgdorferi_ZS7,_complete_genome.	906707	0.442433
GCF_000021405	NC_011724	Borrelia_burgdorferi_ZS7_plasmid_ZS7_cp26,_complete_sequence.	26514	N/A
GCF_000021405	NC_011731	Borrelia_burgdorferi_ZS7_plasmid_ZS7_cp32-1,_complete_sequence.	30330	N/A
GCF_000021405	NC_011735	Borrelia_burgdorferi_ZS7_plasmid_ZS7_cp32-12,_complete_sequence.	29806	N/A
GCF_000021405	NC_011720	Borrelia_burgdorferi_ZS7_plasmid_ZS7_cp32-3+10,_complete_sequence.	48168	N/A
GCF_000021405	NC_011736	Borrelia_burgdorferi_ZS7_plasmid_ZS7_cp32-4,_complete_sequence.	30964	N/A
GCF_000021405	NC_011722	Borrelia_burgdorferi_ZS7_plasmid_ZS7_cp32-9,_complete_sequence.	30467	N/A
GCF_000021405	NC_011782	Borrelia_burgdorferi_ZS7_plasmid_ZS7_lp17,_complete_sequence.	17266	N/A
GCF_000021405	NC_011783	Borrelia_burgdorferi_ZS7_plasmid_ZS7_lp25,_complete_sequence.	24326	N/A
GCF_000021405	NC_011780	Borrelia_burgdorferi_ZS7_plasmid_ZS7_lp28-1,_complete_sequence.	23422	N/A
GCF_000021405	NC_011779	Borrelia_burgdorferi_ZS7_plasmid_ZS7_lp28-2,_complete_sequence.	29758	N/A
GCF_000021405	NC_011781	Borrelia_burgdorferi_ZS7_plasmid_ZS7_lp28-3,_complete_sequence.	28414	N/A
GCF_000021405	NC_011785	Borrelia_burgdorferi_ZS7_plasmid_ZS7_lp28-4,_complete_sequence.	28885	N/A
GCF_000021405	NC_011778	Borrelia_burgdorferi_ZS7_plasmid_ZS7_lp36,_complete_sequence.	36852	N/A
GCF_000021405	NC_011784	Borrelia_burgdorferi_ZS7_plasmid_ZS7_lp54,_complete_sequence.	53615	N/A
GCF_000166635	NC_017418	Borrelia_burgdorferi_N40,_complete_genome.	902191	0.444872
GCF_000166635	NC_017401	Borrelia_burgdorferi_N40_plasmid_N40_cp26,_complete_sequence.	26498	N/A
GCF_000166635	NC_017424	Borrelia_burgdorferi_N40_plasmid_N40_cp32-10,_complete_sequence.	30154	N/A
GCF_000166635	NC_017423	Borrelia_burgdorferi_N40_plasmid_N40_cp32-12,_complete_sequence.	27767	N/A
GCF_000166635	NC_017400	Borrelia_burgdorferi_N40_plasmid_N40_cp32-4,_complete_sequence.	15915	N/A
GCF_000166635	NC_017398	Borrelia_burgdorferi_N40_plasmid_N40_cp32-5,_complete_sequence.	29615	N/A
GCF_000166635	NC_017422	Borrelia_burgdorferi_N40_plasmid_N40_cp32-7,_complete_sequence.	17483	N/A
GCF_000166635	NC_017402	Borrelia_burgdorferi_N40_plasmid_N40_cp32-9,_complete_sequence.	30658	N/A
GCF_000166635	NC_017399	Borrelia_burgdorferi_N40_plasmid_N40_cp9,_complete_sequence.	8722	N/A
GCF_000166635	NC_017417	Borrelia_burgdorferi_N40_plasmid_N40_lp17,_complete_sequence.	20672	N/A
GCF_000166635	NC_017420	Borrelia_burgdorferi_N40_plasmid_N40_lp25,_complete_sequence.	23394	N/A
GCF_000166635	NC_017419	Borrelia_burgdorferi_N40_plasmid_N40_lp28-2,_complete_sequence.	29521	N/A
GCF_000166635	NC_017416	Borrelia_burgdorferi_N40_plasmid_N40_lp28-4,_complete_sequence.	29424	N/A
GCF_000166635	NC_017415	Borrelia_burgdorferi_N40_plasmid_N40_lp28-5,_complete_sequence.	26642	N/A
GCF_000166635	NC_017414	Borrelia_burgdorferi_N40_plasmid_N40_lp36,_complete_sequence.	29194	N/A
GCF_000166635	NC_017421	Borrelia_burgdorferi_N40_plasmid_N40_lp38,_complete_sequence.	37903	N/A
GCF_000166635	NC_013130	Borrelia_burgdorferi_N40_plasmid_N40_lp54,_complete_sequence.	53786	N/A
GCF_000166655	NC_017403	Borrelia_burgdorferi_JD1,_complete_genome.	922801	0.439588
GCF_000166655	NC_017395	Borrelia_burgdorferi_JD1_plasmid_JD1_cp26,_complete_sequence.	26525	N/A
GCF_000166655	NC_017394	Borrelia_burgdorferi_JD1_plasmid_JD1_cp32-1+5,_complete_sequence.	60739	N/A
GCF_000166655	NC_017428	Borrelia_burgdorferi_JD1_plasmid_JD1_cp32-10,_complete_sequence.	30314	N/A
GCF_000166655	NC_017393	Borrelia_burgdorferi_JD1_plasmid_JD1_cp32-11,_complete_sequence.	29902	N/A
GCF_000166655	NC_017396	Borrelia_burgdorferi_JD1_plasmid_JD1_cp32-12,_complete_sequence.	30019	N/A
GCF_000166655	NC_017427	Borrelia_burgdorferi_JD1_plasmid_JD1_cp32-3,_complete_sequence.	29707	N/A
GCF_000166655	NC_017425	Borrelia_burgdorferi_JD1_plasmid_JD1_cp32-6,_complete_sequence.	30804	N/A
GCF_000166655	NC_017426	Borrelia_burgdorferi_JD1_plasmid_JD1_cp32-8,_complete_sequence.	31085	N/A
GCF_000166655	NC_017397	Borrelia_burgdorferi_JD1_plasmid_JD1_cp32-9,_complete_sequence.	30697	N/A
GCF_000166655	NC_017410	Borrelia_burgdorferi_JD1_plasmid_JD1_lp17,_complete_sequence.	17522	N/A
GCF_000166655	NC_017409	Borrelia_burgdorferi_JD1_plasmid_JD1_lp25,_complete_sequence.	22827	N/A
GCF_000166655	NC_017404	Borrelia_burgdorferi_JD1_plasmid_JD1_lp28-1,_complete_sequence.	24354	N/A
GCF_000166655	NC_017405	Borrelia_burgdorferi_JD1_plasmid_JD1_lp28-3,_complete_sequence.	28797	N/A
GCF_000166655	NC_017407	Borrelia_burgdorferi_JD1_plasmid_JD1_lp28-4,_complete_sequence.	30096	N/A
GCF_000166655	NC_017406	Borrelia_burgdorferi_JD1_plasmid_JD1_lp28-5,_complete_sequence.	24614	N/A
GCF_000166655	NC_017408	Borrelia_burgdorferi_JD1_plasmid_JD1_lp28-6,_complete_sequence.	26981	N/A
GCF_000166655	NC_017412	Borrelia_burgdorferi_JD1_plasmid_JD1_lp28-7,_complete_sequence.	29993	N/A
GCF_000166655	NC_017411	Borrelia_burgdorferi_JD1_plasmid_JD1_lp36,_complete_sequence.	22808	N/A
GCF_000166655	NC_017413	Borrelia_burgdorferi_JD1_plasmid_JD1_lp38,_complete_sequence.	27590	N/A
GCF_000166655	NC_013129	Borrelia_burgdorferi_JD1_plasmid_JD1_lp54,_complete_sequence.	52916	N/A
GCF_000444465	NC_022048	Borrelia_burgdorferi_CA382,_complete_genome.	910736	0.44342
GCF_002151465	NZ_CP019844	Borreliella_burgdorferi_strain_PAli,_complete_genome.	909921	0.442232
GCF_002151465	NZ_CP019845	Borreliella_burgdorferi_plasmid_cp26,_complete_sequence.	26498	N/A
GCF_002151465	NZ_CP019846	Borreliella_burgdorferi_plasmid_cp32-1,_complete_sequence.	30726	N/A
GCF_002151465	NZ_CP019847	Borreliella_burgdorferi_plasmid_cp32-3,_complete_sequence.	30418	N/A
GCF_002151465	NZ_CP019848	Borreliella_burgdorferi_plasmid_cp32-4,_complete_sequence.	30299	N/A
GCF_002151465	NZ_CP019849	Borreliella_burgdorferi_plasmid_cp32-5,_complete_sequence.	30674	N/A
GCF_002151465	NZ_CP019850	Borreliella_burgdorferi_plasmid_cp32-9,_complete_sequence.	30580	N/A
GCF_002151465	NZ_CP019851	Borreliella_burgdorferi_plasmid_lp17,_complete_sequence.	16820	N/A
GCF_002151465	NZ_CP019852	Borreliella_burgdorferi_plasmid_lp36,_complete_sequence.	36714	N/A
GCF_002151465	NZ_CP019853	Borreliella_burgdorferi_plasmid_lp38,_complete_sequence.	38841	N/A
GCF_002151465	NZ_CP019854	Borreliella_burgdorferi_plasmid_lp54,_complete_sequence.	53650	N/A
GCF_002151465	NZ_CP019855	Borreliella_burgdorferi_plasmid_lp56,_complete_sequence.	52971	N/A
GCF_002151485	NZ_CP019916	Borreliella_burgdorferi_strain_PAbe_chromosome,_complete_genome.	910728	0.443322
GCF_002151485	NZ_CP019917	Borreliella_burgdorferi_strain_PAbe_plasmid_p_cp26,_complete_sequence.	26498	N/A
GCF_002151485	NZ_CP019919	Borreliella_burgdorferi_strain_PAbe_plasmid_p_cp32-2,_complete_sequence.	31245	N/A
GCF_002151485	NZ_CP019920	Borreliella_burgdorferi_strain_PAbe_plasmid_p_cp32-3,_complete_sequence.	25789	N/A
GCF_002151485	NZ_CP019918	Borreliella_burgdorferi_strain_PAbe_plasmid_p_cp32-5-1,_complete_sequence.	56632	N/A
GCF_002151485	NZ_CP019921	Borreliella_burgdorferi_strain_PAbe_plasmid_p_cp32-9-4,_complete_sequence.	62238	N/A
GCF_002151485	NZ_CP019922	Borreliella_burgdorferi_strain_PAbe_plasmid_p_lp17,_complete_sequence.	16800	N/A
GCF_002151485	NZ_CP019923	Borreliella_burgdorferi_strain_PAbe_plasmid_p_lp28-1,_complete_sequence.	28157	N/A
GCF_002151485	NZ_CP019924	Borreliella_burgdorferi_strain_PAbe_plasmid_p_lp36,_complete_sequence.	36846	N/A
GCF_002151485	NZ_CP019925	Borreliella_burgdorferi_strain_PAbe_plasmid_p_lp54,_complete_sequence.	53650	N/A
GCF_002151485	NZ_CP019926	Borreliella_burgdorferi_strain_PAbe_plasmid_p_lp56,_complete_sequence.	52971	N/A
GCF_002151505	NZ_CP019767	Borrelia_burgdorferi_strain_B31_NRZ,_complete_sequence.	909921	0.442176
GCF_002151505	NZ_CP019755	Borrelia_burgdorferi_strain_B31_NRZ_plasmid_cp26,_complete_sequence.	26498	N/A
GCF_002151505	NZ_CP019756	Borrelia_burgdorferi_strain_B31_NRZ_plasmid_cp32-5+1,_complete_sequence.	61418	N/A
GCF_002151505	NZ_CP019757	Borrelia_burgdorferi_strain_B31_NRZ_plasmid_p_cp32-2,_complete_sequence.	31245	N/A
GCF_002151505	NZ_CP019758	Borrelia_burgdorferi_strain_B31_NRZ_plasmid_cp32-3,_complete_sequence.	30222	N/A
GCF_002151505	NZ_CP019759	Borrelia_burgdorferi_strain_B31_NRZ_plasmid_cp32-4,_complete_sequence.	30300	N/A
GCF_002151505	NZ_CP019760	Borrelia_burgdorferi_strain_B31_NRZ_plasmid_cp32-9,_complete_sequence.	30651	N/A
GCF_002151505	NZ_CP019761	Borrelia_burgdorferi_strain_B31_NRZ_plasmid_lp17,_complete_sequence.	16821	N/A
GCF_002151505	NZ_CP019762	Borrelia_burgdorferi_strain_B31_NRZ_plasmid_lp28-1_sequence.	21891	N/A
GCF_002151505	NZ_CP019763	Borrelia_burgdorferi_strain_B31_NRZ_plasmid_lp36,_complete_sequence.	36780	N/A
GCF_002151505	NZ_CP019764	Borrelia_burgdorferi_strain_B31_NRZ_plasmid_lp38,_complete_sequence.	38834	N/A
GCF_002151505	NZ_CP019765	Borrelia_burgdorferi_strain_B31_NRZ_plasmid_lp54,_complete_sequence.	53650	N/A
GCF_002151505	NZ_CP019766	Borrelia_burgdorferi_strain_B31_NRZ_plasmid_lp56,_complete_sequence.	52951	N/A
GCF_002442595	NZ_CP017201	Borreliella_burgdorferi_strain_B331_chromosome,_complete_genome.	904573	0.445842
GCF_002442595	NZ_CP017202	Borreliella_burgdorferi_strain_B331_plasmid_B331_cp26,_complete_sequence.	26506	N/A
GCF_002442595	NZ_CP017203	Borreliella_burgdorferi_strain_B331_plasmid_B331_cp32_1,_complete_sequence.	29892	N/A
GCF_002442595	NZ_CP017204	Borreliella_burgdorferi_strain_B331_plasmid_B331_cp32_10,_complete_sequence.	30192	N/A
GCF_002442595	NZ_CP017205	Borreliella_burgdorferi_strain_B331_plasmid_B331_cp32_11,_complete_sequence.	30176	N/A
GCF_002442595	NZ_CP017206	Borreliella_burgdorferi_strain_B331_plasmid_B331_cp32_4,_complete_sequence.	30617	N/A
GCF_002442595	NZ_CP017207	Borreliella_burgdorferi_strain_B331_plasmid_B331_cp32_5,_complete_sequence.	18340	N/A
GCF_002442595	NZ_CP017208	Borreliella_burgdorferi_strain_B331_plasmid_B331_cp32_6,_complete_sequence.	30017	N/A
GCF_002442595	NZ_CP017209	Borreliella_burgdorferi_strain_B331_plasmid_B331_cp32_7,_complete_sequence.	30054	N/A
GCF_002442595	NZ_CP017210	Borreliella_burgdorferi_strain_B331_plasmid_B331_cp9,_complete_sequence.	8714	N/A
GCF_002442595	NZ_CP017211	Borreliella_burgdorferi_strain_B331_plasmid_B331_lp17,_complete_sequence.	15594	N/A
GCF_002442595	NZ_CP017212	Borreliella_burgdorferi_strain_B331_plasmid_B331_lp25,_complete_sequence.	24723	N/A
GCF_002442595	NZ_CP017213	Borreliella_burgdorferi_strain_B331_plasmid_B331_lp28_3,_complete_sequence.	27643	N/A
GCF_002442595	NZ_CP017214	Borreliella_burgdorferi_strain_B331_plasmid_B331_lp28_5,_complete_sequence.	23104	N/A
GCF_002442595	NZ_CP017215	Borreliella_burgdorferi_strain_B331_plasmid_B331_lp28_6,_complete_sequence.	29289	N/A
GCF_002442595	NZ_CP017216	Borreliella_burgdorferi_strain_B331_plasmid_B331_lp36,_complete_sequence.	30210	N/A
GCF_002442595	NZ_CP017217	Borreliella_burgdorferi_strain_B331_plasmid_B331_lp38,_complete_sequence.	38925	N/A
GCF_002442595	NZ_CP017218	Borreliella_burgdorferi_strain_B331_plasmid_B331_lp54,_complete_sequence.	53759	N/A
GCF_002442595	NZ_CP017219	Borreliella_burgdorferi_strain_B331_plasmid_B331_lp56,_complete_sequence.	27681	N/A
GCF_003367295	NZ_CP031412	Borreliella_burgdorferi_strain_MM1_chromosome_main,_complete_sequence.	908512	0.444739
GCF_003367295	NZ_CP031398	Borreliella_burgdorferi_strain_MM1_plasmid_plsm_cp26,_complete_sequence.	26507	N/A
GCF_003367295	NZ_CP031408	Borreliella_burgdorferi_strain_MM1_plasmid_plsm_cp32-1,_complete_sequence.	30883	N/A
GCF_003367295	NZ_CP031410	Borreliella_burgdorferi_strain_MM1_plasmid_plsm_cp32-4,_complete_sequence.	13328	N/A
GCF_003367295	NZ_CP031411	Borreliella_burgdorferi_strain_MM1_plasmid_plsm_cp32-5,_complete_sequence.	21898	N/A
GCF_003367295	NZ_CP031405	Borreliella_burgdorferi_strain_MM1_plasmid_plsm_cp32-6,_complete_sequence.	19997	N/A
GCF_003367295	NZ_CP031407	Borreliella_burgdorferi_strain_MM1_plasmid_plsm_cp32-7,_complete_sequence.	14018	N/A
GCF_003367295	NZ_CP031406	Borreliella_burgdorferi_strain_MM1_plasmid_plsm_cp32-9,_complete_sequence.	30606	N/A
GCF_003367295	NZ_CP031399	Borreliella_burgdorferi_strain_MM1_plasmid_plsm_cp9,_complete_sequence.	11401	N/A
GCF_003367295	NZ_CP031400	Borreliella_burgdorferi_strain_MM1_plasmid_plsm_lp17,_complete_sequence.	14437	N/A
GCF_003367295	NZ_CP031401	Borreliella_burgdorferi_strain_MM1_plasmid_plsm_lp25,_complete_sequence.	24154	N/A
GCF_003367295	NZ_CP031402	Borreliella_burgdorferi_strain_MM1_plasmid_plsm_lp28-3,_complete_sequence.	26768	N/A
GCF_003367295	NZ_CP031403	Borreliella_burgdorferi_strain_MM1_plasmid_plsm_lp28-4,_complete_sequence.	27467	N/A
GCF_003367295	NZ_CP031409	Borreliella_burgdorferi_strain_MM1_plasmid_plsm_lp28-8,_complete_sequence.	28515	N/A
GCF_003367295	NZ_CP031404	Borreliella_burgdorferi_strain_MM1_plasmid_plsm_lp36,_complete_sequence.	27951	N/A
GCF_003367295	NZ_CP031397	Borreliella_burgdorferi_strain_MM1_plasmid_plsm_lp54,_complete_sequence.	53798	N/A
GCF_000012065	NC_010673	Borrelia_hermsii_DAH,_complete_genome.	922307	0.517375
GCF_000012065	NT_187145	Borrelia_hermsii_DAH_plasmid_lp53_hypothetical_protein_(BH_P00365)_gene,_partial_cds;_and_oligopeptide_permease-like_protein_(BH_P00366),_variable_tick_protein_(vtp),_BBK01-like_protein_(BH_P00368),_and_FAD-dependent_thymidylate_synthase_(thyX)_genes,_complete_cds.	5362	N/A
GCF_000012065	NT_187144	Borrelia_hermsii_DAH_plasmid_fragment_983,_complete_sequence.	2625	N/A
GCF_000012065	NT_187138	Borrelia_hermsii_DAH_plasmid_fragment_1029,_complete_sequence.	15901	N/A
GCF_000012065	NT_187141	Borrelia_hermsii_DAH_plasmid_fragment_1047R,_complete_sequence.	16853	N/A
GCF_000012065	NT_187137	Borrelia_hermsii_DAH_plasmid_fragment_1034rc,_complete_sequence.	14756	N/A
GCF_000012065	NT_187139	Borrelia_hermsii_DAH_plasmid_fragment_1046T,_complete_sequence.	12025	N/A
GCF_000012065	NT_187143	Borrelia_hermsii_DAH_plasmid_fragment_1051L,_complete_sequence.	21706	N/A
GCF_000012065	NT_187142	Borrelia_hermsii_DAH_plasmid_fragment_1050,_complete_sequence.	23848	N/A
GCF_000012065	NT_187140	Borrelia_hermsii_DAH_plasmid_fragment_1047L,_complete_sequence.	21928	N/A
GCF_000012065	NT_187136	Borrelia_hermsii_DAH_plasmid_fragment_1025rc,_complete_sequence.	8914	N/A
GCF_000568675	NZ_CP004146	Borrelia_hermsii_YOR,_complete_genome.	919292	0.526836
GCF_000568675	NZ_CP004147	Borrelia_hermsii_YOR_plasmid_Contig0002_genomic_sequence.	9283	N/A
GCF_000568675	NZ_CP004148	Borrelia_hermsii_YOR_plasmid_Contig0003_genomic_sequence.	9540	N/A
GCF_000568675	NZ_CP004149	Borrelia_hermsii_YOR_plasmid_Contig0004_genomic_sequence.	4937	N/A
GCF_000568675	NZ_CP004150	Borrelia_hermsii_YOR_plasmid_Contig0005_genomic_sequence.	10552	N/A
GCF_000568675	NZ_CP004151	Borrelia_hermsii_YOR_plasmid_Contig0006_genomic_sequence.	7553	N/A
GCF_000568675	NZ_CP004152	Borrelia_hermsii_YOR_plasmid_Contig0007_genomic_sequence.	6584	N/A
GCF_000568675	NZ_CP004153	Borrelia_hermsii_YOR_plasmid_Contig0008_genomic_sequence.	1586	N/A
GCF_000568675	NZ_CP004154	Borrelia_hermsii_YOR_plasmid_Contig0009_genomic_sequence.	141422	N/A
GCF_000568675	NZ_CP004155	Borrelia_hermsii_YOR_plasmid_Contig0010_genomic_sequence.	672	N/A
GCF_000568675	NZ_CP004156	Borrelia_hermsii_YOR_plasmid_Contig0011_genomic_sequence.	5081	N/A
GCF_000568675	NZ_CP004157	Borrelia_hermsii_YOR_plasmid_Contig0012_genomic_sequence.	2867	N/A
GCF_000568675	NZ_CP004158	Borrelia_hermsii_YOR_plasmid_Contig0013_genomic_sequence.	24769	N/A
GCF_000568675	NZ_CP004159	Borrelia_hermsii_YOR_plasmid_Contig0014_genomic_sequence.	7543	N/A
GCF_000568675	NZ_CP004160	Borrelia_hermsii_YOR_plasmid_Contig0015_genomic_sequence.	22547	N/A
GCF_000568675	NZ_CP004161	Borrelia_hermsii_YOR_plasmid_Contig0016_genomic_sequence.	6676	N/A
GCF_000568675	NZ_CP004162	Borrelia_hermsii_YOR_plasmid_Contig0017_genomic_sequence.	6617	N/A
GCF_000568675	NZ_CP004163	Borrelia_hermsii_YOR_plasmid_Contig0018_genomic_sequence.	5353	N/A
GCF_000568675	NZ_CP004164	Borrelia_hermsii_YOR_plasmid_Contig0019_genomic_sequence.	19039	N/A
GCF_000568675	NZ_CP004165	Borrelia_hermsii_YOR_plasmid_Contig0020_genomic_sequence.	3987	N/A
GCF_000568675	NZ_CP004166	Borrelia_hermsii_YOR_plasmid_Contig0021_genomic_sequence.	12722	N/A
GCF_000568675	NZ_CP004167	Borrelia_hermsii_YOR_plasmid_Contig0022_genomic_sequence.	6482	N/A
GCF_000568675	NZ_CP004168	Borrelia_hermsii_YOR_plasmid_Contig0023_genomic_sequence.	36059	N/A
GCF_000568675	NZ_CP004169	Borrelia_hermsii_YOR_plasmid_Contig0024_genomic_sequence.	1040	N/A
GCF_000568675	NZ_CP004170	Borrelia_hermsii_YOR_plasmid_Contig0025_genomic_sequence.	1173	N/A
GCF_000568675	NZ_CP004171	Borrelia_hermsii_YOR_plasmid_Contig0026_genomic_sequence.	1486	N/A
GCF_000568675	NZ_CP004172	Borrelia_hermsii_YOR_plasmid_Contig0027_genomic_sequence.	714	N/A
GCF_000568675	NZ_CP004173	Borrelia_hermsii_YOR_plasmid_Contig0028_genomic_sequence.	1384	N/A
GCF_000568675	NZ_CP004174	Borrelia_hermsii_YOR_plasmid_Contig0029_genomic_sequence.	1992	N/A
GCF_000568675	NZ_CP004175	Borrelia_hermsii_YOR_plasmid_Contig0030_genomic_sequence.	2183	N/A
GCF_000568675	NZ_CP004176	Borrelia_hermsii_YOR_plasmid_Contig0031_genomic_sequence.	3523	N/A
GCF_000568675	NZ_CP004177	Borrelia_hermsii_YOR_plasmid_Contig0032_genomic_sequence.	2254	N/A
GCF_000568675	NZ_CP004178	Borrelia_hermsii_YOR_plasmid_Contig0033_genomic_sequence.	1841	N/A
GCF_000568675	NZ_CP004179	Borrelia_hermsii_YOR_plasmid_Contig0034_genomic_sequence.	2467	N/A
GCF_000568675	NZ_CP004180	Borrelia_hermsii_YOR_plasmid_Contig0035_genomic_sequence.	1209	N/A
GCF_000568675	NZ_CP004181	Borrelia_hermsii_YOR_plasmid_Contig0036_genomic_sequence.	1654	N/A
GCF_000568675	NZ_CP004182	Borrelia_hermsii_YOR_plasmid_Contig0037_genomic_sequence.	3101	N/A
GCF_000568675	NZ_CP004183	Borrelia_hermsii_YOR_plasmid_Contig0038_genomic_sequence.	4146	N/A
GCF_000568675	NZ_CP004184	Borrelia_hermsii_YOR_plasmid_Contig0039_genomic_sequence.	4014	N/A
GCF_000568675	NZ_CP004185	Borrelia_hermsii_YOR_plasmid_Contig0040_genomic_sequence.	1714	N/A
GCF_000568675	NZ_CP004186	Borrelia_hermsii_YOR_plasmid_Contig0041_genomic_sequence.	4049	N/A
GCF_000568675	NZ_CP004187	Borrelia_hermsii_YOR_plasmid_Contig0042_genomic_sequence.	15508	N/A
GCF_000568675	NZ_CP004188	Borrelia_hermsii_YOR_plasmid_Contig0043_genomic_sequence.	2670	N/A
GCF_000568675	NZ_CP004189	Borrelia_hermsii_YOR_plasmid_Contig0044_genomic_sequence.	8912	N/A
GCF_000568675	NZ_CP004190	Borrelia_hermsii_YOR_plasmid_Contig0045_genomic_sequence.	6196	N/A
GCF_000568675	NZ_CP004191	Borrelia_hermsii_YOR_plasmid_Contig0046_genomic_sequence.	5188	N/A
GCF_000568675	NZ_CP004192	Borrelia_hermsii_YOR_plasmid_Contig0047_genomic_sequence.	4997	N/A
GCF_000568675	NZ_CP004193	Borrelia_hermsii_YOR_plasmid_Contig0048_genomic_sequence.	1413	N/A
GCF_000568675	NZ_CP004194	Borrelia_hermsii_YOR_plasmid_Contig0049_genomic_sequence.	1482	N/A
GCF_000568675	NZ_CP004195	Borrelia_hermsii_YOR_plasmid_Contig0050_genomic_sequence.	2023	N/A
GCF_000568675	NZ_CP004196	Borrelia_hermsii_YOR_plasmid_Contig0051_genomic_sequence.	3258	N/A
GCF_000568675	NZ_CP004197	Borrelia_hermsii_YOR_plasmid_Contig0052_genomic_sequence.	3018	N/A
GCF_000568675	NZ_CP004198	Borrelia_hermsii_YOR_plasmid_Contig0053_genomic_sequence.	2958	N/A
GCF_000568675	NZ_CP004199	Borrelia_hermsii_YOR_plasmid_Contig0054_genomic_sequence.	2594	N/A
GCF_000568675	NZ_CP004200	Borrelia_hermsii_YOR_plasmid_Contig0055_genomic_sequence.	2330	N/A
GCF_000568675	NZ_CP004201	Borrelia_hermsii_YOR_plasmid_Contig0056_genomic_sequence.	2122	N/A
GCF_000568675	NZ_CP004202	Borrelia_hermsii_YOR_plasmid_Contig0057_genomic_sequence.	2008	N/A
GCF_000568675	NZ_CP004203	Borrelia_hermsii_YOR_plasmid_Contig0058_genomic_sequence.	1690	N/A
GCF_000568675	NZ_CP004204	Borrelia_hermsii_YOR_plasmid_Contig0059_genomic_sequence.	1493	N/A
GCF_000568675	NZ_CP004205	Borrelia_hermsii_YOR_plasmid_Contig0060_genomic_sequence.	1251	N/A
GCF_000568675	NZ_CP004206	Borrelia_hermsii_YOR_plasmid_Contig0061_genomic_sequence.	1316	N/A
GCF_000568675	NZ_CP004207	Borrelia_hermsii_YOR_plasmid_Contig0062_genomic_sequence.	1312	N/A
GCF_000568675	NZ_CP004208	Borrelia_hermsii_YOR_plasmid_Contig0063_genomic_sequence.	1276	N/A
GCF_000568675	NZ_CP004209	Borrelia_hermsii_YOR_plasmid_Contig0064_genomic_sequence.	1277	N/A
GCF_000568675	NZ_CP004210	Borrelia_hermsii_YOR_plasmid_Contig0065_genomic_sequence.	1179	N/A
GCF_000568675	NZ_CP004211	Borrelia_hermsii_YOR_plasmid_Contig0066_genomic_sequence.	1156	N/A
GCF_000568675	NZ_CP004212	Borrelia_hermsii_YOR_plasmid_Contig0067_genomic_sequence.	1060	N/A
GCF_000568675	NZ_CP004213	Borrelia_hermsii_YOR_plasmid_Contig0068_genomic_sequence.	1063	N/A
GCF_000568675	NZ_CP004214	Borrelia_hermsii_YOR_plasmid_Contig0069_genomic_sequence.	1069	N/A
GCF_000568675	NZ_CP004215	Borrelia_hermsii_YOR_plasmid_Contig0070_genomic_sequence.	862	N/A
GCF_000568675	NZ_CP004216	Borrelia_hermsii_YOR_plasmid_Contig0071_genomic_sequence.	819	N/A
GCF_000568775	NZ_CP005706	Borrelia_hermsii_YBT,_complete_genome.	919983	0.518968
GCF_000568775	NZ_CP005707	Borrelia_hermsii_YBT_plasmid_Contig0002_genomic_sequence.	165351	0.703831
GCF_000568775	NZ_CP005708	Borrelia_hermsii_YBT_plasmid_Contig0003_genomic_sequence.	8792	N/A
GCF_000568775	NZ_CP005709	Borrelia_hermsii_YBT_plasmid_Contig0004_genomic_sequence.	4393	N/A
GCF_000568775	NZ_CP005710	Borrelia_hermsii_YBT_plasmid_Contig0005_genomic_sequence.	830	N/A
GCF_000568775	NZ_CP005711	Borrelia_hermsii_YBT_plasmid_Contig0006_genomic_sequence.	34474	N/A
GCF_000568775	NZ_CP005712	Borrelia_hermsii_YBT_plasmid_Contig0007_genomic_sequence.	24687	N/A
GCF_000568775	NZ_CP005713	Borrelia_hermsii_YBT_plasmid_Contig0008_genomic_sequence.	19465	N/A
GCF_000568775	NZ_CP005714	Borrelia_hermsii_YBT_plasmid_Contig0009_genomic_sequence.	6183	N/A
GCF_000568775	NZ_CP005715	Borrelia_hermsii_YBT_plasmid_Contig0010_genomic_sequence.	978	N/A
GCF_000568775	NZ_CP005716	Borrelia_hermsii_YBT_plasmid_Contig0011_genomic_sequence.	17901	N/A
GCF_000568775	NZ_CP005717	Borrelia_hermsii_YBT_plasmid_Contig0012_genomic_sequence.	1189	N/A
GCF_000568775	NZ_CP005718	Borrelia_hermsii_YBT_plasmid_Contig0013_genomic_sequence.	6017	N/A
GCF_000568775	NZ_CP005719	Borrelia_hermsii_YBT_plasmid_Contig0014_genomic_sequence.	9435	N/A
GCF_000568775	NZ_CP005720	Borrelia_hermsii_YBT_plasmid_Contig0015_genomic_sequence.	17110	N/A
GCF_000568775	NZ_CP005721	Borrelia_hermsii_YBT_plasmid_Contig0016_genomic_sequence.	2618	N/A
GCF_000568775	NZ_CP005722	Borrelia_hermsii_YBT_plasmid_Contig0017_genomic_sequence.	1034	N/A
GCF_000568775	NZ_CP005723	Borrelia_hermsii_YBT_plasmid_Contig0018_genomic_sequence.	20262	N/A
GCF_000568775	NZ_CP005724	Borrelia_hermsii_YBT_plasmid_Contig0019_genomic_sequence.	23739	N/A
GCF_000568775	NZ_CP005725	Borrelia_hermsii_YBT_plasmid_Contig0020_genomic_sequence.	12340	N/A
GCF_000568775	NZ_CP005726	Borrelia_hermsii_YBT_plasmid_Contig0021_genomic_sequence.	644	N/A
GCF_000568775	NZ_CP005727	Borrelia_hermsii_YBT_plasmid_Contig0022_genomic_sequence.	8072	N/A
GCF_000568775	NZ_CP005728	Borrelia_hermsii_YBT_plasmid_Contig0023_genomic_sequence.	23604	N/A
GCF_000568775	NZ_CP005729	Borrelia_hermsii_YBT_plasmid_Contig0024_genomic_sequence.	1054	N/A
GCF_000568775	NZ_CP005730	Borrelia_hermsii_YBT_plasmid_Contig0025_genomic_sequence.	7545	N/A
GCF_000568775	NZ_CP005731	Borrelia_hermsii_YBT_plasmid_Contig0026_genomic_sequence.	511	N/A
GCF_000568775	NZ_CP005732	Borrelia_hermsii_YBT_plasmid_Contig0027_genomic_sequence.	985	N/A
GCF_000568775	NZ_CP005733	Borrelia_hermsii_YBT_plasmid_Contig0028_genomic_sequence.	6747	N/A
GCF_000568775	NZ_CP005734	Borrelia_hermsii_YBT_plasmid_Contig0029_genomic_sequence.	2638	N/A
GCF_000568775	NZ_CP005735	Borrelia_hermsii_YBT_plasmid_Contig0030_genomic_sequence.	3127	N/A
GCF_000568775	NZ_CP005736	Borrelia_hermsii_YBT_plasmid_Contig0031_genomic_sequence.	970	N/A
GCF_000568775	NZ_CP005737	Borrelia_hermsii_YBT_plasmid_Contig0032_genomic_sequence.	3942	N/A
GCF_000568775	NZ_CP005738	Borrelia_hermsii_YBT_plasmid_Contig0033_genomic_sequence.	2333	N/A
GCF_000568775	NZ_CP005739	Borrelia_hermsii_YBT_plasmid_Contig0034_genomic_sequence.	6875	N/A
GCF_000568775	NZ_CP005740	Borrelia_hermsii_YBT_plasmid_Contig0035_genomic_sequence.	3561	N/A
GCF_000568775	NZ_CP005741	Borrelia_hermsii_YBT_plasmid_Contig0036_genomic_sequence.	3205	N/A
GCF_000568775	NZ_CP005742	Borrelia_hermsii_YBT_plasmid_Contig0037_genomic_sequence.	3707	N/A
GCF_000568775	NZ_CP005743	Borrelia_hermsii_YBT_plasmid_Contig0038_genomic_sequence.	844	N/A
GCF_000568775	NZ_CP005744	Borrelia_hermsii_YBT_plasmid_Contig0039_genomic_sequence.	788	N/A
GCF_000568795	NZ_CP005680	Borrelia_hermsii_MTW,_complete_genome.	920644	0.527475
GCF_000568795	NZ_CP005681	Borrelia_hermsii_MTW_plasmid_Contig0001_genomic_sequence.	11040	N/A
GCF_000568795	NZ_CP005682	Borrelia_hermsii_MTW_plasmid_Contig0003_genomic_sequence.	15002	N/A
GCF_000568795	NZ_CP005683	Borrelia_hermsii_MTW_plasmid_Contig0004_genomic_sequence.	2705	N/A
GCF_000568795	NZ_CP005684	Borrelia_hermsii_MTW_plasmid_Contig0005_genomic_sequence.	35663	N/A
GCF_000568795	NZ_CP005685	Borrelia_hermsii_MTW_plasmid_Contig0007_genomic_sequence.	24267	N/A
GCF_000568795	NZ_CP005686	Borrelia_hermsii_MTW_plasmid_Contig0008_genomic_sequence.	2808	N/A
GCF_000568795	NZ_CP005687	Borrelia_hermsii_MTW_plasmid_Contig0010_genomic_sequence.	13632	N/A
GCF_000568795	NZ_CP005688	Borrelia_hermsii_MTW_plasmid_Contig0011_genomic_sequence.	30302	N/A
GCF_000568795	NZ_CP005689	Borrelia_hermsii_MTW_plasmid_Contig0012_genomic_sequence.	2220	N/A
GCF_000568795	NZ_CP005690	Borrelia_hermsii_MTW_plasmid_Contig0013_genomic_sequence.	152359	N/A
GCF_000568795	NZ_CP005691	Borrelia_hermsii_MTW_plasmid_Contig0014_genomic_sequence.	5377	N/A
GCF_000568795	NZ_CP005692	Borrelia_hermsii_MTW_plasmid_Contig0015_genomic_sequence.	16448	N/A
GCF_000568795	NZ_CP005693	Borrelia_hermsii_MTW_plasmid_Contig0016_genomic_sequence.	22892	N/A
GCF_000568795	NZ_CP005694	Borrelia_hermsii_MTW_plasmid_Contig0017_genomic_sequence.	6523	N/A
GCF_000568795	NZ_CP005695	Borrelia_hermsii_MTW_plasmid_Contig0018_genomic_sequence.	8514	N/A
GCF_000568795	NZ_CP005696	Borrelia_hermsii_MTW_plasmid_Contig0019_genomic_sequence.	2616	N/A
GCF_000568795	NZ_CP005697	Borrelia_hermsii_MTW_plasmid_Contig0020_genomic_sequence.	5967	N/A
GCF_000568795	NZ_CP005698	Borrelia_hermsii_MTW_plasmid_Contig0021_genomic_sequence.	3124	N/A
GCF_000568795	NZ_CP005699	Borrelia_hermsii_MTW_plasmid_Contig0022_genomic_sequence.	2699	N/A
GCF_000568795	NZ_CP005700	Borrelia_hermsii_MTW_plasmid_Contig0023_genomic_sequence.	5711	N/A
GCF_000568795	NZ_CP005701	Borrelia_hermsii_MTW_plasmid_Contig0024_genomic_sequence.	4099	N/A
GCF_000568795	NZ_CP005702	Borrelia_hermsii_MTW_plasmid_Contig0025_genomic_sequence.	2386	N/A
GCF_000568795	NZ_CP005703	Borrelia_hermsii_MTW_plasmid_Contig0026_genomic_sequence.	4693	N/A
GCF_000568795	NZ_CP005704	Borrelia_hermsii_MTW_plasmid_Contig0027_genomic_sequence.	13172	N/A
GCF_000568795	NZ_CP005705	Borrelia_hermsii_MTW_plasmid_Contig0028_genomic_sequence.	4542	N/A
GCF_000956315	NZ_CP011060	Borrelia_hermsii_CC1,_complete_genome.	922280	0.517614
GCF_001598195	NZ_CP014808	Borrelia_hermsii_strain_DAH-2E7,_complete_genome.	927432	0.518015
GCF_001598195	NZ_CP014809	Borrelia_hermsii_strain_DAH-2E7_plasmid_lp200_sequence.	184547	0.67668
GCF_001598195	NZ_CP014816	Borrelia_hermsii_strain_DAH-2E7_plasmid_lp28-1_sequence.	13198	N/A
GCF_001598195	NZ_CP014813	Borrelia_hermsii_strain_DAH-2E7_plasmid_Unnamed_sequence.	26534	N/A
GCF_001598195	NZ_CP014815	Borrelia_hermsii_strain_DAH-2E7_plasmid_lp28-3_sequence.	15952	N/A
GCF_001598195	NZ_CP014811	Borrelia_hermsii_strain_DAH-2E7_plasmid_Unnamed_sequence.	43433	N/A
GCF_001598195	NZ_CP014812	Borrelia_hermsii_strain_DAH-2E7_plasmid_Unnamed_sequence.	40932	N/A
GCF_001598195	NZ_CP014810	Borrelia_hermsii_strain_DAH-2E7_plasmid_lp53_sequence.	56449	N/A
GCF_001598195	NZ_CP014814	Borrelia_hermsii_strain_DAH-2E7_plasmid_sequence.	20156	N/A
GCF_001598195	NZ_CP014817	Borrelia_hermsii_strain_DAH-2E7_plasmid_sequence.	12529	N/A
GCF_001598195	NZ_CP014818	Borrelia_hermsii_strain_DAH-2E7_plasmid_sequence.	5957	N/A
GCF_001598195	NZ_CP014819	Borrelia_hermsii_strain_DAH-2E7_plasmid_sequence.	5366	N/A
GCF_001598195	NZ_CP014820	Borrelia_hermsii_strain_DAH-2E7_plasmid_sequence.	5256	N/A
GCF_001598195	NZ_CP014821	Borrelia_hermsii_strain_DAH-2E7_plasmid_genomic_sequence.	5213	N/A
GCF_001598195	NZ_CP014822	Borrelia_hermsii_strain_DAH-2E7_plasmid_sequence.	4786	N/A
GCF_001598195	NZ_CP014823	Borrelia_hermsii_strain_DAH-2E7_plasmid_sequence.	4685	N/A
GCF_001598195	NZ_CP014824	Borrelia_hermsii_strain_DAH-2E7_plasmid_sequence.	4480	N/A
GCF_001598195	NZ_CP014825	Borrelia_hermsii_strain_DAH-2E7_plasmid_sequence.	4280	N/A
GCF_001598195	NZ_CP014826	Borrelia_hermsii_strain_DAH-2E7_plasmid_genomic_sequence.	4025	N/A
GCF_001598195	NZ_CP014827	Borrelia_hermsii_strain_DAH-2E7_plasmid_genomic_sequence.	3409	N/A
GCF_001598195	NZ_CP014828	Borrelia_hermsii_strain_DAH-2E7_plasmid_genomic_sequence.	2805	N/A
GCF_001598195	NZ_CP014829	Borrelia_hermsii_strain_DAH-2E7_plasmid_genomic_sequence.	1881	N/A
GCF_001598195	NZ_CP014830	Borrelia_hermsii_strain_DAH-2E7_plasmid_genomic_sequence.	1692	N/A
GCF_001598195	NZ_CP014831	Borrelia_hermsii_strain_DAH-2E7_plasmid_genomic_sequence.	1482	N/A
GCF_001598195	NZ_CP014832	Borrelia_hermsii_strain_DAH-2E7_plasmid_genomic_sequence.	1339	N/A
GCF_001598195	NZ_CP014833	Borrelia_hermsii_strain_DAH-2E7_plasmid_genomic_sequence.	1206	N/A
GCF_001660005	NZ_CP014349	Borrelia_hermsii_HS1_isolate_Browne_Mountain,_complete_genome.	922500	0.517011
GCF_001660005	NZ_CP014351	Borrelia_hermsii_HS1_isolate_Browne_Mountain_plasmid_cp28,_complete_sequence.	27881	N/A
GCF_001660005	NZ_CP015335	Borrelia_hermsii_HS1_isolate_Browne_Mountain_plasmid_cp6.5,_complete_sequence.	6540	N/A
GCF_001660005	NZ_CP014792	Borrelia_hermsii_HS1_isolate_Browne_Mountain_plasmid_lpB58,_complete_sequence.	58207	N/A
GCF_001660005	NZ_CP014871	Borrelia_hermsii_HS1_isolate_Browne_Mountain_plasmid_lpE27,_complete_sequence.	27074	N/A
GCF_001660005	NZ_CP015336	Borrelia_hermsii_HS1_isolate_Browne_Mountain_plasmid_lpF27,_complete_sequence.	26961	N/A
GCF_001660005	NZ_CP015334	Borrelia_hermsii_HS1_isolate_Browne_Mountain_plasmid_lpG27,_complete_sequence.	27366	N/A
GCF_001660005	NZ_CP015331	Borrelia_hermsii_HS1_isolate_Browne_Mountain_plasmid_lpN31,_complete_sequence.	31123	N/A
GCF_001660005	NZ_CP015332	Borrelia_hermsii_HS1_isolate_Browne_Mountain_plasmid_lpT28,_complete_sequence.	27618	N/A
GCF_001660005	NZ_CP015333	Borrelia_hermsii_HS1_isolate_Browne_Mountain_plasmid_lpV47,_complete_sequence.	46648	N/A
GCF_001660005	NZ_CP014350	Borrelia_hermsii_HS1_isolate_Browne_Mountain_plasmid_megaplasmid,_complete_sequence.	182863	N/A
GCF_001660005	NZ_CP015337	Borrelia_hermsii_HS1_isolate_Browne_Mountain_plasmid_pR_sequence.	5225	N/A
GCF_000512145	NZ_CP007022	Borrelia_parkeri_HR1,_complete_genome.	916945	0.524243
GCF_000512145	NZ_CP007036	Borrelia_parkeri_HR1_plasmid_lp150,_partial_sequence.	113739	0.616891
GCF_000568735	NZ_CP005851	Borrelia_parkeri_SLO,_complete_genome.	917680	0.522692
GCF_000568735	NZ_CP005852	Borrelia_parkeri_SLO_plasmid_Contig0002_genomic_sequence.	2120	N/A
GCF_000568735	NZ_CP005853	Borrelia_parkeri_SLO_plasmid_Contig0003_genomic_sequence.	1049	N/A
GCF_000568735	NZ_CP005854	Borrelia_parkeri_SLO_plasmid_Contig0004_genomic_sequence.	1919	N/A
GCF_000568735	NZ_CP005855	Borrelia_parkeri_SLO_plasmid_Contig0005_genomic_sequence.	2052	N/A
GCF_000568735	NZ_CP005856	Borrelia_parkeri_SLO_plasmid_Contig0006_genomic_sequence.	1064	N/A
GCF_000568735	NZ_CP005857	Borrelia_parkeri_SLO_plasmid_Contig0007_genomic_sequence.	1185	N/A
GCF_000568735	NZ_CP005858	Borrelia_parkeri_SLO_plasmid_Contig0008_genomic_sequence.	1125	N/A
GCF_000568735	NZ_CP005859	Borrelia_parkeri_SLO_plasmid_Contig0009_genomic_sequence.	1002	N/A
GCF_000568735	NZ_CP005860	Borrelia_parkeri_SLO_plasmid_Contig0010_genomic_sequence.	1007	N/A
GCF_000568735	NZ_CP005861	Borrelia_parkeri_SLO_plasmid_Contig0011_genomic_sequence.	1985	N/A
GCF_000568735	NZ_CP005862	Borrelia_parkeri_SLO_plasmid_Contig0012_genomic_sequence.	1720	N/A
GCF_000568735	NZ_CP005863	Borrelia_parkeri_SLO_plasmid_Contig0013_genomic_sequence.	2674	N/A
GCF_000568735	NZ_CP005864	Borrelia_parkeri_SLO_plasmid_Contig0014_genomic_sequence.	1586	N/A
GCF_000568735	NZ_CP005865	Borrelia_parkeri_SLO_plasmid_Contig0015_genomic_sequence.	2828	N/A
GCF_000568735	NZ_CP005866	Borrelia_parkeri_SLO_plasmid_Contig0016_genomic_sequence.	1581	N/A
GCF_000568735	NZ_CP005867	Borrelia_parkeri_SLO_plasmid_Contig0017_genomic_sequence.	2399	N/A
GCF_000568735	NZ_CP005868	Borrelia_parkeri_SLO_plasmid_Contig0018_genomic_sequence.	2771	N/A
GCF_000568735	NZ_CP005869	Borrelia_parkeri_SLO_plasmid_Contig0019_genomic_sequence.	2150	N/A
GCF_000568735	NZ_CP005870	Borrelia_parkeri_SLO_plasmid_Contig0020_genomic_sequence.	2152	N/A
GCF_000568735	NZ_CP005871	Borrelia_parkeri_SLO_plasmid_Contig0021_genomic_sequence.	1744	N/A
GCF_000568735	NZ_CP005872	Borrelia_parkeri_SLO_plasmid_Contig0022_genomic_sequence.	1007	N/A
GCF_000568735	NZ_CP005873	Borrelia_parkeri_SLO_plasmid_Contig0023_genomic_sequence.	1429	N/A
GCF_000568735	NZ_CP005874	Borrelia_parkeri_SLO_plasmid_Contig0024_genomic_sequence.	1120	N/A
GCF_000568735	NZ_CP005875	Borrelia_parkeri_SLO_plasmid_Contig0025_genomic_sequence.	1145	N/A
GCF_000568735	NZ_CP005876	Borrelia_parkeri_SLO_plasmid_Contig0026_genomic_sequence.	9637	N/A
GCF_000568735	NZ_CP005877	Borrelia_parkeri_SLO_plasmid_Contig0027_genomic_sequence.	2069	N/A
GCF_000568735	NZ_CP005878	Borrelia_parkeri_SLO_plasmid_Contig0028_genomic_sequence.	1231	N/A
GCF_000568735	NZ_CP005879	Borrelia_parkeri_SLO_plasmid_Contig0029_genomic_sequence.	10048	N/A
GCF_000568735	NZ_CP005880	Borrelia_parkeri_SLO_plasmid_Contig0030_genomic_sequence.	2889	N/A
GCF_000568735	NZ_CP005881	Borrelia_parkeri_SLO_plasmid_Contig0031_genomic_sequence.	1260	N/A
GCF_000568735	NZ_CP005882	Borrelia_parkeri_SLO_plasmid_Contig0032_genomic_sequence.	1042	N/A
GCF_000568735	NZ_CP005883	Borrelia_parkeri_SLO_plasmid_Contig0033_genomic_sequence.	1089	N/A
GCF_000568735	NZ_CP005884	Borrelia_parkeri_SLO_plasmid_Contig0034_genomic_sequence.	2411	N/A
GCF_000568735	NZ_CP005885	Borrelia_parkeri_SLO_plasmid_Contig0035_genomic_sequence.	1090	N/A
GCF_000568735	NZ_CP005886	Borrelia_parkeri_SLO_plasmid_Contig0036_genomic_sequence.	1020	N/A
GCF_000568735	NZ_CP005887	Borrelia_parkeri_SLO_plasmid_Contig0037_genomic_sequence.	2599	N/A
GCF_000568735	NZ_CP005888	Borrelia_parkeri_SLO_plasmid_Contig0038_genomic_sequence.	1474	N/A
GCF_000568735	NZ_CP005889	Borrelia_parkeri_SLO_plasmid_Contig0039_genomic_sequence.	1641	N/A
GCF_000568735	NZ_CP005890	Borrelia_parkeri_SLO_plasmid_Contig0040_genomic_sequence.	2426	N/A
GCF_000568735	NZ_CP005891	Borrelia_parkeri_SLO_plasmid_Contig0041_genomic_sequence.	1152	N/A
GCF_000568735	NZ_CP005892	Borrelia_parkeri_SLO_plasmid_Contig0042_genomic_sequence.	1213	N/A
GCF_000568735	NZ_CP005893	Borrelia_parkeri_SLO_plasmid_Contig0043_genomic_sequence.	2733	N/A
GCF_000568735	NZ_CP005894	Borrelia_parkeri_SLO_plasmid_Contig0044_genomic_sequence.	1590	N/A
GCF_000568735	NZ_CP005895	Borrelia_parkeri_SLO_plasmid_Contig0045_genomic_sequence.	1772	N/A
GCF_000568735	NZ_CP005896	Borrelia_parkeri_SLO_plasmid_Contig0046_genomic_sequence.	1196	N/A
GCF_000568735	NZ_CP005897	Borrelia_parkeri_SLO_plasmid_Contig0047_genomic_sequence.	1836	N/A
GCF_000568735	NZ_CP005898	Borrelia_parkeri_SLO_plasmid_Contig0048_genomic_sequence.	2463	N/A
GCF_000568735	NZ_CP005899	Borrelia_parkeri_SLO_plasmid_Contig0049_genomic_sequence.	2721	N/A
GCF_000568735	NZ_CP005900	Borrelia_parkeri_SLO_plasmid_Contig0050_genomic_sequence.	2322	N/A
GCF_000568735	NZ_CP005901	Borrelia_parkeri_SLO_plasmid_Contig0051_genomic_sequence.	2097	N/A
GCF_000568735	NZ_CP005902	Borrelia_parkeri_SLO_plasmid_Contig0052_genomic_sequence.	1538	N/A
GCF_000568735	NZ_CP005903	Borrelia_parkeri_SLO_plasmid_Contig0053_genomic_sequence.	1380	N/A
GCF_000568735	NZ_CP005904	Borrelia_parkeri_SLO_plasmid_Contig0054_genomic_sequence.	1740	N/A
GCF_000568735	NZ_CP005905	Borrelia_parkeri_SLO_plasmid_Contig0055_genomic_sequence.	1392	N/A
GCF_000568735	NZ_CP005906	Borrelia_parkeri_SLO_plasmid_Contig0056_genomic_sequence.	1194	N/A
GCF_000568735	NZ_CP005907	Borrelia_parkeri_SLO_plasmid_Contig0057_genomic_sequence.	1590	N/A
GCF_000568735	NZ_CP005908	Borrelia_parkeri_SLO_plasmid_Contig0058_genomic_sequence.	1025	N/A
GCF_000568735	NZ_CP005909	Borrelia_parkeri_SLO_plasmid_Contig0059_genomic_sequence.	1206	N/A
GCF_000568735	NZ_CP005910	Borrelia_parkeri_SLO_plasmid_Contig0060_genomic_sequence.	1586	N/A
GCF_000568735	NZ_CP005911	Borrelia_parkeri_SLO_plasmid_Contig0061_genomic_sequence.	2315	N/A
GCF_000568735	NZ_CP005912	Borrelia_parkeri_SLO_plasmid_Contig0062_genomic_sequence.	2279	N/A
GCF_000568735	NZ_CP005913	Borrelia_parkeri_SLO_plasmid_Contig0063_genomic_sequence.	1486	N/A
GCF_000568735	NZ_CP005914	Borrelia_parkeri_SLO_plasmid_Contig0064_genomic_sequence.	1521	N/A
GCF_000568735	NZ_CP005915	Borrelia_parkeri_SLO_plasmid_Contig0065_genomic_sequence.	1371	N/A
GCF_000568735	NZ_CP005916	Borrelia_parkeri_SLO_plasmid_Contig0066_genomic_sequence.	1199	N/A
GCF_000568735	NZ_CP005917	Borrelia_parkeri_SLO_plasmid_Contig0067_genomic_sequence.	1281	N/A
GCF_000568735	NZ_CP005918	Borrelia_parkeri_SLO_plasmid_Contig0068_genomic_sequence.	1182	N/A
GCF_000568735	NZ_CP005919	Borrelia_parkeri_SLO_plasmid_Contig0069_genomic_sequence.	1153	N/A
GCF_000568735	NZ_CP005920	Borrelia_parkeri_SLO_plasmid_Contig0070_genomic_sequence.	1072	N/A
GCF_000568735	NZ_CP005921	Borrelia_parkeri_SLO_plasmid_Contig0071_genomic_sequence.	1071	N/A
GCF_000568735	NZ_CP005922	Borrelia_parkeri_SLO_plasmid_Contig0072_genomic_sequence.	1065	N/A
GCF_000568735	NZ_CP005923	Borrelia_parkeri_SLO_plasmid_Contig0073_genomic_sequence.	1067	N/A
GCF_000568735	NZ_CP005924	Borrelia_parkeri_SLO_plasmid_Contig0074_genomic_sequence.	1063	N/A
GCF_000012085	NC_008710	Borrelia_turicatae_91E135,_complete_genome.	917330	0.529507
GCF_000012085	NZ_CP019362	Borrelia_turicatae_91E135_plasmid_cp31,_complete_sequence.	30716	N/A
GCF_000012085	NZ_CP019363	Borrelia_turicatae_91E135_plasmid_cpD,_complete_sequence.	5106	N/A
GCF_000012085	NZ_CP019364	Borrelia_turicatae_91E135_plasmid_lpB34,_complete_sequence.	34098	N/A
GCF_000012085	NZ_CP019365	Borrelia_turicatae_91E135_plasmid_lpE43,_complete_sequence.	33893	N/A
GCF_000012085	NZ_CP019366	Borrelia_turicatae_91E135_plasmid_lpF33.5,_complete_sequence.	33462	N/A
GCF_000012085	NZ_CP019367	Borrelia_turicatae_91E135_plasmid_lpG29,_complete_sequence.	28724	N/A
GCF_000012085	NZ_CP019368	Borrelia_turicatae_91E135_plasmid_lpT39,_complete_sequence.	38808	N/A
GCF_000012085	NZ_CP019369	Borrelia_turicatae_91E135_plasmid_lpU43,_complete_sequence.	43228	N/A
GCF_003568645	NZ_CP015629	Borrelia_turicatae_strain_BTE5EL,_complete_genome.	925547	0.531837
GCF_003568645	NZ_CP015630	Borrelia_turicatae_strain_BTE5EL_plasmid_lp159,_complete_sequence.	159481	0.725125
GCF_003568645	NZ_CP015631	Borrelia_turicatae_strain_BTE5EL_plasmid_lp24,_complete_sequence.	24053	N/A
GCF_003568645	NZ_CP015632	Borrelia_turicatae_strain_BTE5EL_plasmid_lp30,_complete_sequence.	30326	N/A
GCF_003568645	NZ_CP015633	Borrelia_turicatae_strain_BTE5EL_plasmid_lp31,_complete_sequence.	31767	N/A
GCF_003568645	NZ_CP015634	Borrelia_turicatae_strain_BTE5EL_plasmid_lp40,_complete_sequence.	40910	N/A
GCF_003568645	NZ_CP015635	Borrelia_turicatae_strain_BTE5EL_plasmid_lp44,_complete_sequence.	44848	N/A
GCF_003568645	NZ_CP015636	Borrelia_turicatae_strain_BTE5EL_plasmid_lp48,_complete_sequence.	48826	N/A
GCF_000568655	NZ_CP005829	Borrelia_anserina_BA2,_complete_genome.	904790	0.567968
GCF_000568655	NZ_CP005830	Borrelia_anserina_BA2_plasmid_Contig0002_genomic_sequence.	118340	0.485841
GCF_000568655	NZ_CP005831	Borrelia_anserina_BA2_plasmid_Contig0003_genomic_sequence.	1148	N/A
GCF_000568655	NZ_CP005832	Borrelia_anserina_BA2_plasmid_Contig0004_genomic_sequence.	1175	N/A
GCF_000568655	NZ_CP005833	Borrelia_anserina_BA2_plasmid_Contig0005_genomic_sequence.	4411	N/A
GCF_000568655	NZ_CP005834	Borrelia_anserina_BA2_plasmid_Contig0006_genomic_sequence.	48897	N/A
GCF_000568655	NZ_CP005835	Borrelia_anserina_BA2_plasmid_Contig0007_genomic_sequence.	24236	N/A
GCF_000568655	NZ_CP005836	Borrelia_anserina_BA2_plasmid_Contig0008_genomic_sequence.	8830	N/A
GCF_000568655	NZ_CP005837	Borrelia_anserina_BA2_plasmid_Contig0009_genomic_sequence.	2052	N/A
GCF_000568655	NZ_CP005838	Borrelia_anserina_BA2_plasmid_Contig0010_genomic_sequence.	11092	N/A
GCF_000568655	NZ_CP005839	Borrelia_anserina_BA2_plasmid_Contig0011_genomic_sequence.	1637	N/A
GCF_000568655	NZ_CP005840	Borrelia_anserina_BA2_plasmid_Contig0012_genomic_sequence.	6708	N/A
GCF_000568655	NZ_CP005841	Borrelia_anserina_BA2_plasmid_Contig0013_genomic_sequence.	3717	N/A
GCF_000568655	NZ_CP005842	Borrelia_anserina_BA2_plasmid_Contig0014_genomic_sequence.	1325	N/A
GCF_000568655	NZ_CP005843	Borrelia_anserina_BA2_plasmid_Contig0015_genomic_sequence.	1367	N/A
GCF_000568655	NZ_CP005844	Borrelia_anserina_BA2_plasmid_Contig0016_genomic_sequence.	1240	N/A
GCF_000568655	NZ_CP005845	Borrelia_anserina_BA2_plasmid_Contig0017_genomic_sequence.	1158	N/A
GCF_000568655	NZ_CP005846	Borrelia_anserina_BA2_plasmid_Contig0018_genomic_sequence.	1129	N/A
GCF_000568655	NZ_CP005847	Borrelia_anserina_BA2_plasmid_Contig0019_genomic_sequence.	1055	N/A
GCF_000568655	NZ_CP005848	Borrelia_anserina_BA2_plasmid_Contig0020_genomic_sequence.	1019	N/A
GCF_000568655	NZ_CP005849	Borrelia_anserina_BA2_plasmid_Contig0021_genomic_sequence.	1019	N/A
GCF_000568655	NZ_CP005850	Borrelia_anserina_BA2_plasmid_Contig0022_genomic_sequence.	1000	N/A
GCF_001936255	NZ_CP013704	Borrelia_anserina_Es,_complete_genome.	906833	0.567024
GCF_001936255	NZ_CP014521	Borrelia_anserina_strain_Es_plasmid_cp5,_complete_sequence.	4978	N/A
GCF_001936255	NZ_CP018882	Borrelia_anserina_Es_plasmid_fragment_4_sequence.	4285	N/A
GCF_001936255	NZ_CP014325	Borrelia_anserina_Es_plasmid_lpA89,_complete_sequence.	89872	N/A
GCF_001936255	NZ_CP014605	Borrelia_anserina_Es_plasmid_lpJ,_complete_sequence.	11779	N/A
GCF_001936255	NZ_CP014520	Borrelia_anserina_strain_Es_plasmid_pB25,_complete_sequence.	24943	N/A
GCF_000568755	NZ_CP005745	Borrelia_coriaceae_Co53,_complete_genome.	912832	0.556844
GCF_000568755	NZ_CP005746	Borrelia_coriaceae_Co53_plasmid_Contig0002_genomic_sequence.	126786	0.650593
GCF_000568755	NZ_CP005747	Borrelia_coriaceae_Co53_plasmid_Contig0003_genomic_sequence.	60396	0.267741
GCF_000568755	NZ_CP005748	Borrelia_coriaceae_Co53_plasmid_Contig0004_genomic_sequence.	35529	N/A
GCF_000568755	NZ_CP005749	Borrelia_coriaceae_Co53_plasmid_Contig0005_genomic_sequence.	32501	N/A
GCF_000568755	NZ_CP005750	Borrelia_coriaceae_Co53_plasmid_Contig0006_genomic_sequence.	31608	N/A
GCF_000568755	NZ_CP005751	Borrelia_coriaceae_Co53_plasmid_Contig0007_genomic_sequence.	29920	N/A
GCF_000568755	NZ_CP005752	Borrelia_coriaceae_Co53_plasmid_Contig0008_genomic_sequence.	27923	N/A
GCF_000568755	NZ_CP005753	Borrelia_coriaceae_Co53_plasmid_Contig0009_genomic_sequence.	26940	N/A
GCF_000568755	NZ_CP005754	Borrelia_coriaceae_Co53_plasmid_Contig0010_genomic_sequence.	23450	N/A
GCF_000568755	NZ_CP005755	Borrelia_coriaceae_Co53_plasmid_Contig0011_genomic_sequence.	22611	N/A
GCF_000568755	NZ_CP005756	Borrelia_coriaceae_Co53_plasmid_Contig0012_genomic_sequence.	19384	N/A
GCF_000568755	NZ_CP005757	Borrelia_coriaceae_Co53_plasmid_Contig0013_genomic_sequence.	19193	N/A
GCF_000568755	NZ_CP005758	Borrelia_coriaceae_Co53_plasmid_Contig0014_genomic_sequence.	17991	N/A
GCF_000568755	NZ_CP005759	Borrelia_coriaceae_Co53_plasmid_Contig0015_genomic_sequence.	17224	N/A
GCF_000568755	NZ_CP005760	Borrelia_coriaceae_Co53_plasmid_Contig0016_genomic_sequence.	17073	N/A
GCF_000568755	NZ_CP005761	Borrelia_coriaceae_Co53_plasmid_Contig0017_genomic_sequence.	15561	N/A
GCF_000568755	NZ_CP005762	Borrelia_coriaceae_Co53_plasmid_Contig0018_genomic_sequence.	14909	N/A
GCF_000568755	NZ_CP005763	Borrelia_coriaceae_Co53_plasmid_Contig0019_genomic_sequence.	14269	N/A
GCF_000568755	NZ_CP005764	Borrelia_coriaceae_Co53_plasmid_Contig0020_genomic_sequence.	13919	N/A
GCF_000568755	NZ_CP005765	Borrelia_coriaceae_Co53_plasmid_Contig0021_genomic_sequence.	13139	N/A
GCF_000568755	NZ_CP005766	Borrelia_coriaceae_Co53_plasmid_Contig0022_genomic_sequence.	11099	N/A
GCF_000568755	NZ_CP005767	Borrelia_coriaceae_Co53_plasmid_Contig0023_genomic_sequence.	10671	N/A
GCF_000568755	NZ_CP005768	Borrelia_coriaceae_Co53_plasmid_Contig0024_genomic_sequence.	10425	N/A
GCF_000568755	NZ_CP005769	Borrelia_coriaceae_Co53_plasmid_Contig0025_genomic_sequence.	9988	N/A
GCF_000568755	NZ_CP005770	Borrelia_coriaceae_Co53_plasmid_Contig0026_genomic_sequence.	9303	N/A
GCF_000568755	NZ_CP005771	Borrelia_coriaceae_Co53_plasmid_Contig0027_genomic_sequence.	7855	N/A
GCF_000568755	NZ_CP005772	Borrelia_coriaceae_Co53_plasmid_Contig0028_genomic_sequence.	7823	N/A
GCF_000568755	NZ_CP005773	Borrelia_coriaceae_Co53_plasmid_Contig0029_genomic_sequence.	7716	N/A
GCF_000568755	NZ_CP005774	Borrelia_coriaceae_Co53_plasmid_Contig0030_genomic_sequence.	7676	N/A
GCF_000568755	NZ_CP005775	Borrelia_coriaceae_Co53_plasmid_Contig0031_genomic_sequence.	7078	N/A
GCF_000568755	NZ_CP005776	Borrelia_coriaceae_Co53_plasmid_Contig0032_genomic_sequence.	6952	N/A
GCF_000568755	NZ_CP005777	Borrelia_coriaceae_Co53_plasmid_Contig0033_genomic_sequence.	6197	N/A
GCF_000568755	NZ_CP005778	Borrelia_coriaceae_Co53_plasmid_Contig0034_genomic_sequence.	5811	N/A
GCF_000568755	NZ_CP005779	Borrelia_coriaceae_Co53_plasmid_Contig0035_genomic_sequence.	5437	N/A
GCF_000568755	NZ_CP005780	Borrelia_coriaceae_Co53_plasmid_Contig0036_genomic_sequence.	5000	N/A
GCF_000568755	NZ_CP005781	Borrelia_coriaceae_Co53_plasmid_Contig0037_genomic_sequence.	4963	N/A
GCF_000568755	NZ_CP005782	Borrelia_coriaceae_Co53_plasmid_Contig0038_genomic_sequence.	4680	N/A
GCF_000568755	NZ_CP005783	Borrelia_coriaceae_Co53_plasmid_Contig0039_genomic_sequence.	4429	N/A
GCF_000568755	NZ_CP005784	Borrelia_coriaceae_Co53_plasmid_Contig0040_genomic_sequence.	4408	N/A
GCF_000568755	NZ_CP005785	Borrelia_coriaceae_Co53_plasmid_Contig0041_genomic_sequence.	4338	N/A
GCF_000568755	NZ_CP005786	Borrelia_coriaceae_Co53_plasmid_Contig0042_genomic_sequence.	4229	N/A
GCF_000568755	NZ_CP005787	Borrelia_coriaceae_Co53_plasmid_Contig0043_genomic_sequence.	3942	N/A
GCF_000568755	NZ_CP005788	Borrelia_coriaceae_Co53_plasmid_Contig0044_genomic_sequence.	3876	N/A
GCF_000568755	NZ_CP005789	Borrelia_coriaceae_Co53_plasmid_Contig0045_genomic_sequence.	3806	N/A
GCF_000568755	NZ_CP005790	Borrelia_coriaceae_Co53_plasmid_Contig0046_genomic_sequence.	3628	N/A
GCF_000568755	NZ_CP005791	Borrelia_coriaceae_Co53_plasmid_Contig0047_genomic_sequence.	3304	N/A
GCF_000568755	NZ_CP005792	Borrelia_coriaceae_Co53_plasmid_Contig0048_genomic_sequence.	3245	N/A
GCF_000568755	NZ_CP005793	Borrelia_coriaceae_Co53_plasmid_Contig0049_genomic_sequence.	3230	N/A
GCF_000568755	NZ_CP005794	Borrelia_coriaceae_Co53_plasmid_Contig0050_genomic_sequence.	3223	N/A
GCF_000568755	NZ_CP005795	Borrelia_coriaceae_Co53_plasmid_Contig0051_genomic_sequence.	2955	N/A
GCF_000568755	NZ_CP005796	Borrelia_coriaceae_Co53_plasmid_Contig0052_genomic_sequence.	2794	N/A
GCF_000568755	NZ_CP005797	Borrelia_coriaceae_Co53_plasmid_Contig0053_genomic_sequence.	2676	N/A
GCF_000568755	NZ_CP005798	Borrelia_coriaceae_Co53_plasmid_Contig0054_genomic_sequence.	2653	N/A
GCF_000568755	NZ_CP005799	Borrelia_coriaceae_Co53_plasmid_Contig0055_genomic_sequence.	2479	N/A
GCF_000568755	NZ_CP005800	Borrelia_coriaceae_Co53_plasmid_Contig0056_genomic_sequence.	2466	N/A
GCF_000568755	NZ_CP005801	Borrelia_coriaceae_Co53_plasmid_Contig0057_genomic_sequence.	2446	N/A
GCF_000568755	NZ_CP005802	Borrelia_coriaceae_Co53_plasmid_Contig0058_genomic_sequence.	2416	N/A
GCF_000568755	NZ_CP005803	Borrelia_coriaceae_Co53_plasmid_Contig0059_genomic_sequence.	2366	N/A
GCF_000568755	NZ_CP005804	Borrelia_coriaceae_Co53_plasmid_Contig0060_genomic_sequence.	2322	N/A
GCF_000568755	NZ_CP005805	Borrelia_coriaceae_Co53_plasmid_Contig0061_genomic_sequence.	2291	N/A
GCF_000568755	NZ_CP005806	Borrelia_coriaceae_Co53_plasmid_Contig0062_genomic_sequence.	2184	N/A
GCF_000568755	NZ_CP005807	Borrelia_coriaceae_Co53_plasmid_Contig0063_genomic_sequence.	1983	N/A
GCF_000568755	NZ_CP005808	Borrelia_coriaceae_Co53_plasmid_Contig0064_genomic_sequence.	1979	N/A
GCF_000568755	NZ_CP005809	Borrelia_coriaceae_Co53_plasmid_Contig0065_genomic_sequence.	1942	N/A
GCF_000568755	NZ_CP005810	Borrelia_coriaceae_Co53_plasmid_Contig0066_genomic_sequence.	1940	N/A
GCF_000568755	NZ_CP005811	Borrelia_coriaceae_Co53_plasmid_Contig0067_genomic_sequence.	1939	N/A
GCF_000568755	NZ_CP005812	Borrelia_coriaceae_Co53_plasmid_Contig0068_genomic_sequence.	1900	N/A
GCF_000568755	NZ_CP005813	Borrelia_coriaceae_Co53_plasmid_Contig0069_genomic_sequence.	1721	N/A
GCF_000568755	NZ_CP005814	Borrelia_coriaceae_Co53_plasmid_Contig0070_genomic_sequence.	1696	N/A
GCF_000568755	NZ_CP005815	Borrelia_coriaceae_Co53_plasmid_Contig0071_genomic_sequence.	1670	N/A
GCF_000568755	NZ_CP005816	Borrelia_coriaceae_Co53_plasmid_Contig0072_genomic_sequence.	1516	N/A
GCF_000568755	NZ_CP005817	Borrelia_coriaceae_Co53_plasmid_Contig0073_genomic_sequence.	1502	N/A
GCF_000568755	NZ_CP005818	Borrelia_coriaceae_Co53_plasmid_Contig0074_genomic_sequence.	1389	N/A
GCF_000568755	NZ_CP005819	Borrelia_coriaceae_Co53_plasmid_Contig0075_genomic_sequence.	1378	N/A
GCF_000568755	NZ_CP005820	Borrelia_coriaceae_Co53_plasmid_Contig0076_genomic_sequence.	1367	N/A
GCF_000568755	NZ_CP005821	Borrelia_coriaceae_Co53_plasmid_Contig0077_genomic_sequence.	1366	N/A
GCF_000568755	NZ_CP005822	Borrelia_coriaceae_Co53_plasmid_Contig0078_genomic_sequence.	1291	N/A
GCF_000568755	NZ_CP005823	Borrelia_coriaceae_Co53_plasmid_Contig0079_genomic_sequence.	1162	N/A
GCF_000568755	NZ_CP005824	Borrelia_coriaceae_Co53_plasmid_Contig0080_genomic_sequence.	1107	N/A
GCF_000568755	NZ_CP005825	Borrelia_coriaceae_Co53_plasmid_Contig0081_genomic_sequence.	1037	N/A
GCF_000568755	NZ_CP005826	Borrelia_coriaceae_Co53_plasmid_Contig0082_genomic_sequence.	1031	N/A
GCF_000568755	NZ_CP005827	Borrelia_coriaceae_Co53_plasmid_Contig0083_genomic_sequence.	1016	N/A
GCF_000568755	NZ_CP005828	Borrelia_coriaceae_Co53_plasmid_Contig0084_genomic_sequence.	1014	N/A
GCF_000147075	NC_014484	Spirochaeta_thermophila_DSM_6192,_complete_genome.	2472645	0.226494
GCF_000184345	NC_017583	Spirochaeta_thermophila_DSM_6578,_complete_genome.	2560222	0.223587
GCF_000008185	NC_002967	Treponema_denticola_ATCC_35405_chromosome,_complete_genome.	2843201	0.122389
GCF_000340605	NZ_CM001794	Treponema_denticola_H1-T_chromosome,_whole_genome_shotgun_sequence.	2929700	0.131506
GCF_000340645	NZ_CM001795	Treponema_denticola_H-22_chromosome,_whole_genome_shotgun_sequence.	2757856	0.135852
GCF_000340685	NZ_CM001796	Treponema_denticola_ATCC_35404_chromosome,_whole_genome_shotgun_sequence.	2771508	0.133634
GCF_000340705	NZ_CM001797	Treponema_denticola_OTK_chromosome,_whole_genome_shotgun_sequence.	2857526	0.118002
GCF_000340725	NZ_CM001798	Treponema_denticola_AL-2_chromosome,_whole_genome_shotgun_sequence.	2843090	0.111681
GCF_000022105	NC_012225	Brachyspira_hyodysenteriae_WA1,_complete_genome.	3000694	0.165561
GCF_000022105	NC_012226	Brachyspira_hyodysenteriae_WA1_plasmid_pBHWA1,_complete_sequence.	35940	N/A
GCF_001676785	NZ_CP015910	Brachyspira_hyodysenteriae_ATCC_27164,_complete_genome.	3041447	0.185126
GCF_001676785	NZ_CP016085	Brachyspira_hyodysenteriae_ATCC_27164_plasmid_pBhyoB78,_complete_sequence.	32598	N/A
GCF_002850235	NZ_CP019600	Brachyspira_hyodysenteriae_strain_BH718_chromosome,_complete_genome.	2998332	0.163491
GCF_002850235	NZ_CP019601	Brachyspira_hyodysenteriae_strain_BH718_plasmid_pBH718,_complete_sequence.	36316	N/A
GCF_000024485	NC_017268	Treponema_pallidum_subsp._pallidum_str._Chicago,_complete_genome.	1139281	0.299268
GCF_000246755	NC_016842	Treponema_pallidum_subsp._pertenue_str._SamoaD,_complete_genome.	1139330	0.298896
GCF_000246775	NC_016848	Treponema_pallidum_subsp._pertenue_str._CDC2,_complete_genome.	1139744	0.297785
GCF_000246795	NC_016843	Treponema_pallidum_subsp._pertenue_str._Gauthier,_complete_genome.	1139417	0.298846
GCF_000246815	NC_016844	Treponema_pallidum_subsp._pallidum_DAL-1,_complete_genome.	1139971	0.299546
GCF_000304295	NC_018722	Treponema_pallidum_subsp._pallidum_str._Mexico_A,_complete_genome.	1140038	0.299904
GCF_000387485	NC_021179	Treponema_pallidum_str._Fribourg-Blanc,_complete_genome.	1140481	0.299277
GCF_000410535	NC_021490	Treponema_pallidum_subsp._pallidum_str._Nichols,_complete_genome.	1139633	0.299815
GCF_000410555	NC_021508	Treponema_pallidum_subsp._pallidum_SS14,_complete_genome.	1139569	0.300124
GCF_000604125	NZ_CP003679	Treponema_pallidum_subsp._pallidum_str._Sea_81-4,_complete_genome.	1139203	0.299219
GCF_000813285	NZ_CP007548	Treponema_pallidum_subsp._endemicum_str._Bosnia_A_genome.	1137653	0.299603
GCF_001655235	NZ_CP010558	Treponema_pallidum_subsp._pallidum_strain_Chicago_Population_genome.	1139466	0.300045
GCF_001655275	NZ_CP010559	Treponema_pallidum_subsp._pallidum_strain_CDC-A_genome.	1139722	0.299775
GCF_001655315	NZ_CP010560	Treponema_pallidum_subsp._pallidum_strain_Nichols_Houston_clone_E_genome.	1138471	0.300715
GCF_001655355	NZ_CP010561	Treponema_pallidum_subsp._pallidum_strain_Nichols_Houston_clone_J_genome.	1139641	0.299676
GCF_001655395	NZ_CP010562	Treponema_pallidum_subsp._pallidum_strain_UW074B_genome.	1139594	0.300071
GCF_001655435	NZ_CP010563	Treponema_pallidum_subsp._pallidum_strain_UW189B_genome.	1139829	0.299922
GCF_001655475	NZ_CP010564	Treponema_pallidum_subsp._pallidum_strain_UW228B_genome.	1140059	0.299759
GCF_001655515	NZ_CP010565	Treponema_pallidum_subsp._pallidum_strain_UW254B_genome.	1139865	0.3
GCF_001655555	NZ_CP010566	Treponema_pallidum_subsp._pallidum_strain_UW391B_genome.	1139777	0.299853
GCF_001712895	NZ_CP016045	Treponema_pallidum_subsp._pallidum_strain_PT_SIF0697_genome.	1139168	0.298925
GCF_001712915	NZ_CP016047	Treponema_pallidum_subsp._pallidum_strain_PT_SIF0857_genome.	1139148	0.298923
GCF_001712935	NZ_CP016049	Treponema_pallidum_subsp._pallidum_strain_PT_SIF0908_genome.	1139067	0.298763
GCF_001712955	NZ_CP016050	Treponema_pallidum_subsp._pallidum_strain_PT_SIF0954_genome.	1139143	0.299023
GCF_001712975	NZ_CP016051	Treponema_pallidum_subsp._pallidum_strain_PT_SIF1002_genome.	1139126	0.298974
GCF_001712995	NZ_CP016052	Treponema_pallidum_subsp._pallidum_strain_PT_SIF1020_genome.	1139178	0.298942
GCF_001713015	NZ_CP016053	Treponema_pallidum_subsp._pallidum_strain_PT_SIF1063_genome.	1139145	0.299004
GCF_001713035	NZ_CP016054	Treponema_pallidum_subsp._pallidum_strain_PT_SIF1127_genome.	1138929	0.297958
GCF_001713055	NZ_CP016055	Treponema_pallidum_subsp._pallidum_strain_PT_SIF1135_genome.	1139184	0.29896
GCF_001713075	NZ_CP016056	Treponema_pallidum_subsp._pallidum_strain_PT_SIF1140_genome.	1139185	0.298932
GCF_001713095	NZ_CP016057	Treponema_pallidum_subsp._pallidum_strain_PT_SIF1142_genome.	1139159	0.298952
GCF_001713115	NZ_CP016058	Treponema_pallidum_subsp._pallidum_strain_PT_SIF1156_genome.	1139151	0.298912
GCF_001713135	NZ_CP016059	Treponema_pallidum_subsp._pallidum_strain_PT_SIF1167_genome.	1139129	0.298979
GCF_001713155	NZ_CP016060	Treponema_pallidum_subsp._pallidum_strain_PT_SIF1183_genome.	1139138	0.299033
GCF_001713175	NZ_CP016061	Treponema_pallidum_subsp._pallidum_strain_PT_SIF1196_genome.	1139146	0.298949
GCF_001713195	NZ_CP016062	Treponema_pallidum_subsp._pallidum_strain_PT_SIF1200_genome.	1139130	0.298967
GCF_001713215	NZ_CP016063	Treponema_pallidum_subsp._pallidum_strain_PT_SIF1242_genome.	1139123	0.298939
GCF_001713235	NZ_CP016064	Treponema_pallidum_subsp._pallidum_strain_PT_SIF1252_genome.	1139132	0.299026
GCF_001713255	NZ_CP016065	Treponema_pallidum_subsp._pallidum_strain_PT_SIF1261_genome.	1139131	0.299028
GCF_001713275	NZ_CP016066	Treponema_pallidum_subsp._pallidum_strain_PT_SIF1278_genome.	1139163	0.29895
GCF_001713295	NZ_CP016067	Treponema_pallidum_subsp._pallidum_strain_PT_SIF1280_genome.	1139135	0.29898
GCF_001713315	NZ_CP016068	Treponema_pallidum_subsp._pallidum_strain_PT_SIF1299_genome.	1139137	0.298986
GCF_001713335	NZ_CP016069	Treponema_pallidum_subsp._pallidum_strain_PT_SIF1348_genome.	1139158	0.298914
GCF_001761515	NZ_CP016046	Treponema_pallidum_subsp._pallidum_strain_PT_SIF0751_genome.	1139160	0.298992
GCF_001761565	NZ_CP016048	Treponema_pallidum_subsp._pallidum_strain_PT_SIF0877_3_genome.	1139139	0.299019
GCF_001941545	NZ_CP010422	Treponema_pallidum_subsp._pallidum_strain_Seattle_Nichols_genome.	1139844	0.299707
GCF_002271195	NZ_CP020365	Treponema_pallidum_subsp._pertenue_strain_Ghana-051_chromosome.	1139577	0.298284
GCF_002271235	NZ_CP020366	Treponema_pallidum_subsp._pertenue_strain_CDC_2575_chromosome.	1139577	0.298284
GCF_003055985	NZ_CP028438	Treponema_pallidum_subsp._pallidum_strain_UZ1974_chromosome.	1139510	0.300082
GCF_003076575	NZ_CP021113	Treponema_pallidum_subsp._pertenue_strain_LMNP-1_genome_sequence.	1139772	0.2987
GCF_003611295	NZ_CP024088	Treponema_pallidum_subsp._pertenue_strain_Kampung_Dalan_K363_chromosome.	1139764	0.298112
GCF_003611315	NZ_CP024089	Treponema_pallidum_subsp._pertenue_strain_Sei_Geringging_K403_chromosome.	1139464	0.29815
GCF_003627115	NZ_CP032623	Treponema_pallidum_subsp._pallidum_strain_Haiti_B_chromosome.	1139526	0.299999
GCF_003952805	NZ_CP024750	Treponema_pallidum_subsp._pertenue_strain_CDC-1_chromosome.	1139578	0.298338
GCF_004194495	NZ_CP032303	Treponema_pallidum_subsp._endemicum_strain_Iraq_B_chromosome.	1137653	0.299954
GCF_000195275	NC_015385	Treponema_succinifaciens_DSM_2489,_complete_genome.	2731853	0.165381
GCF_000195275	NC_015386	Treponema_succinifaciens_DSM_2489_plasmid_pTRESU01,_complete_sequence.	165572	0.366461
GCF_000017605	NC_010842	Leptospira_biflexa_serovar_Patoc_strain_'Patoc_1_(Ames)'_chromosome_I,_complete_sequence.	3603977	0.109889
GCF_000017605	NC_010845	Leptospira_biflexa_serovar_Patoc_strain_'Patoc_1_(Ames)'_chromosome_II,_complete_sequence.	277995	0.113564
GCF_000017605	NC_010846	Leptospira_biflexa_serovar_Patoc_strain_'Patoc_1_(Ames)'_plasmid_p74,_complete_sequence.	74117	0.161856
GCF_000017685	NC_010602	Leptospira_biflexa_serovar_Patoc_strain_'Patoc_1_(Paris)'_chromosome_I,_complete_sequence.	3599677	0.110207
GCF_000017685	NC_010843	Leptospira_biflexa_serovar_Patoc_strain_'Patoc_1_(Paris)'_chromosome_II,_complete_sequence.	277655	0.111617
GCF_000017685	NC_010844	Leptospira_biflexa_serovar_Patoc_strain_'Patoc_1_(Paris)'_plasmid_p74,_complete_sequence.	74116	0.162329
GCF_000007685	NC_005823	Leptospira_interrogans_serovar_Copenhageni_str._Fiocruz_L1-130,_chromosome_I,_complete_sequence.	4277185	0.197215
GCF_000007685	NC_005824	Leptospira_interrogans_serovar_Copenhageni_str._Fiocruz_L1-130,_chromosome_II,_complete_sequence.	350181	0.169625
GCF_000092565	NC_004342	Leptospira_interrogans_serovar_Lai_str._56601_chromosome_I,_complete_sequence.	4338762	0.195471
GCF_000092565	NC_004343	Leptospira_interrogans_serovar_Lai_str._56601_chromosome_II,_complete_sequence.	359372	0.166895
GCF_000231175	NC_017551	Leptospira_interrogans_serovar_Lai_str._IPAV_chromosome_1,_complete_sequence.	4349158	0.195217
GCF_000231175	NC_017552	Leptospira_interrogans_serovar_Lai_str._IPAV_chromosome_2,_complete_sequence.	359372	0.166989
GCF_000941035	NZ_CP006723	Leptospira_interrogans_serovar_Linhai_str._56609_chromosome_1,_complete_sequence.	4331770	0.187899
GCF_000941035	NZ_CP006724	Leptospira_interrogans_serovar_Linhai_str._56609_chromosome_2,_complete_sequence.	404857	0.152304
GCF_000941035	NZ_CP006725	Leptospira_interrogans_serovar_Linhai_str._56609_plasmid_lcp1,_complete_sequence.	67282	0.206804
GCF_000941035	NZ_CP006726	Leptospira_interrogans_serovar_Linhai_str._56609_plasmid_lcp2,_complete_sequence.	56757	0.178809
GCF_000941035	NZ_CP006727	Leptospira_interrogans_serovar_Linhai_str._56609_plasmid_lcp3,_complete_sequence.	54986	0.179605
GCF_001010765	NZ_CP011410	Leptospira_interrogans_serovar_Bratislava_strain_PigK151_chromosome_I,_complete_sequence.	4370471	0.189133
GCF_001010765	NZ_CP011411	Leptospira_interrogans_serovar_Bratislava_strain_PigK151_chromosome_II,_complete_sequence.	351113	0.172986
GCF_001047635	NZ_CP011931	Leptospira_interrogans_serovar_Manilae_strain_UP-MMC-NIID_LP_chromosome_1,_complete_sequence.	4238972	0.19629
GCF_001047635	NZ_CP011932	Leptospira_interrogans_serovar_Manilae_strain_UP-MMC-NIID_LP_chromosome_2,_complete_sequence.	358378	0.171795
GCF_001047635	NZ_CP011933	Leptospira_interrogans_serovar_Manilae_strain_UP-MMC-NIID_LP_plasmid_pLIMLP1,_complete_sequence.	70055	0.0911691
GCF_001047655	NZ_CP011934	Leptospira_interrogans_serovar_Manilae_strain_UP-MMC-NIID_HP_chromosome_1,_complete_sequence.	4238922	0.19634
GCF_001047655	NZ_CP011935	Leptospira_interrogans_serovar_Manilae_strain_UP-MMC-NIID_HP_chromosome_2,_complete_sequence.	358377	0.171339
GCF_001047655	NZ_CP011936	Leptospira_interrogans_serovar_Manilae_strain_UP-MMC-NIID_HP_plasmid_pLIMHP1,_complete_sequence.	70055	0.0911691
GCF_001293065	NZ_CP012603	Leptospira_interrogans_serovar_Hardjo_str._Norma_chromosome_I,_complete_sequence.	4406718	0.19211
GCF_001293065	NZ_CP012604	Leptospira_interrogans_serovar_Hardjo_str._Norma_chromosome_II,_complete_sequence.	355432	0.168945
GCF_001443305	NZ_CP013147	Leptospira_interrogans_serovar_Hardjo-prajitno_strain_Hardjoprajitno_chromosome_1_sequence.	4339653	0.191661
GCF_001443305	NZ_CP013148	Leptospira_interrogans_serovar_Hardjo-prajitno_strain_Hardjoprajitno_chromosome_2_sequence.	352669	0.154207
GCF_001683775	NZ_CP018146	Leptospira_interrogans_serovar_Copenhageni/Icterohaemorrhagiae_strain_Piscina_chromosome_1_sequence.	4221879	0.196977
GCF_001683775	NZ_CP018147	Leptospira_interrogans_serovar_Copenhageni/Icterohaemorrhagiae_strain_Piscina_chromosome_2_sequence.	361868	0.166743
GCF_002073495	NZ_CP020414	Leptospira_interrogans_serovar_Copenhageni_strain_FDAARGOS_203_chromosome,_complete_genome.	4280582	0.196152
GCF_002073495	NZ_CP020413	Leptospira_interrogans_serovar_Copenhageni_strain_FDAARGOS_203_plasmid_unnamed1,_complete_sequence.	350181	0.155601
GCF_900236655	NZ_LT962963	Leptospira_interrogans_serovar_Manilae_isolate_L495_chromosome_LMANV2,_whole_genome_shotgun_sequence.	4614703	0.0473275
GCF_000013945	NC_008508	Leptospira_borgpetersenii_serovar_Hardjo-bovis_L550_chromosome_1,_complete_sequence.	3614446	0.148058
GCF_000013945	NC_008509	Leptospira_borgpetersenii_serovar_Hardjo-bovis_L550_chromosome_2,_complete_sequence.	317336	0.166332
GCF_000013965	NC_008510	Leptospira_borgpetersenii_serovar_Hardjo-bovis_JB197_chromosome_1,_complete_sequence.	3576473	0.148052
GCF_000013965	NC_008511	Leptospira_borgpetersenii_serovar_Hardjo-bovis_JB197_chromosome_2,_complete_sequence.	299762	0.160234
GCF_001444465	NZ_CP012029	Leptospira_borgpetersenii_serovar_Ballum_strain_56604_chromosome_1,_complete_sequence.	3550837	0.118441
GCF_001444465	NZ_CP012030	Leptospira_borgpetersenii_serovar_Ballum_strain_56604_chromosome_2,_complete_sequence.	361762	0.173519
GCF_001444465	NZ_CP012031	Leptospira_borgpetersenii_serovar_Ballum_strain_56604_plasmid_lbp1,_complete_sequence.	65435	0.242959
GCF_001444465	NZ_CP012032	Leptospira_borgpetersenii_serovar_Ballum_strain_56604_plasmid_lbp2,_complete_sequence.	59545	0.113027
GCF_001618445	NZ_CP015048	Leptospira_borgpetersenii_serovar_Hardjo_strain_BK-30_chromosome_1_sequence.	3629289	0.147426
GCF_001618445	NZ_CP015049	Leptospira_borgpetersenii_serovar_Hardjo_strain_BK-30_chromosome_2_sequence.	317780	0.143083
GCF_001618485	NZ_CP015052	Leptospira_borgpetersenii_serovar_Hardjo_strain_NVSL_S_818_chromosome_1_sequence.	3584464	0.146171
GCF_001618485	NZ_CP015053	Leptospira_borgpetersenii_serovar_Hardjo_strain_NVSL_S_818_chromosome_2_sequence.	300233	0.134213
GCF_001618525	NZ_CP015044	Leptospira_borgpetersenii_serovar_Hardjo_strain_BK-6_chromosome_1_sequence.	3649879	0.141535
GCF_001618525	NZ_CP015045	Leptospira_borgpetersenii_serovar_Hardjo_strain_BK-6_chromosome_2_sequence.	317922	0.142689
GCF_001618565	NZ_CP015046	Leptospira_borgpetersenii_serovar_Hardjo_strain_BK-9_chromosome_1,_complete_sequence.	3631634	0.146679
GCF_001618565	NZ_CP015047	Leptospira_borgpetersenii_serovar_Hardjo_strain_BK-9_chromosome_2,_complete_sequence.	317452	0.141985
GCF_001618585	NZ_CP015050	Leptospira_borgpetersenii_serovar_Hardjo_strain_NVSL_S_1343_chromosome_1_sequence.	3613654	0.14041
GCF_001618585	NZ_CP015051	Leptospira_borgpetersenii_serovar_Hardjo_strain_NVSL_S_1343_chromosome_2_sequence.	318833	0.141696
GCF_001652525	NZ_CP015814	Leptospira_borgpetersenii_str._4E_chromosome_1_sequence.	3550837	0.118452
GCF_001652525	NZ_CP015815	Leptospira_borgpetersenii_str._4E_chromosome_2_sequence.	361762	0.173644
GCF_003254845	NZ_CP021412	Leptospira_borgpetersenii_serovar_Hardjo-bovis_strain_203_chromosome_I,_complete_sequence.	3589981	0.146576
GCF_003254845	NZ_CP021413	Leptospira_borgpetersenii_serovar_Hardjo-bovis_strain_203_chromosome_II,_complete_sequence.	317347	0.166368
GCF_003516145	NZ_CP026671	Leptospira_borgpetersenii_serovar_Ceylonica_strain_Piyasena_chromosome_1,_complete_sequence.	3670231	0.171701
GCF_003516145	NZ_CP026672	Leptospira_borgpetersenii_serovar_Ceylonica_strain_Piyasena_chromosome_2,_complete_sequence.	322551	0.174624
GCF_003716785	NZ_CP033440	Leptospira_borgpetersenii_serovar_Hardjo-bovis_strain_L49_chromosome_1,_complete_sequence.	3620710	0.14278
GCF_003716785	NZ_CP033441	Leptospira_borgpetersenii_serovar_Hardjo-bovis_strain_L49_chromosome_2,_complete_sequence.	315201	0.143567
GCF_000284315	NC_017094	Leptospirillum_ferrooxidans_C2-3_DNA,_complete_genome.	2559538	0.193171
GCF_000237365	NC_016617	Azospirillum_brasilense_Sp245_main_chromosome_complete_genome.	3023440	0.0556808
GCF_000237365	NC_016594	Azospirillum_brasilense_Sp245_plasmid_AZOBR_p1_complete_genome.	1766028	0.0571728
GCF_000237365	NC_016618	Azospirillum_brasilense_Sp245_plasmid_AZOBR_p2_complete_genome.	912449	0.0467165
GCF_000237365	NC_016595	Azospirillum_brasilense_Sp245_plasmid_AZOBR_p3_complete_genome.	778798	0.031467
GCF_000237365	NC_016596	Azospirillum_brasilense_Sp245_plasmid_AZOBR_p4_complete_genome.	690334	0.0683053
GCF_000237365	NC_016619	Azospirillum_brasilense_Sp245_plasmid_AZOBR_p5_complete_genome.	191828	0.0524176
GCF_000237365	NC_016597	Azospirillum_brasilense_Sp245_plasmid_AZOBR_p6_complete_genome.	167364	0.0733954
GCF_000632475	NZ_CP007793	Azospirillum_brasilense_strain_Az39,_complete_genome.	3064393	0.0604358
GCF_000632475	NZ_CP007794	Azospirillum_brasilense_strain_Az39_plasmid_AbAZ39_p1,_complete_sequence.	1901707	0.0564631
GCF_000632475	NZ_CP007795	Azospirillum_brasilense_strain_Az39_plasmid_AbAZ39_p2,_complete_sequence.	933960	0.0482708
GCF_000632475	NZ_CP007796	Azospirillum_brasilense_strain_Az39_plasmid_AbAZ39_p3,_complete_sequence.	686487	0.0474177
GCF_000632475	NZ_CP007797	Azospirillum_brasilense_strain_Az39_plasmid_AbAZ39_p4,_complete_sequence.	641573	0.0730688
GCF_000632475	NZ_CP007798	Azospirillum_brasilense_strain_Az39_plasmid_AbAZ39_p5,_complete_sequence.	163159	0.051715
GCF_001315015	NZ_CP012914	Azospirillum_brasilense_strain_Sp7,_complete_sequence.	3005726	0.0586865
GCF_001315015	NZ_CP012915	Azospirillum_brasilense_strain_Sp7_plasmid_ABSP7_p1,_complete_sequence.	1754523	0.0535251
GCF_001315015	NZ_CP012916	Azospirillum_brasilense_strain_Sp7_plasmid_ABSP7_p2,_complete_sequence.	819020	0.0532701
GCF_001315015	NZ_CP012917	Azospirillum_brasilense_strain_Sp7_plasmid_ABSP7_p3,_complete_sequence.	645064	0.0683121
GCF_001315015	NZ_CP012918	Azospirillum_brasilense_strain_Sp7_plasmid_ABSP7_p4,_complete_sequence.	206714	0.0406478
GCF_001315015	NZ_CP012919	Azospirillum_brasilense_strain_Sp7_plasmid_ABSP7_p5,_complete_sequence.	156480	0.0547802
GCF_003119195	NZ_CP022253	Azospirillum_brasilense_Sp245_chromosome.	3049901	0.0549879
GCF_003119195	NZ_CP022254	Azospirillum_brasilense_Sp245_plasmid_Sp245_p02.	1776336	0.0532511
GCF_003119195	NZ_CP022255	Azospirillum_brasilense_Sp245_plasmid_Sp245_p03.	810374	0.0327173
GCF_003119195	NZ_CP022256	Azospirillum_brasilense_Sp245_plasmid_Sp245_p04.	183672	0.0710803
GCF_003119195	NZ_CP022260	Azospirillum_brasilense_Sp245_plasmid_Sp245_p08,_complete_sequence.	925147	0.044873
GCF_003119195	NZ_CP022261	Azospirillum_brasilense_Sp245_plasmid_Sp245_p09,_complete_sequence.	196731	0.052043
GCF_003119195	NZ_CP022262	Azospirillum_brasilense_Sp245_plasmid_Sp245_p10,_complete_sequence.	740232	0.06876
GCF_000010725	NC_013854	Azospirillum_sp._B510_DNA,_complete_genome.	3311395	0.0517934
GCF_000010725	NC_013855	Azospirillum_sp._B510_plasmid_pAB510a_DNA,_complete_genome.	1455109	0.0601556
GCF_000010725	NC_013856	Azospirillum_sp._B510_plasmid_pAB510b_DNA,_complete_genome.	723779	0.0511082
GCF_000010725	NC_013857	Azospirillum_sp._B510_plasmid_pAB510c_DNA,_complete_genome.	681723	0.0436245
GCF_000010725	NC_013858	Azospirillum_sp._B510_plasmid_pAB510d_DNA,_complete_genome.	628837	0.0920695
GCF_000010725	NC_013859	Azospirillum_sp._B510_plasmid_pAB510e_DNA,_complete_genome.	537299	0.0702741
GCF_000010725	NC_013860	Azospirillum_sp._B510_plasmid_pAB510f_DNA,_complete_genome.	261596	0.0592741
GCF_000283655	NC_016622	Azospirillum_lipoferum_4B_main_chromosome,_complete_genome.	2988332	0.05056
GCF_000283655	NC_016585	Azospirillum_lipoferum_4B_plasmid_AZO_p1_complete_genome.	1040425	0.0476965
GCF_000283655	NC_016586	Azospirillum_lipoferum_4B_plasmid_AZO_p2_complete_genome.	750123	0.0569016
GCF_000283655	NC_016623	Azospirillum_lipoferum_4B_plasmid_AZO_p3_complete_genome.	648491	0.0585836
GCF_000283655	NC_016587	Azospirillum_lipoferum_4B_plasmid_AZO_p4_complete_genome.	645253	0.0630744
GCF_000283655	NC_016624	Azospirillum_lipoferum_4B_plasmid_AZO_p5_complete_genome.	478032	0.0655822
GCF_000283655	NC_016588	Azospirillum_lipoferum_4B_plasmid_AZO_p6_complete_genome.	295744	0.0380851
GCF_000465235	NC_022347	Campylobacter_coli_CVM_N29710,_complete_genome.	1673221	0.27067
GCF_000465235	NC_022355	Campylobacter_coli_CVM_N29710_plasmid_pN29710-1,_complete_sequence.	55127	0.297373
GCF_000465235	NC_022348	Campylobacter_coli_CVM_N29710_plasmid_pN29710-2,_complete_sequence.	3707	N/A
GCF_000470055	NC_022132	Campylobacter_coli_76339,_complete_genome.	1584486	0.255737
GCF_000494775	NC_022660	Campylobacter_coli_15-537360,_complete_genome.	1658751	0.255666
GCF_000494775	NC_022656	Campylobacter_coli_15-537360_plasmid_pCC42yr,_complete_sequence.	26269	N/A
GCF_000583755	NZ_CP007183	Campylobacter_coli_RM1875,_complete_genome.	1814252	0.255929
GCF_000583755	NZ_CP007185	Campylobacter_coli_RM1875_plasmid_pRM1875_2.4kb,_complete_sequence.	2429	N/A
GCF_000583755	NZ_CP007186	Campylobacter_coli_RM1875_plasmid_pRM1875_3.3kb,_complete_sequence.	3324	N/A
GCF_000583755	NZ_CP007187	Campylobacter_coli_RM1875_plasmid_pRM1875_3.4kbp,_complete_sequence.	3347	N/A
GCF_000583755	NZ_CP007184	Campylobacter_coli_RM1875_plasmid_pRM1875_35kb,_complete_sequence.	35364	N/A
GCF_000583795	NZ_CP007179	Campylobacter_coli_RM5611,_complete_genome.	1684743	0.256667
GCF_000583795	NZ_CP007180	Campylobacter_coli_RM5611_plasmid_pRM5611_48kb,_complete_sequence.	48422	0.262182
GCF_000954195	NZ_CP011015	Campylobacter_coli_strain_FB1,_complete_genome.	1658607	0.262802
GCF_000954195	NZ_CP011016	Campylobacter_coli_strain_FB1_plasmid_pCC42,_complete_sequence.	29115	N/A
GCF_000954195	NZ_CP011017	Campylobacter_coli_strain_FB1_plasmid_pFB1TET,_complete_sequence.	44826	N/A
GCF_001417615	NZ_CP013032	Campylobacter_coli_strain_CO2-160_genome.	1683224	0.245962
GCF_001417615	NZ_CP013033	Campylobacter_coli_strain_CO2-160_plasmid_pccdm3,_complete_sequence.	44228	0.267973
GCF_001417635	NZ_CP013034	Campylobacter_coli_strain_HC2-48,_complete_genome.	1663782	0.255987
GCF_001417635	NZ_CP013035	Campylobacter_coli_strain_HC2-48_plasmid_pccdm1,_complete_sequence.	44064	0.305636
GCF_001417655	NZ_CP013036	Campylobacter_coli_strain_CF2-75_genome.	1711393	0.25435
GCF_001417655	NZ_CP013037	Campylobacter_coli_strain_CF2-75_plasmid_pccdm2,_complete_sequence.	44233	0.26828
GCF_001483845	NZ_CP013733	Campylobacter_coli_strain_OR12,_complete_genome.	2033903	0.223005
GCF_001483845	NZ_CP013736	Campylobacter_coli_strain_OR12_plasmid_pOR12CC42,_complete_sequence.	27987	N/A
GCF_001483845	NZ_CP013735	Campylobacter_coli_strain_OR12_plasmid_pOR12TET,_complete_sequence.	27981	N/A
GCF_001483845	NZ_CP013734	Campylobacter_coli_strain_OR12_plasmid_pOR12Vir,_complete_sequence.	37395	N/A
GCF_001639125	NZ_CP015528	Campylobacter_coli_strain_YH501,_complete_genome.	1668523	0.26598
GCF_001717605	NZ_CP017025	Campylobacter_coli_strain_14983A_chromosome,_complete_genome.	1797243	0.259024
GCF_001717605	NZ_CP017026	Campylobacter_coli_plasmid_pCC14983A-1,_complete_sequence.	180543	0.192129
GCF_001717605	NZ_CP017027	Campylobacter_coli_plasmid_pCC14983A-2,_complete_sequence.	4454	N/A
GCF_001717605	NZ_CP017028	Campylobacter_coli_strain_14983A_plasmid_pCC14983A-3,_complete_sequence.	3142	N/A
GCF_001865455	NZ_CP017865	Campylobacter_coli_strain_YF2105_chromosome,_complete_genome.	1687232	0.247923
GCF_001865455	NZ_CP017866	Campylobacter_coli_strain_YF2105_plasmid_pCCDM105L,_complete_sequence.	46193	0.287443
GCF_001865455	NZ_CP017867	Campylobacter_coli_strain_YF2105_plasmid_pCCDM105S,_complete_sequence.	25284	N/A
GCF_001865475	NZ_CP017868	Campylobacter_coli_strain_MG1116,_complete_genome.	1665146	0.240489
GCF_001865475	NZ_CP017869	Campylobacter_coli_strain_MG1116_plasmid_pCCDM116L,_complete_sequence.	45633	0.267987
GCF_001865475	NZ_CP017870	Campylobacter_coli_strain_MG1116_plasmid_pCCDM116S,_complete_sequence.	24874	N/A
GCF_001865495	NZ_CP017871	Campylobacter_coli_strain_BP3183_chromosome,_complete_genome.	1695360	0.247797
GCF_001865495	NZ_CP017872	Campylobacter_coli_strain_BP3183_plasmid_pCCDM183,_complete_sequence.	55122	0.309874
GCF_001865515	NZ_CP017873	Campylobacter_coli_strain_WA333_chromosome,_complete_genome.	1841551	0.240897
GCF_001865515	NZ_CP017874	Campylobacter_coli_strain_WA333_plasmid_pCCDM33S,_complete_sequence.	25058	N/A
GCF_001865535	NZ_CP017875	Campylobacter_coli_strain_ZV1224_chromosome,_complete_genome.	1837306	0.261731
GCF_001865535	NZ_CP017877	Campylobacter_coli_strain_ZV1224_plasmid_pCCDM224L,_complete_sequence.	55234	0.314576
GCF_001865535	NZ_CP017876	Campylobacter_coli_strain_ZV1224_plasmid_pCCDM224S,_complete_sequence.	32270	N/A
GCF_001865555	NZ_CP017878	Campylobacter_coli_strain_BG2108_chromosome,_complete_genome.	1695638	0.244859
GCF_001865555	NZ_CP017879	Campylobacter_coli_strain_BG2108_plasmid_pCCDM108L,_complete_sequence.	46186	0.280699
GCF_001865555	NZ_CP017880	Campylobacter_coli_strain_BG2108_plasmid_pCCDM108S,_complete_sequence.	25286	N/A
GCF_001936355	NZ_CP018900	Campylobacter_coli_strain_YH502_chromosome,_complete_genome.	1718974	0.244747
GCF_001936355	NZ_CP018901	Campylobacter_coli_strain_YH502_plasmid_pCOS502,_complete_sequence.	125964	0.253757
GCF_002024185	NZ_CP019977	Campylobacter_coli_strain_aerotolerant_OR12,_complete_genome.	2033919	0.22292
GCF_002407145	NZ_CP023545	Campylobacter_coli_strain_CFSAN032805_chromosome,_complete_genome.	1670005	0.268951
GCF_002407145	NZ_CP023546	Campylobacter_coli_strain_CFSAN032805_plasmid_pCFSAN032805_1,_complete_sequence.	55122	0.278572
GCF_002407145	NZ_CP023547	Campylobacter_coli_strain_CFSAN032805_plasmid_pCFSAN032805_2,_complete_sequence.	25046	N/A
GCF_002843985	NZ_CP025281	Campylobacter_coli_strain_YH503_chromosome,_complete_genome.	1705805	0.247709
GCF_002843985	NZ_CP025282	Campylobacter_coli_strain_YH503_plasmid_pCOS503,_complete_sequence.	108453	0.241615
GCF_003030205	NZ_CP028187	Campylobacter_coli_strain_CFSAN054106_chromosome,_complete_genome.	1894971	0.241169
GCF_003030205	NZ_CP028188	Campylobacter_coli_strain_CFSAN054106_plasmid_pGMI16-001,_complete_sequence.	30303	N/A
GCF_004307315	NZ_CP035927	Campylobacter_coli_strain_RM2228_chromosome,_complete_genome.	1684122	0.259974
GCF_000015085	NC_008599	Campylobacter_fetus_subsp._fetus_82-40,_complete_genome.	1773615	0.220493
GCF_000512745	NZ_CP006999	Campylobacter_fetus_subsp._venerealis_cfvi03/293,_complete_genome.	1866010	0.210317
GCF_000512745	NZ_CP007000	Campylobacter_fetus_subsp._venerealis_cfvi03/293_plasmid_pCfviMP1,_complete_sequence.	91400	0.321946
GCF_000512745	NZ_CP007001	Campylobacter_fetus_subsp._venerealis_cfvi03/293_plasmid_pCfviMP2,_complete_sequence.	35326	N/A
GCF_000512745	NZ_CP007002	Campylobacter_fetus_subsp._venerealis_cfvi03/293_plasmid_pCfviP3,_complete_sequence.	3993	N/A
GCF_000759485	NZ_CP008808	Campylobacter_fetus_subsp._fetus_04/554,_complete_genome.	1800764	0.219987
GCF_000759485	NZ_CP008809	Campylobacter_fetus_subsp._fetus_04/554_plasmid_pCFF04554,_complete_sequence.	25862	N/A
GCF_000759515	NZ_CP008810	Campylobacter_fetus_subsp._venerealis_97/608_chromosome,_complete_genome.	1935028	0.185982
GCF_000759515	NZ_CP008811	Campylobacter_fetus_subsp._venerealis_97/608_plasmid_pCFV97608-1,_complete_sequence.	38272	N/A
GCF_000759515	NZ_CP008812	Campylobacter_fetus_subsp._venerealis_97/608_plasmid_pCFV97608-2,_complete_sequence.	27124	N/A
GCF_000814265	NZ_CP009226	Campylobacter_fetus_subsp._testudinum_strain_pet-3,_complete_genome.	1776391	0.221355
GCF_000967135	NZ_HG004426	Campylobacter_fetus_subsp._venerealis_str._84-112,_complete_genome.	1926886	0.227751
GCF_000967135	NZ_HG004427	Campylobacter_fetus_subsp._venerealis_str._84-112_integrative_conjugative_element.	61142	0.0909075
GCF_001484645	NZ_CP010953	Campylobacter_fetus_subsp._testudinum_Sp3_chromosome,_complete_genome.	1819051	0.219888
GCF_001686885	NZ_CP014568	Campylobacter_fetus_subsp._venerealis_strain_01/165,_complete_genome.	1858186	0.20156
GCF_001686885	NZ_CP014569	Campylobacter_fetus_subsp._venerealis_strain_01/165_plasmid_mp1,_complete_sequence.	44765	0.254909
GCF_001686885	NZ_CP014570	Campylobacter_fetus_subsp._venerealis_strain_01/165_plasmid_mp2,_complete_sequence.	27417	N/A
GCF_002973655	NZ_CP027287	Campylobacter_fetus_subsp._testudinum_strain_772_chromosome,_complete_genome.	1863540	0.218345
GCF_900475935	NZ_LS483431	Campylobacter_fetus_subsp._fetus_strain_NCTC10842_genome_assembly,_chromosome:_1.	1763253	0.225724
GCF_000009085	NC_002163	Campylobacter_jejuni_subsp._jejuni_NCTC_11168_=_ATCC_700819_chromosome,_complete_genome.	1641481	0.297326
GCF_000011865	NC_003912	Campylobacter_jejuni_RM1221,_complete_genome.	1777831	0.284769
GCF_000015525	NC_008787	Campylobacter_jejuni_subsp._jejuni_81-176,_complete_sequence.	1616554	0.293641
GCF_000015525	NC_008790	Campylobacter_jejuni_subsp._jejuni_81-176_plasmid_pTet,_partial_sequence.	45025	0.280537
GCF_000015525	NC_008770	Campylobacter_jejuni_subsp._jejuni_81-176_plasmid_pVir,_complete_sequence.	37473	N/A
GCF_000017905	NC_009839	Campylobacter_jejuni_subsp._jejuni_81116,_complete_genome.	1628115	0.282285
GCF_000025425	NC_017279	Campylobacter_jejuni_subsp._jejuni_IA3902,_complete_genome.	1635045	0.290302
GCF_000025425	NC_017284	Campylobacter_jejuni_subsp._jejuni_IA3902_plasmid_pVir,_complete_sequence.	37174	N/A
GCF_000148705	NC_017280	Campylobacter_jejuni_subsp._jejuni_M1,_complete_genome.	1616648	0.286129
GCF_000163975	NZ_CM000854	Campylobacter_jejuni_subsp._jejuni_1336_chromosome,_whole_genome_shotgun_sequence.	1702833	0.282042
GCF_000171795	NZ_CP005388	Campylobacter_jejuni_subsp._jejuni_CG8421,_complete_genome.	1636029	0.28791
GCF_000184205	NC_017281	Campylobacter_jejuni_subsp._jejuni_S3,_complete_genome.	1681364	0.296997
GCF_000184205	NC_017282	Campylobacter_jejuni_subsp._jejuni_S3_plasmid_pTet,_complete_sequence.	43222	0.300743
GCF_000302555	NC_018709	Campylobacter_jejuni_subsp._jejuni_PT14,_complete_genome.	1635301	0.294799
GCF_000304375	NC_018521	Campylobacter_jejuni_subsp._jejuni_NCTC_11168-BN148_complete_genome.	1641481	0.297324
GCF_000430385	NC_021834	Campylobacter_jejuni_32488,_complete_sequence.	1702398	0.27477
GCF_000466065	NC_022351	Campylobacter_jejuni_subsp._jejuni_00-2538,_complete_genome.	1719369	0.295322
GCF_000466075	NC_022353	Campylobacter_jejuni_subsp._jejuni_00-2544,_complete_genome.	1719532	0.294954
GCF_000466075	NC_022354	Campylobacter_jejuni_subsp._jejuni_00-2544_plasmid,_complete_sequence.	46902	0.298105
GCF_000466105	NC_022352	Campylobacter_jejuni_subsp._jejuni_00-2426,_complete_genome.	1680813	0.301144
GCF_000468915	NC_022362	Campylobacter_jejuni_subsp._jejuni_00-2425,_complete_genome.	1718982	0.295292
GCF_000493495	NC_022529	Campylobacter_jejuni_4031_genome_sequence.	1669329	0.278495
GCF_000737085	NZ_CP008787	Campylobacter_jejuni_subsp._jejuni_strain_MTVDSCj20,_complete_genome.	1651739	0.283615
GCF_000772225	NZ_CP006851	Campylobacter_jejuni_subsp._jejuni_F38011,_complete_genome.	1691939	0.292443
GCF_000830775	NZ_CP006685	Campylobacter_jejuni_subsp._jejuni_NCTC_11168-K12E5,_complete_genome.	1641481	0.297387
GCF_000830805	NZ_CP006686	Campylobacter_jejuni_subsp._jejuni_NCTC_11168-Kf1,_complete_genome.	1641480	0.29739
GCF_000830825	NZ_CP006687	Campylobacter_jejuni_subsp._jejuni_NCTC_11168-mcK12E5,_complete_genome.	1641471	0.297361
GCF_000830845	NZ_CP006688	Campylobacter_jejuni_subsp._jejuni_NCTC_11168-mfK12E5,_complete_genome.	1641469	0.297379
GCF_000830865	NZ_CP006689	Campylobacter_jejuni_subsp._jejuni_NCTC_11168-GSv,_complete_genome.	1641482	0.297384
GCF_000835285	NZ_CP010306	Campylobacter_jejuni_subsp._jejuni_strain_00-1597,_complete_genome.	1742047	0.294344
GCF_000835305	NZ_CP010307	Campylobacter_jejuni_subsp._jejuni_strain_00-6200,_complete_genome.	1670781	0.293981
GCF_000835345	NZ_CP010072	Campylobacter_jejuni_subsp._jejuni_strain_01-1512,_complete_genome.	1742364	0.285998
GCF_000835345	NZ_CP010073	Campylobacter_jejuni_subsp._jejuni_strain_01-1512_plasmid_pCj1,_complete_sequence.	48872	0.290909
GCF_000835345	NZ_CP010074	Campylobacter_jejuni_subsp._jejuni_strain_01-1512_plasmid_pCj2,_complete_sequence.	36604	N/A
GCF_000835365	NZ_CP010301	Campylobacter_jejuni_subsp._jejuni_strain_00-0949,_complete_genome.	1745537	0.29177
GCF_000835365	NZ_CP010302	Campylobacter_jejuni_subsp._jejuni_strain_00-0949_plasmid_pTet,_complete_sequence.	48872	0.290909
GCF_000835365	NZ_CP010303	Campylobacter_jejuni_subsp._jejuni_strain_00-0949_plasmid_pVir,_complete_sequence.	36604	N/A
GCF_000934305	NZ_CP010906	Campylobacter_jejuni_subsp._jejuni_strain_35925,_complete_genome.	1612378	0.289351
GCF_001299565	NZ_CP012689	Campylobacter_jejuni_subsp._jejuni_strain_RM3197,_complete_genome.	1664565	0.296008
GCF_001299595	NZ_CP012690	Campylobacter_jejuni_subsp._jejuni_strain_RM3196,_complete_genome.	1664566	0.295951
GCF_001314285	NZ_CP012696	Campylobacter_jejuni_strain_RM1285,_complete_genome.	1635803	0.295445
GCF_001412295	NZ_CP012149	Campylobacter_jejuni_strain_CJM1cam,_complete_genome.	1616662	0.28608
GCF_001432345	NZ_CP013116	Campylobacter_jejuni_strain_T1-21_genome.	1565978	0.276346
GCF_001432345	NZ_CP013117	Campylobacter_jejuni_strain_T1-21_plasmid_pcjDM,_complete_sequence.	82732	0.218966
GCF_001457695	NZ_LN831025	Campylobacter_jejuni_genome_assembly_NCTC11351,_chromosome_:_1.	1766442	0.264004
GCF_001506185	NZ_CP010471	Campylobacter_jejuni_strain_CJ677CC519,_complete_genome.	1642794	0.256988
GCF_001506205	NZ_CP010472	Campylobacter_jejuni_strain_CJ677CC002,_complete_genome.	1669766	0.283298
GCF_001506225	NZ_CP010473	Campylobacter_jejuni_strain_CJ677CC534,_complete_genome.	1633831	0.256637
GCF_001506245	NZ_CP010474	Campylobacter_jejuni_strain_CJ677CC536,_complete_genome.	1642281	0.27654
GCF_001506265	NZ_CP010475	Campylobacter_jejuni_strain_CJ677CC073,_complete_genome.	1672553	0.284052
GCF_001506285	NZ_CP010476	Campylobacter_jejuni_strain_CJ677CC521,_complete_genome.	1668425	0.258064
GCF_001506305	NZ_CP010477	Campylobacter_jejuni_strain_CJ677CC526,_complete_genome.	1667602	0.291402
GCF_001506345	NZ_CP010479	Campylobacter_jejuni_strain_CJ677CC036,_complete_genome.	1665175	0.286327
GCF_001506365	NZ_CP010480	Campylobacter_jejuni_strain_CJ677CC524,_complete_genome.	1668335	0.267395
GCF_001506385	NZ_CP010481	Campylobacter_jejuni_strain_CJ677CC016,_complete_genome.	1637642	0.283648
GCF_001506405	NZ_CP010482	Campylobacter_jejuni_strain_CJ677CC041,_complete_genome.	1636128	0.26057
GCF_001506425	NZ_CP010483	Campylobacter_jejuni_strain_CJ677CC535,_complete_genome.	1633693	0.279457
GCF_001506445	NZ_CP010488	Campylobacter_jejuni_strain_CJ677CC092,_complete_genome.	1632718	0.28555
GCF_001506465	NZ_CP010489	Campylobacter_jejuni_strain_CJ677CC530,_complete_genome.	1649284	0.284019
GCF_001506485	NZ_CP010490	Campylobacter_jejuni_strain_CJ677CC532,_complete_genome.	1643038	0.280687
GCF_001506505	NZ_CP010491	Campylobacter_jejuni_strain_CJ677CC529,_complete_genome.	1631266	0.283679
GCF_001506525	NZ_CP010492	Campylobacter_jejuni_strain_CJ677CC531,_complete_genome.	1666051	0.286497
GCF_001506545	NZ_CP010493	Campylobacter_jejuni_strain_CJ677CC062,_complete_genome.	1644975	0.27929
GCF_001506565	NZ_CP010494	Campylobacter_jejuni_strain_CJ677CC059,_complete_genome.	1632509	0.286395
GCF_001506585	NZ_CP010496	Campylobacter_jejuni_strain_CJ677CC032,_complete_genome.	1675989	0.283239
GCF_001506605	NZ_CP010497	Campylobacter_jejuni_strain_CJ677CC033,_complete_genome.	1634109	0.306127
GCF_001506625	NZ_CP010498	Campylobacter_jejuni_strain_CJ677CC537,_complete_genome.	1633145	0.28472
GCF_001506645	NZ_CP010499	Campylobacter_jejuni_strain_CJ677CC542,_complete_genome.	1633596	0.310092
GCF_001506665	NZ_CP010500	Campylobacter_jejuni_strain_CJ677CC528,_complete_genome.	1645188	0.238241
GCF_001506685	NZ_CP010495	Campylobacter_jejuni_strain_CJ677CC538,_complete_genome.	1675952	0.272802
GCF_001506705	NZ_CP010501	Campylobacter_jejuni_strain_CJ677CC520,_complete_genome.	1679764	0.26379
GCF_001506725	NZ_CP010502	Campylobacter_jejuni_strain_CJ677CC014,_complete_genome.	1671231	0.24806
GCF_001506745	NZ_CP010503	Campylobacter_jejuni_strain_CJ677CC039,_complete_genome.	1635627	0.264052
GCF_001506765	NZ_CP010504	Campylobacter_jejuni_strain_CJ677CC085,_complete_genome.	1636377	0.28497
GCF_001506785	NZ_CP010505	Campylobacter_jejuni_strain_CJ677CC052,_complete_genome.	1635207	0.285089
GCF_001506805	NZ_CP010506	Campylobacter_jejuni_strain_CJ677CC527,_complete_genome.	1643938	0.261442
GCF_001506825	NZ_CP010507	Campylobacter_jejuni_strain_CJ677CC078,_complete_genome.	1631373	0.259424
GCF_001506845	NZ_CP010508	Campylobacter_jejuni_strain_CJ677CC523,_complete_genome.	1667224	0.281781
GCF_001506865	NZ_CP010509	Campylobacter_jejuni_strain_CJ677CC540,_complete_genome.	1636490	0.283951
GCF_001506885	NZ_CP010510	Campylobacter_jejuni_strain_CJ677CC040,_complete_genome.	1640646	0.278356
GCF_001506905	NZ_CP010511	Campylobacter_jejuni_strain_CJ677CC061,_complete_genome.	1635130	0.258431
GCF_001506925	NZ_CP010457	Campylobacter_jejuni_strain_CJ677CC539,_complete_genome.	1636223	0.244202
GCF_001506945	NZ_CP010458	Campylobacter_jejuni_strain_CJ677CC533,_complete_genome.	1657054	0.283476
GCF_001506965	NZ_CP010459	Campylobacter_jejuni_strain_CJ677CC047,_complete_genome.	1635237	0.284099
GCF_001506985	NZ_CP010460	Campylobacter_jejuni_strain_CJ677CC058,_complete_genome.	1632612	0.283765
GCF_001507005	NZ_CP010461	Campylobacter_jejuni_strain_CJ677CC013,_complete_genome.	1642694	0.281975
GCF_001507025	NZ_CP010462	Campylobacter_jejuni_strain_CJ677CC100,_complete_genome.	1669148	0.276006
GCF_001507045	NZ_CP010463	Campylobacter_jejuni_strain_CJ677CC522,_complete_genome.	1642497	0.283997
GCF_001507065	NZ_CP010464	Campylobacter_jejuni_strain_CJ677CC094,_complete_genome.	1641119	0.278905
GCF_001507085	NZ_CP010465	Campylobacter_jejuni_strain_CJ677CC008,_complete_genome.	1624545	0.28502
GCF_001507105	NZ_CP010466	Campylobacter_jejuni_strain_CJ677CC541,_complete_genome.	1634189	0.283961
GCF_001507125	NZ_CP010467	Campylobacter_jejuni_strain_CJ677CC024,_complete_genome.	1661567	0.293312
GCF_001507145	NZ_CP010468	Campylobacter_jejuni_strain_CJ677CC064,_complete_genome.	1645157	0.279409
GCF_001507165	NZ_CP010469	Campylobacter_jejuni_strain_CJ677CC525,_complete_genome.	1642039	0.28462
GCF_001507185	NZ_CP010470	Campylobacter_jejuni_strain_CJ677CC026,_complete_genome.	1635709	0.283543
GCF_001507205	NZ_CP010484	Campylobacter_jejuni_strain_CJ677CC034,_complete_genome.	1637207	0.280112
GCF_001507225	NZ_CP010485	Campylobacter_jejuni_strain_CJ677CC086,_complete_genome.	1629790	0.280077
GCF_001507245	NZ_CP010486	Campylobacter_jejuni_strain_CJ677CC095,_complete_genome.	1628907	0.284707
GCF_001507265	NZ_CP010487	Campylobacter_jejuni_strain_CJ677CC012,_complete_genome.	1633951	0.290672
GCF_001563565	NZ_CP014344	Campylobacter_jejuni_strain_RM3194,_complete_genome.	1651183	0.289244
GCF_001563565	NZ_CP014345	Campylobacter_jejuni_strain_RM3194_plasmid,_complete_sequence.	81079	0.177799
GCF_001587015	NZ_CP014744	Campylobacter_jejuni_strain_OD267,_complete_genome.	1672837	0.290925
GCF_001587015	NZ_CP014745	Campylobacter_jejuni_strain_OD267_plasmid_pCJDM67_L,_complete_sequence.	116883	0.214691
GCF_001587015	NZ_CP014746	Campylobacter_jejuni_strain_OD267_plasmid_pCJDM67_S,_complete_sequence.	36602	N/A
GCF_001587035	NZ_CP014742	Campylobacter_jejuni_strain_WP2202,_complete_genome.	1681907	0.279569
GCF_001587035	NZ_CP014743	Campylobacter_jejuni_strain_WP2202_plasmid_pCJDM202,_complete_sequence.	119543	0.258101
GCF_001686905	NZ_CP015209	Campylobacter_jejuni_subsp._jejuni_strain_RM1285,_complete_genome.	1675112	0.275733
GCF_001717625	NZ_CP017029	Campylobacter_jejuni_subsp._jejuni_strain_14980A_chromosome,_complete_genome.	1709198	0.265794
GCF_001717625	NZ_CP017030	Campylobacter_jejuni_subsp._jejuni_strain_14980A_plasmid_pCJ14980A,_complete_sequence.	50689	0.320917
GCF_001721945	NZ_CP017031	Campylobacter_jejuni_subsp._jejuni_strain_MTVDSCj07_chromosome,_complete_genome.	1652714	0.294353
GCF_001721965	NZ_CP017032	Campylobacter_jejuni_subsp._jejuni_strain_MTVDSCj13_chromosome,_complete_genome.	1684409	0.285312
GCF_001721985	NZ_CP017033	Campylobacter_jejuni_subsp._jejuni_strain_MTVDSCj16_chromosome,_complete_genome.	1785310	0.274202
GCF_001767215	NZ_CP017456	Campylobacter_jejuni_subsp._jejuni_str._RM3420,_complete_genome.	1666780	0.276984
GCF_001865395	NZ_CP017862	Campylobacter_jejuni_strain_FJ3124_chromosome,_complete_genome.	1694324	0.271454
GCF_001865415	NZ_CP017860	Campylobacter_jejuni_strain_TS1218_chromosome,_complete_genome.	1762596	0.271327
GCF_001865415	NZ_CP017861	Campylobacter_jejuni_strain_TS1218_plasmid_pCJDM218,_complete_sequence.	43077	0.271408
GCF_001865435	NZ_CP017863	Campylobacter_jejuni_strain_IF1100_chromosome,_complete_genome.	1744171	0.282019
GCF_001865435	NZ_CP017864	Campylobacter_jejuni_strain_IF1100_plasmid_pCJDM100,_complete_sequence.	5209	N/A
GCF_001865595	NZ_CP007749	Campylobacter_jejuni_subsp._jejuni_M129_chromosome,_complete_genome.	1754867	0.277813
GCF_001865595	NZ_CP007750	Campylobacter_jejuni_subsp._jejuni_M129_plasmid_pTet-M129,_complete_sequence.	46448	0.314701
GCF_001870085	NZ_CP017859	Campylobacter_jejuni_strain_YQ2210_chromosome,_complete_genome.	1749868	0.269108
GCF_001870085	NZ_CP017857	Campylobacter_jejuni_strain_YQ2210_plasmid_pCJDM210L,_complete_sequence.	44808	0.284601
GCF_001870085	NZ_CP017858	Campylobacter_jejuni_strain_YQ2210_plasmid_pCJDM210S,_complete_sequence.	5170	N/A
GCF_001870105	NZ_CP017856	Campylobacter_jejuni_strain_ZP3204_chromosome,_complete_genome.	1763161	0.269056
GCF_001870105	NZ_CP017854	Campylobacter_jejuni_strain_ZP3204_plasmid_pCJDM204L,_complete_sequence.	44436	0.327599
GCF_001870105	NZ_CP017855	Campylobacter_jejuni_strain_ZP3204_plasmid_pCJDM204S,_complete_sequence.	5257	N/A
GCF_001951235	NZ_CP007188	Campylobacter_jejuni_strain_HF5-4A-4,_complete_genome.	1821520	0.266196
GCF_001951255	NZ_CP007189	Campylobacter_jejuni_strain_HF5-5-1,_complete_genome.	1629484	0.28548
GCF_001951275	NZ_CP007190	Campylobacter_jejuni_strain_HF5-7-1,_complete_genome.	1629485	0.285573
GCF_001951295	NZ_CP007191	Campylobacter_jejuni_strain_NS4-1-1,_complete_genome.	1669964	0.288231
GCF_001951315	NZ_CP007192	Campylobacter_jejuni_strain_NS4-5-1,_complete_genome.	1675330	0.288515
GCF_001951335	NZ_CP007193	Campylobacter_jejuni_strain_NS4-9-1,_complete_genome.	1644447	0.296276
GCF_002024325	NZ_CP019965	Campylobacter_jejuni_strain_NCTC12662_chromosome,_complete_genome.	1612586	0.289031
GCF_002028305	NZ_CP020045	Campylobacter_jejuni_subsp._jejuni_strain_ATCC_35925,_complete_genome.	1618194	0.289096
GCF_002101355	NZ_CP020776	Campylobacter_jejuni_strain_YH002_chromosome,_complete_genome.	1774584	0.280935
GCF_002101355	NZ_CP020775	Campylobacter_jejuni_strain_YH002_plasmid_pCJP002,_complete_sequence.	45904	0.298998
GCF_002209005	NZ_CP022076	Campylobacter_jejuni_subsp._jejuni_strain_FDAARGOS_262_chromosome,_complete_genome.	1768428	0.249469
GCF_002209025	NZ_CP022077	Campylobacter_jejuni_subsp._jejuni_strain_FDAARGOS_263_chromosome,_complete_genome.	1641468	0.287108
GCF_002209045	NZ_CP022079	Campylobacter_jejuni_subsp._jejuni_strain_FDAARGOS_265_chromosome,_complete_genome.	1649384	0.288291
GCF_002209045	NZ_CP022078	Campylobacter_jejuni_subsp._jejuni_strain_FDAARGOS_265_plasmid_unnamed1,_complete_sequence.	46746	0.336024
GCF_002209065	NZ_CP022080	Campylobacter_jejuni_subsp._jejuni_strain_FDAARGOS_266_chromosome,_complete_genome.	1620455	0.275054
GCF_002214785	NZ_CP017229	Campylobacter_jejuni_strain_FORC_046_chromosome,_complete_genome.	1629704	0.288055
GCF_002214785	NZ_CP017230	Campylobacter_jejuni_strain_FORC_046_plasmid_pFORC46.1,_complete_sequence.	51522	0.265238
GCF_002214785	NZ_CP017231	Campylobacter_jejuni_strain_FORC_046_plasmid_pFORC46.2,_complete_sequence.	28521	N/A
GCF_002224325	NZ_CP022439	Campylobacter_jejuni_strain_11168H/lacY_chromosome,_complete_genome.	1645651	0.296698
GCF_002224385	NZ_CP022440	Campylobacter_jejuni_strain_81-176_G1_B0_chromosome,_complete_genome.	1620303	0.291901
GCF_002234455	NZ_CP022470	Campylobacter_jejuni_strain_RM1246-ERRC_chromosome,_complete_genome.	1659694	0.279642
GCF_002234455	NZ_CP022471	Campylobacter_jejuni_strain_RM1246-ERRC_plasmid_pRM1246_ERRC,_complete_sequence.	45197	0.298007
GCF_002407125	NZ_CP023543	Campylobacter_jejuni_strain_CFSAN032806_chromosome,_complete_genome.	1727779	0.281481
GCF_002407125	NZ_CP023544	Campylobacter_jejuni_strain_CFSAN032806_plasmid_pCFSAN032806,_complete_sequence.	55132	0.296211
GCF_002587105	NZ_CP023867	Campylobacter_jejuni_strain_FDAARGOS_422_chromosome,_complete_genome.	1690358	0.292086
GCF_002587225	NZ_CP023866	Campylobacter_jejuni_strain_FDAARGOS_421_chromosome,_complete_genome.	1777799	0.270717
GCF_003030185	NZ_CP028185	Campylobacter_jejuni_strain_CFSAN054107_chromosome,_complete_genome.	1831911	0.258624
GCF_003030185	NZ_CP028186	Campylobacter_jejuni_strain_CFSAN054107_plasmid_pGMI16-002,_complete_sequence.	66602	0.261782
GCF_003060725	NZ_CP028909	Campylobacter_jejuni_strain_12567_chromosome,_complete_genome.	1705686	0.294331
GCF_003060745	NZ_CP028910	Campylobacter_jejuni_strain_NCTC_12660_chromosome,_complete_genome.	1684042	0.283926
GCF_003060765	NZ_CP028911	Campylobacter_jejuni_strain_NCTC_12661_chromosome,_complete_genome.	1614396	0.288908
GCF_003060785	NZ_CP028912	Campylobacter_jejuni_strain_NCTC_12664_chromosome,_complete_genome.	1634231	0.295057
GCF_003368045	NZ_CP012206	Campylobacter_jejuni_strain_CJ067CC45,_complete_genome.	1727122	0.284215
GCF_003368065	NZ_CP012210	Campylobacter_jejuni_strain_CJ515CC45,_complete_genome.	1652581	0.281233
GCF_003368085	NZ_CP012211	Campylobacter_jejuni_strain_CJ031CC45,_complete_genome.	1634294	0.2865
GCF_003368105	NZ_CP012212	Campylobacter_jejuni_strain_CJ017CCUA,_complete_genome.	1681088	0.283636
GCF_003368125	NZ_CP012213	Campylobacter_jejuni_strain_CJ513CC45,_complete_genome.	1614027	0.283022
GCF_003368145	NZ_CP012214	Campylobacter_jejuni_strain_CJ088CC52,_complete_genome.	1605714	0.29746
GCF_003368165	NZ_CP012216	Campylobacter_jejuni_strain_CJ074CC443,_complete_genome.	1692979	0.150655
GCF_003368185	NZ_CP012217	Campylobacter_jejuni_strain_CJ071CC464,_complete_genome.	1747565	0.233551
GCF_003368205	NZ_CP012220	Campylobacter_jejuni_strain_CJ090CC1332,_complete_genome.	1567232	0.29358
GCF_003368225	NZ_CP012221	Campylobacter_jejuni_strain_CJ018CCUA,_complete_genome.	1793733	0.259851
GCF_003368245	NZ_CP012224	Campylobacter_jejuni_strain_CJ066CC508,_complete_genome.	1658441	0.294858
GCF_003574945	NZ_CP032316	Campylobacter_jejuni_subsp._jejuni_strain_HPC5_chromosome,_complete_genome.	1795167	0.27316
GCF_003950275	NZ_CP034393	Campylobacter_jejuni_subsp._jejuni_strain_CLB104_chromosome,_complete_genome.	1754322	0.273325
GCF_003971585	NZ_CP028372	Campylobacter_jejuni_subsp._jejuni_strain_huA17_chromosome,_complete_genome.	1683497	0.286541
GCF_003971585	NZ_CP028373	Campylobacter_jejuni_subsp._jejuni_strain_huA17_plasmid_unnamed1,_complete_sequence.	134322	0.212641
GCF_003999645	NZ_CP019838	Campylobacter_jejuni_subsp._jejuni_strain_ATCC_33560,_complete_genome.	1782924	0.263263
GCF_900475265	NZ_LS483362	Campylobacter_jejuni_subsp._jejuni_strain_NCTC11168_genome_assembly,_chromosome:_1.	1641464	0.295411
GCF_900638165	NZ_LR134497	Campylobacter_jejuni_strain_NCTC13268_genome_assembly,_chromosome:_1.	1801392	0.264313
GCF_900638175	NZ_LR134496	Campylobacter_jejuni_strain_NCTC13266_genome_assembly,_chromosome:_1.	1664663	0.296109
GCF_900638185	NZ_LR134498	Campylobacter_jejuni_strain_NCTC13265_genome_assembly,_chromosome:_1.	1822834	0.265436
GCF_900638195	NZ_LR134500	Campylobacter_jejuni_strain_NCTC13261_genome_assembly,_chromosome:_1.	1666666	0.288764
GCF_900638205	NZ_LR134499	Campylobacter_jejuni_strain_NCTC13255_genome_assembly,_chromosome:_1.	1666864	0.287237
GCF_900638225	NZ_LR134502	Campylobacter_jejuni_strain_NCTC13257_genome_assembly,_chromosome:_1.	1634025	0.278725
GCF_900638235	NZ_LR134505	Campylobacter_jejuni_subsp._jejuni_strain_NCTC12109_genome_assembly,_chromosome:_1.	1653145	0.287703
GCF_900638285	NZ_LR134507	Campylobacter_jejuni_strain_NCTC12851_genome_assembly,_chromosome:_1.	1634561	0.279025
GCF_900638365	NZ_LR134511	Campylobacter_jejuni_subsp._jejuni_strain_NCTC10983_genome_assembly,_chromosome:_1.	1641302	0.296987
GCF_001643955	NZ_CP015575	Campylobacter_hyointestinalis_subsp._hyointestinalis_LMG_9260,_complete_genome.	1753385	0.222287
GCF_001643975	NZ_CP015576	Campylobacter_hyointestinalis_subsp._lawsonii_strain_LMG_15993,_complete_genome.	1753277	0.190007
GCF_000017725	NC_009802	Campylobacter_concisus_13826,_complete_genome.	2052007	0.157735
GCF_000017725	NC_009796	Campylobacter_concisus_13826_plasmid_pCCON16,_complete_sequence.	16457	N/A
GCF_000017725	NC_009795	Campylobacter_concisus_13826_plasmid_pCCON31,_complete_sequence.	30949	N/A
GCF_001298465	NZ_CP012541	Campylobacter_concisus_strain_ATCC_33237_chromosome,_complete_genome.	1840041	0.188186
GCF_003048375	NZ_CP021642	Campylobacter_concisus_strain_P2CDO4_chromosome,_complete_genome.	1975443	0.146672
GCF_003048375	NZ_CP021643	Campylobacter_concisus_strain_P2CDO4_plasmid_pICON,_complete_sequence.	119793	0.138925
GCF_000017465	NC_009715	Campylobacter_curvus_525.92,_complete_genome.	1971270	0.133252
GCF_000019205	NC_012039	Campylobacter_lari_RM2100,_complete_genome.	1525460	0.290177
GCF_000019205	NC_012040	Campylobacter_lari_RM2100_megaplasmid_pCL2100,_complete_sequence.	46201	0.374093
GCF_000816225	NZ_CP007771	Campylobacter_lari_subsp._concheus_LMG_11760,_complete_genome.	1502102	0.305452
GCF_000816365	NZ_CP007775	Campylobacter_lari_NCTC_11845_chromosome,_complete_genome.	1791508	0.278957
GCF_000816385	NZ_CP007776	Campylobacter_lari_CCUG_22395_chromosome,_complete_genome.	1523028	0.294793
GCF_000816405	NZ_CP007777	Campylobacter_lari_RM16701_chromosome,_complete_genome.	1516455	0.29325
GCF_000816425	NZ_CP007778	Campylobacter_lari_RM16712_chromosome,_complete_genome.	1565009	0.294851
GCF_001017575	NZ_CP011372	Campylobacter_lari_strain_Slaughter_Beach,_complete_genome.	1563032	0.307382
GCF_900638335	NZ_LR134508	Campylobacter_lari_strain_NCTC11937_genome_assembly,_chromosome:_1.	1542878	0.284753
GCF_002220735	NZ_CP019683	Campylobacter_sputorum_bv._faecalis_CCUG_20703,_complete_genome.	1757292	0.209506
GCF_002220755	NZ_CP019684	Campylobacter_sputorum_bv._paraureolyticus_LMG_11764_strain_LMG_17589_chromosome,_complete_genome.	1725016	0.21145
GCF_002220775	NZ_CP019685	Campylobacter_sputorum_strain_RM8705,_complete_genome.	1681311	0.213933
GCF_002220795	NZ_CP019682	Campylobacter_sputorum_bv._sputorum_RM3237_chromosome,_complete_genome.	1752258	0.216043
GCF_000008525	NC_000915	Helicobacter_pylori_26695_chromosome,_complete_genome.	1667867	0.14725
GCF_000008785	NC_000921	Helicobacter_pylori_J99,_complete_genome.	1643831	0.14093
GCF_000011725	NC_017382	Helicobacter_pylori_51,_complete_genome.	1589954	0.152767
GCF_000013245	NC_008086	Helicobacter_pylori_HPAG1,_complete_genome.	1596366	0.134077
GCF_000013245	NC_008087	Helicobacter_pylori_HPAG1_plasmid_pHPAG1,_complete_sequence.	9370	N/A
GCF_000020245	NC_010698	Helicobacter_pylori_Shi470,_complete_genome.	1608548	0.149308
GCF_000021165	NC_011333	Helicobacter_pylori_G27,_complete_genome.	1652982	0.140752
GCF_000021165	NC_011334	Helicobacter_pylori_G27_plasmid_pHPG27,_complete_sequence.	10031	N/A
GCF_000021465	NC_011498	Helicobacter_pylori_P12,_complete_genome.	1673813	0.142818
GCF_000021465	NC_011499	Helicobacter_pylori_P12_plasmid_HPP12,_complete_sequence.	10225	N/A
GCF_000023805	NC_017354	Helicobacter_pylori_52,_complete_genome.	1568826	0.154369
GCF_000091345	NC_012973	Helicobacter_pylori_B38_complete_genome,_strain_B38.	1576758	0.161362
GCF_000093185	NC_017355	Helicobacter_pylori_v225d,_complete_genome.	1588278	0.147222
GCF_000093185	NC_017383	Helicobacter_pylori_v225d_plasmid_pHPv225d,_complete_sequence.	7326	N/A
GCF_000148665	NC_017357	Helicobacter_pylori_908,_complete_genome.	1549666	0.143632
GCF_000148855	NC_014560	Helicobacter_pylori_SJM180,_complete_genome.	1658051	0.150266
GCF_000148875	NC_014555	Helicobacter_pylori_PeCan4,_complete_genome.	1629557	0.153536
GCF_000148875	NC_014556	Helicobacter_pylori_PeCan4_plasmid_pHPPC4,_complete_sequence.	8712	N/A
GCF_000148895	NC_017358	Helicobacter_pylori_Cuz20,_complete_genome.	1635449	0.139132
GCF_000148915	NC_017359	Helicobacter_pylori_Sat464,_complete_genome.	1560342	0.153796
GCF_000148915	NC_017356	Helicobacter_pylori_Sat464_plasmid_pHPSAT464,_complete_sequence.	7228	N/A
GCF_000178935	NC_017360	Helicobacter_pylori_35A,_complete_genome.	1566655	0.143797
GCF_000185185	NC_017372	Helicobacter_pylori_India7,_complete_genome.	1675918	0.135246
GCF_000185205	NC_017371	Helicobacter_pylori_Gambia94/24,_complete_genome.	1709911	0.136784
GCF_000185205	NC_017364	Helicobacter_pylori_Gambia94/24_plasmid,_complete_sequence.	2557	N/A
GCF_000185225	NC_017362	Helicobacter_pylori_Lithuania75,_complete_genome.	1624644	0.159109
GCF_000185225	NC_017363	Helicobacter_pylori_Lithuania75_plasmid,_complete_sequence.	16029	N/A
GCF_000185245	NC_017361	Helicobacter_pylori_SouthAfrica7,_complete_genome.	1653913	0.153236
GCF_000185245	NC_017373	Helicobacter_pylori_SouthAfrica7_plasmid,_complete_sequence.	25916	N/A
GCF_000192315	NC_017374	Helicobacter_pylori_2017,_complete_genome.	1548238	0.143529
GCF_000192335	NC_017381	Helicobacter_pylori_2018,_complete_genome.	1562832	0.145177
GCF_000196755	NC_014256	Helicobacter_pylori_B8_complete_genome.	1673997	0.148296
GCF_000196755	NC_014257	Helicobacter_pylori_B8_HPB8p_plasmid.	6032	N/A
GCF_000213135	NC_017375	Helicobacter_pylori_83,_complete_genome.	1617426	0.145294
GCF_000224535	NC_017378	Helicobacter_pylori_Puno120,_complete_genome.	1624979	0.159117
GCF_000224535	NC_017377	Helicobacter_pylori_Puno120_plasmid_pHPPN120,_complete_sequence.	12783	N/A
GCF_000224555	NC_017379	Helicobacter_pylori_Puno135,_complete_genome.	1646139	0.156284
GCF_000224575	NC_017376	Helicobacter_pylori_SNT49,_complete_genome.	1607577	0.14699
GCF_000224575	NC_017380	Helicobacter_pylori_SNT49_plasmid_pHPSNT,_complete_sequence.	3253	N/A
GCF_000255955	NC_017063	Helicobacter_pylori_ELS37,_complete_genome.	1664587	0.155541
GCF_000255955	NC_017064	Helicobacter_pylori_ELS37_plasmid_pHPELS37,_complete_sequence.	5289	N/A
GCF_000259235	NC_017733	Helicobacter_pylori_HUP-B14,_complete_genome.	1599280	0.162531
GCF_000259235	NC_017734	Helicobacter_pylori_HUP-B14_plasmid_pHPB14,_complete_sequence.	8304	N/A
GCF_000270005	NC_017368	Helicobacter_pylori_F16_DNA,_complete_genome.	1575399	0.146501
GCF_000270025	NC_017365	Helicobacter_pylori_F30_DNA,_complete_genome.	1570564	0.150213
GCF_000270025	NC_017369	Helicobacter_pylori_F30_plasmid_pHPF30_DNA,_complete_genome.	9129	N/A
GCF_000270045	NC_017366	Helicobacter_pylori_F32_DNA,_complete_genome.	1578824	0.147703
GCF_000270045	NC_017370	Helicobacter_pylori_F32_plasmid_pHPF32_DNA,_complete_genome.	2637	N/A
GCF_000270065	NC_017367	Helicobacter_pylori_F57_DNA,_complete_genome.	1609006	0.146013
GCF_000277365	NC_017739	Helicobacter_pylori_Shi417,_complete_genome.	1665719	0.14867
GCF_000277385	NC_017740	Helicobacter_pylori_Shi169,_complete_genome.	1616909	0.144541
GCF_000277405	NC_017741	Helicobacter_pylori_Shi112,_complete_genome.	1663456	0.152004
GCF_000277425	NC_017742	Helicobacter_pylori_PeCan18,_complete_genome.	1660685	0.138427
GCF_000307795	NC_018939	Helicobacter_pylori_26695,_complete_genome.	1667892	0.147495
GCF_000307815	NC_018937	Helicobacter_pylori_Rif1,_complete_genome.	1667883	0.147411
GCF_000307835	NC_018938	Helicobacter_pylori_Rif2,_complete_genome.	1667890	0.147528
GCF_000315955	NC_019560	Helicobacter_pylori_Aklavik117,_complete_genome.	1614447	0.162922
GCF_000315955	NC_019561	Helicobacter_pylori_Aklavik117_plasmid_p1HPAKL117,_complete_sequence.	18787	N/A
GCF_000315955	NC_019562	Helicobacter_pylori_Aklavik117_plasmid_p2HPAKL117,_complete_sequence.	2891	N/A
GCF_000317875	NC_019563	Helicobacter_pylori_Aklavik86,_complete_genome.	1494183	0.180682
GCF_000317875	NC_019564	Helicobacter_pylori_Aklavik86_plasmid_p1HPAKL86,_complete_sequence.	12113	N/A
GCF_000317875	NC_019565	Helicobacter_pylori_Aklavik86_plasmid_p2HPAKL86,_complete_sequence.	1634	N/A
GCF_000348865	NC_020508	Helicobacter_pylori_OK113_DNA,_complete_genome.	1616617	0.147487
GCF_000348885	NC_020509	Helicobacter_pylori_OK310_DNA,_complete_genome.	1591278	0.14993
GCF_000348885	NC_020556	Helicobacter_pylori_OK310_plasmid_pHPOK310_DNA,_complete_genome.	4158	N/A
GCF_000392455	NC_021215	Helicobacter_pylori_UM032,_complete_genome.	1593537	0.154783
GCF_000392475	NC_021216	Helicobacter_pylori_UM299,_complete_genome.	1594569	0.154616
GCF_000392515	NC_021217	Helicobacter_pylori_UM037,_complete_genome.	1692794	0.15847
GCF_000392535	NC_021218	Helicobacter_pylori_UM066,_complete_genome.	1658047	0.140108
GCF_000439295	NC_021882	Helicobacter_pylori_UM298,_complete_genome.	1594544	0.154783
GCF_000498315	NC_022886	Helicobacter_pylori_BM012A,_complete_genome.	1660425	0.135861
GCF_000498335	NC_022911	Helicobacter_pylori_BM012S,_complete_genome.	1660469	0.136135
GCF_000600045	NZ_CP006820	Helicobacter_pylori_oki102,_complete_genome.	1633212	0.154583
GCF_000600085	NZ_CP006821	Helicobacter_pylori_oki112,_complete_genome.	1637925	0.153733
GCF_000600125	NZ_CP006822	Helicobacter_pylori_oki128,_complete_genome.	1553826	0.123356
GCF_000600145	NZ_CP006823	Helicobacter_pylori_oki154,_complete_genome.	1599700	0.16195
GCF_000600165	NZ_CP006824	Helicobacter_pylori_oki422,_complete_genome.	1634852	0.154162
GCF_000600185	NZ_CP006825	Helicobacter_pylori_oki673,_complete_genome.	1595058	0.163427
GCF_000600205	NZ_CP006826	Helicobacter_pylori_oki828,_complete_genome.	1600345	0.163222
GCF_000600225	NZ_CP006827	Helicobacter_pylori_oki898,_complete_genome.	1634875	0.153421
GCF_000685625	NZ_CP007603	Helicobacter_pylori_J166,_complete_genome.	1650561	0.155541
GCF_000685665	NZ_CP007604	Helicobacter_pylori_strain_BM013A,_complete_genome.	1604233	0.15037
GCF_000685705	NZ_CP007605	Helicobacter_pylori_strain_BM012B,_complete_genome.	1659060	0.135485
GCF_000685745	NZ_CP007606	Helicobacter_pylori_strain_BM013B,_complete_genome.	1604212	0.150291
GCF_000817025	NZ_CP010013	Helicobacter_pylori_strain_Hp238,_complete_genome.	1586473	0.150398
GCF_000826985	NZ_CP010435	Helicobacter_pylori_26695-1,_complete_genome.	1667638	0.147344
GCF_000827025	NZ_CP010436	Helicobacter_pylori_strain_26695-1MET,_complete_genome.	1667303	0.147745
GCF_000828955	NZ_AP014523	Helicobacter_pylori_NY40_DNA,_complete_genome.	1696917	0.140159
GCF_000829095	NZ_AP013354	Helicobacter_pylori_26695-1_DNA,_complete_genome.	1667638	0.147344
GCF_000829115	NZ_AP013356	Helicobacter_pylori_26695-1CL_DNA,_complete_genome.	1667239	0.147592
GCF_000829135	NZ_AP013355	Helicobacter_pylori_26695-1CH_DNA,_complete_genome.	1667302	0.147647
GCF_000982695	NZ_CP011330	Helicobacter_pylori_J99,_complete_genome.	1698366	0.120125
GCF_001433515	NZ_CP012905	Helicobacter_pylori_strain_7C,_complete_sequence.	1624441	0.16255
GCF_001433515	NZ_CP012906	Helicobacter_pylori_strain_7C_plasmid,_complete_sequence.	6835	N/A
GCF_001653375	NZ_CP011482	Helicobacter_pylori_strain_L7,_complete_genome.	1617826	0.140452
GCF_001653395	NZ_CP011483	Helicobacter_pylori_strain_DU15,_complete_genome.	1614411	0.145657
GCF_001653415	NZ_CP011484	Helicobacter_pylori_strain_CC33C,_complete_genome.	1659899	0.130535
GCF_001653435	NZ_CP011485	Helicobacter_pylori_strain_ausabrJ05,_complete_genome.	1510564	0.154186
GCF_001653455	NZ_CP011486	Helicobacter_pylori_strain_K26A1,_complete_genome.	1570310	0.145603
GCF_001653475	NZ_CP011487	Helicobacter_pylori_strain_PNG84A,_complete_genome.	1531450	0.154904
GCF_001991095	NZ_CP018823	Helicobacter_pylori_strain_PMSS1_complete_genome.	1618480	0.148056
GCF_001991095	NZ_CP018824	Helicobacter_pylori_PMSS1_plasmid_pHPYLPMSS1,_complete_sequence.	6058	N/A
GCF_002005525	NZ_CP009259	Helicobacter_pylori_SS1_chromosome,_complete_genome.	1619098	0.150933
GCF_002005525	NZ_CP009260	Helicobacter_pylori_SS1_plasmid_pHPLYSS1,_complete_sequence.	5845	N/A
GCF_002222575	NZ_CP022409	Helicobacter_pylori_strain_G272_chromosome,_complete_genome.	1576133	0.152842
GCF_002222575	NZ_CP022410	Helicobacter_pylori_strain_G272_plasmid_unnamed1,_complete_sequence.	8736	N/A
GCF_002356595	NZ_CP023448	Helicobacter_pylori_strain_HPJP26_chromosome,_complete_genome.	1578351	0.154085
GCF_002357315	NZ_AP017360	Helicobacter_pylori_DNA,_nearly_complete_genome,_strain:_MKM5.	1606460	0.14858
GCF_002357315	NZ_AP017361	Helicobacter_pylori_plasmid_pHPMKM5_DNA,_nearly_complete_genome,_strain:_MKM5.	9104	N/A
GCF_002357335	NZ_AP017339	Helicobacter_pylori_DNA,_nearly_complete_genome,_strain:_F28.	1616737	0.147892
GCF_002357335	NZ_AP017340	Helicobacter_pylori_plasmid_pHPF28_DNA,_nearly_complete_genome,_strain:_F28.	6417	N/A
GCF_002357355	NZ_AP017341	Helicobacter_pylori_DNA,_nearly_complete_genome,_strain:_F38.	1626538	0.150504
GCF_002357355	NZ_AP017342	Helicobacter_pylori_plasmid_pHPF38_DNA,_nearly_complete_genome,_strain:_F38.	6417	N/A
GCF_002357375	NZ_AP017346	Helicobacter_pylori_DNA,_nearly_complete_genome,_strain:_F63.	1588584	0.154301
GCF_002357375	NZ_AP017347	Helicobacter_pylori_plasmid_pHPF63_DNA,_nearly_complete_genome,_strain:_F63.	9824	N/A
GCF_002357395	NZ_AP017343	Helicobacter_pylori_DNA,_nearly_complete_genome,_strain:_F51.	1575499	0.153776
GCF_002357395	NZ_AP017344	Helicobacter_pylori_plasmid_pHPF51_DNA,_nearly_complete_genome,_strain:_F51.	10369	N/A
GCF_002357415	NZ_AP017352	Helicobacter_pylori_DNA,_nearly_complete_genome,_strain:_F78.	1644960	0.151214
GCF_002357415	NZ_AP017353	Helicobacter_pylori_plasmid_pHPF78_DNA,_nearly_complete_genome,_strain:_F78.	12002	N/A
GCF_002357435	NZ_AP017329	Helicobacter_pylori_DNA,_nearly_complete_genome,_strain:_F13.	1591903	0.152491
GCF_002357455	NZ_AP017330	Helicobacter_pylori_DNA,_nearly_complete_genome,_strain:_F17.	1571440	0.165613
GCF_002357475	NZ_AP017331	Helicobacter_pylori_DNA,_nearly_complete_genome,_strain:_F18.	1607914	0.154996
GCF_002357495	NZ_AP017332	Helicobacter_pylori_DNA,_nearly_complete_genome,_strain:_F209.	1582399	0.14994
GCF_002357515	NZ_AP017333	Helicobacter_pylori_DNA,_nearly_complete_genome,_strain:_F20.	1578736	0.162658
GCF_002357535	NZ_AP017334	Helicobacter_pylori_DNA,_nearly_complete_genome,_strain:_F210.	1634312	0.148289
GCF_002357555	NZ_AP017335	Helicobacter_pylori_DNA,_nearly_complete_genome,_strain:_F211.	1585641	0.151854
GCF_002357575	NZ_AP017336	Helicobacter_pylori_DNA,_nearly_complete_genome,_strain:_F21.	1566831	0.166029
GCF_002357595	NZ_AP017337	Helicobacter_pylori_DNA,_nearly_complete_genome,_strain:_F23.	1558697	0.170573
GCF_002357615	NZ_AP017338	Helicobacter_pylori_DNA,_nearly_complete_genome,_strain:_F24.	1570268	0.155789
GCF_002357635	NZ_AP017345	Helicobacter_pylori_DNA,_nearly_complete_genome,_strain:_F55.	1623153	0.153251
GCF_002357655	NZ_AP017348	Helicobacter_pylori_DNA,_nearly_complete_genome,_strain:_F67.	1587581	0.150756
GCF_002357675	NZ_AP017349	Helicobacter_pylori_DNA,_nearly_complete_genome,_strain:_F70.	1631634	0.156132
GCF_002357695	NZ_AP017350	Helicobacter_pylori_DNA,_nearly_complete_genome,_strain:_F72.	1625760	0.15776
GCF_002357715	NZ_AP017351	Helicobacter_pylori_DNA,_nearly_complete_genome,_strain:_F75.	1627132	0.159255
GCF_002357735	NZ_AP017354	Helicobacter_pylori_DNA,_nearly_complete_genome,_strain:_F90.	1588119	0.154462
GCF_002357755	NZ_AP017355	Helicobacter_pylori_DNA,_nearly_complete_genome,_strain:_F94.	1566172	0.164752
GCF_002357775	NZ_AP017356	Helicobacter_pylori_DNA,_nearly_complete_genome,_strain:_MKF10.	1617765	0.154829
GCF_002357795	NZ_AP017357	Helicobacter_pylori_DNA,_nearly_complete_genome,_strain:_MKF3.	1602776	0.150537
GCF_002357815	NZ_AP017358	Helicobacter_pylori_DNA,_nearly_complete_genome,_strain:_MKF8.	1592987	0.146697
GCF_002357835	NZ_AP017359	Helicobacter_pylori_DNA,_nearly_complete_genome,_strain:_MKM1.	1567867	0.158203
GCF_002357855	NZ_AP017362	Helicobacter_pylori_DNA,_nearly_complete_genome,_strain:_MKM6.	1577123	0.154465
GCF_002906495	NZ_CP026325	Helicobacter_pylori_strain_dRdM1_chromosome,_complete_genome.	1670779	0.149183
GCF_002906515	NZ_CP026323	Helicobacter_pylori_strain_26695-dRdM1dM2_chromosome,_complete_genome.	1666879	0.149712
GCF_002906535	NZ_CP026326	Helicobacter_pylori_strain_26695-dR_chromosome,_complete_genome.	1666471	0.149819
GCF_002906555	NZ_CP026324	Helicobacter_pylori_strain_26695-dRdM2_chromosome,_complete_genome.	1666735	0.149707
GCF_002951975	NZ_CP019700	Helicobacter_pylori_strain_B128_1_chromosome,_complete_genome.	1674002	0.148246
GCF_002952175	NZ_CP027020	Helicobacter_pylori_strain_B128_2_chromosome.	1674142	0.148114
GCF_002952195	NZ_CP027021	Helicobacter_pylori_strain_B128_3_chromosome.	1674070	0.148048
GCF_002952275	NZ_CP023267	Helicobacter_pylori_strain_7.13_1_genome.	1674115	0.148208
GCF_002952355	NZ_CP024016	Helicobacter_pylori_strain_7.13_D1b_chromosome,_complete_genome.	1674080	0.148024
GCF_002952395	NZ_CP024018	Helicobacter_pylori_strain_7.13_D2a_chromosome.	1674004	0.148443
GCF_002952415	NZ_CP024019	Helicobacter_pylori_strain_7.13_D2b_chromosome.	1674005	0.148497
GCF_002952435	NZ_CP024020	Helicobacter_pylori_strain_7.13_D2c_chromosome.	1673998	0.148381
GCF_002952455	NZ_CP024021	Helicobacter_pylori_strain_7.13_D3a_chromosome,_complete_genome.	1674015	0.148244
GCF_002952475	NZ_CP024022	Helicobacter_pylori_strain_7.13_D3b_chromosome,_complete_genome.	1674013	0.148217
GCF_002952495	NZ_CP024023	Helicobacter_pylori_isolate_7.13_D3c_chromosome,_complete_genome.	1674013	0.148228
GCF_002952515	NZ_CP024079	Helicobacter_pylori_strain_7.13_R3c_chromosome,_complete_genome.	1674018	0.148284
GCF_002952535	NZ_CP024078	Helicobacter_pylori_strain_7.13_R3b_chromosome,_complete_genome.	1674019	0.148279
GCF_002952555	NZ_CP024076	Helicobacter_pylori_strain_7.13_R2c_chromosome,_complete_genome.	1674009	0.148238
GCF_002952575	NZ_CP024074	Helicobacter_pylori_strain_7.13_R2a_chromosome,_complete_genome.	1673951	0.148181
GCF_002952595	NZ_CP024073	Helicobacter_pylori_strain_7.13_R1c_chromosome,_complete_genome.	1674009	0.14824
GCF_002952615	NZ_CP024077	Helicobacter_pylori_strain_7.13_R3a_chromosome,_complete_genome.	1674020	0.148247
GCF_002952635	NZ_CP024075	Helicobacter_pylori_strain_7.13_R2b_chromosome,_complete_genome.	1674026	0.148212
GCF_002952655	NZ_CP024072	Helicobacter_pylori_strain_7.13_R1b_chromosome,_complete_genome.	1674010	0.148227
GCF_002952675	NZ_CP024071	Helicobacter_pylori_strain_7.13_R1a_chromosome,_complete_genome.	1674018	0.148226
GCF_002953555	NZ_CP026515	Helicobacter_pylori_strain_dRdM2addM2_chromosome,_complete_genome.	1668735	0.149436
GCF_002983705	NZ_CP027404	Helicobacter_pylori_strain_FDAARGOS_300_chromosome,_complete_genome.	1645738	0.127265
GCF_003050665	NZ_CP028325	Helicobacter_pylori_strain_FDAARGOS_298_chromosome,_complete_genome.	1680898	0.133083
GCF_003636855	NZ_CP034147	Helicobacter_pylori_strain_HP14039_chromosome,_complete_genome.	1678260	0.133193
GCF_003640585	NZ_CP031558	Helicobacter_pylori_strain_GD63_chromosome,_complete_genome.	1581994	0.151089
GCF_003640585	NZ_CP031559	Helicobacter_pylori_strain_GD63_plasmid_pHPGD63,_complete_sequence.	8975	N/A
GCF_003711165	NZ_CP025748	Helicobacter_pylori_strain_Hp_TH2099_chromosome.	1667396	0.146781
GCF_003855475	NZ_CP034071	Helicobacter_pylori_strain_Hpbs1_chromosome,_complete_genome.	1563701	0.151303
GCF_003939085	NZ_CP034314	Helicobacter_pylori_strain_HP42K_chromosome,_complete_genome.	1645783	0.131419
GCF_003939085	NZ_CP034313	Helicobacter_pylori_strain_HP42K_plasmid_pHP42-1,_complete_sequence.	10013	N/A
GCF_003939085	NZ_CP034312	Helicobacter_pylori_strain_HP42K_plasmid_pHP42-2,_complete_sequence.	2658	N/A
GCF_003957395	NZ_CP025474	Helicobacter_pylori_strain_H-137_chromosome,_complete_genome.	1637442	0.142959
GCF_004088075	NZ_CP035106	Helicobacter_pylori_strain_Hpbs3_chromosome,_complete_genome.	1514674	0.158266
GCF_004088155	NZ_CP035105	Helicobacter_pylori_strain_Hpbs2_chromosome,_complete_genome.	1535248	0.156611
GCF_004295525	NZ_AP017632	Helicobacter_pylori_DNA,_complete_genome,_strain:_ATCC43504.	1680829	0.14139
GCF_004295545	NZ_AP017633	Helicobacter_pylori_DNA,_complete_genome,_strain:_PMSS1.	1603093	0.148772
GCF_004295545	NZ_AP017634	Helicobacter_pylori_plasmid_pPMSS1_DNA,_complete_sequence,_strain:_PMSS1.	6058	N/A
GCF_900119955	NZ_LT635474	Helicobacter_pylori_isolate_HE171/09_genome_assembly,_chromosome:_I.	1667625	0.117937
GCF_900119995	NZ_LT635458	Helicobacter_pylori_isolate_HE143/09_genome_assembly,_chromosome:_I.	1667804	0.118255
GCF_900120055	NZ_LT635460	Helicobacter_pylori_isolate_HE178/09_genome_assembly,_chromosome:_I.	1667894	0.118426
GCF_900120135	NZ_LT635459	Helicobacter_pylori_isolate_HE132/09_genome_assembly,_chromosome:_I.	1668174	0.118478
GCF_900120185	NZ_LT635476	Helicobacter_pylori_isolate_HE134/09_genome_assembly,_chromosome:_I.	1667858	0.1184
GCF_900120205	NZ_LT635471	Helicobacter_pylori_isolate_HE141/09_genome_assembly,_chromosome:_I.	1670384	0.118593
GCF_900120225	NZ_LT635473	Helicobacter_pylori_isolate_HE136/09_genome_assembly,_chromosome:_I.	1667978	0.118581
GCF_900120255	NZ_LT635456	Helicobacter_pylori_isolate_HE101/09_genome_assembly,_chromosome:_I.	1667821	0.118361
GCF_900120275	NZ_LT635478	Helicobacter_pylori_isolate_HE142/09_genome_assembly,_chromosome:_I.	1667936	0.118527
GCF_900120315	NZ_LT635472	Helicobacter_pylori_isolate_HE170/09_genome_assembly,_chromosome:_I.	1670321	0.1182
GCF_900120335	NZ_LT635477	Helicobacter_pylori_isolate_HE147/09_genome_assembly,_chromosome:_I.	1667712	0.118573
GCF_900149805	NZ_LT837687	Helicobacter_pylori_isolate_BCM-300_genome_assembly,_chromosome:_I.	1667883	0.118383
GCF_900176185	NZ_LT838273	Helicobacter_pylori_isolate_HE93/10_v1_genome_assembly,_chromosome:_I.	1682800	0.123838
GCF_900478295	NZ_LS483488	Helicobacter_pylori_strain_NCTC11637_genome_assembly,_chromosome:_1.	1680937	0.141406
GCF_900638475	NZ_LR134517	Helicobacter_pylori_strain_NCTC13345_genome_assembly,_chromosome:_1.	1644315	0.153982
GCF_900638505	NZ_LR134519	Helicobacter_pylori_strain_NCTC12823_genome_assembly,_chromosome:_1.	1632224	0.125491
GCF_000009305	NC_008229	Helicobacter_acinonychis_str._Sheeba_complete_genome,_strain_Sheeba.	1553927	0.158299
GCF_000009305	NC_008230	Helicobacter_acinonychis_str._Sheeba_plasmid_pHac1_complete_genome,_strain_Sheeba.	3661	N/A
GCF_900198455	NZ_LT900055	Helicobacter_acinonychis_isolate_212_9_genome_assembly,_chromosome:_I.	1550239	0.15871
GCF_000284635	NC_017761	Helicobacter_cinaedi_PAGU611_DNA,_complete_genome.	2078348	0.197361
GCF_000284635	NC_017762	Helicobacter_cinaedi_PAGU611_plasmid_pHci1_DNA,_complete_sequence.	23054	N/A
GCF_000349975	NC_020555	Helicobacter_cinaedi_CCUG_18818_=_ATCC_BAA-847_DNA,_complete_genome.	2240130	0.16826
GCF_003130625	NZ_CP029337	Helicobacter_cinaedi_isolate_gHKSHhc_BC_20160917_chromosome.	1995911	0.192746
GCF_003213725	NZ_AP018676	Helicobacter_cinaedi_P01D0000_DNA,_complete_genome.	2154041	0.178554
GCF_003213825	NZ_AP018446	Helicobacter_cinaedi_P03D0629_DNA,_complete_genome.	2221266	0.183171
GCF_003214155	NZ_AP018447	Helicobacter_cinaedi_P06D0798_DNA,_complete_genome.	2165979	0.180663
GCF_003574195	NZ_AP017374	Helicobacter_cinaedi_DNA,_complete_genome,_strain:_MRY08-1234.	2199263	0.184735
GCF_000200595	NC_014810	Helicobacter_felis_ATCC_49179_genome.	1672681	0.0191074
GCF_000091985	NC_013949	Helicobacter_mustelae_12198_complete_genome.	1578097	0.258148
GCF_900476215	NZ_LS483446	Helicobacter_mustelae_strain_NCTC12198_genome_assembly,_chromosome:_1.	1576607	0.258824
GCF_900239935	NZ_LT965928	Pseudoalteromonas_carrageenovora_IAM_12662_strain_ATCC43555T_genome_assembly,_chromosome:_PCAR9a.	3620649	0.143202
GCF_900239935	NZ_LT965929	Pseudoalteromonas_carrageenovora_IAM_12662_strain_ATCC43555T_genome_assembly,_chromosome:_PCAR9b.	820350	0.0793017
GCF_900239935	NZ_LT965930	Pseudoalteromonas_carrageenovora_IAM_12662_strain_ATCC43555T_genome_assembly,_plasmid:_PCAR9p.	143981	0.142121
GCF_000026085	NC_007481	Pseudoalteromonas_haloplanktis_str._TAC125_chromosome_I,_complete_sequence.	3214944	0.15132
GCF_000026085	NC_007482	Pseudoalteromonas_haloplanktis_str._TAC125_chromosome_II,_complete_sequence.	635328	0.0847521
GCF_000008145	NC_006932	Brucella_abortus_biovar_1_str._9-941_chromosome_I,_complete_sequence.	2124241	0.111482
GCF_000008145	NC_006933	Brucella_abortus_biovar_1_str._9-941_chromosome_II,_complete_sequence.	1162204	0.112605
GCF_000018725	NC_010742	Brucella_abortus_S19_chromosome_1,_complete_sequence.	2122487	0.111299
GCF_000018725	NC_010740	Brucella_abortus_S19_chromosome_2,_complete_sequence.	1161449	0.112916
GCF_000054005	NC_007618	Brucella_melitensis_biovar_Abortus_2308_chromosome_I,_complete_sequence,_strain_2308.	2121359	0.111711
GCF_000054005	NC_007624	Brucella_melitensis_biovar_Abortus_2308_chromosome_II,_complete_sequence,_strain_2308.	1156948	0.112546
GCF_000238175	NC_016795	Brucella_abortus_A13334_chromosome_1,_complete_sequence.	2123773	0.111487
GCF_000238175	NC_016777	Brucella_abortus_A13334_chromosome_2,_complete_sequence.	1162259	0.112979
GCF_000740135	NZ_CP007681	Brucella_abortus_strain_BDW_chromosome_1,_complete_sequence.	2128683	0.111049
GCF_000740135	NZ_CP007680	Brucella_abortus_strain_BDW_chromosome_2,_complete_sequence.	1160817	0.108864
GCF_000740155	NZ_CP007682	Brucella_abortus_strain_BER_chromosome_1,_complete_sequence.	2125180	0.10279
GCF_000740155	NZ_CP007683	Brucella_abortus_strain_BER_chromosome_2,_complete_sequence.	1163338	0.09747
GCF_000740175	NZ_CP007700	Brucella_abortus_strain_NCTC_10505_chromosome_1_sequence.	2123620	0.111432
GCF_000740175	NZ_CP007701	Brucella_abortus_strain_NCTC_10505_chromosome_2_sequence.	1161669	0.108885
GCF_000740195	NZ_CP007705	Brucella_abortus_bv._9_str._C68_chromosome_1,_complete_sequence.	2124100	0.111426
GCF_000740195	NZ_CP007706	Brucella_abortus_bv._9_str._C68_chromosome_2,_complete_sequence.	1155846	0.106455
GCF_000740215	NZ_CP007709	Brucella_abortus_bv._6_str._870_chromosome_1,_complete_sequence.	2124096	0.10622
GCF_000740215	NZ_CP007710	Brucella_abortus_bv._6_str._870_chromosome_2,_complete_sequence.	1157058	0.108497
GCF_000740295	NZ_CP007663	Brucella_abortus_strain_63_75_chromosome_1,_complete_sequence.	2124677	0.111422
GCF_000740295	NZ_CP007662	Brucella_abortus_strain_63_75_chromosome_2,_complete_sequence.	1155633	0.107029
GCF_000740315	NZ_CP007738	Brucella_abortus_strain_BFY_chromosome_1,_complete_sequence.	2124832	0.111546
GCF_000740315	NZ_CP007737	Brucella_abortus_strain_BFY_chromosome_2,_complete_sequence.	1163326	0.0969185
GCF_000740375	NZ_CP007765	Brucella_abortus_bv._2_str._86/8/59_chromosome_1,_complete_sequence.	2123991	0.111645
GCF_000740375	NZ_CP007764	Brucella_abortus_bv._2_str._86/8/59_chromosome_2,_complete_sequence.	1162137	0.105169
GCF_000740945	NZ_CP007707	Brucella_abortus_strain_3196_chromosome_1_sequence.	2125890	0.111291
GCF_000740945	NZ_CP007708	Brucella_abortus_strain_3196_chromosome_2,_complete_sequence.	1155864	0.108486
GCF_001043295	NZ_CP008774	Brucella_abortus_strain_BAB8416_chromosome_1,_complete_sequence.	2116990	0.111481
GCF_001043295	NZ_CP008775	Brucella_abortus_strain_BAB8416_chromosome_2,_complete_sequence.	1156120	0.10875
GCF_001296965	NZ_CP009625	Brucella_abortus_104M_chromosome_1,_complete_sequence.	2122847	0.111409
GCF_001296965	NZ_CP009626	Brucella_abortus_104M_chromosome_2,_complete_sequence.	1162580	0.113199
GCF_002262975	NZ_CP022877	Brucella_abortus_strain_BD_chromosome_1,_complete_sequence.	2115329	0.111263
GCF_002262975	NZ_CP022878	Brucella_abortus_strain_BD_chromosome_2,_complete_sequence.	1155738	0.100979
GCF_002262995	NZ_CP022879	Brucella_abortus_strain_MC_chromosome_1,_complete_sequence.	2115221	0.0677607
GCF_002262995	NZ_CP022880	Brucella_abortus_strain_MC_chromosome_2,_complete_sequence.	1155647	0.100654
GCF_002290765	NZ_CP023225	Brucella_abortus_strain_69103_chromosome_1.	2135486	0.109202
GCF_002290765	NZ_CP023226	Brucella_abortus_strain_69103_chromosome_2.	1168205	0.111359
GCF_002290785	NZ_CP023221	Brucella_abortus_strain_57750_chromosome_1.	2131563	0.110457
GCF_002290785	NZ_CP023222	Brucella_abortus_strain_57750_chromosome_2.	1249020	0.0849159
GCF_002291345	NZ_CP023241	Brucella_abortus_strain_84573_chromosome_1.	2135174	0.109578
GCF_002291345	NZ_CP023242	Brucella_abortus_strain_84573_chromosome_2.	1171378	0.113153
GCF_002895145	NZ_CP025743	Brucella_abortus_strain_CIIMS-NV-4_chromosome_I,_complete_sequence.	2124241	0.111524
GCF_002895145	NZ_CP025744	Brucella_abortus_strain_CIIMS-NV-4_chromosome_II,_complete_sequence.	1162204	0.112568
GCF_003290345	NZ_CP030751	Brucella_abortus_strain_A19_chromosome_1,_complete_sequence.	2123997	0.111368
GCF_003290345	NZ_CP030752	Brucella_abortus_strain_A19_chromosome_2,_complete_sequence.	1162170	0.112894
GCF_003675365	NZ_CP033079	Brucella_abortus_strain_BJ1_chromosome_1,_complete_sequence.	2115149	0.111364
GCF_003675365	NZ_CP033080	Brucella_abortus_strain_BJ1_chromosome_2,_complete_sequence.	1155435	0.103513
GCF_003994435	NZ_CP034695	Brucella_abortus_strain_IVRI/95_chromosome_I,_complete_sequence.	2132063	0.107044
GCF_003994435	NZ_CP034696	Brucella_abortus_strain_IVRI/95_chromosome_II,_complete_sequence.	1163473	0.111803
GCF_900095085	NZ_LT671512	Brucella_abortus_strain_Wisconsin_genome_assembly,_chromosome:_1.	2105803	0.109825
GCF_900095085	NZ_LT671513	Brucella_abortus_strain_Wisconsin_genome_assembly,_chromosome:_2.	1160315	0.109457
GCF_000016845	NC_009505	Brucella_ovis_ATCC_25840_chromosome_I,_complete_sequence.	2111370	0.110795
GCF_000016845	NC_009504	Brucella_ovis_ATCC_25840_chromosome_II,_complete_sequence.	1164220	0.10662
GCF_002022105	NZ_CP016376	Elizabethkingia_meningoseptica_strain_G4076,_complete_genome.	3873125	0.169897
GCF_002022145	NZ_CP016378	Elizabethkingia_meningoseptica_strain_G4120,_complete_genome.	4004759	0.160809
GCF_002887275	NZ_CP014338	Elizabethkingia_meningoseptica_strain_KC1913,_complete_genome.	3873114	0.169931
GCF_900475375	NZ_LS483376	Elizabethkingia_meningoseptica_strain_NCTC10016_genome_assembly,_chromosome:_1.	3874791	0.169743
GCF_003815995	NZ_CP033934	Chryseobacterium_balustinum_strain_KC_1863_chromosome,_complete_genome.	4865895	0.125701
GCF_003815995	NZ_CP033935	Chryseobacterium_balustinum_strain_KC_1863_plasmid_unnamed,_complete_sequence.	108191	0.0548722
GCF_900636535	NZ_LR134289	Chryseobacterium_gleum_strain_NCTC11432_genome_assembly,_chromosome:_1.	5606922	0.114686
GCF_900683625	NZ_LR215974	Chryseobacterium_gleum_strain_3012STDY6944375_genome_assembly,_chromosome:_1.	3685675	0.111404
GCF_002025665	NZ_CP018786	Chryseobacterium_indologenes_strain_AA5_chromosome,_complete_genome.	5314748	0.127977
GCF_002208925	NZ_CP022058	Chryseobacterium_indologenes_strain_FDAARGOS_337_chromosome,_complete_genome.	5119391	0.12229
GCF_002591275	NZ_CP023968	Chryseobacterium_indologenes_strain_FDAARGOS_379_chromosome,_complete_genome.	4888827	0.121996
GCF_003812605	NZ_CP033760	Chryseobacterium_indologenes_strain_FDAARGOS_537_chromosome,_complete_genome.	4866345	0.121966
GCF_003812865	NZ_CP033828	Chryseobacterium_indologenes_strain_FDAARGOS_510_chromosome,_complete_genome.	4922946	0.126836
GCF_003815935	NZ_CP033930	Chryseobacterium_indologenes_strain_H5559_chromosome,_complete_genome.	5058360	0.130272
GCF_900683405	NZ_LR215967	Chryseobacterium_indologenes_strain_3012STDY6981895_genome_assembly,_chromosome:_1.	5069906	0.125793
GCF_003815895	NZ_CP033928	Chryseobacterium_indoltheticum_strain_G0211_chromosome,_complete_genome.	4191778	0.125367
GCF_003815915	NZ_CP033929	Chryseobacterium_indoltheticum_strain_ATCC_27950_chromosome,_complete_genome.	4253895	0.133086
GCF_000243275	NZ_CM001437	Myroides_odoratus_DSM_2801_chromosome,_whole_genome_shotgun_sequence.	4301842	0.266008
GCF_000008985	NC_006570	Francisella_tularensis_subsp._tularensis_SCHU_S4_chromosome,_complete_genome.	1892775	0.261574
GCF_000009245	NC_007880	Francisella_tularensis_subsp._holarctica_LVS_complete_genome.	1895994	0.256577
GCF_000009325	NC_008245	Francisella_tularensis_subsp._tularensis_strain_FSC_198_complete_genome.	1892616	0.261418
GCF_000011405	NC_017463	Francisella_tularensis_subsp._holarctica_OSU18,_complete_genome.	1895727	0.260365
GCF_000014605	NC_008369	Francisella_tularensis_subsp._holarctica_OSU18,_complete_genome.	1895727	0.255815
GCF_000014645	NC_008601	Francisella_tularensis_subsp._novicida_U112,_complete_genome.	1910031	0.280788
GCF_000016105	NC_009257	Francisella_tularensis_subsp._tularensis_WY96-3418,_complete_genome.	1898476	0.245899
GCF_000017785	NC_009749	Francisella_tularensis_subsp._holarctica_FTNF002-00,_complete_genome.	1890909	0.257667
GCF_000018925	NC_010677	Francisella_tularensis_subsp._mediasiatica_FSC147,_complete_genome.	1893886	0.255964
GCF_000023305	NC_017453	Francisella_tularensis_subsp._tularensis_NE061598,_complete_genome.	1892681	0.26783
GCF_000168775	NC_019551	Francisella_tularensis_subsp._holarctica_FSC200,_complete_genome.	1894157	0.256885
GCF_000195535	NC_017450	Francisella_cf._novicida_Fx1,_complete_genome.	1913619	0.2859
GCF_000248415	NC_016933	Francisella_tularensis_subsp._tularensis_TIGB03,_complete_genome.	1968610	0.268484
GCF_000248435	NC_016937	Francisella_tularensis_subsp._tularensis_TI0902,_complete_genome.	1892857	0.261054
GCF_000313385	NC_019537	Francisella_tularensis_subsp._holarctica_F92,_complete_genome.	1886888	0.258082
GCF_000524575	NZ_CP007148	Francisella_tularensis_subsp._holarctica_PHIT-FT049,_complete_genome.	1881193	0.257117
GCF_000833165	NZ_CP009353	Francisella_tularensis_subsp._novicida_F6168,_complete_genome.	1923262	0.278768
GCF_000833165	NZ_CP009352	Francisella_tularensis_subsp._novicida_F6168_plasmid,_complete_sequence.	3978	N/A
GCF_000833235	NZ_CP009693	Francisella_tularensis_subsp._holarctica_strain_FTT_1,_complete_genome.	1892782	0.223202
GCF_000833335	NZ_CP009694	Francisella_tularensis_subsp._holarctica_LVS,_complete_genome.	1892177	0.256546
GCF_000833355	NZ_CP009607	Francisella_tularensis_subsp._novicida_D9876,_complete_genome.	1870206	0.289444
GCF_000833375	NZ_CP009633	Francisella_tularensis_subsp._novicida_U112,_complete_genome.	1910592	0.28169
GCF_000833475	NZ_CP010115	Francisella_tularensis_subsp._tularensis_strain_NIH_B-38,_complete_genome.	1862444	0.263613
GCF_000833495	NZ_CP010288	Francisella_tularensis_subsp._holarctica_strain_VT68,_complete_genome.	1893733	0.261776
GCF_000833515	NZ_CP010289	Francisella_tularensis_subsp._holarctica_strain_425,_complete_genome.	1894186	0.259271
GCF_000833535	NZ_CP010290	Francisella_tularensis_subsp._tularensis_SCHU_S4,_complete_genome.	1892789	0.25319
GCF_000833555	NZ_CP010287	Francisella_tularensis_subsp._tularensis_strain_Scherm_genome.	1891022	0.227898
GCF_000978785	NZ_CP010446	Francisella_tularensis_subsp._tularensis_str._SCHU_S4_substr._NR-28534,_complete_genome.	1878026	0.270241
GCF_000978785	NZ_CP010447	Francisella_tularensis_subsp._tularensis_str._SCHU_S4_substr._NR-28534_plasmid,_complete_sequence.	10408	N/A
GCF_001011135	NZ_CP009753	Francisella_tularensis_subsp._tularensis_WY-00W4114,_complete_genome.	1899252	0.251219
GCF_001044315	NZ_CP011488	Francisella_tularensis_subsp._holarctica_strain_OR96-0246,_genome.	1894154	0.256814
GCF_001262115	NZ_CP012037	Francisella_tularensis_subsp._tularensis_strain_WY96,_complete_genome.	1898140	0.237913
GCF_001267475	NZ_CP012372	Francisella_tularensis_subsp._tularensis_MA00-2987,_complete_genome.	1892645	0.261133
GCF_001412545	NZ_CP012092	Francisella_tularensis_strain_T01_genome.	1899676	0.155783
GCF_001865695	NZ_CP016635	Francisella_tularensis_subsp._novicida_PA10-7858_chromosome,_complete_genome.	1978958	0.28788
GCF_001880205	NZ_CP009653	Francisella_tularensis_subsp._novicida_strain_AL97-2214,_complete_genome.	1916455	0.275877
GCF_001880245	NZ_CP009682	Francisella_tularensis_subsp._novicida_strain_AZ06-7470,_complete_genome.	1890780	0.28787
GCF_001880245	NZ_CP009683	Francisella_tularensis_subsp._novicida_strain_AZ06-7470_plasmid_pFNE_1,_complete_sequence.	34471	N/A
GCF_001936015	NZ_CP013853	Francisella_tularensis_strain_Schu4_F._tul_Mut-127_genome.	1877932	0.270092
GCF_002886065	NZ_CP025778	Francisella_tularensis_strain_12T0050_FLI_chromosome,_complete_genome.	1890738	0.257196
GCF_002952075	NZ_CP021490	Francisella_tularensis_subsp._novicida_strain_TCH2015_chromosome,_complete_genome.	2000087	0.277959
GCF_003612815	NZ_CP024807	Francisella_tularensis_subsp._holarctica_strain_Fth-Must_chromosome.	1895952	0.256668
GCF_003955775	NZ_CP034466	Francisella_tularensis_strain_FDAARGOS_599_chromosome,_complete_genome.	1892855	0.254141
GCF_003955795	NZ_CP034467	Francisella_tularensis_strain_FDAARGOS_598_chromosome,_complete_genome.	1893614	0.25038
GCF_003955815	NZ_CP034468	Francisella_tularensis_strain_FDAARGOS_595_chromosome,_complete_genome.	1894185	0.259588
GCF_000203895	NC_008686	Paracoccus_denitrificans_PD1222_chromosome_1,_complete_sequence.	2852282	0.0557545
GCF_000203895	NC_008688	Paracoccus_denitrificans_PD1222_plasmid_1,_complete_sequence.	653815	0.0531698
GCF_000203895	NC_008687	Paracoccus_denitrificans_PD1222_chromosome_2,_complete_sequence.	1730097	0.0546293
GCF_004063735	NZ_CP035090	Paracoccus_denitrificans_strain_ATCC_19367_chromosome_1,_complete_sequence.	2858426	0.0513418
GCF_004063735	NZ_CP035091	Paracoccus_denitrificans_strain_ATCC_19367_chromosome_2,_complete_sequence.	1730087	0.0546017
GCF_004063735	NZ_CP035092	Paracoccus_denitrificans_strain_ATCC_19367_plasmid_unnamed1,_complete_sequence.	653814	0.0493359
GCF_001399775	NZ_CP010822	Thermus_aquaticus_Y51MC23,_complete_genome.	2158963	0.0716308
GCF_001399775	NZ_CP010823	Thermus_aquaticus_Y51MC23_plasmid_pTA14,_complete_sequence.	14448	N/A
GCF_001399775	NZ_CP010824	Thermus_aquaticus_Y51MC23_plasmid_pTA16,_complete_sequence.	16597	N/A
GCF_001399775	NZ_CP010825	Thermus_aquaticus_Y51MC23_plasmid_pTA69,_complete_sequence.	69906	N/A
GCF_001399775	NZ_CP010826	Thermus_aquaticus_Y51MC23_plasmid_pTA78,_complete_sequence.	78727	N/A
GCF_000008125	NC_005835	Thermus_thermophilus_HB27,_complete_genome.	1894877	0.068234
GCF_000008125	NC_005838	Thermus_thermophilus_HB27_plasmid_pTT27,_complete_sequence.	232605	0.0398616
GCF_000091545	NC_006461	Thermus_thermophilus_HB8_chromosome,_complete_genome.	1849742	0.0605105
GCF_000091545	NC_006462	Thermus_thermophilus_HB8_plasmid_pTT27,_complete_sequence.	256992	0.0494518
GCF_000091545	NC_006463	Thermus_thermophilus_HB8_plasmid_pTT8,_complete_sequence.	9322	N/A
GCF_000214845	NC_017272	Thermus_thermophilus_SG0.5JP17-16,_complete_genome.	1863201	0.0816271
GCF_000214845	NC_017273	Thermus_thermophilus_SG0.5JP17-16_plasmid_pTHTHE1601,_complete_sequence.	440026	0.0477862
GCF_000258245	NC_017587	Thermus_thermophilus_JL-18,_complete_genome.	1902595	0.0738274
GCF_000258245	NC_017588	Thermus_thermophilus_JL-18_plasmid_pTTJL1801,_complete_sequence.	265886	0.0650017
GCF_000258245	NC_017590	Thermus_thermophilus_JL-18_plasmid_pTTJL1802,_complete_sequence.	142731	0.0806905
GCF_002355995	NZ_AP017920	Thermus_thermophilus_DNA,_complete_genome,_strain:_TMY.	2121526	0.0621194
GCF_002355995	NZ_AP017921	Thermus_thermophilus_plasmid_pTMY_DNA,_complete_sequence,_strain:_TMY.	19139	N/A
GCF_900604845	NZ_LR027517	Thermus_thermophilus_isolate_TTHNAR1_genome_assembly,_chromosome:_1.	2021843	0.065079
GCF_900604845	NZ_LR027518	Thermus_thermophilus_isolate_TTHNAR1_genome_assembly,_plasmid:_2.	9799	N/A
GCF_900604845	NZ_LR027519	Thermus_thermophilus_isolate_TTHNAR1_genome_assembly,_plasmid:_3.	77135	N/A
GCF_900604845	NZ_LR027520	Thermus_thermophilus_isolate_TTHNAR1_genome_assembly,_plasmid:_4.	370865	N/A
GCF_000024425	NC_013946	Meiothermus_ruber_DSM_1279,_complete_genome.	3097457	0.0839885
GCF_000376665	NC_021081	Meiothermus_ruber_DSM_1279_genome.	3098881	0.0373313
GCF_000017645	NC_009720	Xanthobacter_autotrophicus_Py2,_complete_genome.	5308934	0.038212
GCF_000017645	NC_009717	Xanthobacter_autotrophicus_Py2_plasmid_pXAUT01,_complete_sequence.	316164	0.0371441
GCF_000739375	NZ_CP006704	Comamonas_testosteroni_TK102,_complete_genome.	6062703	0.108366
GCF_001406795	NZ_LN879547	Comamonas_testosteroni_P19_genome_assembly_Comamonas_testosteroni_P19,_chromosome_:_I.	5632239	0.11514
GCF_001406795	NZ_LN879548	Comamonas_testosteroni_P19_genome_assembly_Comamonas_testosteroni_P19,_plasmid_:_II.	17109	N/A
GCF_000006765	NC_002516	Pseudomonas_aeruginosa_PAO1,_complete_genome.	6264404	0.100386
GCF_000014625	NC_008463	Pseudomonas_aeruginosa_UCBPP-PA14,_complete_genome.	6537648	0.0933104
GCF_000017205	NC_009656	Pseudomonas_aeruginosa_PA7,_complete_genome.	6588339	0.0937314
GCF_000026645	NC_011770	Pseudomonas_aeruginosa_LESB58_complete_genome_sequence.	6601757	0.0936426
GCF_000148745	NZ_CM001020	Pseudomonas_aeruginosa_39016_chromosome,_whole_genome_shotgun_sequence.	6866064	0.0963705
GCF_000168335	NZ_AAQW01000001	Pseudomonas_aeruginosa_PACS2_chromosome,_whole_genome_shotgun_sequence.	6492423	0.0972021
GCF_000223945	NZ_AFXJ01000001	Pseudomonas_aeruginosa_19BR_chromosome,_whole_genome_shotgun_sequence.	6742964	0.102799
GCF_000223965	NZ_AFXK01000001	Pseudomonas_aeruginosa_213BR_chromosome,_whole_genome_shotgun_sequence.	6719211	0.103579
GCF_000226155	NC_017548	Pseudomonas_aeruginosa_M18,_complete_genome.	6327754	0.0920336
GCF_000271365	NC_018080	Pseudomonas_aeruginosa_DK2,_complete_genome.	6402658	0.0952703
GCF_000271985	NZ_CP015877	Pseudomonas_aeruginosa_SJTD-1,_complete_genome.	6243825	0.0917802
GCF_000284555	NC_017549	Pseudomonas_aeruginosa_NCGM2.S1_DNA,_complete_genome.	6764661	0.0912518
GCF_000359505	NC_020912	Pseudomonas_aeruginosa_B136-33,_complete_genome.	6421010	0.0946478
GCF_000414035	NC_021577	Pseudomonas_aeruginosa_RP73,_complete_genome.	6342034	0.101369
GCF_000468555	NC_022361	Pseudomonas_aeruginosa_PAO581_genome.	6043974	0.0988867
GCF_000468935	NC_022360	Pseudomonas_aeruginosa_c7447m_genome.	6262305	0.100711
GCF_000473745	NZ_CP008739	Pseudomonas_aeruginosa_VRFPA04,_complete_genome.	6818030	0.0835793
GCF_000484495	NC_022591	Pseudomonas_aeruginosa_PAO1-VE2_genome.	6265484	0.10033
GCF_000484545	NC_022594	Pseudomonas_aeruginosa_PAO1-VE13_genome.	6265484	0.10038
GCF_000496455	NZ_CP013993	Pseudomonas_aeruginosa_DHS01,_complete_genome.	7055752	0.0916351
GCF_000496605	NC_022808	Pseudomonas_aeruginosa_PA1,_complete_genome.	6498072	0.0942453
GCF_000496645	NC_022806	Pseudomonas_aeruginosa_PA1R,_complete_genome.	6309305	0.101035
GCF_000504045	NC_023019	Pseudomonas_aeruginosa_MTB-1,_complete_genome.	6580038	0.0971457
GCF_000508765	NC_023066	Pseudomonas_aeruginosa_LES431,_complete_genome.	6550070	0.0929279
GCF_000510305	NC_023149	Pseudomonas_aeruginosa_SCV20265,_complete_genome.	6725183	0.0914755
GCF_000524595	NZ_CP007147	Pseudomonas_aeruginosa_YL84,_complete_genome.	6433441	0.0929692
GCF_000568855	NZ_CP020659	Pseudomonas_aeruginosa_PAK_chromosome,_complete_genome.	6283316	0.0986612
GCF_000583895	NZ_CP006980	Pseudomonas_aeruginosa_LESlike5_sequence.	6543350	0.0928253
GCF_000583915	NZ_CP006981	Pseudomonas_aeruginosa_LESlike7_sequence.	6467914	0.0923801
GCF_000583935	NZ_CP006982	Pseudomonas_aeruginosa_LES400_sequence.	6591121	0.0932171
GCF_000583955	NZ_CP006983	Pseudomonas_aeruginosa_LESB65_sequence.	6527005	0.0924412
GCF_000583975	NZ_CP006984	Pseudomonas_aeruginosa_LESlike1_sequence.	6509070	0.0931263
GCF_000583995	NZ_CP006985	Pseudomonas_aeruginosa_LESlike4_sequence.	6524053	0.0928108
GCF_000626655	NZ_CP007224	Pseudomonas_aeruginosa_PA96_genome.	6444091	0.0949732
GCF_000626655	NC_022344	Pseudomonas_aeruginosa_PA96_plasmid_pOZ176,_complete_sequence.	500839	0.0511581
GCF_000714515	NZ_CP008749	Pseudomonas_aeruginosa_PAO1H2O_genome.	6264404	0.0990439
GCF_000750905	NZ_HG974234	Pseudomonas_aeruginosa_strain_PSE305,_genome.	6762448	0.0986305
GCF_000763245	NZ_CP021380	Pseudomonas_aeruginosa_strain_CCBH4851_genome.	7060875	0.0928014
GCF_000816985	NZ_CP007399	Pseudomonas_aeruginosa_strain_F22031,_complete_genome.	6603099	0.0937803
GCF_000829255	NZ_AP014646	Pseudomonas_aeruginosa_DNA,_complete_genome,_strain:_NCGM_1984.	6850954	0.0934982
GCF_000829275	NZ_AP014622	Pseudomonas_aeruginosa_DNA,_complete_genome,_strain:_NCGM_1900.	6814936	0.0504623
GCF_000829885	NZ_CP010555	Pseudomonas_aeruginosa_strain_FRD1,_complete_genome.	6712339	0.0878409
GCF_000981825	NZ_CP011317	Pseudomonas_aeruginosa_strain_Carb01_63,_complete_genome.	7497593	0.0928054
GCF_000988505	NZ_CP011369	Pseudomonas_aeruginosa_strain_S04_90_genome.	7099963	0.0881952
GCF_000988505	NZ_CP011370	Pseudomonas_aeruginosa_strain_S04_90_plasmid,_complete_sequence.	159187	0.151551
GCF_001045685	NZ_CP012001	Pseudomonas_aeruginosa_DSM_50071,_complete_genome.	6317050	0.0924034
GCF_001077475	NZ_CP012066	Pseudomonas_aeruginosa_strain_F9676,_complete_genome.	6368008	0.0916918
GCF_001293085	NZ_CP012679	Pseudomonas_aeruginosa_strain_PA1RG,_complete_genome.	6500439	0.0938442
GCF_001447845	NZ_CP013245	Pseudomonas_aeruginosa_strain_VA-134,_complete_genome.	6400418	0.0958538
GCF_001457615	NZ_LN831024	Pseudomonas_aeruginosa_genome_assembly_NCTC10332,_chromosome_:_1.	6316979	0.0924772
GCF_001482325	NZ_CP013696	Pseudomonas_aeruginosa_strain_12-4-4(59),_complete_genome.	6431911	0.0944675
GCF_001515845	NZ_CP008865	Pseudomonas_aeruginosa_strain_S86968,_complete_genome.	6934277	0.0903494
GCF_001515915	NZ_CP008866	Pseudomonas_aeruginosa_strain_T38079,_complete_genome.	6795741	0.0903811
GCF_001516005	NZ_CP008867	Pseudomonas_aeruginosa_strain_T52373,_complete_genome.	6322459	0.091367
GCF_001516105	NZ_CP008868	Pseudomonas_aeruginosa_strain_T63266,_complete_genome.	6456866	0.0923579
GCF_001516165	NZ_CP008869	Pseudomonas_aeruginosa_strain_W16407,_complete_genome.	6808844	0.0961947
GCF_001516185	NZ_CP008870	Pseudomonas_aeruginosa_strain_W36662,_complete_genome.	6791731	0.0913553
GCF_001516205	NZ_CP008871	Pseudomonas_aeruginosa_strain_W45909,_complete_genome.	6777566	0.093519
GCF_001516225	NZ_CP008864	Pseudomonas_aeruginosa_strain_W60856,_complete_genome.	6896700	0.0927515
GCF_001516245	NZ_CP008856	Pseudomonas_aeruginosa_strain_F23197,_complete_genome.	6517340	0.0967613
GCF_001516265	NZ_CP008857	Pseudomonas_aeruginosa_strain_F30658,_complete_genome.	7273258	0.0928525
GCF_001516305	NZ_CP008859	Pseudomonas_aeruginosa_strain_H5708,_complete_genome.	6334378	0.092026
GCF_001516325	NZ_CP008860	Pseudomonas_aeruginosa_strain_H27930,_complete_genome.	6568228	0.0960107
GCF_001516345	NZ_CP008861	Pseudomonas_aeruginosa_strain_H47921,_complete_genome.	6836415	0.0918499
GCF_001516365	NZ_CP008862	Pseudomonas_aeruginosa_strain_M1608,_complete_genome.	6460023	0.0956339
GCF_001516385	NZ_CP008863	Pseudomonas_aeruginosa_strain_M37351,_complete_genome.	6897231	0.0917514
GCF_001518975	NZ_CP013989	Pseudomonas_aeruginosa_strain_USDA-ARS-USMARC-41639,_complete_genome.	6364583	0.0953626
GCF_001542795	NZ_CP008872	Pseudomonas_aeruginosa_strain_X78812,_complete_genome.	6348761	0.094739
GCF_001542835	NZ_CP008873	Pseudomonas_aeruginosa_strain_F9670,_complete_genome.	6794354	0.0904584
GCF_001547955	NZ_AP014651	Pseudomonas_aeruginosa_DNA,_complete_genome,_strain:_NCGM257.	7090694	0.093123
GCF_001548135	NZ_AP014839	Pseudomonas_aeruginosa_DNA,_complete_genome,_strain:_8380.	6613260	0.093669
GCF_001548335	NZ_AP017302	Pseudomonas_aeruginosa_DNA,_complete_genome,_strain:_IOMTU_133.	6897018	0.0948962
GCF_001594325	NZ_CP008858	Pseudomonas_aeruginosa_strain_F63912,_complete_genome.	6618768	0.0938436
GCF_001606045	NZ_CP014948	Pseudomonas_aeruginosa_strain_N17-1_chromosome,_complete_genome.	6370730	0.0950262
GCF_001618925	NZ_CP015117	Pseudomonas_aeruginosa_strain_ATCC_27853,_complete_genome.	6827737	0.0914424
GCF_001632245	NZ_CP015377	Pseudomonas_aeruginosa_strain_BAMCPA07-48,_complete_genome.	7021552	0.0919741
GCF_001679685	NZ_CP016214	Pseudomonas_aeruginosa_strain_PA121617_chromosome,_complete_genome.	6430493	0.0936866
GCF_001679685	NZ_CP016215	Pseudomonas_aeruginosa_strain_PA121617_plasmid_pBM413,_complete_sequence.	423017	0.0684594
GCF_001687285	NZ_CP011857	Pseudomonas_aeruginosa_strain_ATCC_27853,_complete_genome.	6833187	0.0914409
GCF_001721745	NZ_CP012585	Pseudomonas_aeruginosa_strain_PA_D1,_complete_genome.	6643823	0.0886608
GCF_001721765	NZ_CP012578	Pseudomonas_aeruginosa_strain_PA_D2,_complete_genome.	6642996	0.0937355
GCF_001721785	NZ_CP012580	Pseudomonas_aeruginosa_strain_PA_D9,_complete_genome.	6645477	0.0893403
GCF_001721805	NZ_CP012581	Pseudomonas_aeruginosa_strain_PA_D16,_complete_genome.	6681975	0.0924933
GCF_001721825	NZ_CP012583	Pseudomonas_aeruginosa_strain_PA_D22,_complete_genome.	6681981	0.0880148
GCF_001721845	NZ_CP012584	Pseudomonas_aeruginosa_strain_PA_D25,_complete_genome.	6683204	0.0924433
GCF_001722005	NZ_CP017099	Pseudomonas_aeruginosa_strain_DN1_chromosome,_complete_genome.	6641902	0.0880354
GCF_001722005	NZ_CP018048	Pseudomonas_aeruginosa_strain_DN1_plasmid_unnamed1,_complete_sequence.	317349	0.0947686
GCF_001722025	NZ_CP012579	Pseudomonas_aeruginosa_strain_PA_D5,_complete_genome.	6681992	0.0880122
GCF_001722045	NZ_CP012582	Pseudomonas_aeruginosa_strain_PA_D21,_complete_genome.	6639108	0.0938823
GCF_001729505	NZ_CP017149	Pseudomonas_aeruginosa_strain_ATCC_15692_chromosome,_complete_genome.	6276434	0.0922227
GCF_001750705	NZ_CP017353	Pseudomonas_aeruginosa_strain_FA-HZ1,_complete_genome.	6866790	0.0900178
GCF_001792835	NZ_CP015001	Pseudomonas_aeruginosa_strain_PA1088,_complete_genome.	6721480	0.0945315
GCF_001792855	NZ_CP015002	Pseudomonas_aeruginosa_strain_PA8281,_complete_genome.	6928736	0.0935003
GCF_001792875	NZ_CP015003	Pseudomonas_aeruginosa_strain_PA11803,_complete_genome.	7006578	0.0933739
GCF_001870265	NZ_CP014999	Pseudomonas_aeruginosa_strain_PA7790,_complete_genome.	7018690	0.09345
GCF_001870265	NZ_CP015000	Pseudomonas_aeruginosa_strain_PA7790_plasmid_pPA7790,_complete_sequence.	49021	0.117402
GCF_001874465	NZ_CP017969	Pseudomonas_aeruginosa_isolate_B10W,_complete_genome.	6723378	0.0940079
GCF_001879525	NZ_CP013113	Pseudomonas_aeruginosa_strain_PAER4_119,_complete_genome.	6504659	0.0924119
GCF_001900195	NZ_CP013477	Pseudomonas_aeruginosa_strain_SCVFeb,_complete_genome.	6213026	0.0921779
GCF_001900225	NZ_CP013478	Pseudomonas_aeruginosa_strain_SCVJan,_complete_genome.	6213029	0.0921769
GCF_001900265	NZ_CP013479	Pseudomonas_aeruginosa_strain_NHmuc,_complete_genome.	6213276	0.096879
GCF_002075065	NZ_CP014866	Pseudomonas_aeruginosa_strain_PA_154197,_complete_genome.	6445239	0.0939961
GCF_002085605	NZ_CP016955	Pseudomonas_aeruginosa_strain_RIVM-EMC2982_chromosome,_complete_genome.	7380063	0.0854148
GCF_002085755	NZ_CP020603	Pseudomonas_aeruginosa_strain_E6130952_chromosome,_complete_genome.	7040952	0.0926721
GCF_002085755	NZ_CP020602	Pseudomonas_aeruginosa_strain_E6130952_plasmid_pJHX613,_complete_sequence.	36454	N/A
GCF_002104595	NZ_CP020704	Pseudomonas_aeruginosa_strain_PASGNDM699_chromosome,_complete_genome.	6985102	0.0973082
GCF_002104615	NZ_CP020703	Pseudomonas_aeruginosa_strain_PASGNDM345_chromosome,_complete_genome.	6893164	0.0945034
GCF_002116945	NZ_CP015647	Pseudomonas_aeruginosa_strain_M8A1_genome.	6368297	0.0926218
GCF_002116985	NZ_CP015648	Pseudomonas_aeruginosa_strain_M8A4_genome.	6349902	0.090051
GCF_002117025	NZ_CP015649	Pseudomonas_aeruginosa_strain_M28A1_genome.	6499441	0.0943268
GCF_002117045	NZ_CP015650	Pseudomonas_aeruginosa_strain_Pb18_genome.	6401521	0.0943505
GCF_002192475	NZ_CP021774	Pseudomonas_aeruginosa_strain_Pa124_chromosome,_complete_genome.	7008516	0.0925205
GCF_002192495	NZ_CP021775	Pseudomonas_aeruginosa_strain_Pa58_chromosome,_complete_genome.	7241575	0.0908027
GCF_002205335	NZ_CP021999	Pseudomonas_aeruginosa_strain_Pa84_chromosome,_complete_genome.	6566724	0.0949633
GCF_002205355	NZ_CP022000	Pseudomonas_aeruginosa_strain_Pa127_chromosome,_complete_genome.	7148302	0.089939
GCF_002205375	NZ_CP022002	Pseudomonas_aeruginosa_strain_Pa1242_chromosome,_complete_genome.	7050510	0.0963018
GCF_002208645	NZ_CP022001	Pseudomonas_aeruginosa_strain_Pa1207_chromosome,_complete_genome.	7411863	0.0923185
GCF_002215345	NZ_CP017293	Pseudomonas_aeruginosa_strain_PA83_chromosome,_complete_genome.	6816227	0.0944129
GCF_002215345	NZ_CP017294	Pseudomonas_aeruginosa_strain_PA83_plasmid_unnamed1,_complete_sequence.	398087	0.0813512
GCF_002223805	NZ_CP019338	Pseudomonas_aeruginosa_strain_L10_chromosome,_complete_genome.	6661962	0.0919945
GCF_002237405	NZ_CP022526	Pseudomonas_aeruginosa_strain_Ocean-1155_chromosome,_complete_genome.	6952237	0.098658
GCF_002237425	NZ_CP022525	Pseudomonas_aeruginosa_strain_Ocean-1175_chromosome,_complete_genome.	6943220	0.091387
GCF_002287725	NZ_CP023316	Pseudomonas_aeruginosa_strain_PPF-1_chromosome,_complete_genome.	6930893	0.094004
GCF_002411865	NZ_CP031449	Pseudomonas_aeruginosa_strain_97_chromosome,_complete_genome.	6926194	0.0532404
GCF_002442855	NZ_CP017306	Pseudomonas_aeruginosa_strain_PA_150577_chromosome,_complete_genome.	6334472	0.0931232
GCF_002753655	NZ_CP024477	Pseudomonas_aeruginosa_strain_12939_chromosome,_complete_genome.	6621378	0.0966137
GCF_002812825	NZ_CP025049	Pseudomonas_aeruginosa_strain_PB369_chromosome,_complete_genome.	6526814	0.0911459
GCF_002812845	NZ_CP025050	Pseudomonas_aeruginosa_strain_PB368_chromosome,_complete_genome.	6638559	0.0909511
GCF_002812865	NZ_CP025051	Pseudomonas_aeruginosa_strain_PB353_chromosome,_complete_genome.	6437515	0.0918101
GCF_002812865	NZ_CP025052	Pseudomonas_aeruginosa_strain_PB353_plasmid_pPB353_1,_complete_sequence.	59923	0.105974
GCF_002812885	NZ_CP025053	Pseudomonas_aeruginosa_strain_PB354_chromosome,_complete_genome.	6434352	0.0918673
GCF_002812885	NZ_CP025054	Pseudomonas_aeruginosa_strain_PB354_plasmid_pPB354_1,_complete_sequence.	59923	0.105974
GCF_002812905	NZ_CP025055	Pseudomonas_aeruginosa_strain_PB350_chromosome,_complete_genome.	6752870	0.0912946
GCF_002812925	NZ_CP025056	Pseudomonas_aeruginosa_strain_PB367_chromosome,_complete_genome.	6752906	0.0912799
GCF_002946935	NZ_CP026680	Pseudomonas_aeruginosa_strain_F5677_chromosome,_complete_genome.	6645227	0.095113
GCF_002968515	NZ_CP027165	Pseudomonas_aeruginosa_strain_AR_0360_chromosome,_complete_genome.	6463575	0.0946153
GCF_002968585	NZ_CP027171	Pseudomonas_aeruginosa_strain_AR_0354_chromosome,_complete_genome.	6747010	0.0950957
GCF_002968655	NZ_CP027172	Pseudomonas_aeruginosa_strain_AR_0353_chromosome,_complete_genome.	7240677	0.0919419
GCF_002968655	NZ_CP027173	Pseudomonas_aeruginosa_strain_AR_0353_plasmid_unnamed1,_complete_sequence.	41559	0.117088
GCF_002968695	NZ_CP027174	Pseudomonas_aeruginosa_strain_AR_0230_chromosome,_complete_genome.	7012922	0.0967795
GCF_002968695	NZ_CP027175	Pseudomonas_aeruginosa_strain_AR_0230_plasmid_unnamed1.	71782	0.0785741
GCF_002968695	NZ_CP027176	Pseudomonas_aeruginosa_strain_AR_0230_plasmid_unnamed2.	1350	N/A
GCF_002968755	NZ_CP027169	Pseudomonas_aeruginosa_strain_AR_0356_chromosome,_complete_genome.	6586916	0.0899627
GCF_002968755	NZ_CP027168	Pseudomonas_aeruginosa_strain_AR_0356_plasmid_unnamed1,_complete_sequence.	57053	0.078241
GCF_002968755	NZ_CP027170	Pseudomonas_aeruginosa_strain_AR_0356_plasmid_unnamed2,_complete_sequence.	438531	0.0640341
GCF_002968755	NZ_CP027167	Pseudomonas_aeruginosa_strain_AR_0356_plasmid_unnamed3,_complete_sequence.	165365	0.109376
GCF_002968955	NZ_CP027166	Pseudomonas_aeruginosa_strain_AR_0357_chromosome,_complete_genome.	7162784	0.0948817
GCF_002997005	NZ_CP027538	Pseudomonas_aeruginosa_strain_AR_0095_chromosome,_complete_genome.	6822666	0.0898296
GCF_003025345	NZ_CP020560	Pseudomonas_aeruginosa_strain_CR1_chromosome,_complete_genome.	6118054	0.0907706
GCF_003025345	NZ_CP020561	Pseudomonas_aeruginosa_strain_CR1_plasmid_pCR1,_complete_sequence.	46804	0.130653
GCF_003028335	NZ_CP028162	Pseudomonas_aeruginosa_strain_MRSN12280_chromosome,_complete_genome.	7050928	0.0968383
GCF_003052005	NZ_CP028584	Pseudomonas_aeruginosa_strain_WCHPA075019_chromosome,_complete_genome.	6886080	0.0932278
GCF_003060845	NZ_CP028917	Pseudomonas_aeruginosa_strain_JB2_chromosome,_complete_genome.	6867314	0.0962199
GCF_003073615	NZ_CP029089	Pseudomonas_aeruginosa_strain_AR444_chromosome,_complete_genome.	6853499	0.0917608
GCF_003073695	NZ_CP029093	Pseudomonas_aeruginosa_strain_AR441_chromosome,_complete_genome.	6584825	0.091287
GCF_003073695	NZ_CP029091	Pseudomonas_aeruginosa_strain_AR441_plasmid_unnamed1,_complete_sequence.	165365	0.103365
GCF_003073695	NZ_CP029092	Pseudomonas_aeruginosa_strain_AR441_plasmid_unnamed2,_complete_sequence.	57052	0.0680976
GCF_003073695	NZ_CP029094	Pseudomonas_aeruginosa_strain_AR441_plasmid_unnamed3,_complete_sequence.	438529	0.0640009
GCF_003073735	NZ_CP029088	Pseudomonas_aeruginosa_strain_AR445_chromosome,_complete_genome.	7125975	0.0907564
GCF_003073795	NZ_CP029090	Pseudomonas_aeruginosa_strain_AR442_chromosome,_complete_genome.	7267567	0.0911601
GCF_003073895	NZ_CP029097	Pseudomonas_aeruginosa_strain_AR439_chromosome,_complete_genome.	7139518	0.0884476
GCF_003073895	NZ_CP029095	Pseudomonas_aeruginosa_strain_AR439_plasmid_unnamed1.	1129	N/A
GCF_003073895	NZ_CP029096	Pseudomonas_aeruginosa_strain_AR439_plasmid_unnamed2,_complete_sequence.	437392	N/A
GCF_003074095	NZ_CP029148	Pseudomonas_aeruginosa_strain_AR_0440_chromosome.	7167215	0.0953853
GCF_003074115	NZ_CP029147	Pseudomonas_aeruginosa_strain_AR_0443_chromosome.	6776714	0.0943007
GCF_003193645	NZ_CP029660	Pseudomonas_aeruginosa_strain_AR_0446_chromosome,_complete_genome.	6475581	0.0925549
GCF_003194245	NZ_CP023255	Pseudomonas_aeruginosa_strain_CCUG_70744_chromosome,_complete_genome.	6859232	0.0929369
GCF_003204335	NZ_CP029745	Pseudomonas_aeruginosa_strain_AR_0110_chromosome,_complete_genome.	6799785	0.0932932
GCF_003206535	NZ_CP029707	Pseudomonas_aeruginosa_strain_K34-7_chromosome,_complete_genome.	7038012	0.0937637
GCF_003206535	NZ_CP029708	Pseudomonas_aeruginosa_strain_K34-7_plasmid_pK34-7-1,_complete_sequence.	4440	N/A
GCF_003288335	NZ_CP030351	Pseudomonas_aeruginosa_strain_AR_460_chromosome,_complete_genome.	6303875	0.0890766
GCF_003288355	NZ_CP030328	Pseudomonas_aeruginosa_strain_AR_455_chromosome,_complete_genome.	6540996	0.09347
GCF_003288435	NZ_CP030327	Pseudomonas_aeruginosa_strain_AR_458_chromosome,_complete_genome.	6685102	0.0917862
GCF_003319235	NZ_CP030861	Pseudomonas_aeruginosa_strain_HS9_chromosome,_complete_genome.	6876988	0.0906078
GCF_003332705	NZ_CP032552	Pseudomonas_aeruginosa_strain_PA34_chromosome,_complete_genome.	6810079	0.0941474
GCF_003369735	NZ_CP030913	Pseudomonas_aeruginosa_strain_Y89_chromosome,_complete_genome.	6868832	0.092445
GCF_003369735	NZ_CP030914	Pseudomonas_aeruginosa_strain_Y89_plasmid_pY89,_complete_sequence.	85842	0.152848
GCF_003369755	NZ_CP030912	Pseudomonas_aeruginosa_strain_Y82_chromosome,_complete_genome.	7106857	0.0949027
GCF_003369775	NZ_CP030910	Pseudomonas_aeruginosa_strain_Y31_chromosome,_complete_genome.	6831076	0.101011
GCF_003408495	NZ_CP030911	Pseudomonas_aeruginosa_strain_Y71_chromosome,_complete_genome.	6940949	0.0937768
GCF_003429185	NZ_CP031659	Pseudomonas_aeruginosa_strain_PABL012_chromosome,_complete_genome.	6546467	0.0950318
GCF_003429205	NZ_CP031660	Pseudomonas_aeruginosa_strain_PABL017_chromosome,_complete_genome.	6503460	0.093847
GCF_003433235	NZ_CP029605	Pseudomonas_aeruginosa_strain_24Pae112_chromosome,_complete_genome.	7097241	0.0930262
GCF_003571505	NZ_CP012901	Pseudomonas_aeruginosa_strain_N15-01092,_complete_sequence.	6972899	0.0934473
GCF_003571805	NZ_CP032257	Pseudomonas_aeruginosa_strain_AR_0111_chromosome,_complete_genome.	6946231	0.0932742
GCF_003571805	NZ_CP032256	Pseudomonas_aeruginosa_strain_AR_0111_plasmid_unnamed,_complete_sequence.	129422	0.163621
GCF_003641125	NZ_CP032761	Pseudomonas_aeruginosa_strain_268_chromosome,_complete_genome.	7030474	0.0759909
GCF_003665495	NZ_CP030075	Pseudomonas_aeruginosa_strain_6762_chromosome.	6714842	0.0917933
GCF_003716765	NZ_CP033439	Pseudomonas_aeruginosa_strain_SP4528_chromosome,_complete_genome.	6877287	0.0936898
GCF_003795165	NZ_CP029713	Pseudomonas_aeruginosa_strain_BH9_chromosome.	7156017	0.0944957
GCF_003795165	NZ_CP029714	Pseudomonas_aeruginosa_strain_BH9_plasmid_pBH6,_complete_sequence.	41024	0.0781045
GCF_003798105	NZ_CP033684	Pseudomonas_aeruginosa_strain_H26027_chromosome,_complete_genome.	7079598	0.0907973
GCF_003798125	NZ_CP033686	Pseudomonas_aeruginosa_strain_H25883_chromosome,_complete_genome.	6706800	0.0926914
GCF_003798145	NZ_CP033685	Pseudomonas_aeruginosa_strain_H26023_chromosome,_complete_genome.	6729216	0.0931153
GCF_003812165	NZ_CP033771	Pseudomonas_aeruginosa_strain_FDAARGOS_532_chromosome,_complete_genome.	6928914	0.0934957
GCF_003812165	NZ_CP033772	Pseudomonas_aeruginosa_strain_FDAARGOS_532_plasmid_unnamed1.	1249	N/A
GCF_003812165	NZ_CP033773	Pseudomonas_aeruginosa_strain_FDAARGOS_532_plasmid_unnamed2.	1089	N/A
GCF_003812885	NZ_CP033833	Pseudomonas_aeruginosa_strain_FDAARGOS_571_chromosome,_complete_genome.	6999770	0.0913309
GCF_003812905	NZ_CP033843	Pseudomonas_aeruginosa_strain_FDAARGOS_501_chromosome,_complete_genome.	6865838	0.0926688
GCF_003813005	NZ_CP033832	Pseudomonas_aeruginosa_strain_FDAARGOS_505_chromosome,_complete_genome.	7029824	0.0881085
GCF_003813025	NZ_CP033835	Pseudomonas_aeruginosa_strain_FDAARGOS_570_chromosome,_complete_genome.	7119105	0.0973882
GCF_003813025	NZ_CP033834	Pseudomonas_aeruginosa_strain_FDAARGOS_570_plasmid_unnamed,_complete_sequence.	36032	N/A
GCF_003950015	NZ_CP034354	Pseudomonas_aeruginosa_strain_IMP-13_chromosome,_complete_genome.	7047704	0.0927511
GCF_003950015	NZ_CP034355	Pseudomonas_aeruginosa_strain_IMP-13_plasmid_pPYO_TB,_complete_sequence.	130306	0.155564
GCF_003950255	NZ_CP034369	Pseudomonas_aeruginosa_strain_SP4371_chromosome,_complete_genome.	6937609	0.0906713
GCF_003952325	NZ_CP034436	Pseudomonas_aeruginosa_strain_B17932_chromosome,_complete_genome.	6744658	0.0873633
GCF_003957825	NZ_CP034429	Pseudomonas_aeruginosa_strain_GIMC5015:PAKB6,_complete_sequence.	6258491	0.0922697
GCF_003991465	NZ_CP034409	Pseudomonas_aeruginosa_strain_SP4527_chromosome,_complete_genome.	7005215	0.0902689
GCF_004000495	NZ_CP034430	Pseudomonas_aeruginosa_strain_GIMC5016:PA1840,_complete_sequence.	6750271	0.0938885
GCF_004010895	NZ_CP022478	Pseudomonas_aeruginosa_strain_LW_chromosome,_complete_genome.	6824837	0.0974069
GCF_004102665	NZ_CP032126	Pseudomonas_aeruginosa_strain_PAO1161_chromosome,_complete_genome.	6383803	0.0952081
GCF_004193735	NZ_CP035739	Pseudomonas_aeruginosa_strain_1334/14_chromosome,_complete_genome.	6902135	0.0906999
GCF_004291075	NZ_CP031677	Pseudomonas_aeruginosa_strain_E80_chromosome,_complete_genome.	6819140	0.0954796
GCF_900069025	NZ_LN870292	Pseudomonas_aeruginosa_DK1_genome_assembly_Pseudomonas_aeruginosa_DK1_substr._NH57388A,_chromosome_:_I.	6212531	0.0921939
GCF_900070375	NZ_LN871187	Pseudomonas_aeruginosa_genome_assembly_PAO1OR,_chromosome_:_I.	6276469	0.0922844
GCF_900095805	NZ_LT608330	Pseudomonas_aeruginosa_isolate_PA14Or_reads_genome_assembly,_chromosome:_PA14OR.	6541482	0.0934038
GCF_900149285	NZ_LT673656	Pseudomonas_aeruginosa_isolate_PcyII-10_genome_assembly,_chromosome:_PcyII-10.	6288645	0.0920939
GCF_900185255	NZ_LT883143	Pseudomonas_aeruginosa_C-NN2_isolate_early_isolate_NN2_(clone_C)_genome_assembly,_chromosome:_I.	6902967	0.0894717
GCF_900243355	NZ_LT969519	Pseudomonas_aeruginosa_isolate_RW109_genome_assembly,_plasmid:_1.	555265	0.0698197
GCF_900243355	NZ_LT969521	Pseudomonas_aeruginosa_isolate_RW109_genome_assembly,_plasmid:_2.	151612	0.170518
GCF_900243355	NZ_LT969520	Pseudomonas_aeruginosa_isolate_RW109_genome_assembly,_chromosome:_Mainomosome.	7049347	0.0937634
GCF_900618245	NZ_LR130528	Pseudomonas_aeruginosa_isolate_paerg000_genome_assembly,_chromosome:_0.	6493562	0.0954785
GCF_900618255	NZ_LR130527	Pseudomonas_aeruginosa_isolate_paerg002_genome_assembly,_chromosome:_0.	6451470	0.0922629
GCF_900618265	NZ_LR130531	Pseudomonas_aeruginosa_isolate_paerg004_genome_assembly,_chromosome:_0.	6452809	0.0945339
GCF_900618275	NZ_LR130530	Pseudomonas_aeruginosa_isolate_paerg003_genome_assembly,_chromosome:_0.	6433962	0.0947895
GCF_900618285	NZ_LR130534	Pseudomonas_aeruginosa_isolate_paerg005_genome_assembly,_chromosome:_0.	6931425	0.0928969
GCF_900618305	NZ_LR130533	Pseudomonas_aeruginosa_isolate_paerg009_genome_assembly,_chromosome:_0.	6941287	0.0872758
GCF_900618315	NZ_LR130536	Pseudomonas_aeruginosa_isolate_paerg010_genome_assembly,_chromosome:_0.	6433960	0.0947643
GCF_900618325	NZ_LR130535	Pseudomonas_aeruginosa_isolate_paerg011_genome_assembly,_chromosome:_0.	6434133	0.0948224
GCF_900618335	NZ_LR130537	Pseudomonas_aeruginosa_isolate_paerg012_genome_assembly,_chromosome:_0.	6434020	0.0947828
GCF_900636735	NZ_LR134308	Pseudomonas_aeruginosa_strain_NCTC11445_genome_assembly,_chromosome:_1.	6766292	0.0919322
GCF_900636755	NZ_LR134309	Pseudomonas_aeruginosa_strain_NCTC12903_genome_assembly,_chromosome:_1.	6839985	0.0915708
GCF_900636975	NZ_LR134330	Pseudomonas_aeruginosa_strain_NCTC13715_genome_assembly,_chromosome:_1.	6765311	0.0905788
GCF_900637045	NZ_LR134342	Pseudomonas_aeruginosa_strain_NCTC10728_genome_assembly,_chromosome:_1.	6363395	0.0904299
GCF_000014225	NC_008228	Pseudoalteromonas_atlantica_T6c,_complete_genome.	5187005	0.118997
GCF_002374815	NZ_CP023464	Pseudoalteromonas_atlantica_strain_ECSMB14104_chromosome,_complete_genome.	3669595	0.136508
GCF_000292915	NC_018513	Burkholderia_cepacia_GG4_chromosome_1,_complete_sequence.	3463655	0.0935435
GCF_000292915	NC_018514	Burkholderia_cepacia_GG4_chromosome_2,_complete_sequence.	3003666	0.0928216
GCF_000701165	NZ_CP013730	Burkholderia_cepacia_JBK9_chromosome_1,_complete_sequence.	3790084	0.094525
GCF_000701165	NZ_CP013731	Burkholderia_cepacia_JBK9_chromosome_2,_complete_sequence.	3400736	0.100149
GCF_000701165	NZ_CP013732	Burkholderia_cepacia_JBK9_chromosome_3,_complete_sequence.	1290392	0.0864704
GCF_000755805	NZ_CP007787	Burkholderia_cepacia_strain_DDS_7H-2_chromosome_1,_complete_sequence.	3760231	0.097555
GCF_000755805	NZ_CP007786	Burkholderia_cepacia_strain_DDS_7H-2_chromosome_2,_complete_sequence.	3206581	0.0944816
GCF_000755805	NZ_CP007785	Burkholderia_cepacia_strain_DDS_7H-2_chromosome_3,_complete_sequence.	1180302	0.0883575
GCF_001411495	NZ_CP012981	Burkholderia_cepacia_ATCC_25416_chromosome_1,_complete_sequence.	3791734	0.101585
GCF_001411495	NZ_CP012982	Burkholderia_cepacia_ATCC_25416_chromosome_2,_complete_sequence.	3408190	0.0954239
GCF_001411495	NZ_CP012983	Burkholderia_cepacia_ATCC_25416_chromosome_3,_complete_sequence.	1196214	0.0783334
GCF_001411495	NZ_CP012984	Burkholderia_cepacia_ATCC_25416_plasmid_pBC25416,_complete_sequence.	209807	0.0561075
GCF_001718395	NZ_CP013375	Burkholderia_cepacia_strain_INT3-BP177_chromosome_1,_complete_sequence.	3728457	0.102996
GCF_001718395	NZ_CP013376	Burkholderia_cepacia_strain_INT3-BP177_chromosome_2,_complete_sequence.	3608925	0.103427
GCF_001718835	NZ_CP013443	Burkholderia_cepacia_strain_MSMB1184WGS_chromosome_1,_complete_sequence.	3750729	0.100332
GCF_001718835	NZ_CP013444	Burkholderia_cepacia_strain_MSMB1184WGS_chromosome_2,_complete_sequence.	3417004	0.0966734
GCF_001718835	NZ_CP013442	Burkholderia_cepacia_strain_MSMB1184WGS_chromosome_3,_complete_sequence.	835898	0.0923382
GCF_002209085	NZ_CP022083	Burkholderia_cepacia_strain_FDAARGOS_345_chromosome_1,_complete_sequence.	3779906	0.095884
GCF_002209085	NZ_CP022084	Burkholderia_cepacia_strain_FDAARGOS_345_chromosome_2,_complete_sequence.	3397795	0.0955886
GCF_002209085	NZ_CP022082	Burkholderia_cepacia_strain_FDAARGOS_345_chromosome_3,_complete_sequence.	1187984	0.0884919
GCF_002209085	NZ_CP022081	Burkholderia_cepacia_strain_FDAARGOS_345_plasmid_unnamed1,_complete_sequence.	204169	0.051762
GCF_002407525	NZ_CP023518	Burkholderia_cepacia_strain_FDAARGOS_388_chromosome_1,_complete_sequence.	3779890	0.101908
GCF_002407525	NZ_CP023521	Burkholderia_cepacia_strain_FDAARGOS_388_chromosome_2,_complete_sequence.	3397791	0.0996544
GCF_002407525	NZ_CP023520	Burkholderia_cepacia_strain_FDAARGOS_388_chromosome_3,_complete_sequence.	1187978	0.0782561
GCF_002407525	NZ_CP023519	Burkholderia_cepacia_strain_FDAARGOS_388_plasmid_unnamed1,_complete_sequence.	204165	0.0521265
GCF_003546465	NZ_CP007746	Burkholderia_cepacia_ATCC_25416_chromosome_1,_complete_sequence.	3779447	0.102097
GCF_003546465	NZ_CP007748	Burkholderia_cepacia_ATCC_25416_chromosome_2,_complete_sequence.	3396456	0.0996348
GCF_003546465	NZ_CP007747	Burkholderia_cepacia_ATCC_25416_chromosome_3,_complete_sequence.	1187985	0.0783427
GCF_003546465	NZ_CP007745	Burkholderia_cepacia_ATCC_25416_plasmid,_complete_sequence.	203123	0.0481406
GCF_002205555	NZ_CP021995	Brevundimonas_diminuta_strain_BZC3_genome.	3385620	0.0983176
GCF_004102925	NZ_CP035093	Brevundimonas_diminuta_strain_ATCC(B)_19146_chromosome,_complete_genome.	3551819	0.0892374
GCF_000009225	NC_012660	Pseudomonas_fluorescens_SBW25_complete_genome.	6722539	0.0807338
GCF_000012445	NC_007492	Pseudomonas_fluorescens_Pf0-1,_complete_genome.	6438405	0.0902021
GCF_000166515	NZ_CM001025	Pseudomonas_fluorescens_WH6_chromosome,_whole_genome_shotgun_sequence.	6270867	0.0843015
GCF_000237065	NC_016830	Pseudomonas_fluorescens_F113,_complete_genome.	6845832	0.101944
GCF_000262325	NC_017911	Pseudomonas_fluorescens_A506,_complete_genome.	5962570	0.0868977
GCF_000262325	NC_021361	Pseudomonas_fluorescens_A506_plasmid_pA506,_complete_sequence.	56977	0.0504783
GCF_000263675	NZ_CM001513	Pseudomonas_fluorescens_SS101_chromosome,_whole_genome_shotgun_sequence.	6179543	0.0872195
GCF_000263695	NZ_CM001512	Pseudomonas_fluorescens_Q8r1-96_chromosome,_whole_genome_shotgun_sequence.	6602611	0.0975107
GCF_000281895	NZ_CM001558	Pseudomonas_fluorescens_Q2-87_chromosome,_whole_genome_shotgun_sequence.	6368168	0.0920852
GCF_000292795	NZ_CM001561	Pseudomonas_fluorescens_R124_chromosome,_whole_genome_shotgun_sequence.	6256692	0.0912992
GCF_000292795	NZ_CM001562	Pseudomonas_fluorescens_R124_plasmid_pMP-R124,_whole_genome_shotgun_sequence.	43794	0.0585957
GCF_000293885	NZ_CP010945	Pseudomonas_fluorescens_NCIMB_11764,_complete_genome.	6998154	0.0822381
GCF_000730425	NZ_CP008896	Pseudomonas_fluorescens_strain_UK4,_complete_genome.	6064456	0.106896
GCF_000934565	NZ_CP010896	Pseudomonas_fluorescens_strain_PCL1751,_complete_genome.	6143950	0.0875912
GCF_000963495	NZ_CP005975	Pseudomonas_fluorescens_PICF7,_complete_genome.	6136735	0.0878182
GCF_001307155	NZ_CP012830	Pseudomonas_fluorescens_strain_FW300-N2E3,_complete_genome.	6391871	0.113159
GCF_001307275	NZ_CP012831	Pseudomonas_fluorescens_strain_FW300-N2C3,_complete_genome.	7119102	0.0968623
GCF_001602175	NZ_CP014868	Pseudomonas_fluorescens_strain_KENGFT3_genome.	6183292	0.0857157
GCF_001623525	NZ_CP015225	Pseudomonas_fluorescens_strain_FW300-N2E2_genome.	6921098	0.100298
GCF_001708445	NZ_CP015637	Pseudomonas_fluorescens_strain_L321,_complete_genome.	6641144	0.00769966
GCF_001708465	NZ_CP015638	Pseudomonas_fluorescens_strain_L111,_complete_genome.	6606606	0.014081
GCF_001708485	NZ_CP015639	Pseudomonas_fluorescens_strain_L228_chromosome,_complete_genome.	6175426	0.0445936
GCF_001708485	NZ_CP015640	Pseudomonas_fluorescens_strain_L228_plasmid,_complete_sequence.	77900	0.0697179
GCF_001747385	NZ_CP017296	Pseudomonas_fluorescens_strain_Pt14_chromosome,_complete_genome.	5841722	0.0858952
GCF_002879715	NZ_CP025738	Pseudomonas_fluorescens_strain_FR1_chromosome.	6869391	0.0993704
GCF_003055645	NZ_CP028826	Pseudomonas_fluorescens_strain_MS82_chromosome,_complete_genome.	6207556	0.0893753
GCF_003352875	NZ_CP022313	Pseudomonas_fluorescens_strain_NEP1_genome.	6313875	0.0883773
GCF_003410335	NZ_CP031648	Pseudomonas_fluorescens_strain_Pf275_chromosome,_complete_genome.	6610362	0.0973318
GCF_003612935	NZ_CP031450	Pseudomonas_fluorescens_strain_SIK_W1_chromosome,_complete_genome.	6791087	0.0798229
GCF_003626995	NZ_CP032618	Pseudomonas_fluorescens_strain_PF08_chromosome,_complete_genome.	6030573	0.0964643
GCF_900215245	NZ_LT907842	Pseudomonas_fluorescens_strain_ATCC_13525_genome_assembly,_chromosome:_I.	6511547	0.088567
GCF_900475215	NZ_LS483372	Pseudomonas_fluorescens_strain_NCTC10038_genome_assembly,_chromosome:_1.	6515171	0.0886028
GCF_900636635	NZ_LR134300	Pseudomonas_fluorescens_strain_NCTC10783_genome_assembly,_chromosome:_1.	6866429	0.0952683
GCF_900636825	NZ_LR134318	Pseudomonas_fluorescens_strain_NCTC9428_genome_assembly,_chromosome:_1.	6033966	0.0763947
GCF_001543265	NZ_CP013861	Pseudomonas_fragi_strain_P121,_complete_genome.	5101809	0.121075
GCF_002128325	NZ_CP021132	Pseudomonas_fragi_strain_NMC25_chromosome,_complete_genome.	5001447	0.125701
GCF_002128325	NZ_CP021133	Pseudomonas_fragi_strain_NMC25_plasmid_unnamed1,_complete_sequence.	79891	0.0861201
GCF_002128325	NZ_CP021134	Pseudomonas_fragi_strain_NMC25_plasmid_unnamed2,_complete_sequence.	54359	0.104794
GCF_002128325	NZ_CP021135	Pseudomonas_fragi_strain_NMC25_plasmid_unnamed3,_complete_sequence.	16437	N/A
GCF_002205455	NZ_CP021986	Pseudomonas_fragi_strain_DBC_genome.	5072304	0.113905
GCF_900105835	NZ_LT629783	Pseudomonas_fragi_strain_NRRL_B-727_genome_assembly,_chromosome:_I.	5072304	0.124214
GCF_003574215	NZ_AP018558	Hydrogenophilus_thermoluteolus_TH-1_DNA,_complete_genome.	2223143	0.195301
GCF_003574215	NZ_AP018559	Hydrogenophilus_thermoluteolus_TH-1_plasmid_pTH1_DNA,_complete_genome.	65637	0.0922226
GCF_000016565	NC_009439	Pseudomonas_mendocina_ymp,_complete_genome.	5072807	0.0993111
GCF_000204295	NC_015410	Pseudomonas_mendocina_NK-01,_complete_genome.	5434353	0.119153
GCF_000733715	NZ_CP013124	Pseudomonas_mendocina_S5.2,_complete_genome.	5120146	0.116303
GCF_000733715	NZ_CP013125	Pseudomonas_mendocina_S5.2_plasmid_pPME5,_complete_sequence.	252328	0.123047
GCF_002442555	NZ_CP023641	Pseudomonas_mendocina_strain_MAE1-K_chromosome,_complete_genome.	5157724	0.103483
GCF_003008615	NZ_CP027657	Pseudomonas_mendocina_strain_NEB698_chromosome,_complete_genome.	5773548	0.13517
GCF_900636545	NZ_LR134290	Pseudomonas_mendocina_strain_NCTC10897_genome_assembly,_chromosome:_1.	5192837	0.115541
GCF_000007565	NC_002947	Pseudomonas_putida_KT2440_chromosome,_complete_genome.	6181873	0.104704
GCF_000016865	NC_009512	Pseudomonas_putida_F1,_complete_genome.	5959964	0.099625
GCF_000019125	NC_010322	Pseudomonas_putida_GB-1,_complete_genome.	6078430	0.0984209
GCF_000019445	NC_010501	Pseudomonas_putida_W619,_complete_genome.	5774330	0.092616
GCF_000183645	NC_017530	Pseudomonas_putida_BIRD-1,_complete_genome.	5731541	0.09605
GCF_000219705	NC_015733	Pseudomonas_putida_S16,_complete_genome.	5984790	0.0869555
GCF_000226035	NZ_CP015202	Pseudomonas_putida_B6-2_chromosome,_complete_genome.	6377271	0.0860273
GCF_000264665	NC_017986	Pseudomonas_putida_ND6,_complete_genome.	6085449	0.10155
GCF_000264665	NZ_AY208917	Pseudomonas_putida_ND6_plasmid_pND6-1,_complete_sequence.	101858	0.0380421
GCF_000264665	NC_018746	Pseudomonas_putida_ND6_plasmid_pND6-2,_complete_sequence.	117003	0.185317
GCF_000271965	NZ_CP015876	Pseudomonas_putida_SJTE-1,_complete_genome.	6077201	0.0995246
GCF_000325725	NC_019905	Pseudomonas_putida_HB3267,_complete_genome.	5875750	0.0889118
GCF_000325725	NC_019906	Pseudomonas_putida_HB3267_plasmid_pPC9,_complete_sequence.	80360	0.0797555
GCF_000410575	NC_021491	Pseudomonas_putida_H8234,_complete_genome.	6870827	0.090121
GCF_000412675	NC_021505	Pseudomonas_putida_NBRC_14164_DNA,_complete_genome.	6156701	0.0912895
GCF_000495455	NZ_CP009974	Pseudomonas_putida_S12,_complete_genome.	5798534	0.0948611
GCF_000495455	NZ_CP009975	Pseudomonas_putida_S12_plasmid_pTTS12,_complete_sequence.	583900	0.0641603
GCF_000498395	NZ_CP010979	Pseudomonas_putida_S13.1.2,_complete_genome.	6621848	0.0864027
GCF_000691565	NZ_CP007620	Pseudomonas_putida_strain_DLL-E4,_complete_genome.	6484062	0.0780714
GCF_001515585	NZ_CP014343	Pseudomonas_putida_strain_1A00316,_complete_genome.	5715815	0.0991204
GCF_001636055	NZ_CP011789	Pseudomonas_putida_strain_PC2,_complete_genome.	5808624	0.0993979
GCF_001767335	NZ_CP016212	Pseudomonas_putida_JB,_complete_genome.	5846746	0.0973277
GCF_001886975	NZ_CP017073	Pseudomonas_putida_strain_PP112420,_complete_genome.	6031212	0.0974196
GCF_001908395	NZ_CP018743	Pseudomonas_sp._DRA525_genome.	6267580	0.0812272
GCF_002025705	NZ_CP018846	Pseudomonas_putida_strain_AA7_chromosome,_complete_genome.	6137024	0.09464
GCF_002356095	NZ_AP015029	Pseudomonas_putida_DNA,_complete_genome,_strain:_KF715.	6583377	0.0934426
GCF_002356095	NZ_AP015030	Pseudomonas_putida_plasmid_pKF715A_DNA,_complete_genome,_strain:_KF715.	483376	0.0928956
GCF_002356095	NZ_AP015031	Pseudomonas_putida_plasmid_pKF715B_DNA,_complete_genome,_strain:_KF715.	276165	0.0567804
GCF_002356095	NZ_AP015032	Pseudomonas_putida_plasmid_pKF715C_DNA,_complete_genome,_strain:_KF715.	94696	0.0283991
GCF_002356095	NZ_AP015033	Pseudomonas_putida_plasmid_pKF715D_DNA,_complete_genome,_strain:_KF715.	30071	N/A
GCF_002736045	NZ_CP024086	Pseudomonas_putida_strain_E46_chromosome,_complete_genome.	6180967	0.0945473
GCF_002736125	NZ_CP024085	Pseudomonas_putida_strain_E41_chromosome,_complete_genome.	6093023	0.0927267
GCF_002741075	NZ_CP016634	Pseudomonas_putida_strain_IEC33019_chromosome,_complete_genome.	5794410	0.110021
GCF_002741075	NZ_CP016446	Pseudomonas_putida_strain_IEC33019_plasmid_pIEC33019,_complete_sequence.	52710	0.077592
GCF_003228315	NZ_CP029693	Pseudomonas_putida_strain_JBC17_chromosome,_complete_genome.	6845198	0.089509
GCF_003290365	NZ_CP030750	Pseudomonas_putida_strain_NX-1_chromosome,_complete_genome.	5848357	0.103238
GCF_003671955	NZ_CP022561	Pseudomonas_putida_strain_B4_chromosome,_complete_genome.	6011680	0.10134
GCF_900156185	NZ_LT707061	Pseudomonas_putida_strain_N1R_genome_assembly,_chromosome:_I.	5729155	0.0999681
GCF_900167985	NZ_LT799039	Pseudomonas_putida_strain_KT2440_genome_assembly,_chromosome:_I.	6203063	0.0867534
GCF_900636645	NZ_LR134299	Pseudomonas_putida_strain_NCTC13186_genome_assembly,_chromosome:_1.	6134366	0.0977393
GCF_000009125	NC_003295	Ralstonia_solanacearum_GMI1000_chromosome_complete_sequence.	3716413	0.0820383
GCF_000009125	NC_003296	Ralstonia_solanacearum_GMI1000_megaplasmid_complete_sequence.	2094509	0.0967502
GCF_000215325	NC_017574	Ralstonia_solanacearum_Po82,_complete_genome.	3481091	0.0813276
GCF_000215325	NC_017575	Ralstonia_solanacearum_Po82_megaplasmid,_complete_sequence.	1949172	0.0941257
GCF_000283475	NC_014311	Ralstonia_solanacearum_str._PSI07_chromosome,_complete_genome.	3520618	0.0784526
GCF_000283475	NC_014310	Ralstonia_solanacearum_PSI07_megaplasmid_mpPSI07,_complete_sequence.	2085000	0.0852352
GCF_000348545	NC_020799	Ralstonia_solanacearum_FQY_4,_complete_genome.	3715422	0.071289
GCF_000348545	NC_021745	Ralstonia_solanacearum_FQY_4_megaplasmid,_partial_sequence.	2089828	0.0745344
GCF_000427195	NC_017559	Ralstonia_solanacearum_CMR15_chromosome,_complete_genome.	3596030	0.0874681
GCF_000427195	NC_017589	Ralstonia_solanacearum_CMR15_plasmid_CMR15_mp,_complete_genome.	1959334	0.0980119
GCF_000427195	NC_017558	Ralstonia_solanacearum_CMR15_plasmid_pRSC35,_complete_genome.	35008	N/A
GCF_000671315	NZ_CM002755	Ralstonia_solanacearum_Rs-10-244_chromosome,_whole_genome_shotgun_sequence.	3663593	0.0781731
GCF_000671315	NZ_CM002756	Ralstonia_solanacearum_Rs-10-244_plasmid_unnamed1,_whole_genome_shotgun_sequence.	1996201	0.0945945
GCF_000671315	NZ_JHAM01000139	Ralstonia_solanacearum_Rs-10-244_Ralso-244-G1138-0001-1,_whole_genome_shotgun_sequence.	3574	N/A
GCF_000671315	NZ_JHAM01000132	Ralstonia_solanacearum_Rs-10-244_Ralso-244-G1139-0001-1,_whole_genome_shotgun_sequence.	3439	N/A
GCF_000671315	NZ_JHAM01000148	Ralstonia_solanacearum_Rs-10-244_Ralso-244-G1151-0001-1,_whole_genome_shotgun_sequence.	2343	N/A
GCF_000671315	NZ_JHAM01000158	Ralstonia_solanacearum_Rs-10-244_Ralso-244-G1162-0001-1,_whole_genome_shotgun_sequence.	1656	N/A
GCF_000671315	NZ_JHAM01000134	Ralstonia_solanacearum_Rs-10-244_Ralso-244-G1163-0001-1,_whole_genome_shotgun_sequence.	1599	N/A
GCF_000671315	NZ_JHAM01000136	Ralstonia_solanacearum_Rs-10-244_Ralso-244-G1170-0001-1,_whole_genome_shotgun_sequence.	1301	N/A
GCF_000671315	NZ_JHAM01000152	Ralstonia_solanacearum_Rs-10-244_Ralso-244-G1171-0001-1,_whole_genome_shotgun_sequence.	1287	N/A
GCF_000671315	NZ_JHAM01000133	Ralstonia_solanacearum_Rs-10-244_Ralso-244-G1172-0001-1,_whole_genome_shotgun_sequence.	1277	N/A
GCF_000671315	NZ_JHAM01000130	Ralstonia_solanacearum_Rs-10-244_Ralso-244-G1173-0001-1,_whole_genome_shotgun_sequence.	1194	N/A
GCF_000671315	NZ_JHAM01000145	Ralstonia_solanacearum_Rs-10-244_Ralso-244-G1178-0001-1,_whole_genome_shotgun_sequence.	998	N/A
GCF_000671315	NZ_JHAM01000143	Ralstonia_solanacearum_Rs-10-244_Ralso-244-G1181-0001-1,_whole_genome_shotgun_sequence.	869	N/A
GCF_000671315	NZ_JHAM01000138	Ralstonia_solanacearum_Rs-10-244_Ralso-244-G1184-0001-1,_whole_genome_shotgun_sequence.	810	N/A
GCF_000671315	NZ_JHAM01000157	Ralstonia_solanacearum_Rs-10-244_Ralso-244-G1187-0001-1,_whole_genome_shotgun_sequence.	777	N/A
GCF_000671315	NZ_JHAM01000149	Ralstonia_solanacearum_Rs-10-244_Ralso-244-G1190-0001-1,_whole_genome_shotgun_sequence.	671	N/A
GCF_000671315	NZ_JHAM01000159	Ralstonia_solanacearum_Rs-10-244_Ralso-244-G1191-0001-1,_whole_genome_shotgun_sequence.	669	N/A
GCF_000671315	NZ_JHAM01000146	Ralstonia_solanacearum_Rs-10-244_Ralso-244-G1194-0001-1,_whole_genome_shotgun_sequence.	652	N/A
GCF_000671315	NZ_JHAM01000150	Ralstonia_solanacearum_Rs-10-244_Ralso-244-G1198-0001-1,_whole_genome_shotgun_sequence.	571	N/A
GCF_000671315	NZ_JHAM01000156	Ralstonia_solanacearum_Rs-10-244_Ralso-244-G1209-0001-1,_whole_genome_shotgun_sequence.	399	N/A
GCF_000671315	NZ_JHAM01000129	Ralstonia_solanacearum_Rs-10-244_Ralso-244-G1210-0001-1,_whole_genome_shotgun_sequence.	379	N/A
GCF_000671315	NZ_JHAM01000140	Ralstonia_solanacearum_Rs-10-244_Ralso-244-G1213-0001-1,_whole_genome_shotgun_sequence.	367	N/A
GCF_000671315	NZ_JHAM01000153	Ralstonia_solanacearum_Rs-10-244_Ralso-244-G1215-0001-1,_whole_genome_shotgun_sequence.	341	N/A
GCF_000671315	NZ_JHAM01000141	Ralstonia_solanacearum_Rs-10-244_Ralso-244-G1218-0001-1,_whole_genome_shotgun_sequence.	300	N/A
GCF_000671315	NZ_JHAM01000155	Ralstonia_solanacearum_Rs-10-244_Ralso-244-G1222-0001-1,_whole_genome_shotgun_sequence.	281	N/A
GCF_000671315	NZ_JHAM01000151	Ralstonia_solanacearum_Rs-10-244_Ralso-244-G1225-0001-1,_whole_genome_shotgun_sequence.	280	N/A
GCF_000671315	NZ_JHAM01000142	Ralstonia_solanacearum_Rs-10-244_Ralso-244-G1226-0001-1,_whole_genome_shotgun_sequence.	279	N/A
GCF_000671315	NZ_JHAM01000137	Ralstonia_solanacearum_Rs-10-244_Ralso-244-G1228-0001-1,_whole_genome_shotgun_sequence.	277	N/A
GCF_000671315	NZ_JHAM01000160	Ralstonia_solanacearum_Rs-10-244_Ralso-244-G1230-0001-1,_whole_genome_shotgun_sequence.	275	N/A
GCF_000671315	NZ_JHAM01000154	Ralstonia_solanacearum_Rs-10-244_Ralso-244-G1231-0001-1,_whole_genome_shotgun_sequence.	272	N/A
GCF_000671315	NZ_JHAM01000128	Ralstonia_solanacearum_Rs-10-244_Ralso-244-G1236-0001-1,_whole_genome_shotgun_sequence.	257	N/A
GCF_000671315	NZ_JHAM01000135	Ralstonia_solanacearum_Rs-10-244_Ralso-244-G1245-0001-1,_whole_genome_shotgun_sequence.	224	N/A
GCF_000671315	NZ_JHAM01000131	Ralstonia_solanacearum_Rs-10-244_Ralso-244-G1246-0001-1,_whole_genome_shotgun_sequence.	224	N/A
GCF_000671315	NZ_JHAM01000161	Ralstonia_solanacearum_Rs-10-244_Ralso-244-G1247-0001-1,_whole_genome_shotgun_sequence.	224	N/A
GCF_000671315	NZ_JHAM01000147	Ralstonia_solanacearum_Rs-10-244_Ralso-244-G1248-0001-1,_whole_genome_shotgun_sequence.	224	N/A
GCF_000671315	NZ_JHAM01000144	Ralstonia_solanacearum_Rs-10-244_Ralso-244-G1251-0001-1,_whole_genome_shotgun_sequence.	224	N/A
GCF_000671335	NZ_CM002757	Ralstonia_solanacearum_Rs-09-161_chromosome,_whole_genome_shotgun_sequence.	3688450	0.0793613
GCF_000671335	NZ_CM002758	Ralstonia_solanacearum_Rs-09-161_plasmid_unnamed1,_whole_genome_shotgun_sequence.	1957122	0.0981173
GCF_000671335	NZ_JHBO01000180	Ralstonia_solanacearum_Rs-09-161_Ralso-161-G1085-0001-1,_whole_genome_shotgun_sequence.	14740	N/A
GCF_000671335	NZ_JHBO01000207	Ralstonia_solanacearum_Rs-09-161_Ralso-161-G1089-0001-1,_whole_genome_shotgun_sequence.	12973	N/A
GCF_000671335	NZ_JHBO01000194	Ralstonia_solanacearum_Rs-09-161_Ralso-161-G1094-0001-1,_whole_genome_shotgun_sequence.	11969	N/A
GCF_000671335	NZ_JHBO01000198	Ralstonia_solanacearum_Rs-09-161_Ralso-161-G1096-0001-1,_whole_genome_shotgun_sequence.	10922	N/A
GCF_000671335	NZ_JHBO01000150	Ralstonia_solanacearum_Rs-09-161_Ralso-161-G1100-0001-1,_whole_genome_shotgun_sequence.	8911	N/A
GCF_000671335	NZ_JHBO01000211	Ralstonia_solanacearum_Rs-09-161_Ralso-161-G1115-0001-1,_whole_genome_shotgun_sequence.	4798	N/A
GCF_000671335	NZ_JHBO01000179	Ralstonia_solanacearum_Rs-09-161_Ralso-161-G1121-0001-1,_whole_genome_shotgun_sequence.	3423	N/A
GCF_000671335	NZ_JHBO01000197	Ralstonia_solanacearum_Rs-09-161_Ralso-161-G1132-0001-1,_whole_genome_shotgun_sequence.	2582	N/A
GCF_000671335	NZ_JHBO01000191	Ralstonia_solanacearum_Rs-09-161_Ralso-161-G1134-0001-1,_whole_genome_shotgun_sequence.	2400	N/A
GCF_000671335	NZ_JHBO01000165	Ralstonia_solanacearum_Rs-09-161_Ralso-161-G1135-0001-1,_whole_genome_shotgun_sequence.	2399	N/A
GCF_000671335	NZ_JHBO01000163	Ralstonia_solanacearum_Rs-09-161_Ralso-161-G1148-0001-1,_whole_genome_shotgun_sequence.	1610	N/A
GCF_000671335	NZ_JHBO01000164	Ralstonia_solanacearum_Rs-09-161_Ralso-161-G1157-0001-1,_whole_genome_shotgun_sequence.	1458	N/A
GCF_000671335	NZ_JHBO01000173	Ralstonia_solanacearum_Rs-09-161_Ralso-161-G1159-0001-1,_whole_genome_shotgun_sequence.	1407	N/A
GCF_000671335	NZ_JHBO01000145	Ralstonia_solanacearum_Rs-09-161_Ralso-161-G1160-0001-1,_whole_genome_shotgun_sequence.	1383	N/A
GCF_000671335	NZ_JHBO01000206	Ralstonia_solanacearum_Rs-09-161_Ralso-161-G1161-0001-1,_whole_genome_shotgun_sequence.	1367	N/A
GCF_000671335	NZ_JHBO01000182	Ralstonia_solanacearum_Rs-09-161_Ralso-161-G1163-0001-1,_whole_genome_shotgun_sequence.	1321	N/A
GCF_000671335	NZ_JHBO01000205	Ralstonia_solanacearum_Rs-09-161_Ralso-161-G1164-0001-1,_whole_genome_shotgun_sequence.	1319	N/A
GCF_000671335	NZ_JHBO01000212	Ralstonia_solanacearum_Rs-09-161_Ralso-161-G1167-0001-1,_whole_genome_shotgun_sequence.	1254	N/A
GCF_000671335	NZ_JHBO01000151	Ralstonia_solanacearum_Rs-09-161_Ralso-161-G1168-0001-1,_whole_genome_shotgun_sequence.	1241	N/A
GCF_000671335	NZ_JHBO01000177	Ralstonia_solanacearum_Rs-09-161_Ralso-161-G1171-0001-1,_whole_genome_shotgun_sequence.	1216	N/A
GCF_000671335	NZ_JHBO01000162	Ralstonia_solanacearum_Rs-09-161_Ralso-161-G1174-0001-1,_whole_genome_shotgun_sequence.	1189	N/A
GCF_000671335	NZ_JHBO01000144	Ralstonia_solanacearum_Rs-09-161_Ralso-161-G1188-0001-1,_whole_genome_shotgun_sequence.	893	N/A
GCF_000671335	NZ_JHBO01000172	Ralstonia_solanacearum_Rs-09-161_Ralso-161-G1190-0001-1,_whole_genome_shotgun_sequence.	868	N/A
GCF_000671335	NZ_JHBO01000156	Ralstonia_solanacearum_Rs-09-161_Ralso-161-G1195-0001-1,_whole_genome_shotgun_sequence.	841	N/A
GCF_000671335	NZ_JHBO01000166	Ralstonia_solanacearum_Rs-09-161_Ralso-161-G1200-0001-1,_whole_genome_shotgun_sequence.	790	N/A
GCF_000671335	NZ_JHBO01000208	Ralstonia_solanacearum_Rs-09-161_Ralso-161-G1201-0001-1,_whole_genome_shotgun_sequence.	774	N/A
GCF_000671335	NZ_JHBO01000160	Ralstonia_solanacearum_Rs-09-161_Ralso-161-G1203-0001-1,_whole_genome_shotgun_sequence.	751	N/A
GCF_000671335	NZ_JHBO01000171	Ralstonia_solanacearum_Rs-09-161_Ralso-161-G1204-0001-1,_whole_genome_shotgun_sequence.	742	N/A
GCF_000671335	NZ_JHBO01000181	Ralstonia_solanacearum_Rs-09-161_Ralso-161-G1206-0001-1,_whole_genome_shotgun_sequence.	698	N/A
GCF_000671335	NZ_JHBO01000195	Ralstonia_solanacearum_Rs-09-161_Ralso-161-G1209-0001-1,_whole_genome_shotgun_sequence.	673	N/A
GCF_000671335	NZ_JHBO01000146	Ralstonia_solanacearum_Rs-09-161_Ralso-161-G1210-0001-1,_whole_genome_shotgun_sequence.	669	N/A
GCF_000671335	NZ_JHBO01000147	Ralstonia_solanacearum_Rs-09-161_Ralso-161-G1213-0001-1,_whole_genome_shotgun_sequence.	659	N/A
GCF_000671335	NZ_JHBO01000201	Ralstonia_solanacearum_Rs-09-161_Ralso-161-G1214-0001-1,_whole_genome_shotgun_sequence.	659	N/A
GCF_000671335	NZ_JHBO01000152	Ralstonia_solanacearum_Rs-09-161_Ralso-161-G1215-0001-1,_whole_genome_shotgun_sequence.	646	N/A
GCF_000671335	NZ_JHBO01000155	Ralstonia_solanacearum_Rs-09-161_Ralso-161-G1217-0001-1,_whole_genome_shotgun_sequence.	604	N/A
GCF_000671335	NZ_JHBO01000174	Ralstonia_solanacearum_Rs-09-161_Ralso-161-G1218-0001-1,_whole_genome_shotgun_sequence.	571	N/A
GCF_000671335	NZ_JHBO01000161	Ralstonia_solanacearum_Rs-09-161_Ralso-161-G1225-0001-1,_whole_genome_shotgun_sequence.	529	N/A
GCF_000671335	NZ_JHBO01000187	Ralstonia_solanacearum_Rs-09-161_Ralso-161-G1233-0001-1,_whole_genome_shotgun_sequence.	469	N/A
GCF_000671335	NZ_JHBO01000142	Ralstonia_solanacearum_Rs-09-161_Ralso-161-G1235-0001-1,_whole_genome_shotgun_sequence.	458	N/A
GCF_000671335	NZ_JHBO01000157	Ralstonia_solanacearum_Rs-09-161_Ralso-161-G1238-0001-1,_whole_genome_shotgun_sequence.	441	N/A
GCF_000671335	NZ_JHBO01000178	Ralstonia_solanacearum_Rs-09-161_Ralso-161-G1241-0001-1,_whole_genome_shotgun_sequence.	431	N/A
GCF_000671335	NZ_JHBO01000175	Ralstonia_solanacearum_Rs-09-161_Ralso-161-G1242-0001-1,_whole_genome_shotgun_sequence.	430	N/A
GCF_000671335	NZ_JHBO01000167	Ralstonia_solanacearum_Rs-09-161_Ralso-161-G1245-0001-1,_whole_genome_shotgun_sequence.	410	N/A
GCF_000671335	NZ_JHBO01000210	Ralstonia_solanacearum_Rs-09-161_Ralso-161-G1246-0001-1,_whole_genome_shotgun_sequence.	409	N/A
GCF_000671335	NZ_JHBO01000185	Ralstonia_solanacearum_Rs-09-161_Ralso-161-G1247-0001-1,_whole_genome_shotgun_sequence.	389	N/A
GCF_000671335	NZ_JHBO01000158	Ralstonia_solanacearum_Rs-09-161_Ralso-161-G1250-0001-1,_whole_genome_shotgun_sequence.	372	N/A
GCF_000671335	NZ_JHBO01000188	Ralstonia_solanacearum_Rs-09-161_Ralso-161-G1251-0001-1,_whole_genome_shotgun_sequence.	356	N/A
GCF_000671335	NZ_JHBO01000203	Ralstonia_solanacearum_Rs-09-161_Ralso-161-G1253-0001-1,_whole_genome_shotgun_sequence.	347	N/A
GCF_000671335	NZ_JHBO01000200	Ralstonia_solanacearum_Rs-09-161_Ralso-161-G1257-0001-1,_whole_genome_shotgun_sequence.	334	N/A
GCF_000671335	NZ_JHBO01000176	Ralstonia_solanacearum_Rs-09-161_Ralso-161-G1258-0001-1,_whole_genome_shotgun_sequence.	334	N/A
GCF_000671335	NZ_JHBO01000202	Ralstonia_solanacearum_Rs-09-161_Ralso-161-G1261-0001-1,_whole_genome_shotgun_sequence.	322	N/A
GCF_000671335	NZ_JHBO01000189	Ralstonia_solanacearum_Rs-09-161_Ralso-161-G1265-0001-1,_whole_genome_shotgun_sequence.	316	N/A
GCF_000671335	NZ_JHBO01000149	Ralstonia_solanacearum_Rs-09-161_Ralso-161-G1266-0001-1,_whole_genome_shotgun_sequence.	315	N/A
GCF_000671335	NZ_JHBO01000199	Ralstonia_solanacearum_Rs-09-161_Ralso-161-G1267-0001-1,_whole_genome_shotgun_sequence.	309	N/A
GCF_000671335	NZ_JHBO01000183	Ralstonia_solanacearum_Rs-09-161_Ralso-161-G1270-0001-1,_whole_genome_shotgun_sequence.	278	N/A
GCF_000671335	NZ_JHBO01000159	Ralstonia_solanacearum_Rs-09-161_Ralso-161-G1273-0001-1,_whole_genome_shotgun_sequence.	287	N/A
GCF_000671335	NZ_JHBO01000209	Ralstonia_solanacearum_Rs-09-161_Ralso-161-G1277-0001-1,_whole_genome_shotgun_sequence.	282	N/A
GCF_000671335	NZ_JHBO01000196	Ralstonia_solanacearum_Rs-09-161_Ralso-161-G1279-0001-1,_whole_genome_shotgun_sequence.	271	N/A
GCF_000671335	NZ_JHBO01000193	Ralstonia_solanacearum_Rs-09-161_Ralso-161-G1280-0001-1,_whole_genome_shotgun_sequence.	271	N/A
GCF_000671335	NZ_JHBO01000186	Ralstonia_solanacearum_Rs-09-161_Ralso-161-G1286-0001-1,_whole_genome_shotgun_sequence.	259	N/A
GCF_000671335	NZ_JHBO01000170	Ralstonia_solanacearum_Rs-09-161_Ralso-161-G1287-0001-1,_whole_genome_shotgun_sequence.	258	N/A
GCF_000671335	NZ_JHBO01000190	Ralstonia_solanacearum_Rs-09-161_Ralso-161-G1291-0001-1,_whole_genome_shotgun_sequence.	245	N/A
GCF_000671335	NZ_JHBO01000213	Ralstonia_solanacearum_Rs-09-161_Ralso-161-G1292-0001-1,_whole_genome_shotgun_sequence.	245	N/A
GCF_000671335	NZ_JHBO01000214	Ralstonia_solanacearum_Rs-09-161_Ralso-161-G1293-0001-1,_whole_genome_shotgun_sequence.	244	N/A
GCF_000671335	NZ_JHBO01000153	Ralstonia_solanacearum_Rs-09-161_Ralso-161-G1294-0001-1,_whole_genome_shotgun_sequence.	241	N/A
GCF_000671335	NZ_JHBO01000169	Ralstonia_solanacearum_Rs-09-161_Ralso-161-G1295-0001-1,_whole_genome_shotgun_sequence.	241	N/A
GCF_000671335	NZ_JHBO01000204	Ralstonia_solanacearum_Rs-09-161_Ralso-161-G1299-0001-1,_whole_genome_shotgun_sequence.	226	N/A
GCF_000671335	NZ_JHBO01000192	Ralstonia_solanacearum_Rs-09-161_Ralso-161-G1300-0001-1,_whole_genome_shotgun_sequence.	224	N/A
GCF_000671335	NZ_JHBO01000168	Ralstonia_solanacearum_Rs-09-161_Ralso-161-G1301-0001-1,_whole_genome_shotgun_sequence.	222	N/A
GCF_000671335	NZ_JHBO01000154	Ralstonia_solanacearum_Rs-09-161_Ralso-161-G1302-0001-1,_whole_genome_shotgun_sequence.	221	N/A
GCF_000671335	NZ_JHBO01000184	Ralstonia_solanacearum_Rs-09-161_Ralso-161-G1303-0001-1,_whole_genome_shotgun_sequence.	221	N/A
GCF_000671335	NZ_JHBO01000148	Ralstonia_solanacearum_Rs-09-161_Ralso-161-G1305-0001-1,_whole_genome_shotgun_sequence.	214	N/A
GCF_000671335	NZ_JHBO01000143	Ralstonia_solanacearum_Rs-09-161_Ralso-161-G1306-0001-1,_whole_genome_shotgun_sequence.	204	N/A
GCF_001299555	NZ_CP012687	Ralstonia_solanacearum_strain_UY031,_complete_genome.	3412138	0.0782684
GCF_001299555	NZ_CP012688	Ralstonia_solanacearum_strain_UY031_plasmid,_complete_sequence.	1999545	0.0927941
GCF_001586135	NZ_CP014702	Ralstonia_solanacearum_strain_KACC_10722,_complete_genome.	3579824	0.0768138
GCF_001586135	NZ_CP014703	Ralstonia_solanacearum_strain_KACC_10722_plasmid,_complete_sequence.	1883432	0.0821587
GCF_001587135	NZ_CP012939	Ralstonia_solanacearum_strain_UW163,_complete_genome.	3509932	0.0860059
GCF_001587135	NZ_CP012941	Ralstonia_solanacearum_strain_UW163_plasmid_pUW163a,_complete_sequence.	116523	0.0904203
GCF_001587135	NZ_CP012942	Ralstonia_solanacearum_strain_UW163_plasmid_pUW163b,_complete_sequence.	37782	N/A
GCF_001587135	NZ_CP012940	Ralstonia_solanacearum_strain_UW163_plasmid,_complete_sequence.	1932001	N/A
GCF_001587155	NZ_CP012943	Ralstonia_solanacearum_strain_IBSBF1503,_complete_genome.	3460461	0.0829291
GCF_001587155	NZ_CP012944	Ralstonia_solanacearum_strain_IBSBF1503_plasmid,_complete_sequence.	2069788	0.0873925
GCF_001663415	NZ_CP015850	Ralstonia_solanacearum_strain_YC40-M_chromosome,_complete_genome.	3844764	0.0741732
GCF_001663415	NZ_CP015851	Ralstonia_solanacearum_strain_YC40-M_plasmid,_complete_sequence.	1907366	0.0910408
GCF_001708525	NZ_CP016904	Ralstonia_solanacearum_strain_KACC10709_chromosome,_complete_genome.	3462505	0.0767643
GCF_001708525	NZ_CP016905	Ralstonia_solanacearum_strain_KACC10709_plasmid_unnamed1,_complete_sequence.	2145732	0.0832468
GCF_001879565	NZ_CP009764	Ralstonia_solanacearum_OE1-1,_complete_genome.	3826396	0.0759152
GCF_001879565	NZ_CP009763	Ralstonia_solanacearum_OE1-1_plasmid,_complete_sequence.	1936579	0.100039
GCF_001887535	NZ_CP016554	Ralstonia_solanacearum_FJAT-1458_chromosome,_complete_genome.	3984240	0.0774571
GCF_001887535	NZ_CP016555	Ralstonia_solanacearum_FJAT-1458_plasmid_plas1,_complete_sequence.	2075659	0.0940055
GCF_001891105	NZ_CP015115	Ralstonia_solanacearum_strain_EP1,_complete_genome.	3949527	0.0767965
GCF_001891105	NZ_CP015116	Ralstonia_solanacearum_strain_EP1_plasmid,_complete_sequence.	2093441	0.100431
GCF_002155245	NZ_CP016612	Ralstonia_solanacearum_FJAT-91_chromosome,_complete_genome.	3873214	0.0707805
GCF_002155245	NZ_CP016613	Ralstonia_solanacearum_FJAT-91_plasmid_unnamed1,_complete_sequence.	2000873	0.0940521
GCF_002162015	NZ_CP021448	Ralstonia_solanacearum_strain_SEPPX05_chromosome,_complete_genome.	3930849	0.0654065
GCF_002162015	NZ_CP021449	Ralstonia_solanacearum_strain_SEPPX05_plasmid_pSEPPX05,_complete_sequence.	2066085	0.090824
GCF_002220465	NZ_CP016914	Ralstonia_solanacearum_strain_CQPS-1_chromosome,_complete_genome.	3832354	0.0724303
GCF_002220465	NZ_CP016915	Ralstonia_solanacearum_strain_CQPS-1_plasmid,_complete_sequence.	2061090	0.0944738
GCF_002501565	NZ_CP021652	Ralstonia_solanacearum_strain_RS_488_chromosome,_complete_genome.	3412138	0.0781682
GCF_002501565	NZ_CP021653	Ralstonia_solanacearum_strain_RS_488_plasmid_unnamed,_complete_sequence.	1999547	0.0928436
GCF_002549815	NZ_CP021766	Ralstonia_solanacearum_strain_RS_489_chromosome,_complete_genome.	3411957	0.0787071
GCF_002549815	NZ_CP021767	Ralstonia_solanacearum_strain_RS_489_plasmid_unnamed,_complete_sequence.	1999547	0.0949473
GCF_002894285	NZ_CP025985	Ralstonia_solanacearum_strain_RSCM_chromosome,_complete_genome.	3788542	0.0630675
GCF_002894285	NZ_CP025986	Ralstonia_solanacearum_strain_RSCM_plasmid_p-unname2,_complete_sequence.	2212170	0.0815179
GCF_003515145	NZ_CP022770	Ralstonia_solanacearum_strain_T51_chromosome,_complete_genome.	3517093	0.0779449
GCF_003515145	NZ_CP022771	Ralstonia_solanacearum_strain_T51_plasmid_unnamed,_complete_sequence.	1883756	0.0821513
GCF_003515165	NZ_CP022776	Ralstonia_solanacearum_strain_T11_chromosome,_complete_genome.	3566822	0.077634
GCF_003515165	NZ_CP022777	Ralstonia_solanacearum_strain_T11_plasmid_unnamed,_complete_sequence.	1883805	0.0822842
GCF_003515185	NZ_CP022788	Ralstonia_solanacearum_strain_SL3175_chromosome,_complete_genome.	3569709	0.0740509
GCF_003515185	NZ_CP022789	Ralstonia_solanacearum_strain_SL3175_plasmid_unnamed,_complete_sequence.	1986284	0.0845886
GCF_003515205	NZ_CP022790	Ralstonia_solanacearum_strain_SL3103_chromosome,_complete_genome.	3483386	0.0771887
GCF_003515205	NZ_CP022791	Ralstonia_solanacearum_strain_SL3103_plasmid_unnamed,_complete_sequence.	2134747	0.0909139
GCF_003515225	NZ_CP022794	Ralstonia_solanacearum_strain_SL2330_chromosome,_complete_genome.	3672745	0.0782402
GCF_003515225	NZ_CP022795	Ralstonia_solanacearum_strain_SL2330_plasmid_unnamed,_complete_sequence.	2001855	0.0988147
GCF_003515245	NZ_CP022755	Ralstonia_solanacearum_strain_T117_chromosome,_complete_genome.	3745577	0.0772427
GCF_003515245	NZ_CP022756	Ralstonia_solanacearum_strain_T117_plasmid_unnamed,_complete_sequence.	2061886	0.0974377
GCF_003515265	NZ_CP022759	Ralstonia_solanacearum_strain_T98_chromosome,_complete_genome.	3569696	0.074023
GCF_003515265	NZ_CP022760	Ralstonia_solanacearum_strain_T98_plasmid_unnamed,_complete_sequence.	1986282	0.0845598
GCF_003515285	NZ_CP022765	Ralstonia_solanacearum_strain_T78_chromosome,_complete_genome.	3955538	0.0748023
GCF_003515285	NZ_CP022767	Ralstonia_solanacearum_strain_T78_plasmid_pRsT78,_complete_sequence.	128742	0.0876716
GCF_003515285	NZ_CP022766	Ralstonia_solanacearum_strain_T78_plasmid_unnamed,_complete_sequence.	2063152	0.0979183
GCF_003515345	NZ_CP022782	Ralstonia_solanacearum_strain_SL3755_chromosome,_complete_genome.	3786687	0.0763321
GCF_003515345	NZ_CP022783	Ralstonia_solanacearum_strain_SL3755_plasmid_unnamed,_complete_sequence.	2006167	0.0996546
GCF_003515365	NZ_CP022784	Ralstonia_solanacearum_strain_SL3730_chromosome,_complete_genome.	3716376	0.0762735
GCF_003515365	NZ_CP022785	Ralstonia_solanacearum_strain_SL3730_plasmid_unnamed,_complete_sequence.	1969688	0.0943277
GCF_003515405	NZ_CP022792	Ralstonia_solanacearum_strain_SL2729_chromosome,_complete_genome.	3714282	0.0763975
GCF_003515405	NZ_CP022793	Ralstonia_solanacearum_strain_SL2729_plasmid_unnamed,_complete_sequence.	1989056	0.0953448
GCF_003515425	NZ_CP022796	Ralstonia_solanacearum_strain_SL2312_chromosome,_complete_genome.	3532889	0.0806831
GCF_003515425	NZ_CP022797	Ralstonia_solanacearum_strain_SL2312_plasmid_unnamed,_complete_sequence.	1988567	0.0833723
GCF_003515445	NZ_CP022798	Ralstonia_solanacearum_strain_SL2064_chromosome,_complete_genome.	3589215	0.0776417
GCF_003515445	NZ_CP022799	Ralstonia_solanacearum_strain_SL2064_plasmid_unnamed,_complete_sequence.	1884392	0.0821173
GCF_003515485	NZ_CP022757	Ralstonia_solanacearum_strain_T101_chromosome,_complete_genome.	3532837	0.0807321
GCF_003515485	NZ_CP022758	Ralstonia_solanacearum_strain_T101_plasmid_unnamed,_complete_sequence.	1988531	0.083294
GCF_003515505	NZ_CP022761	Ralstonia_solanacearum_strain_T95_chromosome,_complete_genome.	3590102	0.0776382
GCF_003515505	NZ_CP022762	Ralstonia_solanacearum_strain_T95_plasmid_unnamed,_complete_sequence.	1884412	0.082181
GCF_003515525	NZ_CP022763	Ralstonia_solanacearum_strain_T82_chromosome,_complete_genome.	3532888	0.0806736
GCF_003515525	NZ_CP022764	Ralstonia_solanacearum_strain_T82_plasmid_unnamed,_complete_sequence.	1988569	0.0833616
GCF_003515545	NZ_CP022768	Ralstonia_solanacearum_strain_T60_chromosome,_complete_genome.	3944067	0.0743966
GCF_003515545	NZ_CP022769	Ralstonia_solanacearum_strain_T60_plasmid_unnamed,_complete_sequence.	2071487	0.0981844
GCF_003515565	NZ_CP022772	Ralstonia_solanacearum_strain_T42_chromosome,_complete_genome.	3716587	0.0763081
GCF_003515565	NZ_CP022773	Ralstonia_solanacearum_strain_T42_plasmid_unnamed,_complete_sequence.	1781111	0.0979647
GCF_003515585	NZ_CP022778	Ralstonia_solanacearum_strain_SL3882_chromosome,_complete_genome.	3942912	0.0744299
GCF_003515585	NZ_CP022779	Ralstonia_solanacearum_strain_SL3882_plasmid_unnamed,_complete_sequence.	2082957	0.0986027
GCF_003515605	NZ_CP022780	Ralstonia_solanacearum_strain_SL3822_chromosome,_complete_genome.	3837023	0.0777595
GCF_003515605	NZ_CP022781	Ralstonia_solanacearum_strain_SL3822_plasmid_unnamed,_complete_sequence.	2134808	0.100192
GCF_003515625	NZ_CP022786	Ralstonia_solanacearum_strain_SL3300_chromosome,_complete_genome.	3870145	0.0737731
GCF_003515625	NZ_CP022787	Ralstonia_solanacearum_strain_SL3300_plasmid_unnamed,_complete_sequence.	2033766	0.0952689
[truncated: 28,832 more rows]
